# Supplementary material for: In utero pulse injection of isotopic amino acids quantifies protein turnover rates during murine fetal development
Source: bioRxiv. 2023 May 21:2023.05.18.541242. Preprint. [Version 1] doi: 10.1101/2023.05.18.541242 (PMC10245746; doi:10.1101/2023.05.18.541242)
Supplement: Supplement 1 [file media-1.csv]

file_id	file_name	id	tissue	biorep	sequence	modifications	number_of_missed_cleavages	theo_m_hplus_in_da	master_protein_accessions	master_protein_descriptions	isotope	abundance	abundance_norm
f1	20170526_Fetal_Heart_1	Heart_1	Heart	1	AAAADHRQELIECVANSDEQLGELFLEEK	1xCarbamidomethyl [C13]	1	3285.56921	Q8K0D5	Elongation factor G, mitochondrial [OS=Mus musculus]	light	21.4511810469862	21.1012454415282
f1	20170526_Fetal_Heart_1	Heart_1	Heart	1	IFCCHGGLSPDLQSMEQIRR	2xCarbamidomethyl [C3; C4]	1	2404.13186	P63087-2; P62137; P62141	Isoform Gamma-2 of Serine/threonine-protein phosphatase PP1-gamma catalytic subunit [OS=Mus musculus];serine/threonine-protein phosphatase PP1-alpha catalytic subunit [OS=Mus musculus];Serine/threonine-protein phosphatase PP1-beta catalytic subunit [OS=Mus musculus]	light	25.0317077642722	24.6817721588142
f1	20170526_Fetal_Heart_1	Heart_1	Heart	1	LFCDPTFLPENDSLFFNR	1xCarbamidomethyl [C3]	0	2232.04302	O35646	Calpain-6 [OS=Mus musculus]	light
f1	20170526_Fetal_Heart_1	Heart_1	Heart	1	IFCGDLGNEVNDDILAR	1xCarbamidomethyl [C3]	0	1920.912	Q91V81-2	Isoform 2 of RNA-binding protein 42 [OS=Mus musculus]	light
f1	20170526_Fetal_Heart_1	Heart_1	Heart	1	SQFTITPGSEQIR		0	1463.74888	Q99KI0	Aconitate hydratase, mitochondrial [OS=Mus musculus]	light
f1	20170526_Fetal_Heart_1	Heart_1	Heart	1	SQFSLTNGMYPHK		0	1509.71547	P47911	60S ribosomal protein L6 [OS=Mus musculus]	light	25.6438994462026	25.2939638407446
f1	20170526_Fetal_Heart_1	Heart_1	Heart	1	LFCSYPQTK	1xCarbamidomethyl [C3]	0	1143.55031	P06467	Hemoglobin subunit zeta [OS=Mus musculus]	light	31.3145518179007	30.9646162124427
f1	20170526_Fetal_Heart_1	Heart_1	Heart	1	SQEQLAAELAEYTAK		0	1651.81736	P26040	Ezrin [OS=Mus musculus]	light	25.0772279295872	24.7272923241292
f1	20170526_Fetal_Heart_1	Heart_1	Heart	1	SQECYFDPELYR	1xCarbamidomethyl [C4]	0	1606.68423	P02468	Laminin subunit gamma-1 [OS=Mus musculus]	light	24.0046763603097	23.6547407548517
f1	20170526_Fetal_Heart_1	Heart_1	Heart	1	IFCVHGGLSPSIQTLDQIR	1xCarbamidomethyl [C3]	0	2141.11718	P97470	Serine/threonine-protein phosphatase 4 catalytic subunit [OS=Mus musculus]	light
f1	20170526_Fetal_Heart_1	Heart_1	Heart	1	IFDEILVNAADNK		0	1461.75838	Q01320; Q64511	DNA topoisomerase 2-alpha [OS=Mus musculus];DNA topoisomerase 2-beta [OS=Mus musculus]	light	23.7951250909915	23.4451894855335
f1	20170526_Fetal_Heart_1	Heart_1	Heart	1	SQEATEGTMATLR		0	1394.65802	A2AAJ9-1	Obscurin [OS=Mus musculus]	light	24.4445511238889	24.094615518431
f1	20170526_Fetal_Heart_1	Heart_1	Heart	1	SQDPTHPSAPQEVTDSSK		0	1910.87264	Q7TSI3	Serine/threonine-protein phosphatase 6 regulatory subunit 1 [OS=Mus musculus]	light	19.9957836233865	19.6458480179285
f1	20170526_Fetal_Heart_1	Heart_1	Heart	1	LFDHPEVPTPPESASVSR		0	1964.97123	P19096	Fatty acid synthase [OS=Mus musculus]	light	23.4317117006694	23.0817760952114
f1	20170526_Fetal_Heart_1	Heart_1	Heart	1	IFCCHGGLSPDLQSMEQIR	2xCarbamidomethyl [C3; C4]	0	2248.03075	P63087-2; P62137; P62141	Isoform Gamma-2 of Serine/threonine-protein phosphatase PP1-gamma catalytic subunit [OS=Mus musculus];serine/threonine-protein phosphatase PP1-alpha catalytic subunit [OS=Mus musculus];Serine/threonine-protein phosphatase PP1-beta catalytic subunit [OS=Mus musculus]	light
f1	20170526_Fetal_Heart_1	Heart_1	Heart	1	LFDIFSQQVATVIQSR		0	1851.99632	Q9EQH3	Vacuolar protein sorting-associated protein 35 [OS=Mus musculus]	light	22.7170641950798	22.3671285896218
f1	20170526_Fetal_Heart_1	Heart_1	Heart	1	IFDLIGLPPEDDWPREVSLPR		1	2464.28709	P30285	Cyclin-dependent kinase 4 [OS=Mus musculus]	light
f1	20170526_Fetal_Heart_1	Heart_1	Heart	1	SQDDEIGDGTTGVVVLAGALLEEAEQLLDR		0	3113.54846	P80316	T-complex protein 1 subunit epsilon [OS=Mus musculus]	light
f1	20170526_Fetal_Heart_1	Heart_1	Heart	1	LFDSICNNK	1xCarbamidomethyl [C6]	0	1110.52482	Q9DC51; P18872-2; P08752	Guanine nucleotide-binding protein G(k) subunit alpha [OS=Mus musculus];Isoform Alpha-2 of Guanine nucleotide-binding protein G(o) subunit alpha [OS=Mus musculus];guanine nucleotide-binding protein G(i) subunit alpha-2 [OS=Mus musculus]	light	24.6364378785111	24.2865022730532
f1	20170526_Fetal_Heart_1	Heart_1	Heart	1	SQDAEVGDGTTSVTLLAAEFLK		0	2252.12925	P80313	T-complex protein 1 subunit eta [OS=Mus musculus]	light	21.3418889126582	20.9919533072002
f1	20170526_Fetal_Heart_1	Heart_1	Heart	1	LFDSTTLEHQK		0	1318.66376	Q9QZD9	Eukaryotic translation initiation factor 3 subunit I [OS=Mus musculus]	light	21.5342551430847	21.1843195376267
f1	20170526_Fetal_Heart_1	Heart_1	Heart	1	LFEAEAQDLFR		0	1338.66884	Q9EQP2	EH domain-containing protein 4 [OS=Mus musculus]	light	24.2477319830751	23.8977963776171
f1	20170526_Fetal_Heart_1	Heart_1	Heart	1	LFEAEEQDLFKDIQSLPR		1	2178.10772	Q9WVK4	EH domain-containing protein 1 [OS=Mus musculus]	light	22.6561151640877	22.3061795586297
f1	20170526_Fetal_Heart_1	Heart_1	Heart	1	SPYTVTVGQACNPAACR	2xCarbamidomethyl [C11; C16]	0	1851.84763	Q8BTM8	Filamin-A [OS=Mus musculus]	light	24.0482995680174	23.6983639625594
f1	20170526_Fetal_Heart_1	Heart_1	Heart	1	LFEASVETGDR		0	1223.59026	Q9CPY7-1	cytosol aminopeptidase [OS=Mus musculus]	light	24.22469541998	23.874759814522
f1	20170526_Fetal_Heart_1	Heart_1	Heart	1	SPYQEFTDHLVK		0	1463.71652	P25444	40S ribosomal protein S2 [OS=Mus musculus]	light
f1	20170526_Fetal_Heart_1	Heart_1	Heart	1	SPYLYPLYGLGELPQGFAR	1xLabel:13C(6)15N(4) [R19]	0	2151.11487	P50396; Q61598	Rab GDP dissociation inhibitor alpha [OS=Mus musculus];Rab GDP dissociation inhibitor beta [OS=Mus musculus]	light
f1	20170526_Fetal_Heart_1	Heart_1	Heart	1	SPYLYPLYGLGELPQGFAR		0	2141.1066	P50396; Q61598	Rab GDP dissociation inhibitor alpha [OS=Mus musculus];Rab GDP dissociation inhibitor beta [OS=Mus musculus]	light	25.7850426668012	25.4351070613432
f1	20170526_Fetal_Heart_1	Heart_1	Heart	1	SQDFGNLFSFPSYSQK		0	1851.8548	Q64511	DNA topoisomerase 2-beta [OS=Mus musculus]	light
f1	20170526_Fetal_Heart_1	Heart_1	Heart	1	LFEFAGYDVLR		0	1329.68376	Q9D0I9	arginine--tRNA ligase, cytoplasmic [OS=Mus musculus]	light
f1	20170526_Fetal_Heart_1	Heart_1	Heart	1	LFAYPDTHR		0	1119.55817	P24270	catalase [OS=Mus musculus]	light	24.6185254902198	24.2685898847618
f1	20170526_Fetal_Heart_1	Heart_1	Heart	1	SQFTITPGSEQIR	1xLabel:13C(6)15N(4) [R13]	0	1473.75715	Q99KI0	Aconitate hydratase, mitochondrial [OS=Mus musculus]	light
f1	20170526_Fetal_Heart_1	Heart_1	Heart	1	SQIFSTASDNQPTVTIK	1xLabel:13C(6)15N(2) [K17]	0	1844.94798	P20029	78 kDa glucose-regulated protein [OS=Mus musculus]	light
f1	20170526_Fetal_Heart_1	Heart_1	Heart	1	LEVGTETIIDK		0	1217.66236	Q8JZK9; P54869	hydroxymethylglutaryl-CoA synthase, cytoplasmic [OS=Mus musculus];Hydroxymethylglutaryl-CoA synthase, mitochondrial [OS=Mus musculus]	light
f1	20170526_Fetal_Heart_1	Heart_1	Heart	1	IEVLEEELR		0	1129.60993	E9Q557	Desmoplakin [OS=Mus musculus]	light
f1	20170526_Fetal_Heart_1	Heart_1	Heart	1	IEVIEIMTDR		0	1218.63985	P49312-1	Heterogeneous nuclear ribonucleoprotein A1 [OS=Mus musculus]	light	26.4931433827274	26.1432077772694
f1	20170526_Fetal_Heart_1	Heart_1	Heart	1	LEVNLQAMK		0	1045.57104	Q8VDD5	Myosin-9 [OS=Mus musculus]	light	23.5892663040422	23.2393306985842
f1	20170526_Fetal_Heart_1	Heart_1	Heart	1	SQIFSTASDNQPTVTIK		0	1836.93378	P20029	78 kDa glucose-regulated protein [OS=Mus musculus]	light	26.9550371159687	26.6051015105107
f1	20170526_Fetal_Heart_1	Heart_1	Heart	1	LEVNMQAMK		0	1063.52746	Q61879	Myosin-10 [OS=Mus musculus]	light	24.2097606333653	23.8598250279073
f1	20170526_Fetal_Heart_1	Heart_1	Heart	1	SQIESMLINGYALNCVVGSQGMPK	1xCarbamidomethyl [C15]	0	2596.25679	P11983	T-complex protein 1 subunit alpha [OS=Mus musculus]	light
f1	20170526_Fetal_Heart_1	Heart_1	Heart	1	SQLCSQSLEITR	1xCarbamidomethyl [C4]	0	1421.7053	Q9Z1Z0-1	General vesicular transport factor p115 [OS=Mus musculus]	light	21.7285586091647	21.3786230037067
f1	20170526_Fetal_Heart_1	Heart_1	Heart	1	SQICDNAALYAQKYDEEFQR	1xCarbamidomethyl [C4]	1	2449.10886	Q9ERK4	Exportin-2 [OS=Mus musculus]	light
f1	20170526_Fetal_Heart_1	Heart_1	Heart	1	SQICDNAALYAQK	1xCarbamidomethyl [C4]	0	1481.7053	Q9ERK4	Exportin-2 [OS=Mus musculus]	light	22.54882261384	22.198887008382
f1	20170526_Fetal_Heart_1	Heart_1	Heart	1	SQKKPELDNEKPAAVVAPLTTGYTVK		1	2784.51418	Q9CXW3	Calcyclin-binding protein [OS=Mus musculus]	light
f1	20170526_Fetal_Heart_1	Heart_1	Heart	1	LEVQQLQADRDSLQER		1	1927.98319	Q6P5H2-1	Nestin [OS=Mus musculus]	light
f1	20170526_Fetal_Heart_1	Heart_1	Heart	1	LFAYDVFWLR		0	1329.69902	Q3UDE2	Tubulin--tyrosine ligase-like protein 12 [OS=Mus musculus]	light	21.9686251377779	21.6186895323199
f1	20170526_Fetal_Heart_1	Heart_1	Heart	1	SQHVQVEEGSEPDAFWEALGGK		0	2400.11024	P13020-1	Gelsolin [OS=Mus musculus]	light	25.5430425615231	25.1931069560651
f1	20170526_Fetal_Heart_1	Heart_1	Heart	1	IEWLESHQDADIEDFKAK		1	2174.04004	P20029	78 kDa glucose-regulated protein [OS=Mus musculus]	light	26.1681684100208	25.8182328045628
f1	20170526_Fetal_Heart_1	Heart_1	Heart	1	LEYCEALAMLR	1xCarbamidomethyl [C4]	0	1368.66502	Q922B2	Aspartate--tRNA ligase, cytoplasmic [OS=Mus musculus]	light	24.2678572422994	23.9179216368414
f1	20170526_Fetal_Heart_1	Heart_1	Heart	1	IEYDCELVPR	1xCarbamidomethyl [C5]	0	1293.61436	Q8BK67	Protein RCC2 [OS=Mus musculus]	light
f1	20170526_Fetal_Heart_1	Heart_1	Heart	1	SQGQDVTSSVYFMK		0	1576.73118	Q9JKB1	Ubiquitin carboxyl-terminal hydrolase isozyme L3 [OS=Mus musculus]	light	22.5493990301607	22.1994634247027
f1	20170526_Fetal_Heart_1	Heart_1	Heart	1	LFAEGDTPVPHAR		0	1409.71719	Q91X91	nicotinate-nucleotide pyrophosphorylase [carboxylating] [OS=Mus musculus]	light
f1	20170526_Fetal_Heart_1	Heart_1	Heart	1	SQGMASLNLPAVSWK		0	1588.81519	P26231	Catenin alpha-1 [OS=Mus musculus]	light	23.4955610733514	23.1456254678935
f1	20170526_Fetal_Heart_1	Heart_1	Heart	1	IFALAFVK		0	908.5604	Q8BUR4-1	Dedicator of cytokinesis protein 1 [OS=Mus musculus]	light
f1	20170526_Fetal_Heart_1	Heart_1	Heart	1	IFALLAGKPVWQLSEQK		0	1928.10039	Q6PFD9	nuclear pore complex protein Nup98-Nup96 [OS=Mus musculus]	light
f1	20170526_Fetal_Heart_1	Heart_1	Heart	1	IFANTPDSGCVLGMR	1xCarbamidomethyl [C10]	0	1637.77742	P47857-3	Isoform 3 of ATP-dependent 6-phosphofructokinase, muscle type [OS=Mus musculus]	light	24.3614978086885	24.0115622032305
f1	20170526_Fetal_Heart_1	Heart_1	Heart	1	IFAPNHVVAK		0	1095.63094	P62717	60S ribosomal protein L18a [OS=Mus musculus]	light	27.0466068285576	26.6966712230997
f1	20170526_Fetal_Heart_1	Heart_1	Heart	1	IFAPNHVVAK	1xLabel:13C(6)15N(2) [K10]	0	1103.64514	P62717	60S ribosomal protein L18a [OS=Mus musculus]	light
f1	20170526_Fetal_Heart_1	Heart_1	Heart	1	SQGGEPTYNVAVGR		0	1434.69718	Q9JJV2-1	Profilin-2 [OS=Mus musculus]	light	23.4066146598614	23.0566790544034
f1	20170526_Fetal_Heart_1	Heart_1	Heart	1	IFASIAPSIYGHEDIKR		1	1917.02287	P97310	DNA replication licensing factor mcm2 [OS=Mus musculus]	light	24.4019243866294	24.0519887811714
f1	20170526_Fetal_Heart_1	Heart_1	Heart	1	IEWLESHQDADIEDFK		0	1974.90796	P20029	78 kDa glucose-regulated protein [OS=Mus musculus]	light	30.9285693384029	30.5786337329449
f1	20170526_Fetal_Heart_1	Heart_1	Heart	1	SPWSNKYDPPLEDGAMPSAR		1	2218.02334	P47757-1	F-actin-capping protein subunit beta [OS=Mus musculus]	light	25.2097442751641	24.8598086697061
f1	20170526_Fetal_Heart_1	Heart_1	Heart	1	IFEGANDILR		0	1147.6106	P50544	Very long-chain specific acyl-CoA dehydrogenase, mitochondrial [OS=Mus musculus]	light	25.4746739071361	25.1247383016781
f1	20170526_Fetal_Heart_1	Heart_1	Heart	1	IFEGMPVTFTCR	1xCarbamidomethyl [C11]	0	1457.69157	Q9ET54	palladin [OS=Mus musculus]	light	23.5894603954355	23.2395247899775
f1	20170526_Fetal_Heart_1	Heart_1	Heart	1	SPPAATTKPLLR		0	1251.74195	Q6TCG2	Membrane progesterone receptor epsilon [OS=Mus musculus]	light
f1	20170526_Fetal_Heart_1	Heart_1	Heart	1	IFGGIEDGPEAEAAGHTYDR		0	2104.95704	O88667	GTP-binding protein RAD [OS=Mus musculus]	light	23.1100915288394	22.7601559233814
f1	20170526_Fetal_Heart_1	Heart_1	Heart	1	SPNELVDDLFK		0	1276.64196	Q9CZ44-3	Isoform 3 of NSFL1 cofactor p47 [OS=Mus musculus]	light	23.1365044590158	22.7865688535578
f1	20170526_Fetal_Heart_1	Heart_1	Heart	1	LFGGSFTHQASVAK		0	1449.74849	O89023	Tripeptidyl-peptidase 1 [OS=Mus musculus]	light	24.4716144426791	24.1216788372211
f1	20170526_Fetal_Heart_1	Heart_1	Heart	1	SPISVPGGSALISNLGK		0	1596.89555	Q61191	Host cell factor 1 [OS=Mus musculus]	light
f1	20170526_Fetal_Heart_1	Heart_1	Heart	1	IFGLLMGTLQK		0	1220.70714	O35691	Pinin [OS=Mus musculus]	light	22.1671907159949	21.8172551105369
f1	20170526_Fetal_Heart_1	Heart_1	Heart	1	IFGPIWNR		0	1002.55196	Q00612	Glucose-6-phosphate 1-dehydrogenase X [OS=Mus musculus]	light	23.2153915417814	22.8654559363235
f1	20170526_Fetal_Heart_1	Heart_1	Heart	1	IFGQANTSLKR		1	1234.69025	P41216	Long-chain-fatty-acid--CoA ligase 1 [OS=Mus musculus]	light	23.4129758897825	23.0630402843245
f1	20170526_Fetal_Heart_1	Heart_1	Heart	1	LFGSVEHLQLANSYGLFR		0	2051.07089	Q8C3X8	Lipase maturation factor 2 [OS=Mus musculus]	light
f1	20170526_Fetal_Heart_1	Heart_1	Heart	1	SPILVATAVAAR		0	1168.70483	Q62167	ATP-dependent RNA helicase DDX3X [OS=Mus musculus]	light	25.0943527007846	24.7444170953266
f1	20170526_Fetal_Heart_1	Heart_1	Heart	1	IFGVTTLDIVR		0	1233.72015	P08249	Malate dehydrogenase, mitochondrial [OS=Mus musculus]	light	28.9265271096387	28.5765915041807
f1	20170526_Fetal_Heart_1	Heart_1	Heart	1	IFGVTTLDIVR	1xLabel:13C(6)15N(4) [R11]	0	1243.72842	P08249	Malate dehydrogenase, mitochondrial [OS=Mus musculus]	light
f1	20170526_Fetal_Heart_1	Heart_1	Heart	1	LFGYQPTIYYPK		0	1489.77258	Q8K4Z3	NAD(P)H-hydrate epimerase [OS=Mus musculus]	light	24.9623067627586	24.6123711573006
f1	20170526_Fetal_Heart_1	Heart_1	Heart	1	SPPGQVTEAVK		0	1112.59461	P45376	aldose reductase [OS=Mus musculus]	light	22.9455464446252	22.5956108391672
f1	20170526_Fetal_Heart_1	Heart_1	Heart	1	SPLIIFSDCNMENAVK	1xCarbamidomethyl [C9]	0	1837.88228	Q9JLJ2	4-trimethylaminobutyraldehyde dehydrogenase [OS=Mus musculus]	light	22.371757903429	22.021822297971
f1	20170526_Fetal_Heart_1	Heart_1	Heart	1	LFHGTPVTIENFLSWK		0	1888.9956	Q9CQK7	rwd domain-containing protein 1 [OS=Mus musculus]	light
f1	20170526_Fetal_Heart_1	Heart_1	Heart	1	SPLAGDFITMQCR	1xCarbamidomethyl [C12]	0	1495.7032	Q9Z2N8	Actin-like protein 6A [OS=Mus musculus]	light
f1	20170526_Fetal_Heart_1	Heart_1	Heart	1	IFHTVTTTDDPVIR		0	1614.8486	O70194	Eukaryotic translation initiation factor 3 subunit D [OS=Mus musculus]	light	24.1227607080728	23.7728251026148
f1	20170526_Fetal_Heart_1	Heart_1	Heart	1	IFHVNWFR		0	1118.58941	Q8BH04	Phosphoenolpyruvate carboxykinase [GTP], mitochondrial [OS=Mus musculus]	light
f1	20170526_Fetal_Heart_1	Heart_1	Heart	1	SPKPVVAAISGSCLGGGLELAIACQYR	2xCarbamidomethyl [C13; C24]	0	2774.43278	Q8BMS1	Trifunctional enzyme subunit alpha, mitochondrial [OS=Mus musculus]	light	23.3819524087768	23.0320168033188
f1	20170526_Fetal_Heart_1	Heart_1	Heart	1	LFKPHQAPAR		0	1164.66364	Q91WK2	Eukaryotic translation initiation factor 3 subunit H [OS=Mus musculus]	light	20.3407965565847	19.9908609511267
f1	20170526_Fetal_Heart_1	Heart_1	Heart	1	SPHTTEVVGGAPQHEQIGK		0	1971.98828	Q00651	Integrin alpha-4 [OS=Mus musculus]	light
f1	20170526_Fetal_Heart_1	Heart_1	Heart	1	SPGVMDNPLVMHQLR	1xOxidation [M]	0	1709.84617	Q91Z83	Myosin-7 [OS=Mus musculus]	light	25.9765778450904	25.6266422396324
f1	20170526_Fetal_Heart_1	Heart_1	Heart	1	LFIALTGLQHAGR		0	1396.80594	Q8JZN5	Acyl-CoA dehydrogenase family member 9, mitochondrial [OS=Mus musculus]	light	23.5436901948053	23.1937545893473
f1	20170526_Fetal_Heart_1	Heart_1	Heart	1	SPGVMDNPLVMHQLR	1xLabel:13C(6)15N(4) [R15]	0	1703.85953	Q91Z83	Myosin-7 [OS=Mus musculus]	light
f1	20170526_Fetal_Heart_1	Heart_1	Heart	1	LFLDRDLMTLPIQNK		1	1816.99897	P22315	Ferrochelatase, mitochondrial [OS=Mus musculus]	light	23.2822178217821	22.9322822163241
f1	20170526_Fetal_Heart_1	Heart_1	Heart	1	SPGVMDNPLVMHQLR		0	1693.85126	Q91Z83	Myosin-7 [OS=Mus musculus]	light	29.3055260343946	28.9555904289366
f1	20170526_Fetal_Heart_1	Heart_1	Heart	1	LFIFETFCR	1xCarbamidomethyl [C8]	0	1232.61324	P60229	Eukaryotic translation initiation factor 3 subunit E [OS=Mus musculus]	light	24.0585001390754	23.7085645336174
f1	20170526_Fetal_Heart_1	Heart_1	Heart	1	SPLAQMEEERR		1	1345.65287	O55131	Septin-7 [OS=Mus musculus]	light	24.964148702687	24.614213097229
f1	20170526_Fetal_Heart_1	Heart_1	Heart	1	LFGDVVQELLPEYKEK		1	1907.01606	Q61881	DNA replication licensing factor MCM7 [OS=Mus musculus]	light	23.0188908682593	22.6689552628013
f1	20170526_Fetal_Heart_1	Heart_1	Heart	1	SPPHIYSPIPFLGHAIAFGK		0	2149.15931	Q8K0C4	lanosterol 14-alpha demethylase [OS=Mus musculus]	light	21.443014343054	21.0930787375961
f1	20170526_Fetal_Heart_1	Heart_1	Heart	1	LFGDKTCDLLASFK	1xCarbamidomethyl [C7]	1	1614.81961	Q60854	serpin B6 [OS=Mus musculus]	light	23.4193023783026	23.0693667728447
f1	20170526_Fetal_Heart_1	Heart_1	Heart	1	LFEGNALLR		0	1032.58366	Q6ZWN5	40S ribosomal protein S9 [OS=Mus musculus]	light	26.8659504193799	26.5160148139219
f1	20170526_Fetal_Heart_1	Heart_1	Heart	1	LFEGNALLR	1xLabel:13C(6)15N(4) [R9]	0	1042.59192	Q6ZWN5	40S ribosomal protein S9 [OS=Mus musculus]	light
f1	20170526_Fetal_Heart_1	Heart_1	Heart	1	SPVYLTVLK		0	1019.61356	Q11011	puromycin-sensitive aminopeptidase [OS=Mus musculus]	light	24.4992170803158	24.1492814748578
f1	20170526_Fetal_Heart_1	Heart_1	Heart	1	LFELDPLTGEWHYK		0	1747.869	B9EJ86	Oxysterol-binding protein-related protein 8 [OS=Mus musculus]	light	23.279739080545	22.929803475087
f1	20170526_Fetal_Heart_1	Heart_1	Heart	1	LFELEEQDLFR		0	1438.72127	Q8BH64	EH domain-containing protein 2 [OS=Mus musculus]	light
f1	20170526_Fetal_Heart_1	Heart_1	Heart	1	SPVYKNPTPGSSELAQKYPGFIDVK		2	2722.40866	Q99PG0	Arylacetamide deacetylase [OS=Mus musculus]	light
f1	20170526_Fetal_Heart_1	Heart_1	Heart	1	LFELLEKEILYYR		1	1728.95708	Q91ZW3; Q6PGB8-2	SWI/SNF-related matrix-associated actin-dependent regulator of chromatin subfamily A member 5 [OS=Mus musculus];Isoform 2 of Probable global transcription activator SNF2L1 [OS=Mus musculus]	light
f1	20170526_Fetal_Heart_1	Heart_1	Heart	1	LFEISDVVVK		0	1148.65615	Q9WUA2	Phenylalanine--tRNA ligase beta subunit [OS=Mus musculus]	light	22.6886497572278	22.3387141517698
f1	20170526_Fetal_Heart_1	Heart_1	Heart	1	SPVTFLSDLR		0	1134.61535	Q6ZQ08-4	Isoform 4 of CCR4-NOT transcription complex subunit 1 [OS=Mus musculus]	light
f1	20170526_Fetal_Heart_1	Heart_1	Heart	1	SPVLQDIAGYLLK		0	1416.80969	E9Q414	apolipoprotein B-100 [OS=Mus musculus]	light	24.0793058955206	23.7293702900626
f1	20170526_Fetal_Heart_1	Heart_1	Heart	1	IFEPILGEGR		0	1130.62044	P52431	DNA polymerase delta catalytic subunit [OS=Mus musculus]	light
f1	20170526_Fetal_Heart_1	Heart_1	Heart	1	LFEPLRVPPDLFR		1	1598.90532	Q9ES83	Blood vessel epicardial substance [OS=Mus musculus]	light	23.6001347784781	23.2501991730201
f1	20170526_Fetal_Heart_1	Heart_1	Heart	1	SPTDWALFTYEGNSNDIR		0	2085.95122	Q62418	Drebrin-like protein [OS=Mus musculus]	light
f1	20170526_Fetal_Heart_1	Heart_1	Heart	1	LFESMLSECR	1xCarbamidomethyl [C9]	0	1271.57587	Q8BMA6	Signal recognition particle subunit SRP68 [OS=Mus musculus]	light
f1	20170526_Fetal_Heart_1	Heart_1	Heart	1	LFEVGGSPANTR		0	1247.63788	P63328; P48453-1	Serine/threonine-protein phosphatase 2B catalytic subunit alpha isoform [OS=Mus musculus];serine/threonine-protein phosphatase 2B catalytic subunit beta isoform [OS=Mus musculus]	light	23.7158875445908	23.3659519391328
f1	20170526_Fetal_Heart_1	Heart_1	Heart	1	SPSWQRPNQAAPSTGR		0	1739.8572	Q8CI51	PDZ and LIM domain protein 5 [OS=Mus musculus]	light	24.6145998833434	24.2646642778854
f1	20170526_Fetal_Heart_1	Heart_1	Heart	1	SPSWEPFRDWYPAHSR		1	2017.93037	P14602	Heat shock protein beta-1 [OS=Mus musculus]	light	27.2396718338181	26.8897362283601
f1	20170526_Fetal_Heart_1	Heart_1	Heart	1	LFFAGEHTIR		0	1190.63167	Q6ZQ88	Lysine-specific histone demethylase 1A [OS=Mus musculus]	light	22.5754636536329	22.2255280481749
f1	20170526_Fetal_Heart_1	Heart_1	Heart	1	SPSVVISDDEPGYDLDLFCIPNHYAEDLEK	1xCarbamidomethyl [C19]	0	3437.57296	P00493	Hypoxanthine-guanine phosphoribosyltransferase [OS=Mus musculus]	light
f1	20170526_Fetal_Heart_1	Heart_1	Heart	1	LFFGPQHRPVILR		0	1579.92198	Q8K1B8	Fermitin family homolog 3 [OS=Mus musculus]	light
f1	20170526_Fetal_Heart_1	Heart_1	Heart	1	SPSRPLPEVTDEYKNDVK		1	2074.04512	P32067	Lupus La protein homolog [OS=Mus musculus]	light	22.3343624971835	21.9844268917255
f1	20170526_Fetal_Heart_1	Heart_1	Heart	1	SPSQEPSAPGKAEAVGEQAR		1	1995.97302	Q8JZQ9	Eukaryotic translation initiation factor 3 subunit B [OS=Mus musculus]	light	23.3040514365357	22.9541158310778
f1	20170526_Fetal_Heart_1	Heart_1	Heart	1	LFFLPAQPLWNNR		0	1615.87436	Q61550	Double-strand-break repair protein rad21 homolog [OS=Mus musculus]	light	22.7774129528349	22.4274773473769
f1	20170526_Fetal_Heart_1	Heart_1	Heart	1	SPSPFHVVAECR	1xCarbamidomethyl [C11]	0	1385.66305	Q9Z2W0	Aspartyl aminopeptidase [OS=Mus musculus]	light	25.0891842302468	24.7392486247888
f1	20170526_Fetal_Heart_1	Heart_1	Heart	1	SPSELFAQHIVTIVHHVK		0	2042.11817	Q569Z6	Thyroid hormone receptor-associated protein 3 [OS=Mus musculus]	light
f1	20170526_Fetal_Heart_1	Heart_1	Heart	1	SPSDSSTASTPIAEQIER		0	1875.89304	Q9QXS6	drebrin [OS=Mus musculus]	light
f1	20170526_Fetal_Heart_1	Heart_1	Heart	1	SPQYSQVIHR		0	1214.62765	P17563	Selenium-binding protein 1 [OS=Mus musculus]	light	22.9322021339844	22.5822665285264
f1	20170526_Fetal_Heart_1	Heart_1	Heart	1	LFGAAEVQR		0	990.53671	P16546	Spectrin alpha chain, non-erythrocytic 1 [OS=Mus musculus]	light	26.3530718285942	26.0031362231362
f1	20170526_Fetal_Heart_1	Heart_1	Heart	1	SPPPGMGLNQNR		0	1267.62118	Q8VIJ6	splicing factor, proline- and glutamine-rich [OS=Mus musculus]	light
f1	20170526_Fetal_Heart_1	Heart_1	Heart	1	LEVEALPLQMCR	1xCarbamidomethyl [C11]	0	1458.74433	D3YYU8	Obscurin-like protein 1 [OS=Mus musculus]	light
f1	20170526_Fetal_Heart_1	Heart_1	Heart	1	LEVDPNIQAVR		0	1253.68483	P11679	Keratin, type II cytoskeletal 8 [OS=Mus musculus]	light
f1	20170526_Fetal_Heart_1	Heart_1	Heart	1	IEVASSVK		0	832.47746	O55143-1	Sarcoplasmic/endoplasmic reticulum calcium ATPase 2 [OS=Mus musculus]	light	21.0203599451376	20.6704243396796
f1	20170526_Fetal_Heart_1	Heart_1	Heart	1	LETYYNATEPVISFYDKR		1	2209.08118	Q9R0Y5-2	Isoform 2 of Adenylate kinase isoenzyme 1 [OS=Mus musculus]	light	25.3067024158884	24.9567668104304
f1	20170526_Fetal_Heart_1	Heart_1	Heart	1	SRNTDEMVELR		1	1349.64779	P61979-3; P61979-2	Isoform 3 of Heterogeneous nuclear ribonucleoprotein K [OS=Mus musculus];Isoform 2 of Heterogeneous nuclear ribonucleoprotein K [OS=Mus musculus]	light	25.0175577514145	24.6676221459565
f1	20170526_Fetal_Heart_1	Heart_1	Heart	1	LELDDVTSNMEQIIK		0	1747.87824	Q02566; Q91Z83	myosin-6 [OS=Mus musculus];Myosin-7 [OS=Mus musculus]	light
f1	20170526_Fetal_Heart_1	Heart_1	Heart	1	LELEEAATPEGHAVR		0	1621.81802	Q61001	Laminin subunit alpha-5 [OS=Mus musculus]	light	23.5731164480195	23.2231808425616
f1	20170526_Fetal_Heart_1	Heart_1	Heart	1	LEIEPEWAYGK		0	1334.66269	Q62446	peptidyl-prolyl cis-trans isomerase FKBP3 [OS=Mus musculus]	light
f1	20170526_Fetal_Heart_1	Heart_1	Heart	1	IEIESFFEGEDFSETLTR		0	2148.99717	P20029	78 kDa glucose-regulated protein [OS=Mus musculus]	light	22.6564080596012	22.3064724541432
f1	20170526_Fetal_Heart_1	Heart_1	Heart	1	SRGFGFITFTNPEHASDAMR		1	2241.05056	O89086	RNA-binding protein 3 [OS=Mus musculus]	light
f1	20170526_Fetal_Heart_1	Heart_1	Heart	1	IELLGSYDPQK		0	1262.66269	Q9D358	Low molecular weight phosphotyrosine protein phosphatase [OS=Mus musculus]	light
f1	20170526_Fetal_Heart_1	Heart_1	Heart	1	LEILQIHTK		0	1094.65682	Q01853	Transitional endoplasmic reticulum ATPase [OS=Mus musculus]	light	26.4565412929399	26.1066056874819
f1	20170526_Fetal_Heart_1	Heart_1	Heart	1	SRFPEHELIVDPQR		1	1722.89219	Q9JKR6	Hypoxia up-regulated protein 1 [OS=Mus musculus]	light
f1	20170526_Fetal_Heart_1	Heart_1	Heart	1	IEINFPAEYPFKPPK		0	1789.95233	P68037	Ubiquitin-conjugating enzyme E2 L3 [OS=Mus musculus]	light	26.2931673880805	25.9432317826225
f1	20170526_Fetal_Heart_1	Heart_1	Heart	1	SREYQLNDSAAYYLNDLER		1	2320.08403	P08752	guanine nucleotide-binding protein G(i) subunit alpha-2 [OS=Mus musculus]	light
f1	20170526_Fetal_Heart_1	Heart_1	Heart	1	IELPATVTGKPEPK		0	1479.84172	A2ASS6	Titin [OS=Mus musculus]	light	25.2434776399548	24.8935420344968
f1	20170526_Fetal_Heart_1	Heart_1	Heart	1	LEIPDLELADDLKK		1	1611.88398	A2ASS6	Titin [OS=Mus musculus]	light	25.2191348345542	24.8691992290963
f1	20170526_Fetal_Heart_1	Heart_1	Heart	1	SRPYLFSNSLPPAVVGCASK	1xCarbamidomethyl [C17]	0	2150.10629	O88986	2-amino-3-ketobutyrate coenzyme A ligase, mitochondrial [OS=Mus musculus]	light
f1	20170526_Fetal_Heart_1	Heart_1	Heart	1	IEIPIHIVPHITIGK		0	1680.02069	P46737	Lys-63-specific deubiquitinase BRCC36 [OS=Mus musculus]	light
f1	20170526_Fetal_Heart_1	Heart_1	Heart	1	LELQGIQGAVDHAAAFGR		0	1852.96642	Q9CPV4-1	Glyoxalase domain-containing protein 4 [OS=Mus musculus]	light	24.657150835244	24.307215229786
f1	20170526_Fetal_Heart_1	Heart_1	Heart	1	LELQGSNSR		0	1003.5167	P09405	Nucleolin [OS=Mus musculus]	light	20.1512282583524	19.8012926528944
f1	20170526_Fetal_Heart_1	Heart_1	Heart	1	LELQSALEEAEASLEHEEGK		0	2212.06156	Q02566; Q91Z83	myosin-6 [OS=Mus musculus];Myosin-7 [OS=Mus musculus]	light	26.4688181612526	26.1188825557946
f1	20170526_Fetal_Heart_1	Heart_1	Heart	1	LELQSALEEAEASLEHEEGKILR		1	2594.3308	Q02566; Q91Z83	myosin-6 [OS=Mus musculus];Myosin-7 [OS=Mus musculus]	light	23.4066151788303	23.0566795733723
f1	20170526_Fetal_Heart_1	Heart_1	Heart	1	SREESSGTPAHQLNLR		1	1781.8889	Q8CIB5	Fermitin family homolog 2 [OS=Mus musculus]	light	23.1748253220749	22.8248897166169
f1	20170526_Fetal_Heart_1	Heart_1	Heart	1	LELSQNQNVK		0	1172.62698	Q62351	Transferrin receptor protein 1 [OS=Mus musculus]	light
f1	20170526_Fetal_Heart_1	Heart_1	Heart	1	SRDLLVQQASQCLSK	1xCarbamidomethyl [C12]	1	1732.90104	Q00PI9	heterogeneous nuclear ribonucleoprotein U-like protein 2 [OS=Mus musculus]	light	23.9644323575958	23.6144967521378
f1	20170526_Fetal_Heart_1	Heart_1	Heart	1	SRDHGLPGYNAWR		1	1528.74038	P11247	Myeloperoxidase [OS=Mus musculus]	light
f1	20170526_Fetal_Heart_1	Heart_1	Heart	1	SQYNFIADVVEK		0	1412.70562	Q9JIY5	Serine protease HTRA2, mitochondrial [OS=Mus musculus]	light
f1	20170526_Fetal_Heart_1	Heart_1	Heart	1	LELTPVAIQAGR		0	1267.73686	Q9JMH6-1	Thioredoxin reductase 1, cytoplasmic [OS=Mus musculus]	light	23.52221549639	23.172279890932
f1	20170526_Fetal_Heart_1	Heart_1	Heart	1	IEITSLLPSR		0	1128.6623	P59235	Nucleoporin Nup43 [OS=Mus musculus]	light
f1	20170526_Fetal_Heart_1	Heart_1	Heart	1	SREIFLSQPILLELEAPLK		1	2196.26383	P63087-2; P62137; P62141	Isoform Gamma-2 of Serine/threonine-protein phosphatase PP1-gamma catalytic subunit [OS=Mus musculus];serine/threonine-protein phosphatase PP1-alpha catalytic subunit [OS=Mus musculus];Serine/threonine-protein phosphatase PP1-beta catalytic subunit [OS=Mus musculus]	light	24.2291422567645	23.8792066513065
f1	20170526_Fetal_Heart_1	Heart_1	Heart	1	LEKPAKYDDIKK		2	1447.81551	P16858	glyceraldehyde-3-phosphate dehydrogenase [OS=Mus musculus]	light	26.0847197218471	25.7347841163891
f1	20170526_Fetal_Heart_1	Heart_1	Heart	1	LEKPAKYDDIK		1	1319.72054	P16858	glyceraldehyde-3-phosphate dehydrogenase [OS=Mus musculus]	light	23.9383190814177	23.5883834759597
f1	20170526_Fetal_Heart_1	Heart_1	Heart	1	SRVESTEQLIEIASR		1	1717.9079	P02468	Laminin subunit gamma-1 [OS=Mus musculus]	light	24.6390557021229	24.2891200966649
f1	20170526_Fetal_Heart_1	Heart_1	Heart	1	IEFTPEQIEEFK		0	1509.74715	P09542	myosin light chain 3 [OS=Mus musculus]	light	24.8779972926225	24.5280616871645
f1	20170526_Fetal_Heart_1	Heart_1	Heart	1	IEFTPEQIEEFKEAFLLFDR		1	2501.25987	P09542	myosin light chain 3 [OS=Mus musculus]	light
f1	20170526_Fetal_Heart_1	Heart_1	Heart	1	IEGDMIVCAAYAHELPK	1xCarbamidomethyl [C8]	0	1916.92448	P47962	60S ribosomal protein L5 [OS=Mus musculus]	light	25.2566568864061	24.9067212809481
f1	20170526_Fetal_Heart_1	Heart_1	Heart	1	IEGGSSNVFSMFEQTQIQEFK		0	2406.1282	P51667	myosin regulatory light chain 2, ventricular/cardiac muscle isoform [OS=Mus musculus]	light	26.5749781470086	26.2250425415506
f1	20170526_Fetal_Heart_1	Heart_1	Heart	1	LEGLDTDWDALRR		1	1559.78125	P15508	Spectrin beta chain, erythrocytic [OS=Mus musculus]	light
f1	20170526_Fetal_Heart_1	Heart_1	Heart	1	IEGIQNMPNVR		0	1270.65723	Q99LB7	Sarcosine dehydrogenase, mitochondrial [OS=Mus musculus]	light
f1	20170526_Fetal_Heart_1	Heart_1	Heart	1	IEGLQSLVNLR		0	1241.72121	Q3UM45	Protein phosphatase 1 regulatory subunit 7 [OS=Mus musculus]	light	24.1073323489455	23.7573967434875
f1	20170526_Fetal_Heart_1	Heart_1	Heart	1	IEGNTLVIPR		0	1111.64698	Q05793	Basement membrane-specific heparan sulfate proteoglycan core protein [OS=Mus musculus]	light	24.9448350023716	24.5948993969136
f1	20170526_Fetal_Heart_1	Heart_1	Heart	1	LEGNTVGVEAAR		0	1215.63279	P46061	Ran GTPase-activating protein 1 [OS=Mus musculus]	light	20.3730602822313	20.0231246767733
f1	20170526_Fetal_Heart_1	Heart_1	Heart	1	SSEEQQQDVSEFTHK		0	1778.78276	Q5I043	Ubiquitin carboxyl-terminal hydrolase 28 [OS=Mus musculus]	light
f1	20170526_Fetal_Heart_1	Heart_1	Heart	1	LEGSEVQLVEYEASAAGLIR		0	2134.10264	Q99KK7	dipeptidyl peptidase 3 [OS=Mus musculus]	light
f1	20170526_Fetal_Heart_1	Heart_1	Heart	1	IEGSNKVPVDPATYGQFYGGDSYIILYNYR		1	3399.6532	P13020-1	Gelsolin [OS=Mus musculus]	light
f1	20170526_Fetal_Heart_1	Heart_1	Heart	1	LEGTNVQEAQNILK		0	1556.82786	Q9Z2I8	Succinate--CoA ligase [GDP-forming] subunit beta, mitochondrial [OS=Mus musculus]	light	24.8783353560532	24.5283997505952
f1	20170526_Fetal_Heart_1	Heart_1	Heart	1	IEGTPLETVQK		0	1214.66269	Q9CQZ6	NADH dehydrogenase [ubiquinone] 1 beta subcomplex subunit 3 [OS=Mus musculus]	light	25.2076798692833	24.8577442638253
f1	20170526_Fetal_Heart_1	Heart_1	Heart	1	IEGTPLETVQKK		1	1342.75766	Q9CQZ6	NADH dehydrogenase [ubiquinone] 1 beta subcomplex subunit 3 [OS=Mus musculus]	light	25.4157712915925	25.0658356861345
f1	20170526_Fetal_Heart_1	Heart_1	Heart	1	LEGVLAEVAQHYQDTLIR		0	2055.08693	Q9JKF1	Ras GTPase-activating-like protein IQGAP1 [OS=Mus musculus]	light	22.4849252631531	22.1349896576951
f1	20170526_Fetal_Heart_1	Heart_1	Heart	1	SSEEIESAFR		0	1154.53241	P16546	Spectrin alpha chain, non-erythrocytic 1 [OS=Mus musculus]	light	25.2687036100445	24.9187680045866
f1	20170526_Fetal_Heart_1	Heart_1	Heart	1	SSCTVSVHVSDR	1xCarbamidomethyl [C3]	0	1333.61649	A2ASS6	Titin [OS=Mus musculus]	light	23.4554145201726	23.1054789147146
f1	20170526_Fetal_Heart_1	Heart_1	Heart	1	SSAYESLMEIVK		0	1356.67154	P70168	Importin subunit beta-1 [OS=Mus musculus]	light	24.9543003394964	24.6043647340384
f1	20170526_Fetal_Heart_1	Heart_1	Heart	1	IEGYPDPEVVWFKDDQSIR		1	2293.11354	Q6PDN3-1	Myosin light chain kinase, smooth muscle [OS=Mus musculus]	light
f1	20170526_Fetal_Heart_1	Heart_1	Heart	1	SSAVLAWLKPDHDGGSR		0	1795.90857	A2ASS6	Titin [OS=Mus musculus]	light
f1	20170526_Fetal_Heart_1	Heart_1	Heart	1	SSALQWLTPEQTSGK		0	1632.82278	P24527	leukotriene A-4 hydrolase [OS=Mus musculus]	light	24.6985891626548	24.3486535571968
f1	20170526_Fetal_Heart_1	Heart_1	Heart	1	LEHTFCTETRPYNQGAR	1xCarbamidomethyl [C6]	0	2079.9665	Q9CQT1	methylthioribose-1-phosphate isomerase [OS=Mus musculus]	light	22.2698907152982	21.9199551098402
f1	20170526_Fetal_Heart_1	Heart_1	Heart	1	IEKELEAVCQDVLSLLDNYLIK	1xCarbamidomethyl [C9]	1	2605.37933	P61982	14-3-3 protein gamma [OS=Mus musculus]	light
f1	20170526_Fetal_Heart_1	Heart_1	Heart	1	LEKHELIEFR		1	1313.72121	Q68FD5	Clathrin heavy chain 1 [OS=Mus musculus]	light
f1	20170526_Fetal_Heart_1	Heart_1	Heart	1	SQWSPALTISK		0	1217.65246	P61079; P62838	Ubiquitin-conjugating enzyme E2 D3 [OS=Mus musculus];ubiquitin-conjugating enzyme E2 D2 [OS=Mus musculus]	light	26.140885769309	25.790950163851
f1	20170526_Fetal_Heart_1	Heart_1	Heart	1	LFIGGLNTETNEK		0	1435.74273	Q9WV02-1; Q91VM5	RNA-binding motif protein, X chromosome [OS=Mus musculus];RNA binding motif protein, X-linked-like-1 [OS=Mus musculus]	light	25.2860870235184	24.9361514180604
f1	20170526_Fetal_Heart_1	Heart_1	Heart	1	SQVNDLQATFSGIHSFQDLSAGVLAQTR		0	2990.49664	Q9DBG5	Perilipin-3 [OS=Mus musculus]	light	23.4207083880188	23.0707727825608
f1	20170526_Fetal_Heart_1	Heart_1	Heart	1	LEQQVDDLEGSLEQEKK		1	1987.98186	Q5SX40; Q5SX39; Q02566; Q91Z83; P13542	Myosin-1 [OS=Mus musculus];Myosin-4 [OS=Mus musculus];myosin-6 [OS=Mus musculus];Myosin-7 [OS=Mus musculus];Myosin-8 [OS=Mus musculus]	light	27.9562071276112	27.6062715221532
f1	20170526_Fetal_Heart_1	Heart_1	Heart	1	LEQQVDDLEGSLEQEKK	1xLabel:13C(6)15N(2) [K]	1	1995.99605	Q5SX40; Q5SX39; Q02566; Q91Z83; P13542	Myosin-1 [OS=Mus musculus];Myosin-4 [OS=Mus musculus];myosin-6 [OS=Mus musculus];Myosin-7 [OS=Mus musculus];Myosin-8 [OS=Mus musculus]	light
f1	20170526_Fetal_Heart_1	Heart_1	Heart	1	LEQQVPVNQVFGQDEMIDVIGVTK		0	2686.37564	P27659	60S ribosomal protein L3 [OS=Mus musculus]	light	23.4618759530737	23.1119403476158
f1	20170526_Fetal_Heart_1	Heart_1	Heart	1	LEQSTAVPAQPHWDKPR		0	1960.00353	Q8K411-1	Presequence protease, mitochondrial [OS=Mus musculus]	light
f1	20170526_Fetal_Heart_1	Heart_1	Heart	1	IERELAEAQDDSILK		1	1729.89667	Q06185	ATP synthase subunit e, mitochondrial [OS=Mus musculus]	light	24.2643395076255	23.9144039021675
f1	20170526_Fetal_Heart_1	Heart_1	Heart	1	LERPIHLACTAGIFDPYVPPEGDAR	1xCarbamidomethyl [C9]	0	2794.39811	Q9D0Q7	39S ribosomal protein L45, mitochondrial [OS=Mus musculus]	light
f1	20170526_Fetal_Heart_1	Heart_1	Heart	1	LESEEEGVPSTAIR		0	1516.74894	P11440	Cyclin-dependent kinase 1 [OS=Mus musculus]	light	22.8592701228318	22.5093345173738
f1	20170526_Fetal_Heart_1	Heart_1	Heart	1	SQPERDWVLNEFR		1	1675.81869	Q501J6	Probable ATP-dependent RNA helicase DDX17 [OS=Mus musculus]	light	24.3184177205034	23.9684821150454
f1	20170526_Fetal_Heart_1	Heart_1	Heart	1	SQNVMAAASIANIVK		0	1516.81519	P11983	T-complex protein 1 subunit alpha [OS=Mus musculus]	light	24.829253353992	24.479317748534
f1	20170526_Fetal_Heart_1	Heart_1	Heart	1	SQNIITDSSSLNAEAIR		0	1818.9192	Q62261-1	Spectrin beta chain, non-erythrocytic 1 [OS=Mus musculus]	light	23.5909193597479	23.2409837542899
f1	20170526_Fetal_Heart_1	Heart_1	Heart	1	SQMIYEIIDNSQGFYVCPVER	1xCarbamidomethyl [C17]	0	2548.18467	Q99K85	phosphoserine aminotransferase [OS=Mus musculus]	light
f1	20170526_Fetal_Heart_1	Heart_1	Heart	1	IESILMSLPLTAR		0	1443.82396	P36552	Oxygen-dependent coproporphyrinogen-III oxidase, mitochondrial [OS=Mus musculus]	light	23.1502192533103	22.8002836478523
f1	20170526_Fetal_Heart_1	Heart_1	Heart	1	IESILMSLPLTAR	1xOxidation [M6]	0	1459.81888	P36552	Oxygen-dependent coproporphyrinogen-III oxidase, mitochondrial [OS=Mus musculus]	light
f1	20170526_Fetal_Heart_1	Heart_1	Heart	1	LEQQVDDLEGSLEQEK		0	1859.88689	Q5SX40; Q5SX39; Q02566; Q91Z83; P13542	Myosin-1 [OS=Mus musculus];Myosin-4 [OS=Mus musculus];myosin-6 [OS=Mus musculus];Myosin-7 [OS=Mus musculus];Myosin-8 [OS=Mus musculus]	light	25.6954712458031	25.3455356403451
f1	20170526_Fetal_Heart_1	Heart_1	Heart	1	SQMLAMNIEK		0	1164.57514	P60229	Eukaryotic translation initiation factor 3 subunit E [OS=Mus musculus]	light	22.5843964521132	22.2344608466552
f1	20170526_Fetal_Heart_1	Heart_1	Heart	1	SQLQEAPPEWK		0	1312.65319	E9PV24	Fibrinogen alpha chain [OS=Mus musculus]	light
f1	20170526_Fetal_Heart_1	Heart_1	Heart	1	IESLSSQLSNLQK		0	1446.77985	P14733	Lamin-B1 [OS=Mus musculus]	light	24.8378197169794	24.4878841115214
f1	20170526_Fetal_Heart_1	Heart_1	Heart	1	LESTLNYGMER		0	1312.62018	O55029	Coatomer subunit beta' [OS=Mus musculus]	light
f1	20170526_Fetal_Heart_1	Heart_1	Heart	1	SQLLQYVYNLVPR		0	1592.8795	P49717	DNA replication licensing factor MCM4 [OS=Mus musculus]	light	21.9631639397653	21.6132283343073
f1	20170526_Fetal_Heart_1	Heart_1	Heart	1	IETELRDICNDVLSLLEK	1xCarbamidomethyl [C9]	1	2160.12166	P63101	14-3-3 protein zeta/delta [OS=Mus musculus]	light
f1	20170526_Fetal_Heart_1	Heart_1	Heart	1	SQLLGSAHEVQR		0	1324.69679	P16546	Spectrin alpha chain, non-erythrocytic 1 [OS=Mus musculus]	light	25.3692147250131	25.0192791195551
f1	20170526_Fetal_Heart_1	Heart_1	Heart	1	IETLDPALIRPGR		0	1450.83764	P62192	26S proteasome regulatory subunit 4 [OS=Mus musculus]	light	25.0279679037244	24.6780322982665
f1	20170526_Fetal_Heart_1	Heart_1	Heart	1	IETIEVMEDR		0	1234.59838	Q8BG05-2; Q8BG05	Isoform 2 of Heterogeneous nuclear ribonucleoprotein A3 [OS=Mus musculus];Heterogeneous nuclear ribonucleoprotein A3 [OS=Mus musculus]	light	26.9625996932629	26.6126640878049
f1	20170526_Fetal_Heart_1	Heart_1	Heart	1	LETLQSQVK		0	1045.5888	Q9DC23	DnaJ homolog subfamily C member 10 [OS=Mus musculus]	light
f1	20170526_Fetal_Heart_1	Heart_1	Heart	1	SQIHDIVLVGGSTR		0	1481.80707	P63017	Heat shock cognate 71 kDa protein [OS=Mus musculus]	light	27.9704655066074	27.6205299011494
f1	20170526_Fetal_Heart_1	Heart_1	Heart	1	IETMLGDVAVAVHPK		0	1579.85124	Q9Z1Q9	Valine--tRNA ligase [OS=Mus musculus]	light	24.2253558797881	23.8754202743301
f1	20170526_Fetal_Heart_1	Heart_1	Heart	1	IETNENNLESAK		0	1361.65431	Q8BMK4	Cytoskeleton-associated protein 4 [OS=Mus musculus]	light
f1	20170526_Fetal_Heart_1	Heart_1	Heart	1	LETVGSVFSR		0	1094.58405	Q8VE22	28S ribosomal protein S23, mitochondrial [OS=Mus musculus]	light
f1	20170526_Fetal_Heart_1	Heart_1	Heart	1	SQMDGLIPGVEPR		0	1398.70458	Q6DFW4	Nucleolar protein 58 [OS=Mus musculus]	light	23.0390996081595	22.6891640027015
f1	20170526_Fetal_Heart_1	Heart_1	Heart	1	SQPVYIQYSNHR		0	1491.7339	Q8BHD7	polypyrimidine tract-binding protein 3 [OS=Mus musculus]	light	26.1420475214639	25.7921119160059
f1	20170526_Fetal_Heart_1	Heart_1	Heart	1	IEQLSPFPFDLLLK		0	1659.93562	Q60597-3	Isoform 3 of 2-oxoglutarate dehydrogenase, mitochondrial [OS=Mus musculus]	light	26.0007881531459	25.6508525476879
f1	20170526_Fetal_Heart_1	Heart_1	Heart	1	LEQLSAGLDGPPR		0	1352.71685	Q9CYT6	Adenylyl cyclase-associated protein 2 [OS=Mus musculus]	light	25.5411631574807	25.1912275520227
f1	20170526_Fetal_Heart_1	Heart_1	Heart	1	SQVFSTAADGQTQVEIK		0	1808.90248	P38647	Stress-70 protein, mitochondrial [OS=Mus musculus]	light	22.9688986881843	22.6189630827263
f1	20170526_Fetal_Heart_1	Heart_1	Heart	1	LENGELEHIRPK		0	1434.76995	Q61205	Platelet-activating factor acetylhydrolase IB subunit gamma [OS=Mus musculus]	light	23.9992744807718	23.6493388753138
f1	20170526_Fetal_Heart_1	Heart_1	Heart	1	SQVDKLTLTSR		1	1247.69539	P29758	Ornithine aminotransferase, mitochondrial [OS=Mus musculus]	light	24.9204328206944	24.5704972152364
f1	20170526_Fetal_Heart_1	Heart_1	Heart	1	LENLGIPEEELLR		0	1524.8268	Q91WV0	Protein Dr1 [OS=Mus musculus]	light	22.053710656452	21.703775050994
f1	20170526_Fetal_Heart_1	Heart_1	Heart	1	IENLQEGCSYYFR	1xCarbamidomethyl [C8]	0	1678.75298	A2ASS6	Titin [OS=Mus musculus]	light	25.2306015117706	24.8806659063126
f1	20170526_Fetal_Heart_1	Heart_1	Heart	1	IENMEDKATLILQIVDKPSPPQDIR		1	2863.52337	O70468	Myosin-binding protein C, cardiac-type [OS=Mus musculus]	light
f1	20170526_Fetal_Heart_1	Heart_1	Heart	1	SQTQSLNTPGPTLSHPR		0	1820.92495	Q9R1Z8	Vinexin [OS=Mus musculus]	light
f1	20170526_Fetal_Heart_1	Heart_1	Heart	1	LENVSVALEFLER		0	1518.81623	Q8VHX6-1	Filamin-C [OS=Mus musculus]	light	22.2673287782541	21.9173931727961
f1	20170526_Fetal_Heart_1	Heart_1	Heart	1	IENVVLDANCSR	1xCarbamidomethyl [C10]	0	1389.67909	Q8VE62	Polyadenylate-binding protein-interacting protein 1 [OS=Mus musculus]	light	23.033856490227	22.683920884769
f1	20170526_Fetal_Heart_1	Heart_1	Heart	1	LENYPIPELGPNDVLLK		0	1924.04261	Q64442	Sorbitol dehydrogenase [OS=Mus musculus]	light
f1	20170526_Fetal_Heart_1	Heart_1	Heart	1	SQTEEDCTEELFDFLHAR	1xCarbamidomethyl [C7]	0	2226.9608	P99028	Cytochrome b-c1 complex subunit 6, mitochondrial [OS=Mus musculus]	light	27.0927498836117	26.7428142781537
f1	20170526_Fetal_Heart_1	Heart_1	Heart	1	SQSVRPGADVTFICTAK	1xCarbamidomethyl [C14]	0	1836.92726	Q05793	Basement membrane-specific heparan sulfate proteoglycan core protein [OS=Mus musculus]	light	24.7184509328378	24.3685153273798
f1	20170526_Fetal_Heart_1	Heart_1	Heart	1	LEPGGGAEAQAVR		0	1254.64369	Q8VHX6-1	Filamin-C [OS=Mus musculus]	light	23.3718444285716	23.0219088231136
f1	20170526_Fetal_Heart_1	Heart_1	Heart	1	IEPIPGESPK		0	1066.5779	Q05D44	Eukaryotic translation initiation factor 5B [OS=Mus musculus]	light	22.8135552632324	22.4636196577744
f1	20170526_Fetal_Heart_1	Heart_1	Heart	1	LEPNAQAQMYR		0	1320.6365	P17426	AP-2 complex subunit alpha-1 [OS=Mus musculus]	light
f1	20170526_Fetal_Heart_1	Heart_1	Heart	1	SQSSNDTFPTAMHIAAAVEVHK		0	2341.12412	P97807-1	fumarate hydratase, mitochondrial [OS=Mus musculus]	light	24.932374179702	24.582438574244
f1	20170526_Fetal_Heart_1	Heart_1	Heart	1	LEPQIATASEYAHR		0	1585.7969	Q9DBG5	Perilipin-3 [OS=Mus musculus]	light	24.9349648204992	24.5850292150412
f1	20170526_Fetal_Heart_1	Heart_1	Heart	1	LEPRPSVAEVPYR		0	1512.8169	Q80UG5-1	Septin-9 [OS=Mus musculus]	light	23.3684213346091	23.0184857291511
f1	20170526_Fetal_Heart_1	Heart_1	Heart	1	SQSNESAGSQVGTEFK		0	1655.75073	Q9ERU9	E3 SUMO-protein ligase RanBP2 [OS=Mus musculus]	light
f1	20170526_Fetal_Heart_1	Heart_1	Heart	1	LEPTVPEDSGR		0	1199.59026	Q05793	Basement membrane-specific heparan sulfate proteoglycan core protein [OS=Mus musculus]	light
f1	20170526_Fetal_Heart_1	Heart_1	Heart	1	LEQAEKGYEEWLLNEIR		1	2120.06586	Q9JI91	Alpha-actinin-2 [OS=Mus musculus]	light	26.0065219525471	25.6565863470891
f1	20170526_Fetal_Heart_1	Heart_1	Heart	1	LEQAEKGYEEWLLNEIRR		2	2276.16697	Q9JI91	Alpha-actinin-2 [OS=Mus musculus]	light
f1	20170526_Fetal_Heart_1	Heart_1	Heart	1	IEQEFLTEALPVK		0	1516.82574	P11157	ribonucleoside-diphosphate reductase subunit M2 [OS=Mus musculus]	light
f1	20170526_Fetal_Heart_1	Heart_1	Heart	1	IEQFVYSSPHDNK		0	1563.7438	P26638	Serine--tRNA ligase, cytoplasmic [OS=Mus musculus]	light	22.8521733398792	22.5022377344212
f1	20170526_Fetal_Heart_1	Heart_1	Heart	1	LEQGQAIDDLMPAQK		0	1656.82615	Q04447	Creatine kinase B-type [OS=Mus musculus]	light	25.4351653656449	25.0852297601869
f1	20170526_Fetal_Heart_1	Heart_1	Heart	1	LEQHSQQPQLSPATSGR		0	1863.93076	Q921T2-1	Torsin-1A-interacting protein 1 [OS=Mus musculus]	light	22.1894793837491	21.8395437782911
f1	20170526_Fetal_Heart_1	Heart_1	Heart	1	LEQIAEEQKANPDGK		1	1669.83915	Q64012	RNA-binding protein Raly [OS=Mus musculus]	light	21.4518175583173	21.1018819528593
f1	20170526_Fetal_Heart_1	Heart_1	Heart	1	IEQIEAGTPGR		0	1170.61133	Q9JMH6-1	Thioredoxin reductase 1, cytoplasmic [OS=Mus musculus]	light	22.397810266701	22.047874661243
f1	20170526_Fetal_Heart_1	Heart_1	Heart	1	SQQLSNDHICYFLYQILR	1xCarbamidomethyl [C10]	0	2298.13356	Q63844	mitogen-activated protein kinase 3 [OS=Mus musculus]	light	21.7985482354672	21.4486126300092
f1	20170526_Fetal_Heart_1	Heart_1	Heart	1	LENDQIENLR		0	1243.62771	Q68FL6	Methionine--tRNA ligase, cytoplasmic [OS=Mus musculus]	light
f1	20170526_Fetal_Heart_1	Heart_1	Heart	1	LFIGGLNTETNEK	1xLabel:13C(6)15N(2) [K13]	0	1443.75693	Q9WV02-1; Q91VM5	RNA-binding motif protein, X chromosome [OS=Mus musculus];RNA binding motif protein, X-linked-like-1 [OS=Mus musculus]	light
f1	20170526_Fetal_Heart_1	Heart_1	Heart	1	LFIGGLNVQTSESGLR	1xLabel:13C(6)15N(4) [R16]	0	1700.92053	Q9CX86	Heterogeneous nuclear ribonucleoprotein A0 [OS=Mus musculus]	light
f1	20170526_Fetal_Heart_1	Heart_1	Heart	1	SMVLDDDSPEIYK		0	1511.6934	Q7TPW1	Nexilin [OS=Mus musculus]	light	23.6276610077516	23.2777254022937
f1	20170526_Fetal_Heart_1	Heart_1	Heart	1	LFVGNLPTDITEEDFKR		1	1994.02293	Q8R326	Paraspeckle component 1 [OS=Mus musculus]	light	23.9785868799326	23.6286512744746
f1	20170526_Fetal_Heart_1	Heart_1	Heart	1	IFVGNVSAACTSQELR	1xCarbamidomethyl [C10]	0	1751.87449	Q8C2Q3	RNA-binding protein 14 [OS=Mus musculus]	light
f1	20170526_Fetal_Heart_1	Heart_1	Heart	1	SMVEEGTGLR		0	1078.51973	Q9QXS1-1	plectin [OS=Mus musculus]	light	22.7126609135686	22.3627253081106
f1	20170526_Fetal_Heart_1	Heart_1	Heart	1	IFVGSSQVPVVFENTDLHSYVVMNHGR		0	3031.50945	P10493	Nidogen-1 [OS=Mus musculus]	light
f1	20170526_Fetal_Heart_1	Heart_1	Heart	1	LFVKEPATFVK		1	1278.74564	A2ASS6	Titin [OS=Mus musculus]	light	25.6388868359715	25.2889512305136
f1	20170526_Fetal_Heart_1	Heart_1	Heart	1	LFVLFGAEILK		0	1249.75547	Q93092	Transaldolase [OS=Mus musculus]	light	23.6247297615665	23.2747941561085
f1	20170526_Fetal_Heart_1	Heart_1	Heart	1	SMVAVMDSDTTGK		0	1341.60248	O88456	Calpain small subunit 1 [OS=Mus musculus]	light
f1	20170526_Fetal_Heart_1	Heart_1	Heart	1	SMTEQEQQQLIDDHFLFDKPVSPLLLASGMAR	1xOxidation [M2]	0	3660.80364	P07310	Creatine kinase M-type [OS=Mus musculus]	light	23.711928962318	23.36199335686
f1	20170526_Fetal_Heart_1	Heart_1	Heart	1	SMTEQEQQQLIDDHFLFDKPVSPLLLASGMAR		0	3644.80873	P07310	Creatine kinase M-type [OS=Mus musculus]	light	26.0059121558197	25.6559765503617
f1	20170526_Fetal_Heart_1	Heart_1	Heart	1	IFVNSNTDVAPFLR		0	1592.84312	Q921N6-1	Probable ATP-dependent RNA helicase DDX27 [OS=Mus musculus]	light
f1	20170526_Fetal_Heart_1	Heart_1	Heart	1	LFVSEGSPGSLPVLAAAAR		0	1842.01197	Q68FL6	Methionine--tRNA ligase, cytoplasmic [OS=Mus musculus]	light
f1	20170526_Fetal_Heart_1	Heart_1	Heart	1	LFVSGACDASAK	1xCarbamidomethyl [C7]	0	1225.58815	P62874	Guanine nucleotide-binding protein G(I)/G(S)/G(T) subunit beta-1 [OS=Mus musculus]	light
f1	20170526_Fetal_Heart_1	Heart_1	Heart	1	LFVGNLPPDITEEEMR		0	1859.92078	Q99K48	Non-POU domain-containing octamer-binding protein [OS=Mus musculus]	light	24.2104244339434	23.8604888284854
f1	20170526_Fetal_Heart_1	Heart_1	Heart	1	LFVTNDAATILR		0	1333.74743	P42932	T-complex protein 1 subunit theta [OS=Mus musculus]	light
f1	20170526_Fetal_Heart_1	Heart_1	Heart	1	SMTEAEQQQLIDDHFLFDKPVSPLLLASGMAR		0	3587.78726	Q04447	Creatine kinase B-type [OS=Mus musculus]	light	25.382755806417	25.032820200959
f1	20170526_Fetal_Heart_1	Heart_1	Heart	1	LFVVPTDESQAR		0	1361.70596	O35405	Phospholipase D3 [OS=Mus musculus]	light
f1	20170526_Fetal_Heart_1	Heart_1	Heart	1	IFVWDWQR		0	1149.58399	P17563	Selenium-binding protein 1 [OS=Mus musculus]	light	24.1418829279316	23.7919473224736
f1	20170526_Fetal_Heart_1	Heart_1	Heart	1	LFVWEILHSTIR		0	1513.85256	Q3UYV9	Nuclear cap-binding protein subunit 1 [OS=Mus musculus]	light	21.9703859190906	21.6204503136326
f1	20170526_Fetal_Heart_1	Heart_1	Heart	1	LFYADHPFIFLVR		0	1637.88386	P19324	Serpin H1 [OS=Mus musculus]	light	28.6475860499499	28.2976504444919
f1	20170526_Fetal_Heart_1	Heart_1	Heart	1	LFYADHPFIFLVR	1xLabel:13C(6)15N(4) [R13]	0	1647.89213	P19324	Serpin H1 [OS=Mus musculus]	light
f1	20170526_Fetal_Heart_1	Heart_1	Heart	1	SMTCPSTGLEEDVLFHIGK	1xCarbamidomethyl [C4]; 1xOxidation [M2]	0	2136.99402	Q60597-3	Isoform 3 of 2-oxoglutarate dehydrogenase, mitochondrial [OS=Mus musculus]	light
f1	20170526_Fetal_Heart_1	Heart_1	Heart	1	SMTCPSTGLEEDVLFHIGK	1xCarbamidomethyl [C4]	0	2120.9991	Q60597-3	Isoform 3 of 2-oxoglutarate dehydrogenase, mitochondrial [OS=Mus musculus]	light	25.1182355090473	24.7682999035893
f1	20170526_Fetal_Heart_1	Heart_1	Heart	1	LFYGMSSDTAMK		0	1350.60684	Q9DCZ1	GMP reductase 1 [OS=Mus musculus]	light	22.9034829689369	22.5535473634789
f1	20170526_Fetal_Heart_1	Heart_1	Heart	1	SMSVYCTPNKPSR	1xCarbamidomethyl [C6]	0	1526.70901	O55143-1	Sarcoplasmic/endoplasmic reticulum calcium ATPase 2 [OS=Mus musculus]	light	26.5430077849032	26.1930721794452
f1	20170526_Fetal_Heart_1	Heart_1	Heart	1	SMQNWHQLENLSNFIK		0	1988.96471	Q08093	Calponin-2 [OS=Mus musculus]	light
f1	20170526_Fetal_Heart_1	Heart_1	Heart	1	LFYLALPPTVYEAVTK		0	1825.0146	Q00612	Glucose-6-phosphate 1-dehydrogenase X [OS=Mus musculus]	light	21.1377136712432	20.7877780657852
f1	20170526_Fetal_Heart_1	Heart_1	Heart	1	IFYNQAIMSSK		0	1301.65583	Q3ULD5	Methylcrotonoyl-CoA carboxylase beta chain, mitochondrial [OS=Mus musculus]	light	22.7753098675097	22.4253742620517
f1	20170526_Fetal_Heart_1	Heart_1	Heart	1	LFVTNDAATILR	1xLabel:13C(6)15N(4) [R12]	0	1343.7557	P42932	T-complex protein 1 subunit theta [OS=Mus musculus]	light	26.3082043022971	25.9582686968391
f1	20170526_Fetal_Heart_1	Heart_1	Heart	1	IFYPETTDIYDRK		1	1660.82171	Q9JKF1	Ras GTPase-activating-like protein IQGAP1 [OS=Mus musculus]	light	23.2964052847461	22.9464696792881
f1	20170526_Fetal_Heart_1	Heart_1	Heart	1	LFVGNLPADITEDEFKR	1xLabel:13C(6)15N(2) [K16]; 1xLabel:13C(6)15N(4) [R17]	1	1982.03484	Q8VIJ6	splicing factor, proline- and glutamine-rich [OS=Mus musculus]	light
f1	20170526_Fetal_Heart_1	Heart_1	Heart	1	LFVGNLPADITEDEFKR		1	1964.01237	Q8VIJ6	splicing factor, proline- and glutamine-rich [OS=Mus musculus]	light	27.3408032106909	26.9908676052329
f1	20170526_Fetal_Heart_1	Heart_1	Heart	1	LFTTVRPLIQVQLSEEQIR		0	2270.28669	Q9JMH9-6	Isoform 6 of Unconventional myosin-XVIIIa [OS=Mus musculus]	light
f1	20170526_Fetal_Heart_1	Heart_1	Heart	1	SNDPVAVAFADMLK		0	1477.73554	Q9JHJ0	tropomodulin-3 [OS=Mus musculus]	light	24.5541054042968	24.2041697988388
f1	20170526_Fetal_Heart_1	Heart_1	Heart	1	LFTVPWPVK		0	1086.63463	Q8BGW1	alpha-ketoglutarate-dependent dioxygenase FTO [OS=Mus musculus]	light	22.5066937732343	22.1567581677763
f1	20170526_Fetal_Heart_1	Heart_1	Heart	1	SNDEDSFAFAR		0	1258.53347	Q91WT9-1	Cystathionine beta-synthase [OS=Mus musculus]	light
f1	20170526_Fetal_Heart_1	Heart_1	Heart	1	SNCNVAVINVGAPAAGMNAAVR	1xCarbamidomethyl [C3]	0	2156.06992	Q9WUA3-1	ATP-dependent 6-phosphofructokinase, platelet type [OS=Mus musculus]	light	23.812584515201	23.462648909743
f1	20170526_Fetal_Heart_1	Heart_1	Heart	1	IFVDIEKLPWAK		1	1458.83551	Q9ET01	Glycogen phosphorylase, liver form [OS=Mus musculus]	light	23.5679601359224	23.2180245304644
f1	20170526_Fetal_Heart_1	Heart_1	Heart	1	SNASLTNNQNLIQSLREDLSK		1	2345.20554	F6ZDS4	Nucleoprotein TPR [OS=Mus musculus]	light
f1	20170526_Fetal_Heart_1	Heart_1	Heart	1	SNAHYNLQNAFNLAEQHLGLTK	1xLabel:13C(6)15N(2) [K22]	0	2491.25679	Q62261-1	Spectrin beta chain, non-erythrocytic 1 [OS=Mus musculus]	light	25.0854144299757	24.7354788245177
f1	20170526_Fetal_Heart_1	Heart_1	Heart	1	SNAHYNLQNAFNLAEQHLGLTK		0	2483.2426	Q62261-1	Spectrin beta chain, non-erythrocytic 1 [OS=Mus musculus]	light
f1	20170526_Fetal_Heart_1	Heart_1	Heart	1	SNAAAYLQHLCYR	1xCarbamidomethyl [C11]	0	1566.74817	P30999-1	Catenin delta-1 [OS=Mus musculus]	light
f1	20170526_Fetal_Heart_1	Heart_1	Heart	1	LFVGEPVWTPYNRPADHFDAR		0	2487.2204	Q99JT9	1,2-dihydroxy-3-keto-5-methylthiopentene dioxygenase [OS=Mus musculus]	light
f1	20170526_Fetal_Heart_1	Heart_1	Heart	1	LFVGGLDWSTTQETLR		0	1822.93339	Q9JII5	DAZ-associated protein 1 [OS=Mus musculus]	light	23.8267504762441	23.4768148707861
f1	20170526_Fetal_Heart_1	Heart_1	Heart	1	SNAAAAALDKK		1	1059.5793	Q02566; Q91Z83	myosin-6 [OS=Mus musculus];Myosin-7 [OS=Mus musculus]	light	23.4434921861578	23.0935565806998
f1	20170526_Fetal_Heart_1	Heart_1	Heart	1	SMVLGYWDIR		0	1239.61905	P48774	Glutathione S-transferase Mu 5 [OS=Mus musculus]	light	22.927394048554	22.577458443096
f1	20170526_Fetal_Heart_1	Heart_1	Heart	1	LFVGGIKEDTEEHHLR		1	1879.96609	O88569; P49312-1	heterogeneous nuclear ribonucleoproteins A2/B1 [OS=Mus musculus];Heterogeneous nuclear ribonucleoprotein A1 [OS=Mus musculus]	light	26.9885672137765	26.6386316083185
f1	20170526_Fetal_Heart_1	Heart_1	Heart	1	IFVGGIKEDTEEYNLR		1	1882.95452	Q8BG05-2; Q8BG05	Isoform 2 of Heterogeneous nuclear ribonucleoprotein A3 [OS=Mus musculus];Heterogeneous nuclear ribonucleoprotein A3 [OS=Mus musculus]	light	26.5786344717706	26.2286988663126
f1	20170526_Fetal_Heart_1	Heart_1	Heart	1	IFVGGIKEDTEEYNLRDYFEK		2	2565.25076	Q8BG05-2; Q8BG05	Isoform 2 of Heterogeneous nuclear ribonucleoprotein A3 [OS=Mus musculus];Heterogeneous nuclear ribonucleoprotein A3 [OS=Mus musculus]	light	25.8709676206215	25.5210320151635
f1	20170526_Fetal_Heart_1	Heart_1	Heart	1	LFVGGLNFNTDEQALEDHFSSFGPISEVVVVK		0	3494.74783	O89086	RNA-binding protein 3 [OS=Mus musculus]	light
f1	20170526_Fetal_Heart_1	Heart_1	Heart	1	LFVGGLNFNTDEQALEDHFSSFGPISEVVVVKDR		1	3765.87588	O89086	RNA-binding protein 3 [OS=Mus musculus]	light
f1	20170526_Fetal_Heart_1	Heart_1	Heart	1	IFVGGLNPEATEEK		0	1503.76895	Q99020	Heterogeneous nuclear ribonucleoprotein A/B [OS=Mus musculus]	light	27.4241339887629	27.0741983833049
f1	20170526_Fetal_Heart_1	Heart_1	Heart	1	IFVGGLNPEATEEK	1xLabel:13C(6)15N(2) [K14]	0	1511.78315	Q99020	Heterogeneous nuclear ribonucleoprotein A/B [OS=Mus musculus]	light
f1	20170526_Fetal_Heart_1	Heart_1	Heart	1	IFVGGLNPEATEEKIR		1	1772.95412	Q99020	Heterogeneous nuclear ribonucleoprotein A/B [OS=Mus musculus]	light	25.2185276146288	24.8685920091708
f1	20170526_Fetal_Heart_1	Heart_1	Heart	1	SMVNTKPEKAEEDSEEAR		1	2049.93934	Q61081	Hsp90 co-chaperone Cdc37 [OS=Mus musculus]	light	18.5301974664347	18.1802618609767
f1	20170526_Fetal_Heart_1	Heart_1	Heart	1	IFVGGLPYHTTDASLR		0	1746.91735	Q62176	RNA-binding protein 38 [OS=Mus musculus]	light	23.7056515800857	23.3557159746277
f1	20170526_Fetal_Heart_1	Heart_1	Heart	1	LFVGGLSFDTNEQALEQVFSK		0	2329.17105	P60824	Cold-inducible RNA-binding protein [OS=Mus musculus]	light
f1	20170526_Fetal_Heart_1	Heart_1	Heart	1	IFVGGLSPDTPEEK		0	1488.75805	Q60668-1	heterogeneous nuclear ribonucleoprotein D0 [OS=Mus musculus]	light	27.3194622340941	26.9695266286362
f1	20170526_Fetal_Heart_1	Heart_1	Heart	1	IFVGGLSPDTPEEK	1xLabel:13C(6)15N(2) [K14]	0	1496.77225	Q60668-1	heterogeneous nuclear ribonucleoprotein D0 [OS=Mus musculus]	light
f1	20170526_Fetal_Heart_1	Heart_1	Heart	1	LFVGNLPADITEDEFK		0	1807.91126	Q8VIJ6	splicing factor, proline- and glutamine-rich [OS=Mus musculus]	light
f1	20170526_Fetal_Heart_1	Heart_1	Heart	1	SMVPVQVQLDAPVVK		0	1609.89819	Q8VE37	Regulator of chromosome condensation [OS=Mus musculus]	light
f1	20170526_Fetal_Heart_1	Heart_1	Heart	1	SMQNHAAVFR		0	1160.56294	Q8K2B3	Succinate dehydrogenase [ubiquinone] flavoprotein subunit, mitochondrial [OS=Mus musculus]	light	23.6435763675046	23.2936407620466
f1	20170526_Fetal_Heart_1	Heart_1	Heart	1	SMQGFPFYDKPMR		0	1603.73958	Q62189	U1 SMALL NUCLEAR RIBONUCLEOPROTEIN A [OS=Mus musculus]	light	23.5684062580159	23.2184706525579
f1	20170526_Fetal_Heart_1	Heart_1	Heart	1	SMPTSGALDR		0	1034.49352	Q9D0F9	Phosphoglucomutase-1 [OS=Mus musculus]	light	23.5074590724733	23.1575234670153
f1	20170526_Fetal_Heart_1	Heart_1	Heart	1	LGCGILNYR	1xCarbamidomethyl [C3]	0	1065.55098	Q8K411-1	Presequence protease, mitochondrial [OS=Mus musculus]	light	24.5027181957484	24.1527825902904
f1	20170526_Fetal_Heart_1	Heart_1	Heart	1	LGCHPQTGFADIQGHPFFR	1xCarbamidomethyl [C3]	0	2185.0396	Q62074	Protein kinase c iota type [OS=Mus musculus]	light
f1	20170526_Fetal_Heart_1	Heart_1	Heart	1	IGCLLSGGLDSSLVAASLLK	1xCarbamidomethyl [C3]	0	1974.09399	Q61024	Asparagine synthetase [glutamine-hydrolyzing] [OS=Mus musculus]	light
f1	20170526_Fetal_Heart_1	Heart_1	Heart	1	IGCIVTAK	1xCarbamidomethyl [C3]	0	861.48625	P31230	aminoacyl tRNA synthase complex-interacting multifunctional protein 1 [OS=Mus musculus]	light	23.3267292822737	22.9767936768158
f1	20170526_Fetal_Heart_1	Heart_1	Heart	1	LGDASTYADGVHNK		0	1447.6812	P06728	Apolipoprotein A-IV [OS=Mus musculus]	light	23.3360279999723	22.9860923945143
f1	20170526_Fetal_Heart_1	Heart_1	Heart	1	LGDAVEQGVINNSVLGYFIGR		0	2221.16116	Q9CZD3	Glycine--tRNA ligase [OS=Mus musculus]	light
f1	20170526_Fetal_Heart_1	Heart_1	Heart	1	LGDAVILGAGQLFQAQQDLLHR		0	2363.283	Q9Z0W3	nuclear pore complex protein Nup160 [OS=Mus musculus]	light
f1	20170526_Fetal_Heart_1	Heart_1	Heart	1	LGDDIDLIVR		0	1128.62591	O70194	Eukaryotic translation initiation factor 3 subunit D [OS=Mus musculus]	light	25.7722401606457	25.4223045551877
f1	20170526_Fetal_Heart_1	Heart_1	Heart	1	SMLSPSGSCGPIK	1xCarbamidomethyl [C9]	0	1320.62863	Q9ESZ8-1	General transcription factor II-I [OS=Mus musculus]	light	22.747163158853	22.397227553395
f1	20170526_Fetal_Heart_1	Heart_1	Heart	1	IGDELDSNMELQR		0	1519.7057	Q07813-1	Apoptosis regulator BAX [OS=Mus musculus]	light	22.0222897466682	21.6723541412102
f1	20170526_Fetal_Heart_1	Heart_1	Heart	1	IGDEYFTFITDCKDPK	1xCarbamidomethyl [C12]	1	1948.89971	P80318	T-complex protein 1 subunit gamma [OS=Mus musculus]	light	24.0192705386747	23.6693349332167
f1	20170526_Fetal_Heart_1	Heart_1	Heart	1	IGDFIDVSEGPLIPR		0	1627.869	Q9JKF7	39S ribosomal protein L39, mitochondrial [OS=Mus musculus]	light
f1	20170526_Fetal_Heart_1	Heart_1	Heart	1	LGDGLFLQCCR	2xCarbamidomethyl [C9; C10]	0	1338.6293	P70404	Isocitrate dehydrogenase [NAD] subunit gamma 1, mitochondrial [OS=Mus musculus]	light	25.8810364551496	25.5311008496916
f1	20170526_Fetal_Heart_1	Heart_1	Heart	1	LGCFNLTVK	1xCarbamidomethyl [C3]	0	1051.56048	P70288	Histone deacetylase 2 [OS=Mus musculus]	light	22.9867897377982	22.6368541323402
f1	20170526_Fetal_Heart_1	Heart_1	Heart	1	SMLQATAEANNLAAAASAK		0	1832.91709	Q91YH5-1	Atlastin-3 [OS=Mus musculus]	light
f1	20170526_Fetal_Heart_1	Heart_1	Heart	1	SMLEFVETPSYQSSK		0	1732.80983	Q0II04-1	Nebulette [OS=Mus musculus]	light	22.8954481630942	22.5455125576362
f1	20170526_Fetal_Heart_1	Heart_1	Heart	1	LGDLYEEEMR		0	1254.56708	P20152	Vimentin [OS=Mus musculus]	light	27.5139822226163	27.1640466171583
f1	20170526_Fetal_Heart_1	Heart_1	Heart	1	LGDLYEEEMRELR		1	1652.79485	P20152	Vimentin [OS=Mus musculus]	light	25.4293331794536	25.0793975739956
f1	20170526_Fetal_Heart_1	Heart_1	Heart	1	SMLEAQQEALEELKLESAELYAEAIKR		2	3092.58201	Q9Z2Q5	39S ribosomal protein L40, mitochondrial [OS=Mus musculus]	light
f1	20170526_Fetal_Heart_1	Heart_1	Heart	1	SMLALLLGR		0	973.5863	Q9CXV9	DCN1-like protein 5 [OS=Mus musculus]	light
f1	20170526_Fetal_Heart_1	Heart_1	Heart	1	SMLAALIAAQATALNR		0	1614.89959	Q9CW46	Ribonucleoprotein PTB-binding 1 [OS=Mus musculus]	light	21.2202379345836	20.8703023291256
f1	20170526_Fetal_Heart_1	Heart_1	Heart	1	SMKPPGGESSDLFGSPEEGISSSKPNR		0	2777.30466	Q6PGH2	Jupiter microtubule associated homolog 2 [OS=Mus musculus]	light
f1	20170526_Fetal_Heart_1	Heart_1	Heart	1	SMGFIGHYLDQKR		1	1551.77366	Q91V92	ATP-citrate synthase [OS=Mus musculus]	light	21.9200826672023	21.5701470617443
f1	20170526_Fetal_Heart_1	Heart_1	Heart	1	LGDSVYLPPEAFTFNIK		0	1910.98984	P13864	DNA (cytosine-5)-methyltransferase 1 [OS=Mus musculus]	light
f1	20170526_Fetal_Heart_1	Heart_1	Heart	1	SMFAGVPTMR		0	1096.5278	Q64310	surfeit locus protein 4 [OS=Mus musculus]	light	24.1717686998641	23.8218330944061
f1	20170526_Fetal_Heart_1	Heart_1	Heart	1	SMEAEMIQLQEELAAAER		0	2048.96272	Q8VDD5	Myosin-9 [OS=Mus musculus]	light	22.5604464266731	22.2105108212151
f1	20170526_Fetal_Heart_1	Heart_1	Heart	1	SMAGNIIPAIATTNAVIAGLIVLEGLK		0	2650.52118	Q9Z1F9	SUMO-activating enzyme subunit 2 [OS=Mus musculus]	light
f1	20170526_Fetal_Heart_1	Heart_1	Heart	1	SLYYYIQQDTKGDYQK		1	2012.96	P07356	Annexin A2 [OS=Mus musculus]	light
f1	20170526_Fetal_Heart_1	Heart_1	Heart	1	SMLEVNYPMENGIVR		0	1751.8455	P61161	Actin-related protein 2 [OS=Mus musculus]	light
f1	20170526_Fetal_Heart_1	Heart_1	Heart	1	LGCFNLTIK	1xCarbamidomethyl [C3]	0	1065.57613	O09106	histone deacetylase 1 [OS=Mus musculus]	light	24.4427592768309	24.0928236713729
f1	20170526_Fetal_Heart_1	Heart_1	Heart	1	LGCEVLGVSVDSQFTHLAWINTPR	1xCarbamidomethyl [C3]; 1xLabel:13C(6)15N(4) [R24]	0	2709.36926	Q61171	Peroxiredoxin-2 [OS=Mus musculus]	light
f1	20170526_Fetal_Heart_1	Heart_1	Heart	1	LGCEVLGVSVDSQFTHLAWINTPR	1xCarbamidomethyl [C3]	0	2699.361	Q61171	Peroxiredoxin-2 [OS=Mus musculus]	light	25.0255649021253	24.6756292966673
f1	20170526_Fetal_Heart_1	Heart_1	Heart	1	LGAAPEEESAYVAGER		0	1648.78131	Q9CZ44-3	Isoform 3 of NSFL1 cofactor p47 [OS=Mus musculus]	light	24.4313679068219	24.081432301364
f1	20170526_Fetal_Heart_1	Heart_1	Heart	1	LGAASLGAEDPETQVVLINAVK		0	2195.19179	P26039	Talin-1 [OS=Mus musculus]	light
f1	20170526_Fetal_Heart_1	Heart_1	Heart	1	SMPIRKDDEVQVVR		2	1671.88466	P61255	60S ribosomal protein L26 [OS=Mus musculus]	light	24.5503473120707	24.2004117066127
f1	20170526_Fetal_Heart_1	Heart_1	Heart	1	LGAASLGSNDPETQVVLINAIKDVAK		1	2623.43012	Q71LX4	Talin-2 [OS=Mus musculus]	light
f1	20170526_Fetal_Heart_1	Heart_1	Heart	1	SMMQDREDQSILCTGESGAGKTENTK	1xCarbamidomethyl [C13]	2	2873.271	Q8VDD5	Myosin-9 [OS=Mus musculus]	light
f1	20170526_Fetal_Heart_1	Heart_1	Heart	1	LGADMEDLR		0	1019.48262	P08226	Apolipoprotein E [OS=Mus musculus]	light	24.3205025489531	23.9705669434951
f1	20170526_Fetal_Heart_1	Heart_1	Heart	1	LGADVTAVEFLGHVGGIGIDMEISK		0	2528.3065	O08749	Dihydrolipoyl dehydrogenase, mitochondrial [OS=Mus musculus]	light	24.1845733215823	23.8346377161243
f1	20170526_Fetal_Heart_1	Heart_1	Heart	1	SMMQDREDQSILCTGESGAGK	1xCarbamidomethyl [C13]	1	2299.99516	Q8VDD5	Myosin-9 [OS=Mus musculus]	light
f1	20170526_Fetal_Heart_1	Heart_1	Heart	1	IGAEVYHNLK		0	1143.61568	P17182	alpha-enolase [OS=Mus musculus]	light	29.8283257563754	29.4783901509174
f1	20170526_Fetal_Heart_1	Heart_1	Heart	1	IGAEVYHNLK	1xLabel:13C(6)15N(2) [K10]	0	1151.62988	P17182	alpha-enolase [OS=Mus musculus]	light
f1	20170526_Fetal_Heart_1	Heart_1	Heart	1	LGAFFLER		0	952.52508	Q9CY94	DNA replication complex GINS protein PSF3 [OS=Mus musculus]	light	21.4645745408918	21.1146389354338
f1	20170526_Fetal_Heart_1	Heart_1	Heart	1	IGAFGYMECSAK	1xCarbamidomethyl [C9]	0	1333.59152	Q9QUI0	Transforming protein RhoA [OS=Mus musculus]	light	25.406738558391	25.056802952933
f1	20170526_Fetal_Heart_1	Heart_1	Heart	1	IGAFSYGSGLAASFFSFR		0	1884.92791	P54869	Hydroxymethylglutaryl-CoA synthase, mitochondrial [OS=Mus musculus]	light
f1	20170526_Fetal_Heart_1	Heart_1	Heart	1	IGAGDYQPTEQDILR		0	1675.82859	P18872-2	Isoform Alpha-2 of Guanine nucleotide-binding protein G(o) subunit alpha [OS=Mus musculus]	light	23.1340306446658	22.7840950392079
f1	20170526_Fetal_Heart_1	Heart_1	Heart	1	LGAGPDGVEEIKR		1	1340.71685	P18654	Ribosomal protein S6 kinase alpha-3 [OS=Mus musculus]	light	24.172531736501	23.822596131043
f1	20170526_Fetal_Heart_1	Heart_1	Heart	1	LGALQEGDSGTYR		0	1366.65973	Q925F2	Endothelial cell-selective adhesion molecule [OS=Mus musculus]	light
f1	20170526_Fetal_Heart_1	Heart_1	Heart	1	LGANSLLDLVVFGR		0	1473.84239	Q8K2B3	Succinate dehydrogenase [ubiquinone] flavoprotein subunit, mitochondrial [OS=Mus musculus]	light	26.0986523525364	25.7487167470784
f1	20170526_Fetal_Heart_1	Heart_1	Heart	1	LGANSLLDLVVFGR	1xLabel:13C(6)15N(4) [R14]	0	1483.85066	Q8K2B3	Succinate dehydrogenase [ubiquinone] flavoprotein subunit, mitochondrial [OS=Mus musculus]	light
f1	20170526_Fetal_Heart_1	Heart_1	Heart	1	LGAPENSGISTLER		0	1443.7438	F8VPU2	FERM, RhoGEF and pleckstrin domain-containing protein 1 [OS=Mus musculus]	light
f1	20170526_Fetal_Heart_1	Heart_1	Heart	1	LGAPLGTFHASLLHCLLPQLSSPR	1xCarbamidomethyl [C15]	0	2585.40207	Q6ZQ73	Cullin-associated NEDD8-dissociated protein 2 [OS=Mus musculus]	light	24.3854903889135	24.0355547834555
f1	20170526_Fetal_Heart_1	Heart_1	Heart	1	LGAPQQPGPGPPPPHSR		0	1689.88196	Q6WVG3	BTB/POZ domain-containing protein KCTD12 [OS=Mus musculus]	light	22.1539328063072	21.8039972008492
f1	20170526_Fetal_Heart_1	Heart_1	Heart	1	LGAPQTHLGLK		0	1134.66297	Q9D8Y0	EF-hand domain-containing protein D2 [OS=Mus musculus]	light	24.4122890509266	24.0623534454686
f1	20170526_Fetal_Heart_1	Heart_1	Heart	1	IGAQSGLGCNSFR	1xCarbamidomethyl [C9]	0	1366.65321	P05125	Natriuretic peptides A [OS=Mus musculus]	light
f1	20170526_Fetal_Heart_1	Heart_1	Heart	1	LGASNLPAGISLPASAK		0	1566.88498	P10852-2	Isoform 2 of 4F2 cell-surface antigen heavy chain [OS=Mus musculus]	light
f1	20170526_Fetal_Heart_1	Heart_1	Heart	1	IGASSLLSDIER		0	1260.67941	Q91YP3	deoxyribose-phosphate aldolase [OS=Mus musculus]	light
f1	20170526_Fetal_Heart_1	Heart_1	Heart	1	LGASVVGIDPVAENIK		0	1581.88465	Q8BMS4	Ubiquinone biosynthesis O-methyltransferase, mitochondrial [OS=Mus musculus]	light
f1	20170526_Fetal_Heart_1	Heart_1	Heart	1	LGATVADSGVGR		0	1102.58511	P83741-3	Isoform 3 of Serine/threonine-protein kinase WNK1 [OS=Mus musculus]	light	23.2984608939388	22.9485252884808
f1	20170526_Fetal_Heart_1	Heart_1	Heart	1	LGAVDESLSEETQK		0	1505.73296	Q8R180	ERO1-like protein alpha [OS=Mus musculus]	light	24.2081152594361	23.8581796539781
f1	20170526_Fetal_Heart_1	Heart_1	Heart	1	LGAVFNQVAFPLQYTPR		0	1921.03304	Q921M3-1	Splicing factor 3B subunit 3 [OS=Mus musculus]	light	22.3237973666855	21.9738617612275
f1	20170526_Fetal_Heart_1	Heart_1	Heart	1	LFTTMELMR		0	1141.57441	Q9D8W5	26s proteasome non-atpase regulatory subunit 12 [OS=Mus musculus]	light	23.7741760729959	23.4242404675379
f1	20170526_Fetal_Heart_1	Heart_1	Heart	1	SNEILTAIIQGMR		0	1445.77807	P70168	Importin subunit beta-1 [OS=Mus musculus]	light	23.4676577852239	23.1177221797659
f1	20170526_Fetal_Heart_1	Heart_1	Heart	1	SNFEEALAAHK		0	1216.59568	P09103	Protein disulfide-isomerase [OS=Mus musculus]	light
f1	20170526_Fetal_Heart_1	Heart_1	Heart	1	SNFEEALAAHK	1xLabel:13C(6)15N(2) [K11]	0	1224.60988	P09103	Protein disulfide-isomerase [OS=Mus musculus]	light	26.5553873766248	26.2054517711669
f1	20170526_Fetal_Heart_1	Heart_1	Heart	1	SPEVLSGGEDGAVR		0	1372.6703	Q5U4D9	THO complex subunit 6 homolog [OS=Mus musculus]	light
f1	20170526_Fetal_Heart_1	Heart_1	Heart	1	SPEVLLGSAR		0	1028.57348	P11440	Cyclin-dependent kinase 1 [OS=Mus musculus]	light	25.7280005118884	25.3780649064304
f1	20170526_Fetal_Heart_1	Heart_1	Heart	1	SPETIALIWERDEPGTEVR		1	2198.10879	Q99NB1	Acetyl-coenzyme A synthetase 2-like, mitochondrial [OS=Mus musculus]	light
f1	20170526_Fetal_Heart_1	Heart_1	Heart	1	LFIYNPSSGEFLGR		0	1599.81657	P97370	sodium/potassium-transporting ATPase subunit beta-3 [OS=Mus musculus]	light
f1	20170526_Fetal_Heart_1	Heart_1	Heart	1	LFMELVTCGLSK	1xCarbamidomethyl [C8]	0	1397.71672	Q61733	28S ribosomal protein S31, mitochondrial [OS=Mus musculus]	light	27.0571880992891	26.7072524938311
f1	20170526_Fetal_Heart_1	Heart_1	Heart	1	SPEPLEEELPQQR		0	1551.76493	O35972	39S ribosomal protein L23, mitochondrial [OS=Mus musculus]	light
f1	20170526_Fetal_Heart_1	Heart_1	Heart	1	IFMHHLCR	1xCarbamidomethyl [C7]	0	1113.54445	Q7TPV4	Myb-binding protein 1A [OS=Mus musculus]	light	21.7151889712794	21.3652533658214
f1	20170526_Fetal_Heart_1	Heart_1	Heart	1	SPEACCELTLQPLRR	2xCarbamidomethyl [C5; C6]	1	1829.89966	P70697	Uroporphyrinogen decarboxylase [OS=Mus musculus]	light
f1	20170526_Fetal_Heart_1	Heart_1	Heart	1	SPEACCELTLQPLR	2xCarbamidomethyl [C5; C6]	0	1673.79855	P70697	Uroporphyrinogen decarboxylase [OS=Mus musculus]	light
f1	20170526_Fetal_Heart_1	Heart_1	Heart	1	SPDTNYLFMGDYVDR		0	1792.78468	P62715; P63330	serine/threonine-protein phosphatase 2A catalytic subunit beta isoform [OS=Mus musculus];Serine/threonine-protein phosphatase 2A catalytic subunit alpha isoform [OS=Mus musculus]	light
f1	20170526_Fetal_Heart_1	Heart_1	Heart	1	SPDMLAHFR		0	1073.51968	P22892	AP-1 complex subunit gamma-1 [OS=Mus musculus]	light	22.1292517255907	21.7793161201328
f1	20170526_Fetal_Heart_1	Heart_1	Heart	1	SPDGAHLTWEPPSVTSGK		0	1865.90282	Q61191	Host cell factor 1 [OS=Mus musculus]	light	22.8256644650872	22.4757288596292
f1	20170526_Fetal_Heart_1	Heart_1	Heart	1	SPDFTNENPLETR	1xLabel:13C(6)15N(4) [R13]	0	1529.7106	Q8VDN2	Sodium/potassium-transporting ATPase subunit alpha-1 [OS=Mus musculus]	light
f1	20170526_Fetal_Heart_1	Heart_1	Heart	1	LFLVQTVQQASKEDIPGR		1	2029.10766	P70202	Latexin [OS=Mus musculus]	light	23.167402984958	22.8174673795
f1	20170526_Fetal_Heart_1	Heart_1	Heart	1	LFMVLWLK		0	1049.62162	Q9Z1Q5	chloride intracellular channel protein 1 [OS=Mus musculus]	light	25.0980746637301	24.7481390582721
f1	20170526_Fetal_Heart_1	Heart_1	Heart	1	SPDANMPEEEGVVR		0	1529.69005	Q3UZA1	CapZ-interacting protein [OS=Mus musculus]	light
f1	20170526_Fetal_Heart_1	Heart_1	Heart	1	LFMWEEPEVQAALKK		1	1818.94587	Q9WV35	C->U-editing enzyme APOBEC-2 [OS=Mus musculus]	light	24.8927812544628	24.5428456490048
f1	20170526_Fetal_Heart_1	Heart_1	Heart	1	SPAYTLVWTR		0	1193.63133	Q05793	Basement membrane-specific heparan sulfate proteoglycan core protein [OS=Mus musculus]	light	23.519711469627	23.169775864169
f1	20170526_Fetal_Heart_1	Heart_1	Heart	1	SPAVTLNER		0	986.52653	Q8K019-1	Bcl-2-associated transcription factor 1 [OS=Mus musculus]	light
f1	20170526_Fetal_Heart_1	Heart_1	Heart	1	LFNISGHVNHPCTVEEEMSVPLKELIEK	1xCarbamidomethyl [C12]	1	3249.62825	Q91YT0	NADH dehydrogenase [ubiquinone] flavoprotein 1, mitochondrial [OS=Mus musculus]	light	24.5532097554496	24.2032741499916
f1	20170526_Fetal_Heart_1	Heart_1	Heart	1	LFNLSKEDDVR		1	1335.69031	P62754	40S RIBOSOMAL PROTEIN S6 [OS=Mus musculus]	light	26.6515658020222	26.3016301965642
f1	20170526_Fetal_Heart_1	Heart_1	Heart	1	LFNLVHQAYEVLSDPQTR		0	2130.09783	Q5U458	DnaJ homolog subfamily C member 11 [OS=Mus musculus]	light	22.6461225983807	22.2961869929227
f1	20170526_Fetal_Heart_1	Heart_1	Heart	1	SPASDTYIVFGEAK		0	1484.72675	P70670	Nascent polypeptide-associated complex subunit alpha, muscle-specific form [OS=Mus musculus]	light	26.4296557518992	26.0797201464412
f1	20170526_Fetal_Heart_1	Heart_1	Heart	1	SPAPSNPTLSPSTPAKTPK		1	1877.99672	Q7TPV4	Myb-binding protein 1A [OS=Mus musculus]	light
f1	20170526_Fetal_Heart_1	Heart_1	Heart	1	IFNNGADLSGITEENAPLK		0	2003.00801	P07758; P22599	Alpha-1-antitrypsin 1-1 [OS=Mus musculus];Alpha-1-antitrypsin 1-2 [OS=Mus musculus]	light
f1	20170526_Fetal_Heart_1	Heart_1	Heart	1	IFNTNNLWISLGAVK		0	1689.93227	Q91ZJ5-1	UTP--glucose-1-phosphate uridylyltransferase [OS=Mus musculus]	light	23.9277450540451	23.5778094485872
f1	20170526_Fetal_Heart_1	Heart_1	Heart	1	IFNTWLGDPSK		0	1277.65246	P61922	4-aminobutyrate aminotransferase, mitochondrial [OS=Mus musculus]	light	23.0664279000446	22.7164922945866
f1	20170526_Fetal_Heart_1	Heart_1	Heart	1	SPAPSNPTLSPSTPAK		0	1551.80131	Q7TPV4	Myb-binding protein 1A [OS=Mus musculus]	light	23.4888030451362	23.1388674396782
f1	20170526_Fetal_Heart_1	Heart_1	Heart	1	SPDFTNENPLETR		0	1519.70233	Q8VDN2	Sodium/potassium-transporting ATPase subunit alpha-1 [OS=Mus musculus]	light	26.7327188424453	26.3827832369873
f1	20170526_Fetal_Heart_1	Heart_1	Heart	1	LFLVQLQEK		0	1117.66157	Q9CQF3	Cleavage and polyadenylation specificity factor subunit 5 [OS=Mus musculus]	light	24.0828063806181	23.7328707751601
f1	20170526_Fetal_Heart_1	Heart_1	Heart	1	SPFAYCMMIR	1xCarbamidomethyl [C6]	0	1275.56828	Q9QZE5	Coatomer subunit gamma-1 [OS=Mus musculus]	light	22.1705033586997	21.8205677532417
f1	20170526_Fetal_Heart_1	Heart_1	Heart	1	LFIVGSNSSSSTR		0	1354.69612	O09172	Glutamate--cysteine ligase regulatory subunit [OS=Mus musculus]	light
f1	20170526_Fetal_Heart_1	Heart_1	Heart	1	LFIGGLPNYLNDDQVK		0	1805.94323	P26369	Splicing factor U2AF 65 kDa subunit [OS=Mus musculus]	light
f1	20170526_Fetal_Heart_1	Heart_1	Heart	1	LFIGGLPNYLNDDQVKELLTSFGPLK		1	2891.55532	P26369	Splicing factor U2AF 65 kDa subunit [OS=Mus musculus]	light
f1	20170526_Fetal_Heart_1	Heart_1	Heart	1	LFIGGLSFETTDDSLR		0	1770.89086	Q8BG05-2; Q8BG05	Isoform 2 of Heterogeneous nuclear ribonucleoprotein A3 [OS=Mus musculus];Heterogeneous nuclear ribonucleoprotein A3 [OS=Mus musculus]	light
f1	20170526_Fetal_Heart_1	Heart_1	Heart	1	LFIGGLSFETTDDSLREHFEK		1	2441.19833	Q8BG05-2; Q8BG05	Isoform 2 of Heterogeneous nuclear ribonucleoprotein A3 [OS=Mus musculus];Heterogeneous nuclear ribonucleoprotein A3 [OS=Mus musculus]	light	26.7313612709644	26.3814256655064
f1	20170526_Fetal_Heart_1	Heart_1	Heart	1	LFIGGLSFETTDESLR		0	1784.90651	P49312-1	Heterogeneous nuclear ribonucleoprotein A1 [OS=Mus musculus]	light
f1	20170526_Fetal_Heart_1	Heart_1	Heart	1	LFIGGLSFETTDESLR	1xLabel:13C(6)15N(4) [R16]	0	1794.91477	P49312-1	Heterogeneous nuclear ribonucleoprotein A1 [OS=Mus musculus]	light
f1	20170526_Fetal_Heart_1	Heart_1	Heart	1	LFIGGLSFETTEESLR		0	1798.92216	O88569	heterogeneous nuclear ribonucleoproteins A2/B1 [OS=Mus musculus]	light
f1	20170526_Fetal_Heart_1	Heart_1	Heart	1	LFIGGLSFETTEESLR	1xLabel:13C(6)15N(4) [R16]	0	1808.93042	O88569	heterogeneous nuclear ribonucleoproteins A2/B1 [OS=Mus musculus]	light	26.0739235139595	25.7239879085015
f1	20170526_Fetal_Heart_1	Heart_1	Heart	1	LFIGGLSFETTEESLRNYYEQWGK		1	2867.38865	O88569	heterogeneous nuclear ribonucleoproteins A2/B1 [OS=Mus musculus]	light
f1	20170526_Fetal_Heart_1	Heart_1	Heart	1	SPGQDPIPIVLR		0	1291.73686	Q5FWK3	rho GTPase-activating protein 1 [OS=Mus musculus]	light
f1	20170526_Fetal_Heart_1	Heart_1	Heart	1	SPGGPGPLTLK		0	1023.58332	Q62523	Zyxin [OS=Mus musculus]	light
f1	20170526_Fetal_Heart_1	Heart_1	Heart	1	SPGETSKPRPFAGGGYR		0	1763.88236	Q9CZ44-3	Isoform 3 of NSFL1 cofactor p47 [OS=Mus musculus]	light	23.2804120637407	22.9304764582827
f1	20170526_Fetal_Heart_1	Heart_1	Heart	1	LFLIDFGLAK		0	1136.67141	Q8BK63-1	Casein kinase I isoform alpha [OS=Mus musculus]	light	23.2819948114345	22.9320592059765
f1	20170526_Fetal_Heart_1	Heart_1	Heart	1	IFLLGLADNEAAIVQAESEETKER		1	2646.3621	Q8BMA6	Signal recognition particle subunit SRP68 [OS=Mus musculus]	light
f1	20170526_Fetal_Heart_1	Heart_1	Heart	1	IFILGPSHHVPLSR		0	1572.90091	Q91VH6	Protein MEMO1 [OS=Mus musculus]	light	23.7044933377025	23.3545577322445
f1	20170526_Fetal_Heart_1	Heart_1	Heart	1	SPFVVNVAPPLDLSK		0	1582.88392	Q8VHX6-1	Filamin-C [OS=Mus musculus]	light	25.7107090233778	25.3607734179198
f1	20170526_Fetal_Heart_1	Heart_1	Heart	1	SPFTVGVAAPLDLSK		0	1501.82607	Q80X90	Filamin-B [OS=Mus musculus]	light
f1	20170526_Fetal_Heart_1	Heart_1	Heart	1	IFLLTNNNLLLADQK		0	1729.9847	P46735-1	Unconventional myosin-Ib [OS=Mus musculus]	light
f1	20170526_Fetal_Heart_1	Heart_1	Heart	1	SPFSVGVSPSLDLSK		0	1519.80025	Q8BTM8	Filamin-A [OS=Mus musculus]	light	24.1054587341121	23.7555231286541
f1	20170526_Fetal_Heart_1	Heart_1	Heart	1	LFINNEWHDAVSK		0	1572.78052	Q9CZS1	Aldehyde dehydrogenase X, mitochondrial [OS=Mus musculus]	light	25.4751597219183	25.1252241164603
f1	20170526_Fetal_Heart_1	Heart_1	Heart	1	LFINNEWHDAVSKK		1	1700.87548	Q9CZS1	Aldehyde dehydrogenase X, mitochondrial [OS=Mus musculus]	light	24.0147950451854	23.6648594397274
f1	20170526_Fetal_Heart_1	Heart_1	Heart	1	SPFPVHVAEACNPNACR	2xCarbamidomethyl [C11; C16]	0	1925.87451	Q8VHX6-1	Filamin-C [OS=Mus musculus]	light	26.3728394269473	26.0229038214893
f1	20170526_Fetal_Heart_1	Heart_1	Heart	1	SPFGVQIGEACNPNACR	2xCarbamidomethyl [C11; C16]	0	1876.84288	Q80X90	Filamin-B [OS=Mus musculus]	light
f1	20170526_Fetal_Heart_1	Heart_1	Heart	1	SPFEVYVDK		0	1083.5357	Q8BTM8	Filamin-A [OS=Mus musculus]	light
f1	20170526_Fetal_Heart_1	Heart_1	Heart	1	SPFEVQVSPEAGAQK		0	1573.78566	Q8VHX6-1	Filamin-C [OS=Mus musculus]	light	24.8880287852528	24.5380931797948
f1	20170526_Fetal_Heart_1	Heart_1	Heart	1	LFISGLPFSCTKEELEDICK	2xCarbamidomethyl [C10; C19]	1	2386.1669	Q9JLI8-1	Squamous cell carcinoma antigen recognized by T-cells 3 [OS=Mus musculus]	light
f1	20170526_Fetal_Heart_1	Heart_1	Heart	1	LFLSYDYAVR		0	1246.64665	Q9CQF9	Prenylcysteine oxidase [OS=Mus musculus]	light
f1	20170526_Fetal_Heart_1	Heart_1	Heart	1	SPFEVQVGPEAGMQK		0	1603.77847	Q80X90	Filamin-B [OS=Mus musculus]	light
f1	20170526_Fetal_Heart_1	Heart_1	Heart	1	SPFEKPGVPGKPTITAVTK		0	1954.10079	A2ASS6	Titin [OS=Mus musculus]	light	26.173165963944	25.823230358486
f1	20170526_Fetal_Heart_1	Heart_1	Heart	1	LFNYMYSTAPRPR		0	1615.80496	Q8BFP9	[Pyruvate dehydrogenase (Acetyl-transferring)] kinase isozyme 1, mitochondrial [OS=Mus musculus]	light	23.5235489152266	23.1736133097686
f1	20170526_Fetal_Heart_1	Heart_1	Heart	1	LFIGGLNVQTSESGLR		0	1690.91226	Q9CX86	Heterogeneous nuclear ribonucleoprotein A0 [OS=Mus musculus]	light	25.6785430821234	25.3286074766654
f1	20170526_Fetal_Heart_1	Heart_1	Heart	1	SPAPPLLHVAALGQK		0	1498.87402	Q8VDP4	Cell cycle and apoptosis regulator protein 2 [OS=Mus musculus]	light	23.3207449195568	22.9708093140988
f1	20170526_Fetal_Heart_1	Heart_1	Heart	1	SPAHGISLFLVENGMK		0	1699.8836	P51174	Long-chain specific acyl-CoA dehydrogenase, mitochondrial [OS=Mus musculus]	light	25.9927042236362	25.6427686181782
f1	20170526_Fetal_Heart_1	Heart_1	Heart	1	SNPGDFTLSVR		0	1192.59568	P35235	tyrosine-protein phosphatase non-receptor type 11 [OS=Mus musculus]	light
f1	20170526_Fetal_Heart_1	Heart_1	Heart	1	LFRPWLNMDR		0	1347.69904	O35855	Branched-chain-amino-acid aminotransferase, mitochondrial [OS=Mus musculus]	light	24.1061490020487	23.7562133965907
f1	20170526_Fetal_Heart_1	Heart_1	Heart	1	SNPENNVGLITLANDCEVLTTLTPDTGR	1xCarbamidomethyl [C16]	0	3014.47352	O35226	26S proteasome non-ATPase regulatory subunit 4 [OS=Mus musculus]	light
f1	20170526_Fetal_Heart_1	Heart_1	Heart	1	IFRVENPFDFMENISLEGK		1	2285.12708	P11157	ribonucleoside-diphosphate reductase subunit M2 [OS=Mus musculus]	light
f1	20170526_Fetal_Heart_1	Heart_1	Heart	1	LFSADPFDLEAQAK		0	1551.76895	A2ADY9	Protein DDI1 homolog 2 [OS=Mus musculus]	light	22.8423846825824	22.4924490771245
f1	20170526_Fetal_Heart_1	Heart_1	Heart	1	SNNVEMDWVLK		0	1334.64091	O35737	Heterogeneous nuclear ribonucleoprotein H [OS=Mus musculus]	light	24.9105737485001	24.5606381430421
f1	20170526_Fetal_Heart_1	Heart_1	Heart	1	IFSGSSHQDLSQK		0	1433.70193	Q9D7G0	ribose-phosphate pyrophosphokinase 1 [OS=Mus musculus]	light	21.8374335251698	21.4874979197118
f1	20170526_Fetal_Heart_1	Heart_1	Heart	1	LFSLELVDESGEIR		0	1606.83228	Q8VEE4	Replication protein A 70 kDa DNA-binding subunit [OS=Mus musculus]	light
f1	20170526_Fetal_Heart_1	Heart_1	Heart	1	IFSLSGTLETVR		0	1322.73144	Q91VA6	Polymerase delta-interacting protein 2 [OS=Mus musculus]	light
f1	20170526_Fetal_Heart_1	Heart_1	Heart	1	IFSIVEQR		0	991.55711	Q61035	Histidine--tRNA ligase, cytoplasmic [OS=Mus musculus]	light	23.9352078622839	23.5852722568259
f1	20170526_Fetal_Heart_1	Heart_1	Heart	1	SNLVDNTNQVEVLQR		0	1728.8875	Q61655	ATP-dependent RNA helicase DDX19A [OS=Mus musculus]	light
f1	20170526_Fetal_Heart_1	Heart_1	Heart	1	IFSSEHDIFR		0	1250.61641	P51174	Long-chain specific acyl-CoA dehydrogenase, mitochondrial [OS=Mus musculus]	light	28.0662344699791	27.7162988645211
f1	20170526_Fetal_Heart_1	Heart_1	Heart	1	IFSSEHDIFR	1xLabel:13C(6)15N(4) [R10]	0	1260.62468	P51174	Long-chain specific acyl-CoA dehydrogenase, mitochondrial [OS=Mus musculus]	light
f1	20170526_Fetal_Heart_1	Heart_1	Heart	1	IFRDGEEAGAYDGPR		1	1652.76632	P27773	Protein disulfide-isomerase A3 [OS=Mus musculus]	light	26.9604858667104	26.6105502612524
f1	20170526_Fetal_Heart_1	Heart_1	Heart	1	LFSSHDYEAPQEITLGANK		0	2120.02947	Q61576	Peptidyl-prolyl cis-trans isomerase FKBP10 [OS=Mus musculus]	light	23.9941502051469	23.6442145996889
f1	20170526_Fetal_Heart_1	Heart_1	Heart	1	SNLNIFQYIGK		0	1296.69466	O08601-2	Isoform 2 of Microsomal triglyceride transfer protein large subunit [OS=Mus musculus]	light
f1	20170526_Fetal_Heart_1	Heart_1	Heart	1	LFSWLVNR		0	1034.57818	P46735-1	Unconventional myosin-Ib [OS=Mus musculus]	light	22.15327632095	21.803340715492
f1	20170526_Fetal_Heart_1	Heart_1	Heart	1	SNLGSVVLQLK		0	1157.68885	O35286	Pre-mRNA-splicing factor ATP-dependent RNA helicase DHX15 [OS=Mus musculus]	light
f1	20170526_Fetal_Heart_1	Heart_1	Heart	1	LFTAESLIGLK		0	1191.69835	Q5XJY5	Coatomer subunit delta [OS=Mus musculus]	light	24.5122509837802	24.1623153783222
f1	20170526_Fetal_Heart_1	Heart_1	Heart	1	LFTAESLIGLKNPEK		1	1659.9316	Q5XJY5	Coatomer subunit delta [OS=Mus musculus]	light
f1	20170526_Fetal_Heart_1	Heart_1	Heart	1	LFTAHNNMTNYATVWASK		0	2068.99092	O70133-2	Isoform 2 of ATP-dependent RNA helicase A [OS=Mus musculus]	light
f1	20170526_Fetal_Heart_1	Heart_1	Heart	1	SNLAYDIVQLPTGLTGIK		0	1903.0535	Q61316	Heat shock 70 kDa protein 4 [OS=Mus musculus]	light	24.761816971095	24.411881365637
f1	20170526_Fetal_Heart_1	Heart_1	Heart	1	SNGYEEAYSVFKK		1	1521.722	P63005-1	Platelet-activating factor acetylhydrolase IB subunit alpha [OS=Mus musculus]	light	23.5194874872097	23.1695518817517
f1	20170526_Fetal_Heart_1	Heart_1	Heart	1	SNGLICGGNGVCR	2xCarbamidomethyl [C6; C12]	0	1363.62053	P09055	Integrin beta-1 [OS=Mus musculus]	light	22.6767735184501	22.3268379129921
f1	20170526_Fetal_Heart_1	Heart_1	Heart	1	SNFSLAILNVGAPAAGMNAAVR		0	2144.12808	P12382	ATP-dependent 6-phosphofructokinase, liver type [OS=Mus musculus]	light
f1	20170526_Fetal_Heart_1	Heart_1	Heart	1	SNFLVLCYLHDVK	1xCarbamidomethyl [C7]	0	1607.82503	Q9QUR6	prolyl endopeptidase [OS=Mus musculus]	light	24.4413733375875	24.0914377321295
f1	20170526_Fetal_Heart_1	Heart_1	Heart	1	IFTLPGNCLIYPAHDYHGLTVSTVEEER	1xCarbamidomethyl [C8]	0	3231.57792	Q9DCM0	Persulfide dioxygenase ETHE1, mitochondrial [OS=Mus musculus]	light
f1	20170526_Fetal_Heart_1	Heart_1	Heart	1	SNFGYNIPLK		0	1152.60479	O70435	Proteasome subunit alpha type-3 [OS=Mus musculus]	light	26.083735273143	25.733799667685
f1	20170526_Fetal_Heart_1	Heart_1	Heart	1	SNLPATAGSEIPGGSTK		0	1586.80204	Q9Z0U1	Tight junction protein ZO-2 [OS=Mus musculus]	light	24.7846080893327	24.4346724838748
f1	20170526_Fetal_Heart_1	Heart_1	Heart	1	SNPTLNEYHTR		0	1331.63385	Q00623	Apolipoprotein A-I [OS=Mus musculus]	light	22.2568677633512	21.9069321578932
f1	20170526_Fetal_Heart_1	Heart_1	Heart	1	LFQVEYAIEAIK		0	1423.78314	Q9Z2U1	Proteasome subunit alpha type-5 [OS=Mus musculus]	light	25.5167644070976	25.1668288016396
f1	20170526_Fetal_Heart_1	Heart_1	Heart	1	LFQTALQEEIK		0	1319.72054	Q9JKF1	Ras GTPase-activating-like protein IQGAP1 [OS=Mus musculus]	light
f1	20170526_Fetal_Heart_1	Heart_1	Heart	1	LFPDTPLALEANK		0	1428.77331	Q9Z1X4-3	Isoform 3 of Interleukin enhancer-binding factor 3 [OS=Mus musculus]	light	23.8484787214782	23.4985431160202
f1	20170526_Fetal_Heart_1	Heart_1	Heart	1	LFPDTPLALEANKK		1	1556.86827	Q9Z1X4-3	Isoform 3 of Interleukin enhancer-binding factor 3 [OS=Mus musculus]	light	23.7357801468003	23.3858445413423
f1	20170526_Fetal_Heart_1	Heart_1	Heart	1	LFPGFDLETVK		0	1265.67762	Q61024	Asparagine synthetase [glutamine-hydrolyzing] [OS=Mus musculus]	light
f1	20170526_Fetal_Heart_1	Heart_1	Heart	1	LFPGFDLETVKNNLR		1	1762.94865	Q61024	Asparagine synthetase [glutamine-hydrolyzing] [OS=Mus musculus]	light
f1	20170526_Fetal_Heart_1	Heart_1	Heart	1	SPAASGAPQAPAPAALLAGSPGGDAAPGPAPASSAPAGGEDAEKK		1	3890.91551	Q9JKB3-2	Isoform 2 of Y-box-binding protein 3 [OS=Mus musculus]	light
f1	20170526_Fetal_Heart_1	Heart_1	Heart	1	LFPLIQAMHPSLAGK		0	1622.90869	P29341	Polyadenylate-binding protein 1 [OS=Mus musculus]	light	25.5882990013063	25.2383633958483
f1	20170526_Fetal_Heart_1	Heart_1	Heart	1	SPAAPAAASASLSPATAAPQTAPK		0	2134.11387	P70670	Nascent polypeptide-associated complex subunit alpha, muscle-specific form [OS=Mus musculus]	light	24.6125139840956	24.2625783786376
f1	20170526_Fetal_Heart_1	Heart_1	Heart	1	LFPPWIKPADTEPPPLLVYK		0	2321.2944	Q99PV0	Pre-mRNA-processing-splicing factor 8 [OS=Mus musculus]	light	21.8921999121562	21.5422643066982
f1	20170526_Fetal_Heart_1	Heart_1	Heart	1	SNYNFEKPFLWLAR	1xLabel:13C(6)15N(2) [K7]; 1xLabel:13C(6)15N(4) [R14]	0	1802.93433	P62827	GTP-binding nuclear protein RAN [OS=Mus musculus]	light	28.2944224710381	27.9444868655801
f1	20170526_Fetal_Heart_1	Heart_1	Heart	1	SNYNFEKPFLWLAR	1xLabel:13C(6)15N(4) [R14]	0	1794.92013	P62827	GTP-binding nuclear protein RAN [OS=Mus musculus]	light
f1	20170526_Fetal_Heart_1	Heart_1	Heart	1	SNYNFEKPFLWLAR		0	1784.91187	P62827	GTP-binding nuclear protein RAN [OS=Mus musculus]	light
f1	20170526_Fetal_Heart_1	Heart_1	Heart	1	LFQADNDLPVHLK		0	1509.806	P56392	Cytochrome c oxidase subunit 7A1, mitochondrial [OS=Mus musculus]	light	25.614844503756	25.264908898298
f1	20170526_Fetal_Heart_1	Heart_1	Heart	1	LFQECCPHSTDR	2xCarbamidomethyl [C5; C6]	0	1549.65222	P61979-3; P61979-2	Isoform 3 of Heterogeneous nuclear ribonucleoprotein K [OS=Mus musculus];Isoform 2 of Heterogeneous nuclear ribonucleoprotein K [OS=Mus musculus]	light	26.7450881152921	26.3951525098341
f1	20170526_Fetal_Heart_1	Heart_1	Heart	1	LFQECCPHSTDR	2xCarbamidomethyl [C5; C6]; 1xLabel:13C(6)15N(4) [R12]	0	1559.66049	P61979-3; P61979-2	Isoform 3 of Heterogeneous nuclear ribonucleoprotein K [OS=Mus musculus];Isoform 2 of Heterogeneous nuclear ribonucleoprotein K [OS=Mus musculus]	light
f1	20170526_Fetal_Heart_1	Heart_1	Heart	1	LFQECCPHSTDRVVLIGGKPDR	2xCarbamidomethyl [C5; C6]	1	2584.27589	P61979-3; P61979-2	Isoform 3 of Heterogeneous nuclear ribonucleoprotein K [OS=Mus musculus];Isoform 2 of Heterogeneous nuclear ribonucleoprotein K [OS=Mus musculus]	light
f1	20170526_Fetal_Heart_1	Heart_1	Heart	1	LFQEDNGMPVHLK		0	1527.76242	P48771	Cytochrome c oxidase subunit 7A2, mitochondrial [OS=Mus musculus]	light	27.4899415542369	27.1400059487789
f1	20170526_Fetal_Heart_1	Heart_1	Heart	1	SNTPIKVDGKDVMPEVNR		2	1999.0277	P06745	glucose-6-phosphate isomerase [OS=Mus musculus]	light	25.8195194697905	25.4695838643326
f1	20170526_Fetal_Heart_1	Heart_1	Heart	1	SNTLYGAPGNLDTLLEELREIK		1	2446.28239	Q80W04	Transmembrane and coiled-coil domains protein 2 [OS=Mus musculus]	light
f1	20170526_Fetal_Heart_1	Heart_1	Heart	1	IFQFQNFVNTR		0	1413.72736	Q5SWD9-1	Pre-rRNA-processing protein TSR1 homolog [OS=Mus musculus]	light
f1	20170526_Fetal_Heart_1	Heart_1	Heart	1	IFQKGESPVDYDGGR		1	1667.80237	Q922R8	Protein disulfide-isomerase A6 [OS=Mus musculus]	light	26.4227074269726	26.0727718215146
f1	20170526_Fetal_Heart_1	Heart_1	Heart	1	SNTHDDCQVTNPSTGHLFDLSSLSGR	1xCarbamidomethyl [C7]; 1xLabel:13C(6)15N(4) [R26]	0	2855.28884	Q07113	Cation-independent mannose-6-phosphate receptor [OS=Mus musculus]	light	25.9879095762239	25.6379739707659
f1	20170526_Fetal_Heart_1	Heart_1	Heart	1	SNTHDDCQVTNPSTGHLFDLSSLSGR	1xCarbamidomethyl [C7]	0	2845.28057	Q07113	Cation-independent mannose-6-phosphate receptor [OS=Mus musculus]	light
f1	20170526_Fetal_Heart_1	Heart_1	Heart	1	IFQMDEGLSHITPR		0	1643.821	P35123	Ubiquitin carboxyl-terminal hydrolase 4 [OS=Mus musculus]	light	23.6435552300222	23.2936196245642
f1	20170526_Fetal_Heart_1	Heart_1	Heart	1	IFQNAPTDPTQDFSTQVAK		0	2108.02947	P56399	Ubiquitin carboxyl-terminal hydrolase 5 [OS=Mus musculus]	light	22.8583708330527	22.5084352275947
f1	20170526_Fetal_Heart_1	Heart_1	Heart	1	IFQNLNGALDEVILK		0	1686.9425	Q9R0E1	Procollagen-lysine,2-oxoglutarate 5-dioxygenase 3 [OS=Mus musculus]	light
f1	20170526_Fetal_Heart_1	Heart_1	Heart	1	LFQQIYSDGSDEVKR		1	1784.88135	Q9CX34	Protein SGT1 homolog [OS=Mus musculus]	light	23.6609975661344	23.3110619606764
f1	20170526_Fetal_Heart_1	Heart_1	Heart	1	SNTGGQAFPQCVFDHWQILPGDPFDNSSRPSQVVAETR	1xCarbamidomethyl [C11]	0	4244.98428	P58252	Elongation factor 2 [OS=Mus musculus]	light	26.2379767556791	25.8880411502211
f1	20170526_Fetal_Heart_1	Heart_1	Heart	1	SNSVEMDWVLK		0	1307.63001	P70333	heterogeneous nuclear ribonucleoprotein H2 [OS=Mus musculus]	light	23.4220125226136	23.0720769171556
f1	20170526_Fetal_Heart_1	Heart_1	Heart	1	SNPVHEIQSLDEVTNLDR		0	2066.01489	Q9D1Q6	Endoplasmic reticulum resident protein 44 [OS=Mus musculus]	light	23.6024662221961	23.2525306167381
f1	20170526_Fetal_Heart_1	Heart_1	Heart	1	IFPAALQLVASGAVQLR		0	1754.03232	Q64737	trifunctional purine biosynthetic protein adenosine-3 [OS=Mus musculus]	light	21.7090080642244	21.3590724587664
f1	20170526_Fetal_Heart_1	Heart_1	Heart	1	LEFMHILTR		0	1159.62923	P70677	Caspase-3 [OS=Mus musculus]	light
f1	20170526_Fetal_Heart_1	Heart_1	Heart	1	IEFGVDVTTK		0	1108.58847	Q9DCL9	multifunctional protein ADE2 [OS=Mus musculus]	light	23.4269223304693	23.0769867250113
f1	20170526_Fetal_Heart_1	Heart_1	Heart	1	IEFDICYTSVLKR	1xCarbamidomethyl [C6]	1	1643.84615	O70250	phosphoglycerate mutase 2 [OS=Mus musculus]	light	24.2835385935206	23.9336029880626
f1	20170526_Fetal_Heart_1	Heart_1	Heart	1	ICGDIHGQYTDLLR	1xCarbamidomethyl [C2]	0	1660.81117	P62141	Serine/threonine-protein phosphatase PP1-beta catalytic subunit [OS=Mus musculus]	light	25.1307334673572	24.7807978618992
f1	20170526_Fetal_Heart_1	Heart_1	Heart	1	ICGDIHGQYYDLLR	1xCarbamidomethyl [C2]	0	1722.82682	P63087-2; P62137	Isoform Gamma-2 of Serine/threonine-protein phosphatase PP1-gamma catalytic subunit [OS=Mus musculus];serine/threonine-protein phosphatase PP1-alpha catalytic subunit [OS=Mus musculus]	light	24.5629657856872	24.2130301802292
f1	20170526_Fetal_Heart_1	Heart_1	Heart	1	ICGDIHGQYYDLLR	1xCarbamidomethyl [C2]; 1xLabel:13C(6)15N(4) [R14]	0	1732.83508	P63087-2; P62137	Isoform Gamma-2 of Serine/threonine-protein phosphatase PP1-gamma catalytic subunit [OS=Mus musculus];serine/threonine-protein phosphatase PP1-alpha catalytic subunit [OS=Mus musculus]	light
f1	20170526_Fetal_Heart_1	Heart_1	Heart	1	LCGDLMNCLHER	2xCarbamidomethyl [C2; C8]	0	1517.66576	Q9WVE8	Protein kinase C and casein kinase substrate in neurons protein 2 [OS=Mus musculus]	light
f1	20170526_Fetal_Heart_1	Heart_1	Heart	1	LCGDTNLNNMQR	1xCarbamidomethyl [C2]	0	1435.64166	Q8BKC5-1	Importin-5 [OS=Mus musculus]	light	23.5515969124786	23.2016613070207
f1	20170526_Fetal_Heart_1	Heart_1	Heart	1	ICGGWQMEEADDWLR	1xCarbamidomethyl [C2]	0	1865.79453	Q9WUB3	Glycogen phosphorylase, muscle form [OS=Mus musculus]	light	22.763224019631	22.413288414173
f1	20170526_Fetal_Heart_1	Heart_1	Heart	1	LCGSGFQSIVSGCQEICSK	3xCarbamidomethyl [C2; C13; C17]	0	2116.94602	Q8BWT1	3-ketoacyl-CoA thiolase, mitochondrial [OS=Mus musculus]	light	23.5186311867448	23.1686955812868
f1	20170526_Fetal_Heart_1	Heart_1	Heart	1	STPLDSKPVVVQYPFKEPGPPGTPFVTSISK		1	3299.75621	A2ASS6	Titin [OS=Mus musculus]	light	23.7767535897475	23.4268179842896
f1	20170526_Fetal_Heart_1	Heart_1	Heart	1	LCHLLGMNVMEFTR	1xCarbamidomethyl [C2]	0	1720.83316	Q61879	Myosin-10 [OS=Mus musculus]	light	24.518112358692	24.168176753234
f1	20170526_Fetal_Heart_1	Heart_1	Heart	1	STPEDQILYQTER		0	1579.75984	Q6ZQI3	Malectin [OS=Mus musculus]	light	24.2537838762032	23.9038482707452
f1	20170526_Fetal_Heart_1	Heart_1	Heart	1	ICHQIEYYFGDFNLPR	1xCarbamidomethyl [C2]	0	2071.96946	P32067	Lupus La protein homolog [OS=Mus musculus]	light	24.6463377589367	24.2964021534787
f1	20170526_Fetal_Heart_1	Heart_1	Heart	1	ICHQIEYYFGDFNLPR	1xCarbamidomethyl [C2]; 1xLabel:13C(6)15N(4) [R16]	0	2081.97773	P32067	Lupus La protein homolog [OS=Mus musculus]	light
f1	20170526_Fetal_Heart_1	Heart_1	Heart	1	STPAITLENPDIKYPLR		1	1928.04875	Q9DCN2	NADH-cytochrome b5 reductase 3 [OS=Mus musculus]	light	23.9546120268664	23.6046764214084
f1	20170526_Fetal_Heart_1	Heart_1	Heart	1	STPVTVVLPDTK		0	1256.70964	O08810	116 kDa U5 small nuclear ribonucleoprotein component [OS=Mus musculus]	light	23.6348457179963	23.2849101125383
f1	20170526_Fetal_Heart_1	Heart_1	Heart	1	ICKPLHELIMQLLEETPEEK	1xCarbamidomethyl [C2]	0	2450.26694	Q61206	platelet-activating factor acetylhydrolase IB subunit beta [OS=Mus musculus]	light
f1	20170526_Fetal_Heart_1	Heart_1	Heart	1	ICLAEAFLTADTILNTLQNISEGLVVYPK	1xCarbamidomethyl [C2]	0	3206.70173	P54822	adenylosuccinate lyase [OS=Mus musculus]	light
f1	20170526_Fetal_Heart_1	Heart_1	Heart	1	STNPGISIGDVAK		0	1258.66376	O54879	High mobility group protein B3 [OS=Mus musculus]	light	25.2999602043248	24.9500245988668
f1	20170526_Fetal_Heart_1	Heart_1	Heart	1	STNKGTAYTFFTPGNLK		1	1846.93339	Q501J6	Probable ATP-dependent RNA helicase DDX17 [OS=Mus musculus]	light
f1	20170526_Fetal_Heart_1	Heart_1	Heart	1	ICLDILKDK	1xCarbamidomethyl [C2]	1	1117.62856	P61089	ubiquitin-conjugating enzyme E2 N [OS=Mus musculus]	light	24.9169745018307	24.5670388963727
f1	20170526_Fetal_Heart_1	Heart_1	Heart	1	STNGDTFLGGEDFDQALLR		0	2055.96179	P38647	Stress-70 protein, mitochondrial [OS=Mus musculus]	light	25.3575368029495	25.0076011974915
f1	20170526_Fetal_Heart_1	Heart_1	Heart	1	LCIEVTPQSK	1xCarbamidomethyl [C2]	0	1174.61364	P61222	ATP-binding cassette sub-family E member 1 [OS=Mus musculus]	light	23.5412526240346	23.1913170185766
f1	20170526_Fetal_Heart_1	Heart_1	Heart	1	STMVGTPYWMAPEVVTR		0	1924.92957	Q8CIN4	Serine/threonine-protein kinase PAK 2 [OS=Mus musculus]	light
f1	20170526_Fetal_Heart_1	Heart_1	Heart	1	STMINYLLGLEDTR		0	1625.82033	Q7TQ48	sarcalumenin [OS=Mus musculus]	light	24.3903147450115	24.0403791395535
f1	20170526_Fetal_Heart_1	Heart_1	Heart	1	LCLNICVGESGDR	2xCarbamidomethyl [C2; C6]	0	1492.68827	Q9CXW4	60S ribosomal protein L11 [OS=Mus musculus]	light
f1	20170526_Fetal_Heart_1	Heart_1	Heart	1	LCLPDFDKQELLECIR	2xCarbamidomethyl [C2; C14]	1	2049.01436	O35855	Branched-chain-amino-acid aminotransferase, mitochondrial [OS=Mus musculus]	light	22.8962986783134	22.5463630728555
f1	20170526_Fetal_Heart_1	Heart_1	Heart	1	ICLQPPPSSR	1xCarbamidomethyl [C2]	0	1154.59865	Q9Z1Q9	Valine--tRNA ligase [OS=Mus musculus]	light	22.8034981462905	22.4535625408326
f1	20170526_Fetal_Heart_1	Heart_1	Heart	1	ICLTDHFKPLWAR	1xCarbamidomethyl [C2]	0	1656.86789	Q9CR09	ubiquitin-fold modifier-conjugating enzyme 1 [OS=Mus musculus]	light	23.6219491220795	23.2720135166215
f1	20170526_Fetal_Heart_1	Heart_1	Heart	1	LCITSFLR	1xCarbamidomethyl [C2]	0	1009.54991	P02772	Alpha-fetoprotein [OS=Mus musculus]	light	26.3104573248017	25.9605217193437
f1	20170526_Fetal_Heart_1	Heart_1	Heart	1	STNVAVDSGGGLLKPTVASQNQSLPVAK		0	2738.4683	Q7M6Y3-5	Isoform 5 of Phosphatidylinositol-binding clathrin assembly protein [OS=Mus musculus]	light
f1	20170526_Fetal_Heart_1	Heart_1	Heart	1	STLWLFETKPLDAFR		0	1823.96905	O70373	Xin actin-binding repeat-containing protein 1 [OS=Mus musculus]	light	23.7131473460161	23.3632117405581
f1	20170526_Fetal_Heart_1	Heart_1	Heart	1	STQFEYAWCLVR	1xCarbamidomethyl [C9]	0	1559.73112	Q9CQ92	mitochondrial fission 1 protein [OS=Mus musculus]	light	23.9391916121329	23.5892560066749
f1	20170526_Fetal_Heart_1	Heart_1	Heart	1	LCESHPDATEDLQK	1xCarbamidomethyl [C2]	0	1642.73773	P08032	spectrin alpha chain, erythrocytic 1 [OS=Mus musculus]	light	21.6490843336983	21.2991487282404
f1	20170526_Fetal_Heart_1	Heart_1	Heart	1	ICAFNTEGVGEPATIPGSVVAQER	1xCarbamidomethyl [C2]	0	2502.22931	A2ASS6	Titin [OS=Mus musculus]	light	24.6992034535718	24.3492678481138
f1	20170526_Fetal_Heart_1	Heart_1	Heart	1	ICALDCGLK	2xCarbamidomethyl [C2; C6]	0	1049.51181	B2RQC6	CAD protein [OS=Mus musculus]	light	23.0788747796072	22.7289391741492
f1	20170526_Fetal_Heart_1	Heart_1	Heart	1	LCAIPNLRENYGELADCCTK	3xCarbamidomethyl [C2; C17; C18]	1	2397.09956	P07724	Serum albumin [OS=Mus musculus]	light
f1	20170526_Fetal_Heart_1	Heart_1	Heart	1	ICANHYITPMMELKPNAGSDR	1xCarbamidomethyl [C2]	0	2418.13628	P34022	Ran-specific GTPase-activating protein [OS=Mus musculus]	light	24.8572963180134	24.5073607125554
f1	20170526_Fetal_Heart_1	Heart_1	Heart	1	ICARPFTVFR	1xCarbamidomethyl [C2]	0	1266.67757	Q8BHS3	Pre-mRNA-splicing factor RBM22 [OS=Mus musculus]	light	22.229396656554	21.879461051096
f1	20170526_Fetal_Heart_1	Heart_1	Heart	1	STSPAPADVAPAQEDLR		0	1724.84497	P97855	Ras GTPase-activating protein-binding protein 1 [OS=Mus musculus]	light
f1	20170526_Fetal_Heart_1	Heart_1	Heart	1	STSIIATIGPASR		0	1273.71104	P53657-1	Pyruvate kinase PKLR [OS=Mus musculus]	light
f1	20170526_Fetal_Heart_1	Heart_1	Heart	1	STSESFIQHIVSLVHHVK		0	2048.09235	Q8K019-1	Bcl-2-associated transcription factor 1 [OS=Mus musculus]	light	23.0854661376772	22.7355305322192
f1	20170526_Fetal_Heart_1	Heart_1	Heart	1	LCDAVDVLLSLR	1xCarbamidomethyl [C2]	0	1373.74571	Q8BLN5	lanosterol synthase [OS=Mus musculus]	light
f1	20170526_Fetal_Heart_1	Heart_1	Heart	1	ICDDELILIK	1xCarbamidomethyl [C2]	0	1231.66025	P11983	T-complex protein 1 subunit alpha [OS=Mus musculus]	light
f1	20170526_Fetal_Heart_1	Heart_1	Heart	1	ICDECNYGSYQGR	2xCarbamidomethyl [C2; C5]	0	1621.63697	P83870	PHD finger-like domain-containing protein 5A [OS=Mus musculus]	light	21.672598204529	21.322662599071
f1	20170526_Fetal_Heart_1	Heart_1	Heart	1	LCDEQLSSQSHYDFGLR	1xCarbamidomethyl [C2]	0	2054.92363	Q9JHU4	Cytoplasmic dynein 1 heavy chain 1 [OS=Mus musculus]	light	23.1484700653091	22.7985344598511
f1	20170526_Fetal_Heart_1	Heart_1	Heart	1	ICDFSNASKPQTIQESTGGIVEVLHK	1xCarbamidomethyl [C2]	0	2858.43528	P51660	peroxisomal multifunctional enzyme type 2 [OS=Mus musculus]	light
f1	20170526_Fetal_Heart_1	Heart_1	Heart	1	ICFELLELLK	1xCarbamidomethyl [C2]	0	1277.71737	Q99NB9	splicing factor 3B subunit 1 [OS=Mus musculus]	light
f1	20170526_Fetal_Heart_1	Heart_1	Heart	1	ICDGVQFGAGIR	1xCarbamidomethyl [C2]	0	1292.64158	Q8BGH2	sorting and assembly machinery component 50 homolog [OS=Mus musculus]	light
f1	20170526_Fetal_Heart_1	Heart_1	Heart	1	ICDLLSDFDEFSAR	1xCarbamidomethyl [C2]	0	1687.76321	P28650-2	Isoform 2 of Adenylosuccinate synthetase isozyme 1 [OS=Mus musculus]	light	23.3527194121271	23.0027838066691
f1	20170526_Fetal_Heart_1	Heart_1	Heart	1	ICDPGLTSFEPEALGNLVEGMDFHK	1xCarbamidomethyl [C2]	0	2776.29568	Q923T9-1	Calcium/calmodulin-dependent protein kinase type II subunit gamma [OS=Mus musculus]	light	22.6490690893846	22.2991334839266
f1	20170526_Fetal_Heart_1	Heart_1	Heart	1	ICDPYSWLEDPDSEQTK	1xCarbamidomethyl [C2]	0	2082.89608	Q9QUR6	prolyl endopeptidase [OS=Mus musculus]	light	23.1698615575583	22.8199259521004
f1	20170526_Fetal_Heart_1	Heart_1	Heart	1	ICDQWDNLGALTQK	1xCarbamidomethyl [C2]	0	1661.79518	Q7TPR4	Alpha-actinin-1 [OS=Mus musculus]	light	24.4566684963961	24.1067328909381
f1	20170526_Fetal_Heart_1	Heart_1	Heart	1	ICDQWDNLGSLTHSR	1xCarbamidomethyl [C2]	0	1801.82861	P57780	Alpha-actinin-4 [OS=Mus musculus]	light
f1	20170526_Fetal_Heart_1	Heart_1	Heart	1	STQVPHFLLEDLLLDECGAR	1xCarbamidomethyl [C17]	0	2313.15436	Q6PGC1	ATP-dependent RNA helicase Dhx29 [OS=Mus musculus]	light
f1	20170526_Fetal_Heart_1	Heart_1	Heart	1	ICDVYNSVMDVVKK	1xCarbamidomethyl [C2]	1	1669.82879	Q920B9	FACT complex subunit SPT16 [OS=Mus musculus]	light
f1	20170526_Fetal_Heart_1	Heart_1	Heart	1	LCEAICPAQAITIEAEPR	2xCarbamidomethyl [C2; C6]	0	2042.00452	Q8K3J1	NADH dehydrogenase [ubiquinone] iron-sulfur protein 8, mitochondrial [OS=Mus musculus]	light	23.6691888181476	23.3192532126896
f1	20170526_Fetal_Heart_1	Heart_1	Heart	1	LCECSFNDPNAK	2xCarbamidomethyl [C2; C4]	0	1454.60388	O88532	Zinc finger RNA-binding protein [OS=Mus musculus]	light
f1	20170526_Fetal_Heart_1	Heart_1	Heart	1	STQGVTLTDLQEAEK		0	1619.81227	Q9DBR7-1; Q8BG95-1	Protein phosphatase 1 regulatory subunit 12A [OS=Mus musculus];Protein phosphatase 1 regulatory subunit 12b [OS=Mus musculus]	light
f1	20170526_Fetal_Heart_1	Heart_1	Heart	1	LCEGFNEVLR	1xCarbamidomethyl [C2]	0	1236.60413	Q9D1L0	Coiled-coil-helix-coiled-coil-helix domain-containing protein 2 [OS=Mus musculus]	light
f1	20170526_Fetal_Heart_1	Heart_1	Heart	1	LCEGFNEVLR	1xCarbamidomethyl [C2]; 1xLabel:13C(6)15N(4) [R10]	0	1246.6124	Q9D1L0	Coiled-coil-helix-coiled-coil-helix domain-containing protein 2 [OS=Mus musculus]	light	25.0991853367541	24.7492497312961
f1	20170526_Fetal_Heart_1	Heart_1	Heart	1	LCENIAGHLK	1xCarbamidomethyl [C2]	0	1154.59865	P24270	catalase [OS=Mus musculus]	light	24.1888480832399	23.8389124777819
f1	20170526_Fetal_Heart_1	Heart_1	Heart	1	ICDIAAELAR	1xCarbamidomethyl [C2]	0	1131.58267	Q8BKC5-1	Importin-5 [OS=Mus musculus]	light	24.0293762062375	23.6794406007795
f1	20170526_Fetal_Heart_1	Heart_1	Heart	1	STITLDWKEPR		1	1345.71104	A2ASS6	Titin [OS=Mus musculus]	light	25.1979212619923	24.8479856565343
f1	20170526_Fetal_Heart_1	Heart_1	Heart	1	LCITSFLRDETYAPPPFSEDKFIFHK	1xCarbamidomethyl [C2]	2	3158.56557	P02772	Alpha-fetoprotein [OS=Mus musculus]	light	26.3564656720971	26.0065300666391
f1	20170526_Fetal_Heart_1	Heart_1	Heart	1	STLTDSLVCK	1xCarbamidomethyl [C9]; 1xLabel:13C(6)15N(2) [K10]	0	1131.58055	P58252	Elongation factor 2 [OS=Mus musculus]	light	27.9396792816292	27.5897436761712
f1	20170526_Fetal_Heart_1	Heart_1	Heart	1	LCVQNSPQEAR	1xCarbamidomethyl [C2]	0	1301.62666	Q8BIQ5-1	cleavage stimulation factor subunit 2 [OS=Mus musculus]	light
f1	20170526_Fetal_Heart_1	Heart_1	Heart	1	LCYGLNMDFVDPAQITMK	1xCarbamidomethyl [C2]	0	2115.99118	P07742	Ribonucleoside-diphosphate reductase large subunit [OS=Mus musculus]	light
f1	20170526_Fetal_Heart_1	Heart_1	Heart	1	STIIGESMSR		0	1080.53538	Q9D0I9	arginine--tRNA ligase, cytoplasmic [OS=Mus musculus]	light	23.6242785204304	23.2743429149724
f1	20170526_Fetal_Heart_1	Heart_1	Heart	1	LCYVALDFENEMATAASSSSLEK	1xCarbamidomethyl [C2]	0	2536.15818	P62737; P68134; P68033	Actin, aortic smooth muscle [OS=Mus musculus];Actin, alpha skeletal muscle [OS=Mus musculus];Actin, alpha cardiac muscle 1 [OS=Mus musculus]	light	27.4965416202213	27.1466060147634
f1	20170526_Fetal_Heart_1	Heart_1	Heart	1	LCYVALDFENEMATAASSSSLEK	1xCarbamidomethyl [C2]; 1xLabel:13C(6)15N(2) [K23]	0	2544.17238	P62737; P68134; P68033	Actin, aortic smooth muscle [OS=Mus musculus];Actin, alpha skeletal muscle [OS=Mus musculus];Actin, alpha cardiac muscle 1 [OS=Mus musculus]	light
f1	20170526_Fetal_Heart_1	Heart_1	Heart	1	LCYVALDFENEMATAASSSSLEK	1xCarbamidomethyl [C2]; 1xOxidation [M12]	0	2552.1531	P62737; P68134; P68033	Actin, aortic smooth muscle [OS=Mus musculus];Actin, alpha skeletal muscle [OS=Mus musculus];Actin, alpha cardiac muscle 1 [OS=Mus musculus]	light
f1	20170526_Fetal_Heart_1	Heart_1	Heart	1	LCYVALDFEQEMATAASSSSLEK	1xCarbamidomethyl [C2]	0	2550.17383	P60710	Actin, cytoplasmic 1 [OS=Mus musculus]	light	25.8501171932394	25.5001815877814
f1	20170526_Fetal_Heart_1	Heart_1	Heart	1	LCYVALDFEQEMATAASSSSLEK	1xCarbamidomethyl [C2]; 1xLabel:13C(6)15N(2) [K23]	0	2558.18803	P60710	Actin, cytoplasmic 1 [OS=Mus musculus]	light
f1	20170526_Fetal_Heart_1	Heart_1	Heart	1	STIGVEFATR		0	1080.5684	P46638	Ras-related protein Rab-11B [OS=Mus musculus]	light	25.3097318922777	24.9597962868198
f1	20170526_Fetal_Heart_1	Heart_1	Heart	1	STIGGQIMYLTGMVDKR		1	1869.95612	Q8R050	Eukaryotic peptide chain release factor GTP-binding subunit ERF3A [OS=Mus musculus]	light
f1	20170526_Fetal_Heart_1	Heart_1	Heart	1	LCYYIGATDDAATK	1xCarbamidomethyl [C2]	0	1561.72029	Q9CXI5	Mesencephalic astrocyte-derived neurotrophic factor [OS=Mus musculus]	light	24.0140502758978	23.6641146704398
f1	20170526_Fetal_Heart_1	Heart_1	Heart	1	LDACLELLIR	1xCarbamidomethyl [C4]	0	1215.67657	O55029	Coatomer subunit beta' [OS=Mus musculus]	light	22.0885336730918	21.7385980676338
f1	20170526_Fetal_Heart_1	Heart_1	Heart	1	STHGLAILGPENSK		0	1423.75397	Q8K411-1	Presequence protease, mitochondrial [OS=Mus musculus]	light
f1	20170526_Fetal_Heart_1	Heart_1	Heart	1	LCVPAMNVNDSVTK	1xCarbamidomethyl [C2]	0	1547.75562	Q80SW1	S-adenosylhomocysteine hydrolase-like protein 1 [OS=Mus musculus]	light
f1	20170526_Fetal_Heart_1	Heart_1	Heart	1	LDAIGDHERPAAREPVSGGNVQATSR		1	2703.35573	O70373	Xin actin-binding repeat-containing protein 1 [OS=Mus musculus]	light
f1	20170526_Fetal_Heart_1	Heart_1	Heart	1	LDAQVQELHAK		0	1251.66918	Q61879	Myosin-10 [OS=Mus musculus]	light	23.4816752870823	23.1317396816244
f1	20170526_Fetal_Heart_1	Heart_1	Heart	1	IDATQVEVNPFGETPEGQVVCFDAK	1xCarbamidomethyl [C21]	0	2750.29779	Q9Z2I8	Succinate--CoA ligase [GDP-forming] subunit beta, mitochondrial [OS=Mus musculus]	light	23.0852317362017	22.7352961307438
f1	20170526_Fetal_Heart_1	Heart_1	Heart	1	IDATSASMLASK		0	1194.60346	P08003	Protein disulfide-isomerase A4 [OS=Mus musculus]	light	25.3503178074374	25.0003822019794
f1	20170526_Fetal_Heart_1	Heart_1	Heart	1	LDAVVVSTDYGLAPK		0	1547.83155	Q99PG0	Arylacetamide deacetylase [OS=Mus musculus]	light
f1	20170526_Fetal_Heart_1	Heart_1	Heart	1	IDCFSEVPTSVFGEK	1xCarbamidomethyl [C3]	0	1714.79926	Q9D6Z1	Nucleolar protein 56 [OS=Mus musculus]	light
f1	20170526_Fetal_Heart_1	Heart_1	Heart	1	STGNFLTLSQAVDKFSADGMR		1	2245.09176	Q8BMJ2	Leucine--tRNA ligase, cytoplasmic [OS=Mus musculus]	light	22.3524762928955	22.0025406874375
f1	20170526_Fetal_Heart_1	Heart_1	Heart	1	LDDCGLTEVR	1xCarbamidomethyl [C4]	0	1177.55176	Q91VI7	Ribonuclease inhibitor [OS=Mus musculus]	light
f1	20170526_Fetal_Heart_1	Heart_1	Heart	1	LDDCGLTEVR	1xCarbamidomethyl [C4]; 1xLabel:13C(6)15N(4) [R10]	0	1187.56003	Q91VI7	Ribonuclease inhibitor [OS=Mus musculus]	light	24.7402567497454	24.3903211442874
f1	20170526_Fetal_Heart_1	Heart_1	Heart	1	IDDDKDGFVTVDELK		1	1708.82759	O35887	Calumenin [OS=Mus musculus]	light	25.1816906502191	24.8317550447611
f1	20170526_Fetal_Heart_1	Heart_1	Heart	1	STGLILDSGATHTTAIPVHDGYVLQQGIVK		0	3091.64224	Q9Z2N8	Actin-like protein 6A [OS=Mus musculus]	light
f1	20170526_Fetal_Heart_1	Heart_1	Heart	1	STGLIEGLEYEHR		0	1503.7438	A2ASS6	Titin [OS=Mus musculus]	light	25.5618025183551	25.2118669128971
f1	20170526_Fetal_Heart_1	Heart_1	Heart	1	STGLAFSLYQAMAK	1xLabel:13C(6)15N(2) [K14]	0	1495.77048	P19324	Serpin H1 [OS=Mus musculus]	light
f1	20170526_Fetal_Heart_1	Heart_1	Heart	1	IDDKPVKIDKWDGSAVK		2	1914.0331	Q9CYN2	Signal peptidase complex subunit 2 [OS=Mus musculus]	light
f1	20170526_Fetal_Heart_1	Heart_1	Heart	1	STGSVVGQQPFGGAR		0	1447.72882	Q8CHT0	Delta-1-pyrroline-5-carboxylate dehydrogenase, mitochondrial [OS=Mus musculus]	light	23.3166704412203	22.9667348357623
f1	20170526_Fetal_Heart_1	Heart_1	Heart	1	LCVPAEWIHEAK	1xCarbamidomethyl [C2]	0	1452.7304	Q6PFD9	nuclear pore complex protein Nup98-Nup96 [OS=Mus musculus]	light
f1	20170526_Fetal_Heart_1	Heart_1	Heart	1	ICVNGDDAHPLWK	1xCarbamidomethyl [C2]	0	1524.72637	Q91XR9-1	Phospholipid hydroperoxide glutathione peroxidase, nuclear [OS=Mus musculus]	light	23.9237205512642	23.5737849458062
f1	20170526_Fetal_Heart_1	Heart_1	Heart	1	ICTTLIGLEEHLNALDR	1xCarbamidomethyl [C2]	0	1968.02189	Q8VC30	Triokinase/FMN cyclase [OS=Mus musculus]	light
f1	20170526_Fetal_Heart_1	Heart_1	Heart	1	STLQEANDILNNLKDFDRR		2	2262.1473	P02468	Laminin subunit gamma-1 [OS=Mus musculus]	light	24.2283059718584	23.8783703664004
f1	20170526_Fetal_Heart_1	Heart_1	Heart	1	LCNECSDGSFHLSK	2xCarbamidomethyl [C2; C5]	0	1653.69957	Q05793	Basement membrane-specific heparan sulfate proteoglycan core protein [OS=Mus musculus]	light	24.8747601144815	24.5248245090235
f1	20170526_Fetal_Heart_1	Heart_1	Heart	1	STLQEANDILNNLKDFDR		1	2106.04619	P02468	Laminin subunit gamma-1 [OS=Mus musculus]	light	23.808806805854	23.458871200396
f1	20170526_Fetal_Heart_1	Heart_1	Heart	1	LCNIFSTK	1xCarbamidomethyl [C2]	0	982.50263	Q01320; Q64511	DNA topoisomerase 2-alpha [OS=Mus musculus];DNA topoisomerase 2-beta [OS=Mus musculus]	light	26.0438061315838	25.6938705261258
f1	20170526_Fetal_Heart_1	Heart_1	Heart	1	STLNEIYFGK		0	1171.59937	P47757-1	F-actin-capping protein subunit beta [OS=Mus musculus]	light
f1	20170526_Fetal_Heart_1	Heart_1	Heart	1	ICNQVLVCER	2xCarbamidomethyl [C2; C8]	0	1290.6293	Q9Z2I9	Succinate--CoA ligase [ADP-forming] subunit beta, mitochondrial [OS=Mus musculus]	light	25.8116337884734	25.4616981830154
f1	20170526_Fetal_Heart_1	Heart_1	Heart	1	STLNELVDYITISR		0	1623.85883	Q61151	Serine/threonine-protein phosphatase 2A 56 kDa regulatory subunit epsilon isoform [OS=Mus musculus]	light
f1	20170526_Fetal_Heart_1	Heart_1	Heart	1	STLMDTLFNTKFESDPATHNEPGVR		1	2807.33048	Q8C1B7	Septin-11 [OS=Mus musculus]	light
f1	20170526_Fetal_Heart_1	Heart_1	Heart	1	LCPNSTGAEIR	1xCarbamidomethyl [C2]	0	1217.5943	P46471	26S proteasome regulatory subunit 7 [OS=Mus musculus]	light
f1	20170526_Fetal_Heart_1	Heart_1	Heart	1	STLMDTLFNTK		0	1270.63476	Q9R1T4; Q8C1B7	Septin-6 [OS=Mus musculus];Septin-11 [OS=Mus musculus]	light	23.6688259190596	23.3188903136016
f1	20170526_Fetal_Heart_1	Heart_1	Heart	1	LCPTTSFLVENLDEHQMYEFR	1xCarbamidomethyl [C2]	0	2629.20613	A2ASS6	Titin [OS=Mus musculus]	light
f1	20170526_Fetal_Heart_1	Heart_1	Heart	1	LCQDYDTIGPEGGSLR	1xCarbamidomethyl [C2]	0	1780.81704	Q02357-6	Isoform 6 of Ankyrin-1 [OS=Mus musculus]	light
f1	20170526_Fetal_Heart_1	Heart_1	Heart	1	STLINTLFNTNFEELESSHFCPCVR	2xCarbamidomethyl [C21; C23]	0	3015.39752	Q8C650-1	septin-10 [OS=Mus musculus]	light
f1	20170526_Fetal_Heart_1	Heart_1	Heart	1	LCQLCPGCGCSSTQPFFGYVGAFK	4xCarbamidomethyl [C2; C5; C8; C10]	0	2741.1979	Q921I1	Serotransferrin [OS=Mus musculus]	light	24.7289448737331	24.3790092682751
f1	20170526_Fetal_Heart_1	Heart_1	Heart	1	STLINSLFLTDLYSPEYPGPSHR		0	2607.30894	O55131	Septin-7 [OS=Mus musculus]	light	25.0588637500031	24.7089281445451
f1	20170526_Fetal_Heart_1	Heart_1	Heart	1	LCQIFSDLNATYR	1xCarbamidomethyl [C2]	0	1600.7788	Q6NV83-1	U2 snRNP-associated SURP motif-containing protein [OS=Mus musculus]	light
f1	20170526_Fetal_Heart_1	Heart_1	Heart	1	ICQIVSTR	1xCarbamidomethyl [C2]	0	976.52443	O08528	Hexokinase-2 [OS=Mus musculus]	light
f1	20170526_Fetal_Heart_1	Heart_1	Heart	1	LCRPCQCNDNIDPNAVGNCNR	4xCarbamidomethyl [C2; C5; C7; C19]	0	2547.0704	P02468	Laminin subunit gamma-1 [OS=Mus musculus]	light	23.5784077056588	23.2284721002008
f1	20170526_Fetal_Heart_1	Heart_1	Heart	1	LCSAHGVLVPGGFGVR	1xCarbamidomethyl [C2]	0	1625.85806	P70698	CTP synthase 1 [OS=Mus musculus]	light	25.1340554069529	24.7841198014949
f1	20170526_Fetal_Heart_1	Heart_1	Heart	1	LCSGVLGTVVHGK	1xCarbamidomethyl [C2]	0	1326.71983	Q791V5	Mitochondrial carrier homolog 2 [OS=Mus musculus]	light	25.2758060935197	24.9258704880617
f1	20170526_Fetal_Heart_1	Heart_1	Heart	1	LCSLFYTNEEVAK	1xCarbamidomethyl [C2]	0	1573.75667	Q8K310	Matrin-3 [OS=Mus musculus]	light	25.2890717326102	24.9391361271523
f1	20170526_Fetal_Heart_1	Heart_1	Heart	1	LCSLLDSEDYNTCEGAFGALQK	2xCarbamidomethyl [C2; C13]	0	2491.11157	Q8BFY9	transportin-1 [OS=Mus musculus]	light
f1	20170526_Fetal_Heart_1	Heart_1	Heart	1	LCSIPIHGIR	1xCarbamidomethyl [C2]	0	1165.65102	O55023	Inositol monophosphatase 1 [OS=Mus musculus]	light	25.1002197500517	24.7502841445937
f1	20170526_Fetal_Heart_1	Heart_1	Heart	1	ICSWNVDGLR	1xCarbamidomethyl [C2]	0	1219.58882	P28352	DNA-(apurinic or apyrimidinic site) lyase [OS=Mus musculus]	light	24.5971683831751	24.2472327777172
f1	20170526_Fetal_Heart_1	Heart_1	Heart	1	STLINSLFLTDLYPER		0	1881.99565	P42208	septin-2 [OS=Mus musculus]	light	24.6555825016925	24.3056468962345
f1	20170526_Fetal_Heart_1	Heart_1	Heart	1	LCTDVTESEVAR	1xCarbamidomethyl [C2]	0	1379.64712	Q9CXT8	mitochondrial-processing peptidase subunit beta [OS=Mus musculus]	light	23.6075403889325	23.2576047834745
f1	20170526_Fetal_Heart_1	Heart_1	Heart	1	STLLLLLTGK		0	1058.68197	Q6P542	ATP-binding cassette sub-family F member 1 [OS=Mus musculus]	light	23.316514392839	22.9665787873811
f1	20170526_Fetal_Heart_1	Heart_1	Heart	1	LCTSATESEVTR	1xCarbamidomethyl [C2]	0	1353.63147	Q9CZ13	Cytochrome b-c1 complex subunit 1, mitochondrial [OS=Mus musculus]	light	25.3266727840175	24.9767371785595
f1	20170526_Fetal_Heart_1	Heart_1	Heart	1	LCTSATESEVTR	1xCarbamidomethyl [C2]; 1xLabel:13C(6)15N(4) [R12]	0	1363.63974	Q9CZ13	Cytochrome b-c1 complex subunit 1, mitochondrial [OS=Mus musculus]	light
f1	20170526_Fetal_Heart_1	Heart_1	Heart	1	ICAENKYGVGDPILTEPAIAK	1xCarbamidomethyl [C2]	1	2259.16894	A2ASS6	Titin [OS=Mus musculus]	light
f1	20170526_Fetal_Heart_1	Heart_1	Heart	1	LCAEEQELLR	1xCarbamidomethyl [C2]	0	1260.62526	Q8R349	cell division cycle protein 16 homolog [OS=Mus musculus]	light	22.6922726046488	22.3423369991909
f1	20170526_Fetal_Heart_1	Heart_1	Heart	1	LCAATATILDKPEDR	1xCarbamidomethyl [C2]	0	1673.8527	O35215	D-dopachrome decarboxylase [OS=Mus musculus]	light
f1	20170526_Fetal_Heart_1	Heart_1	Heart	1	IAYRPPGQELGVAAR		0	1597.8809	Q6NVD0	FRAS1-related extracellular matrix protein 2 [OS=Mus musculus]	light
f1	20170526_Fetal_Heart_1	Heart_1	Heart	1	LASNSPVLPQAFAR		0	1470.80634	Q9CR00	26S proteasome non-ATPase regulatory subunit 9 [OS=Mus musculus]	light
f1	20170526_Fetal_Heart_1	Heart_1	Heart	1	IASPEGQDYLK		0	1220.61574	Q99LF4	tRNA-splicing ligase RtcB homolog [OS=Mus musculus]	light	24.5638723863749	24.213936780917
f1	20170526_Fetal_Heart_1	Heart_1	Heart	1	LASQAKPAAVAAENEEIGAHIK		0	2218.18262	P26039	Talin-1 [OS=Mus musculus]	light
f1	20170526_Fetal_Heart_1	Heart_1	Heart	1	LASQANIAQVLAELK		0	1568.90063	Q9DBG3-2; O35643	Isoform 2 of AP-2 complex subunit beta [OS=Mus musculus];AP-1 complex subunit beta-1 [OS=Mus musculus]	light	23.0715589253457	22.7216233198878
f1	20170526_Fetal_Heart_1	Heart_1	Heart	1	LASQGDSIGSQLGPIHPPPR		0	2027.06686	Q3U0V1	Far upstream element-binding protein 2 [OS=Mus musculus]	light
f1	20170526_Fetal_Heart_1	Heart_1	Heart	1	IASQMITEGR		0	1105.56702	O88544	COP9 signalosome complex subunit 4 [OS=Mus musculus]	light	24.2868494631611	23.9369138577031
f1	20170526_Fetal_Heart_1	Heart_1	Heart	1	IASQVAALDLGYKPGVEAIR		0	2071.15462	Q91VD9	NADH-ubiquinone oxidoreductase 75 kDa subunit, mitochondrial [OS=Mus musculus]	light	26.1988295849746	25.8488939795166
f1	20170526_Fetal_Heart_1	Heart_1	Heart	1	IASQVAALDLGYKPGVEAIRK		1	2199.24958	Q91VD9	NADH-ubiquinone oxidoreductase 75 kDa subunit, mitochondrial [OS=Mus musculus]	light
f1	20170526_Fetal_Heart_1	Heart_1	Heart	1	LASSDTFPVIAR		0	1276.68958	P49919-1	cyclin-dependent kinase inhibitor 1C [OS=Mus musculus]	light
f1	20170526_Fetal_Heart_1	Heart_1	Heart	1	IASTLKDNDPPIAVAK		1	1652.92176	P08003	Protein disulfide-isomerase A4 [OS=Mus musculus]	light	25.8326304599462	25.4826948544882
f1	20170526_Fetal_Heart_1	Heart_1	Heart	1	LASTLVHLGEYQAAVDGAR		0	1971.02941	Q68FD5	Clathrin heavy chain 1 [OS=Mus musculus]	light	26.0934338454253	25.7434982399673
f1	20170526_Fetal_Heart_1	Heart_1	Heart	1	LASTLVHLGEYQAAVDGAR	1xLabel:13C(6)15N(4) [R19]	0	1981.03768	Q68FD5	Clathrin heavy chain 1 [OS=Mus musculus]	light
f1	20170526_Fetal_Heart_1	Heart_1	Heart	1	LASVEPQGSEFLGTVHSLGR		0	2084.07709	Q9R069	Basal cell adhesion molecule [OS=Mus musculus]	light	25.046995568985	24.6970599635271
f1	20170526_Fetal_Heart_1	Heart_1	Heart	1	LASMQLDYR		0	1096.54556	Q07113	Cation-independent mannose-6-phosphate receptor [OS=Mus musculus]	light	25.911079875045	25.561144269587
f1	20170526_Fetal_Heart_1	Heart_1	Heart	1	IASVKPSDAGTYVCQAQNALGTAQK	1xCarbamidomethyl [C14]	0	2578.29298	Q05793	Basement membrane-specific heparan sulfate proteoglycan core protein [OS=Mus musculus]	light	24.4729301359777	24.1229945305197
f1	20170526_Fetal_Heart_1	Heart_1	Heart	1	LASVPAGGAVAVSAAPGSAAPAAGSAPAAAEEK		0	2774.43191	P99027	60S acidic ribosomal protein P2 [OS=Mus musculus]	light	26.1077716743053	25.7578360688473
f1	20170526_Fetal_Heart_1	Heart_1	Heart	1	LASVPAGGAVAVSAAPGSAAPAAGSAPAAAEEKKDEK		2	3274.69137	P99027	60S acidic ribosomal protein P2 [OS=Mus musculus]	light	26.0582001984235	25.7082645929655
f1	20170526_Fetal_Heart_1	Heart_1	Heart	1	IASWADIVNAHVVPGSGVVK		0	2019.10219	P13439	uridine 5'-monophosphate synthase [OS=Mus musculus]	light	22.7629317588366	22.4129961533786
f1	20170526_Fetal_Heart_1	Heart_1	Heart	1	LATAEAQSLHQQVLSR		0	1751.93987	O70373	Xin actin-binding repeat-containing protein 1 [OS=Mus musculus]	light	24.6158579224219	24.265922316964
f1	20170526_Fetal_Heart_1	Heart_1	Heart	1	SVDEVFGEVVK		0	1207.62049	Q9DBP5	UMP-CMP kinase [OS=Mus musculus]	light	24.2422998515867	23.8923642461287
f1	20170526_Fetal_Heart_1	Heart_1	Heart	1	SVDDSEVGTGVTIGAQK		0	1662.81808	A2ASS6	Titin [OS=Mus musculus]	light	22.8461196990354	22.4961840935774
f1	20170526_Fetal_Heart_1	Heart_1	Heart	1	SVCTEAGMFAIR	1xCarbamidomethyl [C3]	0	1341.62897	P46471	26S proteasome regulatory subunit 7 [OS=Mus musculus]	light	23.2912440650082	22.9413084595502
f1	20170526_Fetal_Heart_1	Heart_1	Heart	1	LATATFAGIENK		0	1235.66303	Q8BH59	Calcium-binding mitochondrial carrier protein Aralar1 [OS=Mus musculus]	light	24.7352627524892	24.3853271470312
f1	20170526_Fetal_Heart_1	Heart_1	Heart	1	LATAVSLTNK		0	1017.59389	E9Q414	apolipoprotein B-100 [OS=Mus musculus]	light
f1	20170526_Fetal_Heart_1	Heart_1	Heart	1	LASVLNTDPALDSELTSK		0	1873.97531	Q99KK7	dipeptidyl peptidase 3 [OS=Mus musculus]	light
f1	20170526_Fetal_Heart_1	Heart_1	Heart	1	LASLSEKPPAIDWAYYR		0	1980.02254	Q9DCX2	ATP synthase subunit d, mitochondrial [OS=Mus musculus]	light	28.3879970251332	28.0380614196752
f1	20170526_Fetal_Heart_1	Heart_1	Heart	1	SVDPTLALSVYLR		0	1433.79986	Q68FD5	Clathrin heavy chain 1 [OS=Mus musculus]	light	25.0370969732524	24.6871613677944
f1	20170526_Fetal_Heart_1	Heart_1	Heart	1	LASLMNLGMSSSLNQQGAHSALSSASTSSHNLQSIFNIGSR		0	4204.05098	Q8K310	Matrin-3 [OS=Mus musculus]	light
f1	20170526_Fetal_Heart_1	Heart_1	Heart	1	LAQSNGWGVMVSHR		0	1541.76416	P17182; P21550	alpha-enolase [OS=Mus musculus];Beta-enolase [OS=Mus musculus]	light	28.2269302688405	27.8769946633825
f1	20170526_Fetal_Heart_1	Heart_1	Heart	1	LAQVFSDMISK		0	1238.64494	Q62351	Transferrin receptor protein 1 [OS=Mus musculus]	light	23.6344062721367	23.2844706666788
f1	20170526_Fetal_Heart_1	Heart_1	Heart	1	SVEMHHEALSEALPGDNVGFNVK		0	2480.18745	P10126; P62631	Elongation factor 1-alpha 1 [OS=Mus musculus];Elongation factor 1-alpha 2 [OS=Mus musculus]	light
f1	20170526_Fetal_Heart_1	Heart_1	Heart	1	LASAAYPDPSK		0	1119.56807	Q91WQ3	Tyrosine--tRNA ligase, cytoplasmic [OS=Mus musculus]	light
f1	20170526_Fetal_Heart_1	Heart_1	Heart	1	LASADIETYLLEK		0	1465.77845	Q5SX40; P13541; Q5SX39; Q02566; Q91Z83; P13542	Myosin-1 [OS=Mus musculus];Myosin-3 [OS=Mus musculus];Myosin-4 [OS=Mus musculus];myosin-6 [OS=Mus musculus];Myosin-7 [OS=Mus musculus];Myosin-8 [OS=Mus musculus]	light	29.7841160057999	29.4341804003419
f1	20170526_Fetal_Heart_1	Heart_1	Heart	1	LASADIETYLLEK	1xLabel:13C(6)15N(2) [K13]	0	1473.79265	Q5SX40; P13541; Q5SX39; Q02566; Q91Z83; P13542	Myosin-1 [OS=Mus musculus];Myosin-3 [OS=Mus musculus];Myosin-4 [OS=Mus musculus];myosin-6 [OS=Mus musculus];Myosin-7 [OS=Mus musculus];Myosin-8 [OS=Mus musculus]	light
f1	20170526_Fetal_Heart_1	Heart_1	Heart	1	SVEGLQEGSVLR		0	1273.67466	Q5SW19-1	Clustered mitochondria protein homolog [OS=Mus musculus]	light
f1	20170526_Fetal_Heart_1	Heart_1	Heart	1	LASAGVDTAVR		0	1059.5793	Q9D0N7	Chromatin assembly factor 1 subunit B [OS=Mus musculus]	light
f1	20170526_Fetal_Heart_1	Heart_1	Heart	1	LASALAPSIYEHEDIKK		1	1885.00655	P49717	DNA replication licensing factor MCM4 [OS=Mus musculus]	light	24.5849598636514	24.2350242581934
f1	20170526_Fetal_Heart_1	Heart_1	Heart	1	SVEEVASEIQPFLR		0	1603.83261	E9Q557	Desmoplakin [OS=Mus musculus]	light	22.949290089094	22.599354483636
f1	20170526_Fetal_Heart_1	Heart_1	Heart	1	LASAYGATELQDYCGR	1xCarbamidomethyl [C14]	0	1774.80647	Q07797	Galectin-3-binding protein [OS=Mus musculus]	light
f1	20170526_Fetal_Heart_1	Heart_1	Heart	1	LASDLLEWIR		0	1215.6732	P57780; Q7TPR4	Alpha-actinin-4 [OS=Mus musculus];Alpha-actinin-1 [OS=Mus musculus]	light	26.4131776414676	26.0632420360096
f1	20170526_Fetal_Heart_1	Heart_1	Heart	1	LASDLLEWIR	1xLabel:13C(6)15N(4) [R10]	0	1225.68147	P57780; Q7TPR4	Alpha-actinin-4 [OS=Mus musculus];Alpha-actinin-1 [OS=Mus musculus]	light
f1	20170526_Fetal_Heart_1	Heart_1	Heart	1	SVEEFQCLNR	1xCarbamidomethyl [C7]	0	1281.58921	P24788-1	Cyclin-dependent kinase 11B [OS=Mus musculus]	light
f1	20170526_Fetal_Heart_1	Heart_1	Heart	1	LASELLEWIR		0	1229.68885	O88990; Q9JI91	Alpha-actinin-3 [OS=Mus musculus];Alpha-actinin-2 [OS=Mus musculus]	light	27.8601297229277	27.5101941174697
f1	20170526_Fetal_Heart_1	Heart_1	Heart	1	LASELLEWIR	1xLabel:13C(6)15N(4) [R10]	0	1239.69712	O88990; Q9JI91	Alpha-actinin-3 [OS=Mus musculus];Alpha-actinin-2 [OS=Mus musculus]	light
f1	20170526_Fetal_Heart_1	Heart_1	Heart	1	LASELLEWIRR		1	1385.78996	O88990; Q9JI91	Alpha-actinin-3 [OS=Mus musculus];Alpha-actinin-2 [OS=Mus musculus]	light
f1	20170526_Fetal_Heart_1	Heart_1	Heart	1	SVEAAAELSAK		0	1075.56298	Q9D0J8	Parathymosin [OS=Mus musculus]	light	26.5024557457503	26.1525201402923
f1	20170526_Fetal_Heart_1	Heart_1	Heart	1	SVDVTEKDPVTLECVVAGTPELK	1xCarbamidomethyl [C14]	1	2486.26945	A2ASS6	Titin [OS=Mus musculus]	light	23.8644626603509	23.5145270548929
f1	20170526_Fetal_Heart_1	Heart_1	Heart	1	LASGCDGSEIPDEVK	1xCarbamidomethyl [C5]	0	1576.71593	Q9Z1W9	STE20/SPS1-related proline-alanine-rich protein kinase [OS=Mus musculus]	light	23.2517685794265	22.9018329739685
f1	20170526_Fetal_Heart_1	Heart_1	Heart	1	LASGDWFTSR		0	1139.548	Q7TNP2	Serine/threonine-protein phosphatase 2A 65 kDa regulatory subunit A beta isoform [OS=Mus musculus]	light
f1	20170526_Fetal_Heart_1	Heart_1	Heart	1	LASGQPVGLR		0	997.5789	Q8BML9	glutamine--tRNA ligase [OS=Mus musculus]	light	23.9756875011484	23.6257518956904
f1	20170526_Fetal_Heart_1	Heart_1	Heart	1	SVDSGIYLDSSYK		0	1433.67947	P70677	Caspase-3 [OS=Mus musculus]	light
f1	20170526_Fetal_Heart_1	Heart_1	Heart	1	LASHLNLAMCHLK	1xCarbamidomethyl [C10]	0	1507.7872	P30416	Peptidyl-prolyl cis-trans isomerase FKBP4 [OS=Mus musculus]	light	24.5991638388751	24.2492282334171
f1	20170526_Fetal_Heart_1	Heart_1	Heart	1	SVDQLEKEIELPSGQLMGLFNR		1	2503.2861	Q8K224	RNA cytidine acetyltransferase [OS=Mus musculus]	light
f1	20170526_Fetal_Heart_1	Heart_1	Heart	1	IASHYYITNDTVQTYNQLLKPTLSEIELFR		0	3570.84787	Q6P4T2	U5 small nuclear ribonucleoprotein 200 kDa helicase [OS=Mus musculus]	light
f1	20170526_Fetal_Heart_1	Heart_1	Heart	1	IASLEIPLAK		0	1054.65067	A2ASS6	Titin [OS=Mus musculus]	light	24.7039903589715	24.3540547535135
f1	20170526_Fetal_Heart_1	Heart_1	Heart	1	LASIEQATGIR		0	1158.64771	A6H5Y3	methionine synthase [OS=Mus musculus]	light
f1	20170526_Fetal_Heart_1	Heart_1	Heart	1	IASLLGLLSK		0	1014.65576	Q8CIM8-1	integrator complex subunit 4 [OS=Mus musculus]	light
f1	20170526_Fetal_Heart_1	Heart_1	Heart	1	LATDKNDPHLCDFIETYYLSEQVK	1xCarbamidomethyl [C11]	1	2899.38185	P09528	Ferritin heavy chain [OS=Mus musculus]	light
f1	20170526_Fetal_Heart_1	Heart_1	Heart	1	STGLAFSLYQAMAK		0	1487.75628	P19324	Serpin H1 [OS=Mus musculus]	light	26.4669138469094	26.1169782414514
f1	20170526_Fetal_Heart_1	Heart_1	Heart	1	SVCEQGTSTAEQNSGKQDATVQTER	1xCarbamidomethyl [C3]	1	2711.2173	P70399	TP53-binding protein 1 [OS=Mus musculus]	light
f1	20170526_Fetal_Heart_1	Heart_1	Heart	1	LATELPDLFQTAK		0	1446.78387	Q9Z0U1	Tight junction protein ZO-2 [OS=Mus musculus]	light	22.4708357181081	22.1209001126501
f1	20170526_Fetal_Heart_1	Heart_1	Heart	1	STVSLIWSAPVYDGGSK		0	1766.89594	A2ASS6	Titin [OS=Mus musculus]	light	24.3985834879562	24.0486478824982
f1	20170526_Fetal_Heart_1	Heart_1	Heart	1	LAVNNIAGIEEVNMIKDDGTVIHFNNPK		1	3065.57244	Q9CQH7	transcription factor BTF3 homolog 4 [OS=Mus musculus]	light
f1	20170526_Fetal_Heart_1	Heart_1	Heart	1	IAVQPGTLGPQGR		0	1293.72736	P08122	Collagen alpha-2(IV) chain [OS=Mus musculus]	light	24.241147001881	23.891211396423
f1	20170526_Fetal_Heart_1	Heart_1	Heart	1	LAVSEALTNLVFALVTDLR		0	2045.16412	Q5SUR0	Phosphoribosylformylglycinamidine synthase [OS=Mus musculus]	light
f1	20170526_Fetal_Heart_1	Heart_1	Heart	1	STVISYECCPGYEKVPGEK	2xCarbamidomethyl [C8; C9]	1	2203.00458	P82198	Transforming growth factor-beta-induced protein ig-h3 [OS=Mus musculus]	light
f1	20170526_Fetal_Heart_1	Heart_1	Heart	1	STVLSLDWHPNNVLLAAGSCDFK	1xCarbamidomethyl [C20]	0	2544.25513	Q9R0Q6; Q9WV32	Actin-related protein 2/3 complex subunit 1A [OS=Mus musculus];Actin-related protein 2/3 complex subunit 1B [OS=Mus musculus]	light	23.9109253025427	23.5609896970847
f1	20170526_Fetal_Heart_1	Heart_1	Heart	1	IAVTGTGAHPAFK		0	1269.695	Q99LJ6	Glutathione peroxidase 7 [OS=Mus musculus]	light	24.4975428193046	24.1476072138467
f1	20170526_Fetal_Heart_1	Heart_1	Heart	1	LAVVDPLFGMQPIR		0	1555.8665	Q61024	Asparagine synthetase [glutamine-hydrolyzing] [OS=Mus musculus]	light
f1	20170526_Fetal_Heart_1	Heart_1	Heart	1	STVLQQQYNR		0	1236.63312	P26039	Talin-1 [OS=Mus musculus]	light
f1	20170526_Fetal_Heart_1	Heart_1	Heart	1	STVFGTALNYVALR		0	1511.82165	Q8BLN5	lanosterol synthase [OS=Mus musculus]	light
f1	20170526_Fetal_Heart_1	Heart_1	Heart	1	IAVMELFRPK		0	1203.69183	Q3U1J4	DNA damage-binding protein 1 [OS=Mus musculus]	light	23.5967005901542	23.2467649846962
f1	20170526_Fetal_Heart_1	Heart_1	Heart	1	STVEGIQASVK		0	1118.60518	Q64727	Vinculin [OS=Mus musculus]	light	25.879080443936	25.529144838478
f1	20170526_Fetal_Heart_1	Heart_1	Heart	1	STTTIGLVQALGAHLR		0	1637.93333	Q922D8	C-1-tetrahydrofolate synthase, cytoplasmic [OS=Mus musculus]	light	23.4569635902864	23.1070279848284
f1	20170526_Fetal_Heart_1	Heart_1	Heart	1	STTTGHLIYK	1xLabel:13C(6)15N(2) [K10]	0	1128.6139	P10126; P62631	Elongation factor 1-alpha 1 [OS=Mus musculus];Elongation factor 1-alpha 2 [OS=Mus musculus]	light
f1	20170526_Fetal_Heart_1	Heart_1	Heart	1	IAVYSCPFDGMITETK	1xCarbamidomethyl [C6]	0	1831.86048	P42932	T-complex protein 1 subunit theta [OS=Mus musculus]	light	24.4391417467639	24.0892061413059
f1	20170526_Fetal_Heart_1	Heart_1	Heart	1	IAWESPQGQVSR		0	1357.68589	P11276	fibronectin [OS=Mus musculus]	light	24.5844763958644	24.2345407904064
f1	20170526_Fetal_Heart_1	Heart_1	Heart	1	STTTGHLIYK		0	1120.5997	P10126; P62631	Elongation factor 1-alpha 1 [OS=Mus musculus];Elongation factor 1-alpha 2 [OS=Mus musculus]	light
f1	20170526_Fetal_Heart_1	Heart_1	Heart	1	STTSTIESFAAQEK		0	1499.72239	Q5SUF2-2	Isoform 2 of Luc7-like protein 3 [OS=Mus musculus]	light	22.9655421127652	22.6156065073072
f1	20170526_Fetal_Heart_1	Heart_1	Heart	1	LAWTVVASEVVTNSLK		0	1716.95306	A2ASS6	Titin [OS=Mus musculus]	light	23.5808373375796	23.2309017321216
f1	20170526_Fetal_Heart_1	Heart_1	Heart	1	LAWVSHDSTVSVADASK		0	1772.88135	Q9R0Q6	Actin-related protein 2/3 complex subunit 1A [OS=Mus musculus]	light
f1	20170526_Fetal_Heart_1	Heart_1	Heart	1	LAYAIIQFLHGQLR		0	1642.94277	Q8BJU0-1	Small glutamine-rich tetratricopeptide repeat-containing protein alpha [OS=Mus musculus]	light	24.0039450427202	23.6540094372622
f1	20170526_Fetal_Heart_1	Heart_1	Heart	1	LAYINPDLALEEK		0	1488.79444	Q60864	stress-induced-phosphoprotein 1 [OS=Mus musculus]	light	26.5930685029266	26.2431328974686
f1	20170526_Fetal_Heart_1	Heart_1	Heart	1	STTIYFYCDR	1xCarbamidomethyl [C8]	0	1325.58306	Q07113	Cation-independent mannose-6-phosphate receptor [OS=Mus musculus]	light
f1	20170526_Fetal_Heart_1	Heart_1	Heart	1	IAYPLGLATLGATVCYPAQSVIIAK	1xCarbamidomethyl [C15]	0	2590.43131	Q78IK4	MICOS complex subunit MIC27 [OS=Mus musculus]	light	22.8473439508909	22.4974083454329
f1	20170526_Fetal_Heart_1	Heart_1	Heart	1	LAYQELQIDR		0	1248.65828	Q99K28-2	Isoform 2 of ADP-ribosylation factor GTPase-activating protein 2 [OS=Mus musculus]	light	23.6066502099175	23.2567146044595
f1	20170526_Fetal_Heart_1	Heart_1	Heart	1	STTYSLESPKDPVLPAR		1	1860.97017	Q4VA53-3	Isoform 3 of Sister chromatid cohesion protein PDS5 homolog B [OS=Mus musculus]	light	21.7933828321848	21.4434472267268
f1	20170526_Fetal_Heart_1	Heart_1	Heart	1	IAVLVLLNEMGR		0	1327.77662	Q8BTZ4-1	Anaphase-promoting complex subunit 5 [OS=Mus musculus]	light
f1	20170526_Fetal_Heart_1	Heart_1	Heart	1	LAVLSSSLTHWK		0	1341.75251	Q9CQ22	ragulator complex protein LAMTOR1 [OS=Mus musculus]	light	23.4587172447549	23.1087816392969
f1	20170526_Fetal_Heart_1	Heart_1	Heart	1	LAVLLAGTHTLLQQALR		0	1818.09598	Q8R395	COMM domain-containing protein 5 [OS=Mus musculus]	light
f1	20170526_Fetal_Heart_1	Heart_1	Heart	1	LATEPLEQAVR		0	1226.67393	Q9ER72	Cysteine--tRNA ligase, cytoplasmic [OS=Mus musculus]	light	25.5443931991749	25.194457593717
f1	20170526_Fetal_Heart_1	Heart_1	Heart	1	SVAWAPSGNLLATCSR	1xCarbamidomethyl [C14]	0	1689.83771	Q99KN2	Probable cytosolic iron-sulfur protein assembly protein Ciao1 [OS=Mus musculus]	light
f1	20170526_Fetal_Heart_1	Heart_1	Heart	1	LATFWHYAK		0	1136.58874	Q9CPQ8	ATP synthase subunit g, mitochondrial [OS=Mus musculus]	light	27.7937536896602	27.4438180842022
f1	20170526_Fetal_Heart_1	Heart_1	Heart	1	SVASGGWQEPENPHTQR		0	1879.86816	Q8CBY8-1	Dynactin subunit 4 [OS=Mus musculus]	light
f1	20170526_Fetal_Heart_1	Heart_1	Heart	1	IATGHGQQGVTQVVLK		0	1635.91768	Q61191	Host cell factor 1 [OS=Mus musculus]	light	23.2749913159763	22.9250557105183
f1	20170526_Fetal_Heart_1	Heart_1	Heart	1	SVASEAGQGGTSSFQR		0	1568.72994	Q9ER73	Elongator complex protein 4 [OS=Mus musculus]	light
f1	20170526_Fetal_Heart_1	Heart_1	Heart	1	LATGSDDNCAAFFEGPPFK	1xCarbamidomethyl [C9]	0	2043.91167	O88342	WD repeat-containing protein 1 [OS=Mus musculus]	light	22.0281058779602	21.6781702725022
f1	20170526_Fetal_Heart_1	Heart_1	Heart	1	SVAIGALAPLSHLK		0	1376.82601	Q6GU68	Immunoglobulin superfamily containing leucine-rich repeat protein [OS=Mus musculus]	light
f1	20170526_Fetal_Heart_1	Heart_1	Heart	1	LATLAALDALAQSQGLGLPPPAVR		0	2343.33946	Q6ZQ73	Cullin-associated NEDD8-dissociated protein 2 [OS=Mus musculus]	light	24.1849003067719	23.8349647013139
f1	20170526_Fetal_Heart_1	Heart_1	Heart	1	LATLLGLQAPPTR		0	1350.81036	P23116	Eukaryotic translation initiation factor 3 subunit A [OS=Mus musculus]	light	23.6286118507028	23.2786762452448
f1	20170526_Fetal_Heart_1	Heart_1	Heart	1	SVAGGFVYTYK		0	1191.60445	Q921M3-1	Splicing factor 3B subunit 3 [OS=Mus musculus]	light	24.1748700756889	23.8249344702309
f1	20170526_Fetal_Heart_1	Heart_1	Heart	1	LATNAAVTVLR		0	1128.67353	P42932	T-complex protein 1 subunit theta [OS=Mus musculus]	light
f1	20170526_Fetal_Heart_1	Heart_1	Heart	1	LATQLTGPVMPIR		0	1396.79808	P47963	60S ribosomal protein L13 [OS=Mus musculus]	light	26.2716622067983	25.9217266013403
f1	20170526_Fetal_Heart_1	Heart_1	Heart	1	STYNHLSSWLTDAR		0	1650.78706	Q91V41	Ras-related protein Rab-14 [OS=Mus musculus]	light	23.8307688569154	23.4808332514574
f1	20170526_Fetal_Heart_1	Heart_1	Heart	1	STYLNSEPVVAQYPFKVPGPPGTPFVTLASK		1	3291.72999	A2ASS6	Titin [OS=Mus musculus]	light
f1	20170526_Fetal_Heart_1	Heart_1	Heart	1	IATTTTGTATVATTPR		0	1562.83843	E9Q7G0	nuclear mitotic apparatus protein 1 [OS=Mus musculus]	light
f1	20170526_Fetal_Heart_1	Heart_1	Heart	1	LATTVSAPDLK		0	1115.63067	P27546-1	Microtubule-associated protein 4 [OS=Mus musculus]	light	25.1558881225157	24.8059525170577
f1	20170526_Fetal_Heart_1	Heart_1	Heart	1	LATVGELQAAWR		0	1314.71646	Q62059-1	Versican core protein [OS=Mus musculus]	light	23.8623750599887	23.5124394545307
f1	20170526_Fetal_Heart_1	Heart_1	Heart	1	IATVGYLPTQQDVLR		0	1673.9221	P21278	guanine nucleotide-binding protein subunit alpha-11 [OS=Mus musculus]	light
f1	20170526_Fetal_Heart_1	Heart_1	Heart	1	IAVAAQNCYK	1xCarbamidomethyl [C8]	0	1137.57211	P17751	Triosephosphate isomerase [OS=Mus musculus]	light	26.8691835826674	26.5192479772094
f1	20170526_Fetal_Heart_1	Heart_1	Heart	1	IAVAAQNCYK	1xCarbamidomethyl [C8]; 1xLabel:13C(6)15N(2) [K10]	0	1145.5863	P17751	Triosephosphate isomerase [OS=Mus musculus]	light
f1	20170526_Fetal_Heart_1	Heart_1	Heart	1	LAVCGNPATSQPVTSSNHSSR	1xCarbamidomethyl [C4]	0	2170.03055	P46935	E3 ubiquitin-protein ligase NEDD4 [OS=Mus musculus]	light
f1	20170526_Fetal_Heart_1	Heart_1	Heart	1	LAVCGNPATSQPVTSSNHSSR	1xCarbamidomethyl [C4]; 1xLabel:13C(6)15N(4) [R21]	0	2180.03882	P46935	E3 ubiquitin-protein ligase NEDD4 [OS=Mus musculus]	light	25.1604168059119	24.810481200454
f1	20170526_Fetal_Heart_1	Heart_1	Heart	1	LAVEALSSLDGDLSGR		0	1602.83334	Q04447	Creatine kinase B-type [OS=Mus musculus]	light	25.3823135906447	25.0323779851867
f1	20170526_Fetal_Heart_1	Heart_1	Heart	1	IAVEAQNKYER		1	1320.69064	F6ZDS4	Nucleoprotein TPR [OS=Mus musculus]	light
f1	20170526_Fetal_Heart_1	Heart_1	Heart	1	STYLNSEPVVAQYPFK		0	1842.92724	A2ASS6	Titin [OS=Mus musculus]	light
f1	20170526_Fetal_Heart_1	Heart_1	Heart	1	IAVEPVNPSELPK		0	1392.77331	O08810	116 kDa U5 small nuclear ribonucleoprotein component [OS=Mus musculus]	light	23.5476909739709	23.1977553685129
f1	20170526_Fetal_Heart_1	Heart_1	Heart	1	IAVGSDSDLVIWDPDALK		0	1913.98548	Q62188	Dihydropyrimidinase-related protein 3 [OS=Mus musculus]	light	24.6192716067816	24.2693360013236
f1	20170526_Fetal_Heart_1	Heart_1	Heart	1	STVTLAWEKPLYDGGSR		0	1879.95485	A2ASS6	Titin [OS=Mus musculus]	light	25.1386363194921	24.7887007140341
f1	20170526_Fetal_Heart_1	Heart_1	Heart	1	LATDNTQLQTR		0	1260.65425	E9Q7G0	nuclear mitotic apparatus protein 1 [OS=Mus musculus]	light
f1	20170526_Fetal_Heart_1	Heart_1	Heart	1	LDDLINWAR		0	1115.58438	Q9DC70	NADH dehydrogenase [ubiquinone] iron-sulfur protein 7, mitochondrial [OS=Mus musculus]	light	25.6504838210639	25.3005482156059
f1	20170526_Fetal_Heart_1	Heart_1	Heart	1	STGGAPTFNVTVTMTAK	1xLabel:13C(6)15N(2) [K17]	0	1690.856	P62962	profilin-1 [OS=Mus musculus]	light
f1	20170526_Fetal_Heart_1	Heart_1	Heart	1	STGGAPTFNVTVTMTAK		0	1682.8418	P62962	profilin-1 [OS=Mus musculus]	light	26.0699186082985	25.7199830028405
f1	20170526_Fetal_Heart_1	Heart_1	Heart	1	LDWSHNFTNMLGYTDPQFTELMR		0	2816.2807	Q9CZU6	citrate synthase, mitochondrial [OS=Mus musculus]	light	25.5999793358851	25.2500437304271
f1	20170526_Fetal_Heart_1	Heart_1	Heart	1	SSLQYSSPAPGGCGDQTLGDLLLTPTR	1xCarbamidomethyl [C13]	0	2791.3567	Q64737	trifunctional purine biosynthetic protein adenosine-3 [OS=Mus musculus]	light
f1	20170526_Fetal_Heart_1	Heart_1	Heart	1	LDWSHNFTNMLGYTDPQFTELMR	1xOxidation [M]	0	2832.27561	Q9CZU6	citrate synthase, mitochondrial [OS=Mus musculus]	light	22.4064346961349	22.0564990906769
f1	20170526_Fetal_Heart_1	Heart_1	Heart	1	LDYDEDASAMLR		0	1398.62057	Q99L47	Hsc70-interacting protein [OS=Mus musculus]	light
f1	20170526_Fetal_Heart_1	Heart_1	Heart	1	IDYDEFLEFMK		0	1449.66064	P19123	Troponin C, slow skeletal and cardiac muscles [OS=Mus musculus]	light	23.7485570036876	23.3986213982296
f1	20170526_Fetal_Heart_1	Heart_1	Heart	1	LDYFLLSHSLLPALCDSK	1xCarbamidomethyl [C15]	0	2092.07834	P28352	DNA-(apurinic or apyrimidinic site) lyase [OS=Mus musculus]	light	24.6325852500968	24.2826496446388
f1	20170526_Fetal_Heart_1	Heart_1	Heart	1	SSLQTMESDVYTEVR		0	1744.80581	Q8BMK4	Cytoskeleton-associated protein 4 [OS=Mus musculus]	light	23.7289327331917	23.3789971277337
f1	20170526_Fetal_Heart_1	Heart_1	Heart	1	IDYGTGHEAAFAAFLCCLCK	3xCarbamidomethyl [C16; C17; C19]	0	2304.02461	P58389	Serine/threonine-protein phosphatase 2A activator [OS=Mus musculus]	light
f1	20170526_Fetal_Heart_1	Heart_1	Heart	1	LDYHISVQNMMR		0	1506.71918	Q9CQQ7	ATP synthase F(0) complex subunit B1, mitochondrial [OS=Mus musculus]	light
f1	20170526_Fetal_Heart_1	Heart_1	Heart	1	IDYIAGLDSR		0	1122.57896	P08030	Adenine phosphoribosyltransferase [OS=Mus musculus]	light	24.8778062840444	24.5278706785864
f1	20170526_Fetal_Heart_1	Heart_1	Heart	1	LDYILGLK		0	934.5608	Q6ZWN5	40S ribosomal protein S9 [OS=Mus musculus]	light	24.7821079879361	24.4321723824781
f1	20170526_Fetal_Heart_1	Heart_1	Heart	1	SSIQITGALEDQMNQLK		0	1875.94805	Q9JI91	Alpha-actinin-2 [OS=Mus musculus]	light
f1	20170526_Fetal_Heart_1	Heart_1	Heart	1	SSLPPVLGTESDATVK		0	1600.84284	Q6PDN3-1	Myosin light chain kinase, smooth muscle [OS=Mus musculus]	light
f1	20170526_Fetal_Heart_1	Heart_1	Heart	1	IDWFKDEADVLEDDRTHIK		2	2345.14082	A2ASS6	Titin [OS=Mus musculus]	light	25.0728594381217	24.7229238326637
f1	20170526_Fetal_Heart_1	Heart_1	Heart	1	LEAAATALATK		0	1059.60445	Q9D8E6	60S ribosomal protein L4 [OS=Mus musculus]	light	25.8956613473349	25.5457257418769
f1	20170526_Fetal_Heart_1	Heart_1	Heart	1	LEAALADVPELAR		0	1367.75291	Q9D6Y9	1,4-alpha-glucan-branching enzyme [OS=Mus musculus]	light	23.5706693093427	23.2207337038847
f1	20170526_Fetal_Heart_1	Heart_1	Heart	1	LEAAYTDLQQILESEKDLEEAEEYKEAR		2	3313.5958	P48428	Tubulin-specific chaperone A [OS=Mus musculus]	light
f1	20170526_Fetal_Heart_1	Heart_1	Heart	1	LEAEAVPEVSEKYEISSVPTFLFFK		1	2859.47025	Q9CQM9	glutaredoxin-3 [OS=Mus musculus]	light	23.554844563557	23.204908958099
f1	20170526_Fetal_Heart_1	Heart_1	Heart	1	SSILQHERPPPLPPTPTPVPR		0	2316.28228	Q3UTJ2-2	Isoform 2 of Sorbin and SH3 domain-containing protein 2 [OS=Mus musculus]	light	25.4341457525339	25.0842101470759
f1	20170526_Fetal_Heart_1	Heart_1	Heart	1	LEAFTQATPVPLEFVQQAQSLTPQDYNLR		0	3304.68483	Q3UPH1	protein PRRC1 [OS=Mus musculus]	light
f1	20170526_Fetal_Heart_1	Heart_1	Heart	1	LEAIEDDSGRETDSSSAPAVTPSK		1	2462.1529	Q9JMA1	Ubiquitin carboxyl-terminal hydrolase 14 [OS=Mus musculus]	light
f1	20170526_Fetal_Heart_1	Heart_1	Heart	1	SSILLDVKPWDDETDMTKLEECVR	1xCarbamidomethyl [C22]	1	2879.38014	O70251	Elongation factor 1-beta [OS=Mus musculus]	light	26.5137552408988	26.1638196354408
f1	20170526_Fetal_Heart_1	Heart_1	Heart	1	LEALELKECLAHTPK	1xCarbamidomethyl [C9]	1	1751.93603	O09131	Glutathione S-transferase omega-1 [OS=Mus musculus]	light
f1	20170526_Fetal_Heart_1	Heart_1	Heart	1	SSILLDVKPWDDETDMAQLETCVR	1xCarbamidomethyl [C22]	0	2821.33827	P57776-2; P57776-3	Isoform 2 of Elongation factor 1-delta [OS=Mus musculus];Isoform 3 of Elongation factor 1-delta [OS=Mus musculus]	light	23.7026073986132	23.3526717931552
f1	20170526_Fetal_Heart_1	Heart_1	Heart	1	SSLLDVLAAR		0	1044.60479	Q7TMS5	ATP-binding cassette sub-family G member 2 [OS=Mus musculus]	light
f1	20170526_Fetal_Heart_1	Heart_1	Heart	1	IEANEALVK		0	986.55169	Q9D3D9	ATP synthase subunit delta, mitochondrial [OS=Mus musculus]	light	27.8169268060853	27.4669912006273
f1	20170526_Fetal_Heart_1	Heart_1	Heart	1	IEANEALVK	1xLabel:13C(6)15N(2) [K9]	0	994.56589	Q9D3D9	ATP synthase subunit delta, mitochondrial [OS=Mus musculus]	light
f1	20170526_Fetal_Heart_1	Heart_1	Heart	1	LEAPAEEDVWEILR		0	1669.84318	O70468	Myosin-binding protein C, cardiac-type [OS=Mus musculus]	light	24.6051727620105	24.2552371565525
f1	20170526_Fetal_Heart_1	Heart_1	Heart	1	IEAACFATIK	1xCarbamidomethyl [C5]	0	1123.58161	Q9D6R2	Isocitrate dehydrogenase [NAD] subunit alpha, mitochondrial [OS=Mus musculus]	light
f1	20170526_Fetal_Heart_1	Heart_1	Heart	1	LDWDKAWDVTVK		1	1475.75291	Q9WUB3	Glycogen phosphorylase, muscle form [OS=Mus musculus]	light	24.8630845628361	24.5131489573781
f1	20170526_Fetal_Heart_1	Heart_1	Heart	1	IDVVVNNAGILR		0	1282.74776	P51660	peroxisomal multifunctional enzyme type 2 [OS=Mus musculus]	light	23.2496988244984	22.8997632190404
f1	20170526_Fetal_Heart_1	Heart_1	Heart	1	IDVSVEAASGGK		0	1132.58444	O08749	Dihydrolipoyl dehydrogenase, mitochondrial [OS=Mus musculus]	light	25.0318837367902	24.6819481313322
f1	20170526_Fetal_Heart_1	Heart_1	Heart	1	SSNAGHQGVWVFEIGSPATAK		0	2143.05669	P10493	Nidogen-1 [OS=Mus musculus]	light	23.7279952164048	23.3780596109469
f1	20170526_Fetal_Heart_1	Heart_1	Heart	1	SSLVPADDVDIFSK		0	1492.75297	Q6PIU9	Uncharacterized protein FLJ45252 homolog [OS=Mus musculus]	light
f1	20170526_Fetal_Heart_1	Heart_1	Heart	1	IDRPEAISEER		0	1314.66482	Q9CQC9	GTP-binding protein SAR1b [OS=Mus musculus]	light
f1	20170526_Fetal_Heart_1	Heart_1	Heart	1	IDRYTQQGFGNLPICMAK	1xCarbamidomethyl [C15]	1	2112.03649	Q3V3R1	Monofunctional C1-tetrahydrofolate synthase, mitochondrial [OS=Mus musculus]	light
f1	20170526_Fetal_Heart_1	Heart_1	Heart	1	IDSAATSTYEVGNPPDYR		0	1955.89813	Q9D358	Low molecular weight phosphotyrosine protein phosphatase [OS=Mus musculus]	light	22.0172607316411	21.6673251261831
f1	20170526_Fetal_Heart_1	Heart_1	Heart	1	IDSDISGTLK		0	1048.55208	Q9QXT0	Protein canopy homolog 2 [OS=Mus musculus]	light	24.4623591057214	24.1124235002634
f1	20170526_Fetal_Heart_1	Heart_1	Heart	1	SSITPGTVLIILTGR	1xLabel:13C(6)15N(4) [R15]	0	1537.91874	P47911	60S ribosomal protein L6 [OS=Mus musculus]	light
f1	20170526_Fetal_Heart_1	Heart_1	Heart	1	SSITPGTVLIILTGR		0	1527.91047	P47911	60S ribosomal protein L6 [OS=Mus musculus]	light	26.9820532015989	26.6321175961409
f1	20170526_Fetal_Heart_1	Heart_1	Heart	1	SSITLGWSKPVYDGGSDVTGYVVEMK		0	2775.35457	A2ASS6	Titin [OS=Mus musculus]	light	22.7812434360591	22.4313078306012
f1	20170526_Fetal_Heart_1	Heart_1	Heart	1	LDSTDIYNELKETYPAYLPLYVAR		1	2847.4451	Q64514-1	Tripeptidyl-peptidase 2 [OS=Mus musculus]	light	22.5466066039506	22.1966709984926
f1	20170526_Fetal_Heart_1	Heart_1	Heart	1	SSITLAWGKPVYDGGAPIIGYVVEMRPK		0	3004.59647	A2ASS6	Titin [OS=Mus musculus]	light	24.0436145876523	23.6936789821943
f1	20170526_Fetal_Heart_1	Heart_1	Heart	1	LDTDDLDEIEK		0	1305.60563	Q61655	ATP-dependent RNA helicase DDX19A [OS=Mus musculus]	light
f1	20170526_Fetal_Heart_1	Heart_1	Heart	1	LDTHPAMVTVLEMGAAR		0	1811.91425	Q9CQN1	heat shock protein 75 kDa, mitochondrial [OS=Mus musculus]	light	23.3647505085053	23.0148149030473
f1	20170526_Fetal_Heart_1	Heart_1	Heart	1	LDTLCDLYETLTITQAVIFINTR	1xCarbamidomethyl [C5]	0	2713.41169	P60843; P10630-2	Eukaryotic initiation factor 4A-I [OS=Mus musculus];Isoform 2 of Eukaryotic initiation factor 4A-II [OS=Mus musculus]	light
f1	20170526_Fetal_Heart_1	Heart_1	Heart	1	IDTIEIITDR		0	1188.64704	O88569	heterogeneous nuclear ribonucleoproteins A2/B1 [OS=Mus musculus]	light
f1	20170526_Fetal_Heart_1	Heart_1	Heart	1	IDTRNELESYAYSLK		1	1801.89667	P20029	78 kDa glucose-regulated protein [OS=Mus musculus]	light	25.4951222271132	25.1451866216552
f1	20170526_Fetal_Heart_1	Heart_1	Heart	1	LDTVAGGLQGLR		0	1199.67426	Q99K41	EMILIN-1 [OS=Mus musculus]	light
f1	20170526_Fetal_Heart_1	Heart_1	Heart	1	LDTYEALTQK		0	1181.60484	Q62351	Transferrin receptor protein 1 [OS=Mus musculus]	light
f1	20170526_Fetal_Heart_1	Heart_1	Heart	1	SSLSSAQADFNQLAELDR		0	1951.93557	P16546	Spectrin alpha chain, non-erythrocytic 1 [OS=Mus musculus]	light	23.7430956008182	23.3931599953602
f1	20170526_Fetal_Heart_1	Heart_1	Heart	1	LDVATDNFFQNPELYIR		0	2055.01818	Q9QZ73	DCN1-like protein 1 [OS=Mus musculus]	light
f1	20170526_Fetal_Heart_1	Heart_1	Heart	1	LDVEFKPLEPNGILLFSGGK		0	2173.19033	Q05793	Basement membrane-specific heparan sulfate proteoglycan core protein [OS=Mus musculus]	light	23.3477270578689	22.9977914524109
f1	20170526_Fetal_Heart_1	Heart_1	Heart	1	IDVGEAEPR		0	985.4949	Q91WQ3	Tyrosine--tRNA ligase, cytoplasmic [OS=Mus musculus]	light
f1	20170526_Fetal_Heart_1	Heart_1	Heart	1	LDVGNFSWGSECCTR	2xCarbamidomethyl [C12; C13]	0	1787.74758	P62242	40S ribosomal protein S8 [OS=Mus musculus]	light
f1	20170526_Fetal_Heart_1	Heart_1	Heart	1	SSISIPGPPETLQIFDVSR		0	2043.0757	A2ASS6	Titin [OS=Mus musculus]	light
f1	20170526_Fetal_Heart_1	Heart_1	Heart	1	LDVGNFSWGSECCTRK	2xCarbamidomethyl [C12; C13]	1	1915.84254	P62242	40S ribosomal protein S8 [OS=Mus musculus]	light
f1	20170526_Fetal_Heart_1	Heart_1	Heart	1	IDVPANRYDLLCLEGLAR	1xCarbamidomethyl [C12]	1	2088.09063	Q9WUA2	Phenylalanine--tRNA ligase beta subunit [OS=Mus musculus]	light
f1	20170526_Fetal_Heart_1	Heart_1	Heart	1	LDVPISGDPAPTVVWQK		0	1821.97453	O70468	Myosin-binding protein C, cardiac-type [OS=Mus musculus]	light	25.1253950237249	24.7754594182669
f1	20170526_Fetal_Heart_1	Heart_1	Heart	1	LDVPQNLMFGK		0	1261.66092	Q61490	CD166 antigen [OS=Mus musculus]	light	22.2642258108539	21.9142902053959
f1	20170526_Fetal_Heart_1	Heart_1	Heart	1	LDVQFSGLAK		0	1077.59389	Q8BTM8	Filamin-A [OS=Mus musculus]	light	22.4680608028003	22.1181251973423
f1	20170526_Fetal_Heart_1	Heart_1	Heart	1	LEAPESILHER		0	1293.67974	A2ASS6	Titin [OS=Mus musculus]	light	26.1139959379676	25.7640603325096
f1	20170526_Fetal_Heart_1	Heart_1	Heart	1	IDQYQGADAVGLEEK		0	1635.78606	Q8CDN6	Thioredoxin-like protein 1 [OS=Mus musculus]	light	23.9412910586454	23.5913554531874
f1	20170526_Fetal_Heart_1	Heart_1	Heart	1	LEAPLEELR		0	1069.5888	Q8BJY1	26S proteasome non-ATPase regulatory subunit 5 [OS=Mus musculus]	light	23.2168384980837	22.8669028926258
f1	20170526_Fetal_Heart_1	Heart_1	Heart	1	SSLATMAHAQSLVEAQPNVDKLVEDHLAVQSLIR		1	3670.92212	Q60597-3	Isoform 3 of 2-oxoglutarate dehydrogenase, mitochondrial [OS=Mus musculus]	light
f1	20170526_Fetal_Heart_1	Heart_1	Heart	1	SSGLTAVWVAR		0	1146.62658	Q8CIE6	coatomer subunit alpha [OS=Mus musculus]	light	23.2311167122058	22.8811811067478
f1	20170526_Fetal_Heart_1	Heart_1	Heart	1	LEDTLWAGLTDQHVK		0	1725.88063	Q8BWT1	3-ketoacyl-CoA thiolase, mitochondrial [OS=Mus musculus]	light	26.3271194986444	25.9771838931864
f1	20170526_Fetal_Heart_1	Heart_1	Heart	1	LEDVLPLAFTR		0	1273.71506	Q3TEA8-1	Heterochromatin protein 1-binding protein 3 [OS=Mus musculus]	light
f1	20170526_Fetal_Heart_1	Heart_1	Heart	1	IEDVTPIPSDSTR		0	1429.71691	P62264	40S ribosomal protein S14 [OS=Mus musculus]	light
f1	20170526_Fetal_Heart_1	Heart_1	Heart	1	SSGLPITSAVDLEDAAK		0	1673.85922	Q9Z2I8	Succinate--CoA ligase [GDP-forming] subunit beta, mitochondrial [OS=Mus musculus]	light	23.7991429601678	23.4492073547098
f1	20170526_Fetal_Heart_1	Heart_1	Heart	1	IEDVTPIPSDSTRR		1	1585.81802	P62264	40S ribosomal protein S14 [OS=Mus musculus]	light	26.6899198950132	26.3399842895552
f1	20170526_Fetal_Heart_1	Heart_1	Heart	1	SSGLNLCTGTGSK	1xCarbamidomethyl [C7]	0	1281.61034	Q8C5H8-1	NAD kinase 2, mitochondrial [OS=Mus musculus]	light	21.7971286445235	21.4471930390655
f1	20170526_Fetal_Heart_1	Heart_1	Heart	1	LEEAGGATSVQIEMNK		0	1676.81598	Q02566; Q91Z83	myosin-6 [OS=Mus musculus];Myosin-7 [OS=Mus musculus]	light
f1	20170526_Fetal_Heart_1	Heart_1	Heart	1	SSGGFVWACK	1xCarbamidomethyl [C9]; 1xLabel:13C(6)15N(2) [K10]	0	1106.51789	P54071	Isocitrate dehydrogenase [NADP], mitochondrial [OS=Mus musculus]	light
f1	20170526_Fetal_Heart_1	Heart_1	Heart	1	IEEALGDKAVFAGR		1	1475.78527	P21550	Beta-enolase [OS=Mus musculus]	light	25.1500222655069	24.8000866600489
f1	20170526_Fetal_Heart_1	Heart_1	Heart	1	IEEELGSK		0	904.4622	P17182	alpha-enolase [OS=Mus musculus]	light	22.9315077945155	22.5815721890575
f1	20170526_Fetal_Heart_1	Heart_1	Heart	1	SSGGFVWACK	1xCarbamidomethyl [C9]	0	1098.50369	P54071	Isocitrate dehydrogenase [NADP], mitochondrial [OS=Mus musculus]	light	28.650772165769	28.300836560311
f1	20170526_Fetal_Heart_1	Heart_1	Heart	1	SSGPTSLFAVTVAPPGAR		0	1714.91226	Q8VEK3	Heterogeneous nuclear ribonucleoprotein U [OS=Mus musculus]	light	27.137724848444	26.787789242986
f1	20170526_Fetal_Heart_1	Heart_1	Heart	1	LEEGPPVTTVLTR		0	1411.77912	P35486	Pyruvate dehydrogenase E1 component subunit alpha, somatic form, mitochondrial [OS=Mus musculus]	light	26.9794364475017	26.6295008420437
f1	20170526_Fetal_Heart_1	Heart_1	Heart	1	SSFYPEGDQETAK		0	1458.63833	Q8K019-1	Bcl-2-associated transcription factor 1 [OS=Mus musculus]	light
f1	20170526_Fetal_Heart_1	Heart_1	Heart	1	IEELEEEIEAER		0	1488.70641	Q5SX40; P13541; Q5SX39; Q02566; Q91Z83; P13542	Myosin-1 [OS=Mus musculus];Myosin-3 [OS=Mus musculus];Myosin-4 [OS=Mus musculus];myosin-6 [OS=Mus musculus];Myosin-7 [OS=Mus musculus];Myosin-8 [OS=Mus musculus]	light	30.1385516429763	29.7886160375183
f1	20170526_Fetal_Heart_1	Heart_1	Heart	1	IEELEEEIEAER	1xLabel:13C(6)15N(4) [R12]	0	1498.71468	Q5SX40; P13541; Q5SX39; Q02566; Q91Z83; P13542	Myosin-1 [OS=Mus musculus];Myosin-3 [OS=Mus musculus];Myosin-4 [OS=Mus musculus];myosin-6 [OS=Mus musculus];Myosin-7 [OS=Mus musculus];Myosin-8 [OS=Mus musculus]	light
f1	20170526_Fetal_Heart_1	Heart_1	Heart	1	LEELELLVSSLR		0	1400.79952	Q80YX1	Tenascin [OS=Mus musculus]	light
f1	20170526_Fetal_Heart_1	Heart_1	Heart	1	SSFLPSYIIDVR		0	1396.74709	Q9EPU4	Cleavage and polyadenylation specificity factor subunit 1 [OS=Mus musculus]	light	21.6764601941782	21.3265245887202
f1	20170526_Fetal_Heart_1	Heart_1	Heart	1	LEELHVIDVK		0	1194.67286	Q3U1J4	DNA damage-binding protein 1 [OS=Mus musculus]	light
f1	20170526_Fetal_Heart_1	Heart_1	Heart	1	IEEIKDFLLTAR		1	1447.81551	Q9JJI8	60s ribosomal protein l38 [OS=Mus musculus]	light	23.0724059458529	22.7224703403949
f1	20170526_Fetal_Heart_1	Heart_1	Heart	1	SSFIDDAFALAR		0	1312.65319	P16406	Glutamyl aminopeptidase [OS=Mus musculus]	light
f1	20170526_Fetal_Heart_1	Heart_1	Heart	1	LEESLEYQQFVANVEEEEAWINEK		0	2926.36289	P16546	Spectrin alpha chain, non-erythrocytic 1 [OS=Mus musculus]	light
f1	20170526_Fetal_Heart_1	Heart_1	Heart	1	IEEVPELPLVVEDKVEGYK		1	2185.16384	Q9D8E6	60S ribosomal protein L4 [OS=Mus musculus]	light	23.3912445073509	23.0413089018929
f1	20170526_Fetal_Heart_1	Heart_1	Heart	1	IEEVPELPLVVEDKVEGYKK		2	2313.25881	Q9D8E6	60S ribosomal protein L4 [OS=Mus musculus]	light	25.979047717035	25.629112111577
f1	20170526_Fetal_Heart_1	Heart_1	Heart	1	LEEVSPNLVR		0	1155.63681	Q91VD9	NADH-ubiquinone oxidoreductase 75 kDa subunit, mitochondrial [OS=Mus musculus]	light
f1	20170526_Fetal_Heart_1	Heart_1	Heart	1	IEFDDFEECLLR	1xCarbamidomethyl [C9]	0	1585.72029	Q99LY9	NADH dehydrogenase [ubiquinone] iron-sulfur protein 5 [OS=Mus musculus]	light	24.2228377876518	23.8729021821939
f1	20170526_Fetal_Heart_1	Heart_1	Heart	1	SSGEIVYCGQVFEK	1xCarbamidomethyl [C8]	0	1602.74683	P62717	60S ribosomal protein L18a [OS=Mus musculus]	light
f1	20170526_Fetal_Heart_1	Heart_1	Heart	1	IEDNNTLVFIVDVK		0	1618.86866	P62751	60S ribosomal protein L23a [OS=Mus musculus]	light
f1	20170526_Fetal_Heart_1	Heart_1	Heart	1	IEDMAMLTFLHEPAVLYNLK	1xOxidation [M]	0	2364.1978	Q02566; Q91Z83	myosin-6 [OS=Mus musculus];Myosin-7 [OS=Mus musculus]	light	24.2955526682937	23.9456170628357
f1	20170526_Fetal_Heart_1	Heart_1	Heart	1	IEDMAMLTFLHEPAVLYNLK	1xLabel:13C(6)15N(2) [K20]	0	2356.21709	Q02566; Q91Z83	myosin-6 [OS=Mus musculus];Myosin-7 [OS=Mus musculus]	light	25.9934581047279	25.6435224992699
f1	20170526_Fetal_Heart_1	Heart_1	Heart	1	SSHYDELLAAEAR		0	1461.69685	Q78PY7	staphylococcal nuclease domain-containing protein 1 [OS=Mus musculus]	light	24.8638066641162	24.5138710586582
f1	20170526_Fetal_Heart_1	Heart_1	Heart	1	LEAVSHTSDMHCGYGDSPSK	1xCarbamidomethyl [C12]	0	2177.92264	P40124	adenylyl cyclase-associated protein 1 [OS=Mus musculus]	light
f1	20170526_Fetal_Heart_1	Heart_1	Heart	1	SSGSPYGGGYGSGGGSGGYGSR	1xLabel:13C(6)15N(4) [R22]	0	1920.79824	Q8BG05-2; Q8BG05	Isoform 2 of Heterogeneous nuclear ribonucleoprotein A3 [OS=Mus musculus];Heterogeneous nuclear ribonucleoprotein A3 [OS=Mus musculus]	light
f1	20170526_Fetal_Heart_1	Heart_1	Heart	1	LEAYHTQTTPLVEYYR		0	1983.98107	Q9WTP6-1	Adenylate kinase 2, mitochondrial [OS=Mus musculus]	light	25.3370594372706	24.9871238318126
f1	20170526_Fetal_Heart_1	Heart_1	Heart	1	IECESAETTEDCIEK	2xCarbamidomethyl [C3; C12]	0	1813.74664	Q921I1	Serotransferrin [OS=Mus musculus]	light	22.2514357457099	21.9015001402519
f1	20170526_Fetal_Heart_1	Heart_1	Heart	1	IECGPKYPEAPPSVR	1xCarbamidomethyl [C3]	1	1699.84722	Q9CZY3	Ubiquitin-conjugating enzyme E2 variant 1 [OS=Mus musculus]	light	23.3524151362354	23.0024795307774
f1	20170526_Fetal_Heart_1	Heart_1	Heart	1	LECVEPNCR	2xCarbamidomethyl [C3; C8]	0	1176.5136	P83882	60S ribosomal protein L36a [OS=Mus musculus]	light
f1	20170526_Fetal_Heart_1	Heart_1	Heart	1	SSGSPYGGGYGSGGGSGGYGSR		0	1910.78997	Q8BG05-2; Q8BG05	Isoform 2 of Heterogeneous nuclear ribonucleoprotein A3 [OS=Mus musculus];Heterogeneous nuclear ribonucleoprotein A3 [OS=Mus musculus]	light	24.9349677665691	24.5850321611111
f1	20170526_Fetal_Heart_1	Heart_1	Heart	1	LEDAADVYR		0	1051.50546	Q80UM3	N-alpha-acetyltransferase 15, NatA auxiliary subunit [OS=Mus musculus]	light	23.5578477741198	23.2079121686618
f1	20170526_Fetal_Heart_1	Heart_1	Heart	1	LEDECEYACGVEDR	2xCarbamidomethyl [C5; C9]	0	1744.67889	A2ASS6	Titin [OS=Mus musculus]	light	22.997634159682	22.647698554224
f1	20170526_Fetal_Heart_1	Heart_1	Heart	1	LEDECSELKKDIDDLELTLAK	1xCarbamidomethyl [C5]	2	2477.23273	Q5SX40; P13541; Q5SX39; Q02566; P13542	Myosin-1 [OS=Mus musculus];Myosin-3 [OS=Mus musculus];Myosin-4 [OS=Mus musculus];myosin-6 [OS=Mus musculus];Myosin-8 [OS=Mus musculus]	light	24.316599807252	23.966664201794
f1	20170526_Fetal_Heart_1	Heart_1	Heart	1	SSGSHLVFVPSLR		0	1385.75357	P33611	DNA polymerase alpha subunit B [OS=Mus musculus]	light
f1	20170526_Fetal_Heart_1	Heart_1	Heart	1	LEDEEEMNAELTAK		0	1621.72616	Q02566; Q91Z83	myosin-6 [OS=Mus musculus];Myosin-7 [OS=Mus musculus]	light	25.8897476378057	25.5398120323477
f1	20170526_Fetal_Heart_1	Heart_1	Heart	1	IEDEQALALQLQK		0	1498.81115	Q02566	myosin-6 [OS=Mus musculus]	light
f1	20170526_Fetal_Heart_1	Heart_1	Heart	1	IEDEQALALQLQK	1xLabel:13C(6)15N(2) [K13]	0	1506.82535	Q02566	myosin-6 [OS=Mus musculus]	light	26.6008814636584	26.2509458582004
f1	20170526_Fetal_Heart_1	Heart_1	Heart	1	IEDEQALALQLQKK		1	1626.90611	Q02566	myosin-6 [OS=Mus musculus]	light	24.3804412475971	24.0305056421392
f1	20170526_Fetal_Heart_1	Heart_1	Heart	1	IEDEQALGSQLQK		0	1458.74346	Q91Z83	Myosin-7 [OS=Mus musculus]	light	30.1112390576482	29.7613034521902
f1	20170526_Fetal_Heart_1	Heart_1	Heart	1	IEDEQALGSQLQKK		1	1586.83843	Q91Z83	Myosin-7 [OS=Mus musculus]	light	28.8192541847591	28.4693185793011
f1	20170526_Fetal_Heart_1	Heart_1	Heart	1	SSGPYGGGGQYFAKPR	1xLabel:13C(6)15N(2) [K14]; 1xLabel:13C(6)15N(4) [R16]	0	1646.80405	P49312-1	Heterogeneous nuclear ribonucleoprotein A1 [OS=Mus musculus]	light
f1	20170526_Fetal_Heart_1	Heart_1	Heart	1	SSGPYGGGGQYFAKPR	1xLabel:13C(6)15N(4) [R16]	0	1638.78985	P49312-1	Heterogeneous nuclear ribonucleoprotein A1 [OS=Mus musculus]	light
f1	20170526_Fetal_Heart_1	Heart_1	Heart	1	IEDGNDFGVAIQEK		0	1534.73838	P97372	proteasome activator complex subunit 2 [OS=Mus musculus]	light
f1	20170526_Fetal_Heart_1	Heart_1	Heart	1	IEDGNNFGVAVQEK		0	1519.73871	P97371	Proteasome activator complex subunit 1 [OS=Mus musculus]	light	24.2684688987805	23.9185332933225
f1	20170526_Fetal_Heart_1	Heart_1	Heart	1	LEDKDDLDVTELSNEELLDQLVR		1	2701.34142	Q61029; Q61033-1	Lamina-associated polypeptide 2, isoforms beta/delta/epsilon/gamma [OS=Mus musculus];Lamina-associated polypeptide 2, isoforms alpha/zeta [OS=Mus musculus]	light	24.7046445664796	24.3547089610217
f1	20170526_Fetal_Heart_1	Heart_1	Heart	1	SSGPYGGGGQYFAKPR		0	1628.78158	P49312-1	Heterogeneous nuclear ribonucleoprotein A1 [OS=Mus musculus]	light	27.8034637927666	27.4535281873086
f1	20170526_Fetal_Heart_1	Heart_1	Heart	1	SSGPTSLFAVTVAPPGAR	1xLabel:13C(6)15N(4) [R18]	0	1724.92053	Q8VEK3	Heterogeneous nuclear ribonucleoprotein U [OS=Mus musculus]	light
f1	20170526_Fetal_Heart_1	Heart_1	Heart	1	LEDLIVKDGLTDVYNK		1	1834.97967	Q8QZT1	Acetyl-CoA acetyltransferase, mitochondrial [OS=Mus musculus]	light	24.4198322672994	24.0698966618414
f1	20170526_Fetal_Heart_1	Heart_1	Heart	1	IEDLSQQAQLAAAEK		0	1614.83334	P70670	Nascent polypeptide-associated complex subunit alpha, muscle-specific form [OS=Mus musculus]	light	26.4024727640522	26.0525371585942
f1	20170526_Fetal_Heart_1	Heart_1	Heart	1	IEDLSQQAQLAAAEK	1xLabel:13C(6)15N(2) [K15]	0	1622.84754	P70670	Nascent polypeptide-associated complex subunit alpha, muscle-specific form [OS=Mus musculus]	light
f1	20170526_Fetal_Heart_1	Heart_1	Heart	1	IEDMAMLTFLHEPAVLYNLK		0	2348.20289	Q02566; Q91Z83	myosin-6 [OS=Mus musculus];Myosin-7 [OS=Mus musculus]	light
f1	20170526_Fetal_Heart_1	Heart_1	Heart	1	LEAQTRPFDLK		0	1317.71613	Q91Z83	Myosin-7 [OS=Mus musculus]	light	26.1470163783852	25.7970807729272
f1	20170526_Fetal_Heart_1	Heart_1	Heart	1	LGDVISIQPCPDVK	1xCarbamidomethyl [C10]	0	1540.80396	Q01853	Transitional endoplasmic reticulum ATPase [OS=Mus musculus]	light	26.91742370963	26.567488104172
f1	20170526_Fetal_Heart_1	Heart_1	Heart	1	LDQWLTTMLLR		0	1389.75588	Q9DB05	alpha-soluble nsf attachment protein [OS=Mus musculus]	light	23.3108290898253	22.9608934843673
f1	20170526_Fetal_Heart_1	Heart_1	Heart	1	SSNPMMVLQLPER		0	1501.75015	Q8C570	mRNA export factor [OS=Mus musculus]	light
f1	20170526_Fetal_Heart_1	Heart_1	Heart	1	IDFVGELNDK		0	1149.57863	Q11011	puromycin-sensitive aminopeptidase [OS=Mus musculus]	light	24.5118024703914	24.1618668649334
f1	20170526_Fetal_Heart_1	Heart_1	Heart	1	STAAEVQQVLNR		0	1315.69645	Q8K0G8	Epithelial splicing regulatory protein 2 [OS=Mus musculus]	light
f1	20170526_Fetal_Heart_1	Heart_1	Heart	1	IDFYFDENPYFENK		0	1840.80646	Q9EQU5	Protein SET [OS=Mus musculus]	light	25.1116627900074	24.7617271845494
f1	20170526_Fetal_Heart_1	Heart_1	Heart	1	SSYDVFQLEFNDGAYNIK		0	2109.97638	Q61553	Fascin [OS=Mus musculus]	light
f1	20170526_Fetal_Heart_1	Heart_1	Heart	1	SSVSQVESDLK		0	1178.58992	Q8BMK4	Cytoskeleton-associated protein 4 [OS=Mus musculus]	light	25.444226429794	25.094290824336
f1	20170526_Fetal_Heart_1	Heart_1	Heart	1	IDGAVAPDHWLDPSIVWEVK		0	2247.14444	P37913	DNA ligase 1 [OS=Mus musculus]	light
f1	20170526_Fetal_Heart_1	Heart_1	Heart	1	IDGAVISESTPIAETIK		0	1743.93747	Q61029	Lamina-associated polypeptide 2, isoforms beta/delta/epsilon/gamma [OS=Mus musculus]	light	24.7515264888195	24.4015908833615
f1	20170526_Fetal_Heart_1	Heart_1	Heart	1	SSVSLSWSRPK		0	1233.65861	A2ASS6	Titin [OS=Mus musculus]	light	25.5422068054081	25.1922711999501
f1	20170526_Fetal_Heart_1	Heart_1	Heart	1	SSVSLSWGKPAYDGGSPIIGYLVEVK		0	2709.41341	A2ASS6	Titin [OS=Mus musculus]	light	23.787367455603	23.437431850145
f1	20170526_Fetal_Heart_1	Heart_1	Heart	1	LDGLVDTPTGYIESLPK		0	1817.95312	P28656	Nucleosome assembly protein 1-like 1 [OS=Mus musculus]	light
f1	20170526_Fetal_Heart_1	Heart_1	Heart	1	SSVSLAWNKPIYDGGAPVR		0	2017.05015	A2ASS6	Titin [OS=Mus musculus]	light	25.8790075047961	25.5290718993381
f1	20170526_Fetal_Heart_1	Heart_1	Heart	1	LDGNLSTQTGETR		0	1391.67611	Q8BYA0	Tubulin-specific chaperone D [OS=Mus musculus]	light
f1	20170526_Fetal_Heart_1	Heart_1	Heart	1	IDGNLVIRPYTPVSSDDDKGFVDLVVK		1	2961.55678	Q9DCN2	NADH-cytochrome b5 reductase 3 [OS=Mus musculus]	light	24.6994883669366	24.3495527614786
f1	20170526_Fetal_Heart_1	Heart_1	Heart	1	STACQMLVCYAK	2xCarbamidomethyl [C4; C9]	0	1431.6429	Q8BKC5-1	Importin-5 [OS=Mus musculus]	light	23.6689841780828	23.3190485726248
f1	20170526_Fetal_Heart_1	Heart_1	Heart	1	LDHKFDLMYAK		1	1380.69803	Q3UX10; P68369; P05213; P68373; P68368	Tubulin alpha chain-like 3 [OS=Mus musculus];tubulin alpha-1A chain [OS=Mus musculus];Tubulin alpha-1B chain [OS=Mus musculus];Tubulin alpha-1C chain [OS=Mus musculus];Tubulin alpha-4A chain [OS=Mus musculus]	light	28.2337348514004	27.8837992459424
f1	20170526_Fetal_Heart_1	Heart_1	Heart	1	IDHLALLNEK		0	1165.65755	E9Q7G0	nuclear mitotic apparatus protein 1 [OS=Mus musculus]	light	23.8141322927304	23.4641966872724
f1	20170526_Fetal_Heart_1	Heart_1	Heart	1	LDHYAIIKFPLTTESAMK		1	2078.09907	P62751	60S ribosomal protein L23a [OS=Mus musculus]	light
f1	20170526_Fetal_Heart_1	Heart_1	Heart	1	SSVNCPFSSQDMK	1xCarbamidomethyl [C5]	0	1486.63009	O70133-2	Isoform 2 of ATP-dependent RNA helicase A [OS=Mus musculus]	light	22.8349854971887	22.4850498917307
f1	20170526_Fetal_Heart_1	Heart_1	Heart	1	LDKFAAEHTIFASNTSSLQITNIANATTR		1	3135.60692	Q61425	Hydroxyacyl-coenzyme A dehydrogenase, mitochondrial [OS=Mus musculus]	light
f1	20170526_Fetal_Heart_1	Heart_1	Heart	1	SSVLENFVGR		0	1107.5793	P39054-1	Dynamin-2 [OS=Mus musculus]	light
f1	20170526_Fetal_Heart_1	Heart_1	Heart	1	IDKLMIEMDGTENK		1	1636.79207	P17182	alpha-enolase [OS=Mus musculus]	light	24.730938479138	24.3810028736801
f1	20170526_Fetal_Heart_1	Heart_1	Heart	1	LDKSQIHDIVLVGGSTR		1	1838.01304	P63017	Heat shock cognate 71 kDa protein [OS=Mus musculus]	light	27.2451885444107	26.8952529389527
f1	20170526_Fetal_Heart_1	Heart_1	Heart	1	IDKTDYMVGSYGPR		1	1601.76282	Q99PT1	rho GDP-dissociation inhibitor 1 [OS=Mus musculus]	light	26.1739535495234	25.8240179440654
f1	20170526_Fetal_Heart_1	Heart_1	Heart	1	IDKVNEIVETNRPDSK		1	1856.97123	Q99JI4	26S proteasome non-ATPase regulatory subunit 6 [OS=Mus musculus]	light	24.9041668937186	24.5542312882606
f1	20170526_Fetal_Heart_1	Heart_1	Heart	1	SSVDLEWSPPLKDGGSK		1	1801.89667	A2ASS6	Titin [OS=Mus musculus]	light	25.1187747720004	24.7688391665424
f1	20170526_Fetal_Heart_1	Heart_1	Heart	1	LDLAGRDLTDYLMK		1	1623.84107	Q8BFZ3; P60710; P62737; P68134; P68033	Beta-actin-like protein 2 [OS=Mus musculus];Actin, cytoplasmic 1 [OS=Mus musculus];Actin, aortic smooth muscle [OS=Mus musculus];Actin, alpha skeletal muscle [OS=Mus musculus];Actin, alpha cardiac muscle 1 [OS=Mus musculus]	light	27.4591487576229	27.1092131521649
f1	20170526_Fetal_Heart_1	Heart_1	Heart	1	IDLAVGDVVK		0	1028.59864	Q8K1B8	Fermitin family homolog 3 [OS=Mus musculus]	light	24.3031682728698	23.9532326674119
f1	20170526_Fetal_Heart_1	Heart_1	Heart	1	IDLAVLLGK		0	941.60299	Q80X50	Ubiquitin-associated protein 2-like [OS=Mus musculus]	light	24.2745020009899	23.9245663955319
f1	20170526_Fetal_Heart_1	Heart_1	Heart	1	SSVQLLASCIDKGDLHSLHSLR	1xCarbamidomethyl [C9]	1	2436.26637	O70373	Xin actin-binding repeat-containing protein 1 [OS=Mus musculus]	light
f1	20170526_Fetal_Heart_1	Heart_1	Heart	1	STAGDTHLGGEDFDNR		0	1691.72558	P63017; P17156	Heat shock cognate 71 kDa protein [OS=Mus musculus];Heat shock-related 70 kDa protein 2 [OS=Mus musculus]	light	28.7947691715129	28.444833566055
f1	20170526_Fetal_Heart_1	Heart_1	Heart	1	IDFSADQIEEFKEAFSLFDRTPTGEMK		2	3151.49286	P09541	Myosin light chain 4 [OS=Mus musculus]	light
f1	20170526_Fetal_Heart_1	Heart_1	Heart	1	STAGDTHLGGEDFDNR	1xLabel:13C(6)15N(4) [R16]	0	1701.73385	P63017; P17156	Heat shock cognate 71 kDa protein [OS=Mus musculus];Heat shock-related 70 kDa protein 2 [OS=Mus musculus]	light
f1	20170526_Fetal_Heart_1	Heart_1	Heart	1	STGEPLGHVPAR		0	1220.63821	Q8BFW7-1	Lipoma-preferred partner homolog [OS=Mus musculus]	light
f1	20170526_Fetal_Heart_1	Heart_1	Heart	1	LDDQANFNVSLTNHR		0	1743.84089	A2ASS6	Titin [OS=Mus musculus]	light	24.6212592174624	24.2713236120044
f1	20170526_Fetal_Heart_1	Heart_1	Heart	1	IDDVLHTLTGAMSLLR		0	1754.94693	Q9QZQ1	Afadin [OS=Mus musculus]	light	21.1850753442765	20.8351397388185
f1	20170526_Fetal_Heart_1	Heart_1	Heart	1	LDEAEQIALK		0	1129.60993	Q5SX40; P13541; Q5SX39; Q02566; Q91Z83; P13542	Myosin-1 [OS=Mus musculus];Myosin-3 [OS=Mus musculus];Myosin-4 [OS=Mus musculus];myosin-6 [OS=Mus musculus];Myosin-7 [OS=Mus musculus];Myosin-8 [OS=Mus musculus]	light	30.6892933584429	30.3393577529849
f1	20170526_Fetal_Heart_1	Heart_1	Heart	1	LDEAEQLALK	1xLabel:13C(6)15N(2) [K10]	0	1137.62413	Q5SX40; P13541; Q5SX39; Q02566; Q91Z83; P13542	Myosin-1 [OS=Mus musculus];Myosin-3 [OS=Mus musculus];Myosin-4 [OS=Mus musculus];myosin-6 [OS=Mus musculus];Myosin-7 [OS=Mus musculus];Myosin-8 [OS=Mus musculus]	light
f1	20170526_Fetal_Heart_1	Heart_1	Heart	1	STGEAFVQFASQEIAEK		0	1841.89158	P70333; O35737	heterogeneous nuclear ribonucleoprotein H2 [OS=Mus musculus];Heterogeneous nuclear ribonucleoprotein H [OS=Mus musculus]	light	25.3876346548386	25.0376990493806
f1	20170526_Fetal_Heart_1	Heart_1	Heart	1	STFVLDEFKR	1xLabel:13C(6)15N(2) [K9]; 1xLabel:13C(6)15N(4) [R10]	1	1259.67493	Q9D8N0	elongation factor 1-gamma [OS=Mus musculus]	light
f1	20170526_Fetal_Heart_1	Heart_1	Heart	1	LDEAEQIALKGGKK		2	1499.84278	Q5SX40; P13541; Q5SX39; Q02566; Q91Z83; P13542	Myosin-1 [OS=Mus musculus];Myosin-3 [OS=Mus musculus];Myosin-4 [OS=Mus musculus];myosin-6 [OS=Mus musculus];Myosin-7 [OS=Mus musculus];Myosin-8 [OS=Mus musculus]	light	26.4019372077989	26.0520016023409
f1	20170526_Fetal_Heart_1	Heart_1	Heart	1	IDEAVLITWTK		0	1288.71473	P17710-3	Isoform HK1 of Hexokinase-1 [OS=Mus musculus]	light	24.7428406504105	24.3929050449525
f1	20170526_Fetal_Heart_1	Heart_1	Heart	1	IDEAVLITWTKR		1	1444.81584	P17710-3	Isoform HK1 of Hexokinase-1 [OS=Mus musculus]	light	23.5572293753226	23.2072937698647
f1	20170526_Fetal_Heart_1	Heart_1	Heart	1	STFVLDEFKR	1xLabel:13C(6)15N(4) [R10]	1	1251.66073	Q9D8N0	elongation factor 1-gamma [OS=Mus musculus]	light
f1	20170526_Fetal_Heart_1	Heart_1	Heart	1	STFVLDEFKR		1	1241.65246	Q9D8N0	elongation factor 1-gamma [OS=Mus musculus]	light	26.9209049798316	26.5709693743736
f1	20170526_Fetal_Heart_1	Heart_1	Heart	1	LDEGWVPLETMIK		0	1530.78724	P32067	Lupus La protein homolog [OS=Mus musculus]	light	22.9196606979516	22.5697250924937
f1	20170526_Fetal_Heart_1	Heart_1	Heart	1	LDELQEFSAIVLAVAGLQR		0	2072.13863	P22907-1	porphobilinogen deaminase [OS=Mus musculus]	light
f1	20170526_Fetal_Heart_1	Heart_1	Heart	1	STEYPCAGLVEGLEYSFR	1xCarbamidomethyl [C6]	0	2077.95353	A2ASS6	Titin [OS=Mus musculus]	light	23.3697312530617	23.0197956476037
f1	20170526_Fetal_Heart_1	Heart_1	Heart	1	IDEMPEAAVK		0	1102.54489	P51859	hepatoma-derived growth factor [OS=Mus musculus]	light	24.8267889702101	24.4768533647522
f1	20170526_Fetal_Heart_1	Heart_1	Heart	1	LDENSAFLQFNWK		0	1611.78018	P16546	Spectrin alpha chain, non-erythrocytic 1 [OS=Mus musculus]	light	24.5015954685393	24.1516598630813
f1	20170526_Fetal_Heart_1	Heart_1	Heart	1	IDEPLEGSEDR		0	1259.575	P61979-3; P61979-2	Isoform 3 of Heterogeneous nuclear ribonucleoprotein K [OS=Mus musculus];Isoform 2 of Heterogeneous nuclear ribonucleoprotein K [OS=Mus musculus]	light	24.3190218272369	23.969086221779
f1	20170526_Fetal_Heart_1	Heart_1	Heart	1	IDEPLEGSEDRIITITGTQDQIQNAQYLLQNSVK		1	3829.94542	P61979-3; P61979-2	Isoform 3 of Heterogeneous nuclear ribonucleoprotein K [OS=Mus musculus];Isoform 2 of Heterogeneous nuclear ribonucleoprotein K [OS=Mus musculus]	light
f1	20170526_Fetal_Heart_1	Heart_1	Heart	1	STESLQANVQR	1xLabel:13C(6)15N(4) [R11]	0	1242.63122	P47963	60S ribosomal protein L13 [OS=Mus musculus]	light
f1	20170526_Fetal_Heart_1	Heart_1	Heart	1	STESLQANVQR		0	1232.62295	P47963	60S ribosomal protein L13 [OS=Mus musculus]	light	24.1383524304665	23.7884168250085
f1	20170526_Fetal_Heart_1	Heart_1	Heart	1	IDEVEEMLTNNR		0	1462.68423	Q91WD5	NADH dehydrogenase [ubiquinone] iron-sulfur protein 2, mitochondrial [OS=Mus musculus]	light
f1	20170526_Fetal_Heart_1	Heart_1	Heart	1	IDFEKEPLGVNAQGR		1	1672.86531	P28271	Cytoplasmic aconitate hydratase [OS=Mus musculus]	light
f1	20170526_Fetal_Heart_1	Heart_1	Heart	1	LDFKDVLLRPK		1	1343.80455	Q99L27; Q9DCZ1	GMP reductase 2 [OS=Mus musculus];GMP reductase 1 [OS=Mus musculus]	light	24.073188551851	23.7232529463931
f1	20170526_Fetal_Heart_1	Heart_1	Heart	1	IDFLNNYALFLSPR		0	1682.89007	E9Q414	apolipoprotein B-100 [OS=Mus musculus]	light	21.7415918629034	21.3916562574454
f1	20170526_Fetal_Heart_1	Heart_1	Heart	1	STEQILATLK		0	1103.63067	Q99KP6-1	Pre-mRNA-processing factor 19 [OS=Mus musculus]	light	24.9570976122236	24.6071620067657
f1	20170526_Fetal_Heart_1	Heart_1	Heart	1	STELDSNWSWLQLR		0	1734.84457	Q99K28-2	Isoform 2 of ADP-ribosylation factor GTPase-activating protein 2 [OS=Mus musculus]	light
f1	20170526_Fetal_Heart_1	Heart_1	Heart	1	STDFATSLSVK		0	1155.58919	A2ASS6	Titin [OS=Mus musculus]	light	25.4311121761456	25.0811765706876
f1	20170526_Fetal_Heart_1	Heart_1	Heart	1	STAISLFYELSENDLNFIK		0	2204.11214	P58252	Elongation factor 2 [OS=Mus musculus]	light
f1	20170526_Fetal_Heart_1	Heart_1	Heart	1	SSTPLPTVSSSAENTR		0	1633.80277	Q61029; Q61033-1	Lamina-associated polypeptide 2, isoforms beta/delta/epsilon/gamma [OS=Mus musculus];Lamina-associated polypeptide 2, isoforms alpha/zeta [OS=Mus musculus]	light	24.6814089347526	24.3314733292946
f1	20170526_Fetal_Heart_1	Heart_1	Heart	1	SSNLLDLKNPFFR		1	1550.83255	Q9WVG6-1	Histone-arginine methyltransferase CARM1 [OS=Mus musculus]	light	21.9762353759911	21.6262997705331
f1	20170526_Fetal_Heart_1	Heart_1	Heart	1	SSTNVEEAFFTLAR		0	1571.77001	P61028	Ras-related protein Rab-8B [OS=Mus musculus]	light	23.0489659007695	22.6990302953115
f1	20170526_Fetal_Heart_1	Heart_1	Heart	1	SSTGRPIAFVR		0	1190.66403	Q9D8T7	SRA stem-loop-interacting RNA-binding protein, mitochondrial [OS=Mus musculus]	light	24.7345967564356	24.3846611509776
f1	20170526_Fetal_Heart_1	Heart_1	Heart	1	SSQSSSQQFSGIGR		0	1455.68226	Q501J6	Probable ATP-dependent RNA helicase DDX17 [OS=Mus musculus]	light	22.9718896812988	22.6219540758408
f1	20170526_Fetal_Heart_1	Heart_1	Heart	1	IDNSQVESGSLEDDWDFLPPKK		1	2519.19364	P14211	Calreticulin [OS=Mus musculus]	light	26.5405473778286	26.1906117723706
f1	20170526_Fetal_Heart_1	Heart_1	Heart	1	LDNVSHTPSSYIETLPK		0	1900.96508	Q78ZA7	Nucleosome assembly protein 1-like 4 [OS=Mus musculus]	light	25.8054788953827	25.4555432899247
f1	20170526_Fetal_Heart_1	Heart_1	Heart	1	LDPETLESLGLIK		0	1427.79919	B1AZI6	THO complex subunit 2 [OS=Mus musculus]	light
f1	20170526_Fetal_Heart_1	Heart_1	Heart	1	SSQIGAVVSR		0	1003.55308	Q91XF0	Pyridoxine-5'-phosphate oxidase [OS=Mus musculus]	light	22.8635607422029	22.513625136745
f1	20170526_Fetal_Heart_1	Heart_1	Heart	1	LDPGSEETQTLVR		0	1444.72781	Q9D8N0	elongation factor 1-gamma [OS=Mus musculus]	light	24.0165510690199	23.6666154635619
f1	20170526_Fetal_Heart_1	Heart_1	Heart	1	LDPHLVLDQLR		0	1318.74776	Q8VDD5; Q61879	Myosin-9 [OS=Mus musculus];Myosin-10 [OS=Mus musculus]	light
f1	20170526_Fetal_Heart_1	Heart_1	Heart	1	LDPHLVLDQLR	1xLabel:13C(6)15N(4) [R11]	0	1328.75603	Q8VDD5; Q61879	Myosin-9 [OS=Mus musculus];Myosin-10 [OS=Mus musculus]	light	25.8060425891163	25.4561069836583
f1	20170526_Fetal_Heart_1	Heart_1	Heart	1	SSPVIIDASTAIDAPSNLR		0	1927.0131	P11276	fibronectin [OS=Mus musculus]	light	25.2751333028251	24.9251976973671
f1	20170526_Fetal_Heart_1	Heart_1	Heart	1	SSPVEYECINEK	1xCarbamidomethyl [C8]	0	1454.64679	Q8BT60	Copine-3 [OS=Mus musculus]	light	22.579700451232	22.229764845774
f1	20170526_Fetal_Heart_1	Heart_1	Heart	1	SSPQFGVTLVTYELLQR		0	1938.0331	Q8BH59	Calcium-binding mitochondrial carrier protein Aralar1 [OS=Mus musculus]	light	22.0142577056989	21.6643221002409
f1	20170526_Fetal_Heart_1	Heart_1	Heart	1	LDPQNHVLYSNR		0	1455.7339	Q60864	stress-induced-phosphoprotein 1 [OS=Mus musculus]	light	25.4105938113093	25.0606582058513
f1	20170526_Fetal_Heart_1	Heart_1	Heart	1	IDPSAPLDKVCLLGCGISTGYGAAVNTAK	2xCarbamidomethyl [C11; C15]	1	2948.4856	P28474	alcohol dehydrogenase class-3 [OS=Mus musculus]	light
f1	20170526_Fetal_Heart_1	Heart_1	Heart	1	LDNMLLAEGVAGPEK		0	1556.79887	P41778-1	pre-B-cell leukemia transcription factor 1 [OS=Mus musculus]	light
f1	20170526_Fetal_Heart_1	Heart_1	Heart	1	LDPSIFESLQK		0	1276.67834	P60122	RuvB-like 1 [OS=Mus musculus]	light
f1	20170526_Fetal_Heart_1	Heart_1	Heart	1	IDPVNGQITTIAVLDRESPNVK		1	2379.28781	P15116	Cadherin-2 [OS=Mus musculus]	light
f1	20170526_Fetal_Heart_1	Heart_1	Heart	1	SSPLIQFNLLHSK		0	1483.82674	P17427	AP-2 complex subunit alpha-2 [OS=Mus musculus]	light	22.8065065525085	22.4565709470505
f1	20170526_Fetal_Heart_1	Heart_1	Heart	1	LDQETAQWLR		0	1259.63788	Q7TSV4	Phosphoglucomutase-2 [OS=Mus musculus]	light
f1	20170526_Fetal_Heart_1	Heart_1	Heart	1	LDQGGAPLAGTNK		0	1241.64844	Q91Y97	fructose-bisphosphate aldolase B [OS=Mus musculus]	light
f1	20170526_Fetal_Heart_1	Heart_1	Heart	1	LDQGGAPLAGTNKETTIQGLDGLSER		1	2641.34276	Q91Y97	fructose-bisphosphate aldolase B [OS=Mus musculus]	light
f1	20170526_Fetal_Heart_1	Heart_1	Heart	1	IDQLECDHQLIQEALIFDNK	1xCarbamidomethyl [C6]	0	2442.19695	Q7TPR4	Alpha-actinin-1 [OS=Mus musculus]	light	24.4879844958493	24.1380488903913
f1	20170526_Fetal_Heart_1	Heart_1	Heart	1	SSPKEEVASEPEEAASPTTPK		1	2171.03501	Q9D6Z1	Nucleolar protein 56 [OS=Mus musculus]	light
f1	20170526_Fetal_Heart_1	Heart_1	Heart	1	LDQLIYIPLPDEK		0	1556.85704	Q01853	Transitional endoplasmic reticulum ATPase [OS=Mus musculus]	light	26.5127277795864	26.1627921741284
f1	20170526_Fetal_Heart_1	Heart_1	Heart	1	LDQLIYIPLPDEK	1xLabel:13C(6)15N(2) [K13]	0	1564.87124	Q01853	Transitional endoplasmic reticulum ATPase [OS=Mus musculus]	light
f1	20170526_Fetal_Heart_1	Heart_1	Heart	1	IDQLQEGCSYYFR	1xCarbamidomethyl [C8]	0	1678.75298	A2ASS6	Titin [OS=Mus musculus]	light
f1	20170526_Fetal_Heart_1	Heart_1	Heart	1	LDQPMTEIVSR		0	1288.65656	Q02053	Ubiquitin-like modifier-activating enzyme 1 [OS=Mus musculus]	light
f1	20170526_Fetal_Heart_1	Heart_1	Heart	1	LDQQALPLGGR		0	1167.64805	Q99KG3	RNA-binding protein 10 [OS=Mus musculus]	light
f1	20170526_Fetal_Heart_1	Heart_1	Heart	1	LDQTGGVDFQAANVK		0	1562.78091	A2ASS6	Titin [OS=Mus musculus]	light	24.2974496186734	23.9475140132154
f1	20170526_Fetal_Heart_1	Heart_1	Heart	1	SSPLPLQEGPGPEGGR		0	1577.79181	Q9D2V7	Coronin-7 [OS=Mus musculus]	light
f1	20170526_Fetal_Heart_1	Heart_1	Heart	1	LDNLVAIFDINR	1xLabel:13C(6)15N(4) [R12]	0	1412.77716	P40142	Transketolase [OS=Mus musculus]	light
f1	20170526_Fetal_Heart_1	Heart_1	Heart	1	LDNLVAIFDINR		0	1402.76889	P40142	Transketolase [OS=Mus musculus]	light	24.7859148704991	24.4359792650412
f1	20170526_Fetal_Heart_1	Heart_1	Heart	1	LDNLHSCFCALQALIDSCASPASLAR	3xCarbamidomethyl [C7; C9; C18]	0	2890.36444	Q9Z2W0	Aspartyl aminopeptidase [OS=Mus musculus]	light	22.8451679438265	22.4952323383685
f1	20170526_Fetal_Heart_1	Heart_1	Heart	1	IDIDPEETVK		0	1158.58886	P54728	UV excision repair protein RAD23 homolog B [OS=Mus musculus]	light	24.7951559146288	24.4452203091708
f1	20170526_Fetal_Heart_1	Heart_1	Heart	1	LDIDPETITWQR		0	1486.75363	Q922D8	C-1-tetrahydrofolate synthase, cytoplasmic [OS=Mus musculus]	light
f1	20170526_Fetal_Heart_1	Heart_1	Heart	1	LDIDSAPITAR		0	1171.63173	P52480; P52480-2	Pyruvate kinase PKM [OS=Mus musculus];Isoform M1 of Pyruvate kinase PKM [OS=Mus musculus]	light
f1	20170526_Fetal_Heart_1	Heart_1	Heart	1	LDIDSAPITAR	1xLabel:13C(6)15N(4) [R11]	0	1181.64	P52480; P52480-2	Pyruvate kinase PKM [OS=Mus musculus];Isoform M1 of Pyruvate kinase PKM [OS=Mus musculus]	light
f1	20170526_Fetal_Heart_1	Heart_1	Heart	1	IDLHFLQQMR		0	1300.68305	Q8VDK1-1	Deaminated glutathione amidase [OS=Mus musculus]	light
f1	20170526_Fetal_Heart_1	Heart_1	Heart	1	IDILDSALLRPGR		0	1438.83764	P62196	26S proteasome regulatory subunit 8 [OS=Mus musculus]	light	25.000851750571	24.650916145113
f1	20170526_Fetal_Heart_1	Heart_1	Heart	1	SSSVKPVVDPAAAK		0	1355.75291	Q8WTY4	Anamorsin [OS=Mus musculus]	light
f1	20170526_Fetal_Heart_1	Heart_1	Heart	1	IDIIPNPQER		0	1194.64771	P11499	Heat shock protein HSP 90-beta [OS=Mus musculus]	light	28.8159940794204	28.4660584739624
f1	20170526_Fetal_Heart_1	Heart_1	Heart	1	IDIIPNPQER	1xLabel:13C(6)15N(4) [R10]	0	1204.65598	P11499	Heat shock protein HSP 90-beta [OS=Mus musculus]	light
f1	20170526_Fetal_Heart_1	Heart_1	Heart	1	SSSSGHYVSWVR		0	1351.63894	Q9JMA1	Ubiquitin carboxyl-terminal hydrolase 14 [OS=Mus musculus]	light	24.5959401312846	24.2460045258266
f1	20170526_Fetal_Heart_1	Heart_1	Heart	1	SSSNTVESTSLYNK		0	1516.71256	Q8CGC7	Bifunctional glutamate/proline--tRNA ligase [OS=Mus musculus]	light	21.5697311671801	21.2197955617221
f1	20170526_Fetal_Heart_1	Heart_1	Heart	1	SSSGLLEWDSKSDALETLGFLNHYQMK		1	3056.46698	Q8R081	Heterogeneous nuclear ribonucleoprotein L [OS=Mus musculus]	light
f1	20170526_Fetal_Heart_1	Heart_1	Heart	1	LDINLLDNVVNCLYHGEGAQQR	1xCarbamidomethyl [C12]	0	2541.25145	Q6P5F9	Exportin-1 [OS=Mus musculus]	light	24.300772175155	23.950836569697
f1	20170526_Fetal_Heart_1	Heart_1	Heart	1	SSSGLLEWDSK		0	1208.57936	Q8R081	Heterogeneous nuclear ribonucleoprotein L [OS=Mus musculus]	light	25.0648141279169	24.7148785224589
f1	20170526_Fetal_Heart_1	Heart_1	Heart	1	LDLQPILAEALPILASFLR		0	2093.23689	Q6ZQ73	Cullin-associated NEDD8-dissociated protein 2 [OS=Mus musculus]	light
f1	20170526_Fetal_Heart_1	Heart_1	Heart	1	LDLQQGQDLLQGLSK		0	1655.89628	P23249	Putative helicase MOV-10 [OS=Mus musculus]	light
f1	20170526_Fetal_Heart_1	Heart_1	Heart	1	SSSDPSSSPVLQTSLAR		0	1718.85553	Q8VI75	Importin-4 [OS=Mus musculus]	light
f1	20170526_Fetal_Heart_1	Heart_1	Heart	1	IDLRPVLGEGVPILASFLR		0	2065.21682	Q6ZQ38	cullin-associated nedd8-dissociated protein 1 [OS=Mus musculus]	light	23.8946083397205	23.5446727342625
f1	20170526_Fetal_Heart_1	Heart_1	Heart	1	LDLSNNDISSLPCSLGNLHLK	1xCarbamidomethyl [C13]	0	2310.17582	Q9CRC8	Leucine-rich repeat-containing protein 40 [OS=Mus musculus]	light
f1	20170526_Fetal_Heart_1	Heart_1	Heart	1	IDISQLVITK		0	1129.6827	P52431	DNA polymerase delta catalytic subunit [OS=Mus musculus]	light
f1	20170526_Fetal_Heart_1	Heart_1	Heart	1	LDLSSLAYSGK		0	1153.60993	O35943	Frataxin, mitochondrial [OS=Mus musculus]	light	23.7883727409203	23.4384371354623
f1	20170526_Fetal_Heart_1	Heart_1	Heart	1	IDLTLLNR		0	957.57276	Q99PV0	Pre-mRNA-processing-splicing factor 8 [OS=Mus musculus]	light
f1	20170526_Fetal_Heart_1	Heart_1	Heart	1	SSRPVFDWKDPLILEEQLTADEK		1	2716.38284	Q60759	Glutaryl-CoA dehydrogenase, mitochondrial [OS=Mus musculus]	light
f1	20170526_Fetal_Heart_1	Heart_1	Heart	1	LDITTLTGVPEEHIK		0	1665.90578	Q9CXZ1	NADH dehydrogenase [ubiquinone] iron-sulfur protein 4, mitochondrial [OS=Mus musculus]	light	23.9578180867981	23.6078824813401
f1	20170526_Fetal_Heart_1	Heart_1	Heart	1	SSQVRPVSTVTPGSSGK		0	1673.88169	O08784	Treacle protein [OS=Mus musculus]	light
f1	20170526_Fetal_Heart_1	Heart_1	Heart	1	LDIVFYLLR		0	1151.68231	Q99JI4	26S proteasome non-ATPase regulatory subunit 6 [OS=Mus musculus]	light	22.0916089033881	21.7416732979301
f1	20170526_Fetal_Heart_1	Heart_1	Heart	1	LDLWNLNNDTEVPTASISVEGNPALNR		0	2952.46975	O88487	cytoplasmic dynein 1 intermediate chain 2 [OS=Mus musculus]	light
f1	20170526_Fetal_Heart_1	Heart_1	Heart	1	LDNASAFQGAVISPHYDSLLVK		0	2345.21359	Q05920	pyruvate carboxylase, mitochondrial [OS=Mus musculus]	light	22.6326347249957	22.2826991195377
f1	20170526_Fetal_Heart_1	Heart_1	Heart	1	SSQSSSQQFSGIGR	1xLabel:13C(6)15N(4) [R14]	0	1465.69053	Q501J6	Probable ATP-dependent RNA helicase DDX17 [OS=Mus musculus]	light
f1	20170526_Fetal_Heart_1	Heart_1	Heart	1	LDLDLTSDSQPPVFK		0	1674.85849	Q62318	Transcription intermediary factor 1-beta [OS=Mus musculus]	light
f1	20170526_Fetal_Heart_1	Heart_1	Heart	1	LGDVISIQPCPDVK	1xCarbamidomethyl [C10]; 1xLabel:13C(6)15N(2) [K14]	0	1548.81815	Q01853	Transitional endoplasmic reticulum ATPase [OS=Mus musculus]	light
f1	20170526_Fetal_Heart_1	Heart_1	Heart	1	SLYYYIQQDTK		0	1421.69472	P07356	Annexin A2 [OS=Mus musculus]	light	24.7286611526688	24.3787255472108
f1	20170526_Fetal_Heart_1	Heart_1	Heart	1	IGDVVLSIDGISAQGMTHLEAQNK		0	2496.27626	Q8CI51-3; Q8CI51	Isoform 3 of PDZ and LIM domain protein 5 [OS=Mus musculus];PDZ and LIM domain protein 5 [OS=Mus musculus]	light
f1	20170526_Fetal_Heart_1	Heart_1	Heart	1	ILADLEDYLNELWEDKEGK		1	2293.12343	Q8R1B4	Eukaryotic translation initiation factor 3 subunit C [OS=Mus musculus]	light
f1	20170526_Fetal_Heart_1	Heart_1	Heart	1	LLADPTGAFGK		0	1089.59389	P99029	Peroxiredoxin-5, mitochondrial [OS=Mus musculus]	light	26.3374419698065	25.9875063643485
f1	20170526_Fetal_Heart_1	Heart_1	Heart	1	LLADQAEAR		0	986.52653	P84099	60S ribosomal protein L19 [OS=Mus musculus]	light	23.6517189595861	23.3017833541281
f1	20170526_Fetal_Heart_1	Heart_1	Heart	1	SKSEEAHAEDSVMDHHFR		1	2111.91994	Q9CY58	Plasminogen activator inhibitor 1 RNA-binding protein [OS=Mus musculus]	light	24.0565976970213	23.7066620915633
f1	20170526_Fetal_Heart_1	Heart_1	Heart	1	LLADQAEARR		1	1142.62765	P84099	60S ribosomal protein L19 [OS=Mus musculus]	light
f1	20170526_Fetal_Heart_1	Heart_1	Heart	1	ILADSINSEVGILCHALQK	1xCarbamidomethyl [C14]	0	2081.10595	P16331	phenylalanine-4-hydroxylase [OS=Mus musculus]	light
f1	20170526_Fetal_Heart_1	Heart_1	Heart	1	IIADTFLFK		0	1067.61356	P58044	Isopentenyl-diphosphate Delta-isomerase 1 [OS=Mus musculus]	light
f1	20170526_Fetal_Heart_1	Heart_1	Heart	1	SKSDPIMLLK		1	1131.64421	P35486	Pyruvate dehydrogenase E1 component subunit alpha, somatic form, mitochondrial [OS=Mus musculus]	light	25.8880739955516	25.5381383900936
f1	20170526_Fetal_Heart_1	Heart_1	Heart	1	LIADVAPSAIR		0	1125.66263	P39749	Flap endonuclease 1 [OS=Mus musculus]	light	22.5306470843496	22.1807114788916
f1	20170526_Fetal_Heart_1	Heart_1	Heart	1	SKQLEDELVSLQKK		2	1644.91668	P58771-1	Tropomyosin alpha-1 chain [OS=Mus musculus]	light	27.8347571766285	27.4848215711705
f1	20170526_Fetal_Heart_1	Heart_1	Heart	1	LIAEESVSLLAAALR		0	1555.90538	Q3V3R1	Monofunctional C1-tetrahydrofolate synthase, mitochondrial [OS=Mus musculus]	light
f1	20170526_Fetal_Heart_1	Heart_1	Heart	1	SKQLEDELVSLQK		1	1516.82171	P58771-1	Tropomyosin alpha-1 chain [OS=Mus musculus]	light	28.7977201950929	28.4477845896349
f1	20170526_Fetal_Heart_1	Heart_1	Heart	1	IIAEGANGPTTPEADKIFLER		1	2242.17139	P26443	Glutamate dehydrogenase 1, mitochondrial [OS=Mus musculus]	light	25.3618545114554	25.0119189059974
f1	20170526_Fetal_Heart_1	Heart_1	Heart	1	SKTEEATEGMEEAVSSK		1	1812.81676	Q9JIK5	Nucleolar RNA helicase 2 [OS=Mus musculus]	light
f1	20170526_Fetal_Heart_1	Heart_1	Heart	1	IIAEGANGPTTPEADKIFLER	1xLabel:13C(6)15N(4) [R21]	1	2252.17966	P26443	Glutamate dehydrogenase 1, mitochondrial [OS=Mus musculus]	light
f1	20170526_Fetal_Heart_1	Heart_1	Heart	1	SKPSKPSEPMFALDPIDPPGKPVPLNITR		0	3128.68127	A2ASS6	Titin [OS=Mus musculus]	light
f1	20170526_Fetal_Heart_1	Heart_1	Heart	1	SKPGAAMVEMADGYAVDR		0	1867.86769	Q8R081	Heterogeneous nuclear ribonucleoprotein L [OS=Mus musculus]	light	26.8883376553481	26.5384020498901
f1	20170526_Fetal_Heart_1	Heart_1	Heart	1	SKNYEFMWNPHLGYILTCPSNLGTGLR	1xCarbamidomethyl [C18]	1	3168.53937	Q04447	Creatine kinase B-type [OS=Mus musculus]	light	23.5934581457125	23.2435225402545
f1	20170526_Fetal_Heart_1	Heart_1	Heart	1	SKNILFVITKPDVYK		1	1765.02583	P70670	Nascent polypeptide-associated complex subunit alpha, muscle-specific form [OS=Mus musculus]	light	23.7575034439084	23.4075678384504
f1	20170526_Fetal_Heart_1	Heart_1	Heart	1	LLAEPVPGIK		0	1036.64011	P61089	ubiquitin-conjugating enzyme E2 N [OS=Mus musculus]	light	26.1526695098625	25.8027339044045
f1	20170526_Fetal_Heart_1	Heart_1	Heart	1	LLAEPVPGIKAEPDESNAR		1	2006.05529	P61089	ubiquitin-conjugating enzyme E2 N [OS=Mus musculus]	light	25.1542751548216	24.8043395493636
f1	20170526_Fetal_Heart_1	Heart_1	Heart	1	SKITVTSEVPFSKR		2	1578.88498	P67984	60S ribosomal protein L22 [OS=Mus musculus]	light	22.2430167543828	21.8930811489248
f1	20170526_Fetal_Heart_1	Heart_1	Heart	1	LLAETHYQLGLAYGYNSQYDEAVAQFGK		0	3149.52145	Q99MD9-1	Nuclear autoantigenic sperm protein [OS=Mus musculus]	light
f1	20170526_Fetal_Heart_1	Heart_1	Heart	1	SKLTFSCLGGSDNFK	1xCarbamidomethyl [C7]	1	1660.79993	Q9R0Q7	Prostaglandin E synthase 3 [OS=Mus musculus]	light
f1	20170526_Fetal_Heart_1	Heart_1	Heart	1	ILAFPCNQFGR	1xCarbamidomethyl [C6]	0	1322.6674	Q91XR9-1	Phospholipid hydroperoxide glutathione peroxidase, nuclear [OS=Mus musculus]	light	24.7011726542842	24.3512370488262
f1	20170526_Fetal_Heart_1	Heart_1	Heart	1	ILAGALTQHNGDAAASLTVAEQYVSAFSK		0	2933.50033	Q99JB2	Stomatin-like protein 2, mitochondrial [OS=Mus musculus]	light
f1	20170526_Fetal_Heart_1	Heart_1	Heart	1	SKINVNEIFYDLVR		1	1709.9221	Q99JI6; P62835	Ras-related protein Rap-1b [OS=Mus musculus];ras-related protein Rap-1A [OS=Mus musculus]	light	23.9591583543986	23.6092227489406
f1	20170526_Fetal_Heart_1	Heart_1	Heart	1	SKLNHNAAFVQIPIGLEGDFK		1	2298.22409	Q8K0D5	Elongation factor G, mitochondrial [OS=Mus musculus]	light	22.5217189199075	22.1717833144495
f1	20170526_Fetal_Heart_1	Heart_1	Heart	1	LLAEGHPDPDAELQR		0	1660.82892	B2RY56	RNA-binding protein 25 [OS=Mus musculus]	light	23.8696006203157	23.5196650148577
f1	20170526_Fetal_Heart_1	Heart_1	Heart	1	ILAGDKNYITEDELR		1	1749.90175	Q7TPR4	Alpha-actinin-1 [OS=Mus musculus]	light	24.1991674371059	23.8492318316479
f1	20170526_Fetal_Heart_1	Heart_1	Heart	1	LLADANLEEVTMK		0	1446.75086	Q7TNV0	Protein DEK [OS=Mus musculus]	light	23.466874930502	23.116939325044
f1	20170526_Fetal_Heart_1	Heart_1	Heart	1	SKTHAVLVALKR		2	1322.82668	Q9R1P4	Proteasome subunit alpha type-1 [OS=Mus musculus]	light	20.8931133713794	20.5431777659214
f1	20170526_Fetal_Heart_1	Heart_1	Heart	1	LKVPPAINQFTQALDR	1xLabel:13C(6)15N(2) [K2]; 1xLabel:13C(6)15N(4) [R16]	1	1829.03986	P12970	60S ribosomal protein L7a [OS=Mus musculus]	light
f1	20170526_Fetal_Heart_1	Heart_1	Heart	1	SLADLTAVDVPTR		0	1357.73217	Q9DCT2	NADH dehydrogenase [ubiquinone] iron-sulfur protein 3, mitochondrial [OS=Mus musculus]	light	25.7994267915099	25.449491186052
f1	20170526_Fetal_Heart_1	Heart_1	Heart	1	SLADIAREEASNFR		1	1578.78706	O70435	Proteasome subunit alpha type-3 [OS=Mus musculus]	light	23.8245826854914	23.4746470800334
f1	20170526_Fetal_Heart_1	Heart_1	Heart	1	SLADELALVDVLEDKLK		1	1871.03719	P16125	L-lactate dehydrogenase B chain [OS=Mus musculus]	light
f1	20170526_Fetal_Heart_1	Heart_1	Heart	1	SLADELALVDVLEDK		0	1629.85816	P16125	L-lactate dehydrogenase B chain [OS=Mus musculus]	light	25.1261369846355	24.7762013791775
f1	20170526_Fetal_Heart_1	Heart_1	Heart	1	SIAAATSALVK		0	1031.60954	Q71LX4; P26039	Talin-2 [OS=Mus musculus];Talin-1 [OS=Mus musculus]	light	25.6960509314517	25.3461153259937
f1	20170526_Fetal_Heart_1	Heart_1	Heart	1	SLAAAGYDVEKNNSR	1xLabel:13C(6)15N(2) [K11]; 1xLabel:13C(6)15N(4) [R15]	1	1612.80444	P43275	Histone H1.1 [OS=Mus musculus]	light
f1	20170526_Fetal_Heart_1	Heart_1	Heart	1	LKVTSLMEGCDYQFR	1xCarbamidomethyl [C10]	1	1846.88262	A2ASS6	Titin [OS=Mus musculus]	light
f1	20170526_Fetal_Heart_1	Heart_1	Heart	1	LKYALTGDEVKK		2	1364.77839	P62702	40S ribosomal protein S4, X isoform [OS=Mus musculus]	light	23.7539980140123	23.4040624085543
f1	20170526_Fetal_Heart_1	Heart_1	Heart	1	IKYPENFFLLR		1	1439.80455	P63087-2; P62141	Isoform Gamma-2 of Serine/threonine-protein phosphatase PP1-gamma catalytic subunit [OS=Mus musculus];Serine/threonine-protein phosphatase PP1-beta catalytic subunit [OS=Mus musculus]	light
f1	20170526_Fetal_Heart_1	Heart_1	Heart	1	SLAAAGYDVEKNNSR	1xLabel:13C(6)15N(4) [R15]	1	1604.79024	P43275	Histone H1.1 [OS=Mus musculus]	light
f1	20170526_Fetal_Heart_1	Heart_1	Heart	1	SLAAAGYDVEKNNSR		1	1594.78197	P43275	Histone H1.1 [OS=Mus musculus]	light	26.1281445635904	25.7782089581324
f1	20170526_Fetal_Heart_1	Heart_1	Heart	1	LLACIASRPGQCGR	2xCarbamidomethyl [C4; C12]; 2xLabel:13C(6)15N(4) [R8; R14]	0	1578.81061	P62242	40S ribosomal protein S8 [OS=Mus musculus]	light	28.0426172056379	27.6926816001799
f1	20170526_Fetal_Heart_1	Heart_1	Heart	1	SLAAAGYDVEK	1xLabel:13C(6)15N(2) [K11]	0	1131.57718	P43275	Histone H1.1 [OS=Mus musculus]	light
f1	20170526_Fetal_Heart_1	Heart_1	Heart	1	ILAAALTECHR	1xCarbamidomethyl [C9]	0	1254.66232	P46061	Ran GTPase-activating protein 1 [OS=Mus musculus]	light	23.6150197165517	23.2650841110937
f1	20170526_Fetal_Heart_1	Heart_1	Heart	1	SKVDEAVAVLQAHQAK		1	1693.92316	P29341	Polyadenylate-binding protein 1 [OS=Mus musculus]	light	26.2475245470792	25.8975889416212
f1	20170526_Fetal_Heart_1	Heart_1	Heart	1	LLAAEAEELKPLFMK		0	1702.94481	Q61263	sterol O-acyltransferase 1 [OS=Mus musculus]	light
f1	20170526_Fetal_Heart_1	Heart_1	Heart	1	LLAAGLQCSALLLR	1xCarbamidomethyl [C8]	0	1498.8774	Q9DBE0	Cysteine sulfinic acid decarboxylase [OS=Mus musculus]	light
f1	20170526_Fetal_Heart_1	Heart_1	Heart	1	LLAAGTFTHSYPFCWR	1xCarbamidomethyl [C14]	0	1926.93195	Q8BU30	isoleucine--tRNA ligase, cytoplasmic [OS=Mus musculus]	light	24.2072450925428	23.8573094870848
f1	20170526_Fetal_Heart_1	Heart_1	Heart	1	LLAALLEDEGGNGRPLLQAAK		0	2149.19754	P26039	Talin-1 [OS=Mus musculus]	light	24.4134086783634	24.0634730729054
f1	20170526_Fetal_Heart_1	Heart_1	Heart	1	LLAALMDDDVGSGEDLLR		0	1902.94772	Q71LX4	Talin-2 [OS=Mus musculus]	light
f1	20170526_Fetal_Heart_1	Heart_1	Heart	1	IIAANSITLAK		0	1114.68304	O55023	Inositol monophosphatase 1 [OS=Mus musculus]	light	23.6733779866163	23.3234423811583
f1	20170526_Fetal_Heart_1	Heart_1	Heart	1	ILAATQFEPTAAR		0	1388.75324	Q9EQH2	endoplasmic reticulum aminopeptidase 1 [OS=Mus musculus]	light
f1	20170526_Fetal_Heart_1	Heart_1	Heart	1	LIAAYCNVGDIEGASK	1xCarbamidomethyl [C6]	0	1680.82615	Q6PB66	Leucine-rich PPR motif-containing protein, mitochondrial [OS=Mus musculus]	light	24.0317917155982	23.6818561101402
f1	20170526_Fetal_Heart_1	Heart_1	Heart	1	ILACDDLDEAAK	1xCarbamidomethyl [C4]	0	1333.63041	Q9Z2I9	Succinate--CoA ligase [ADP-forming] subunit beta, mitochondrial [OS=Mus musculus]	light	26.0989783650638	25.7490427596058
f1	20170526_Fetal_Heart_1	Heart_1	Heart	1	IIACDGGGGALGHPK	1xCarbamidomethyl [C4]	0	1422.71581	P52503	NADH dehydrogenase [ubiquinone] iron-sulfur protein 6, mitochondrial [OS=Mus musculus]	light	26.3766571087397	26.0267215032818
f1	20170526_Fetal_Heart_1	Heart_1	Heart	1	LLACIASRPGQCGR	2xCarbamidomethyl [C4; C12]	0	1558.79408	P62242	40S ribosomal protein S8 [OS=Mus musculus]	light
f1	20170526_Fetal_Heart_1	Heart_1	Heart	1	SLAAAGYDVEK		0	1123.56298	P43275	Histone H1.1 [OS=Mus musculus]	light	27.3952676575069	27.0453320520489
f1	20170526_Fetal_Heart_1	Heart_1	Heart	1	ILAGDKNYITEDELRR		2	1906.00287	Q7TPR4	Alpha-actinin-1 [OS=Mus musculus]	light	25.1928621252179	24.8429265197599
f1	20170526_Fetal_Heart_1	Heart_1	Heart	1	SKKVEEAEPEEFVVEK		2	1876.95385	P23198	chromobox protein homolog 3 [OS=Mus musculus]	light	24.5717961497123	24.2218605442543
f1	20170526_Fetal_Heart_1	Heart_1	Heart	1	SKGLAPDLPEDLYHLIK		1	1909.04294	P62301	40S ribosomal protein S13 [OS=Mus musculus]	light	25.3974776214661	25.0475420160081
f1	20170526_Fetal_Heart_1	Heart_1	Heart	1	ILAQDGEGQPIDIQMK		0	1755.89456	Q80X90	Filamin-B [OS=Mus musculus]	light
f1	20170526_Fetal_Heart_1	Heart_1	Heart	1	ILAQMTGTEYMQDPDEEALRR		1	2467.15918	Q9JKS4	LIM domain-binding protein 3 [OS=Mus musculus]	light	24.4060723650846	24.0561367596266
f1	20170526_Fetal_Heart_1	Heart_1	Heart	1	SHNTEPGLVLTLGQGDVGQLGLGESVLER		0	2975.54325	Q8VE37	Regulator of chromosome condensation [OS=Mus musculus]	light
f1	20170526_Fetal_Heart_1	Heart_1	Heart	1	SHLLNCCPHDVLSGTR	2xCarbamidomethyl [C6; C7]	0	1865.87451	Q7TNC4	Putative RNA-binding protein Luc7-like 2 [OS=Mus musculus]	light	24.3752984678368	24.0253628623788
f1	20170526_Fetal_Heart_1	Heart_1	Heart	1	ILASDKPYILAEELR		0	1730.96871	Q9JI91	Alpha-actinin-2 [OS=Mus musculus]	light	26.490091652907	26.140156047449
f1	20170526_Fetal_Heart_1	Heart_1	Heart	1	ILASDKPYILAEELRR		1	1887.06982	Q9JI91	Alpha-actinin-2 [OS=Mus musculus]	light
f1	20170526_Fetal_Heart_1	Heart_1	Heart	1	SHLLDCCPHDILAGTR	2xCarbamidomethyl [C6; C7]	0	1864.87926	Q9CYI4-1	putative RNA-binding protein Luc7-like 1 [OS=Mus musculus]	light
f1	20170526_Fetal_Heart_1	Heart_1	Heart	1	SHIGVVPQDTVLFNDTIANNIR		0	2423.26775	Q9DC29	ATP-binding cassette sub-family B member 6, mitochondrial [OS=Mus musculus]	light
f1	20170526_Fetal_Heart_1	Heart_1	Heart	1	LLASINSTVR		0	1073.63133	Q3U1J4	DNA damage-binding protein 1 [OS=Mus musculus]	light	24.2310047628022	23.8810691573442
f1	20170526_Fetal_Heart_1	Heart_1	Heart	1	SHLEYLSTLK		0	1190.64156	P10852-2	Isoform 2 of 4F2 cell-surface antigen heavy chain [OS=Mus musculus]	light
f1	20170526_Fetal_Heart_1	Heart_1	Heart	1	SHIDQLVLIFAGK		0	1440.82093	Q8R317	Ubiquilin-1 [OS=Mus musculus]	light
f1	20170526_Fetal_Heart_1	Heart_1	Heart	1	LIASVADDEAAVPNNK		0	1626.83334	P16125	L-lactate dehydrogenase B chain [OS=Mus musculus]	light	27.9765921784206	27.6266565729626
f1	20170526_Fetal_Heart_1	Heart_1	Heart	1	LIASVADDEAAVPNNK	1xLabel:13C(6)15N(2) [K16]	0	1634.84754	P16125	L-lactate dehydrogenase B chain [OS=Mus musculus]	light
f1	20170526_Fetal_Heart_1	Heart_1	Heart	1	SHQGVYSLLAK		0	1202.6528	A2ASS6	Titin [OS=Mus musculus]	light	25.708245941045	25.358310335587
f1	20170526_Fetal_Heart_1	Heart_1	Heart	1	LLATEQEDAAVAK		0	1358.71619	Q99PL5-1	Ribosome-binding protein 1 [OS=Mus musculus]	light	24.2413496827545	23.8914140772965
f1	20170526_Fetal_Heart_1	Heart_1	Heart	1	ILATGANVILTTGGIDDMYLK		0	2179.16788	P11983	T-complex protein 1 subunit alpha [OS=Mus musculus]	light	22.6662888099139	22.3163532044559
f1	20170526_Fetal_Heart_1	Heart_1	Heart	1	ILATIEDLDQKK		1	1386.78387	Q8CG48	structural maintenance of chromosomes protein 2 [OS=Mus musculus]	light
f1	20170526_Fetal_Heart_1	Heart_1	Heart	1	ILATLSENNMEAK		0	1433.73046	Q9EQI8	39S ribosomal protein L46, mitochondrial [OS=Mus musculus]	light	22.7231960676414	22.3732604621834
f1	20170526_Fetal_Heart_1	Heart_1	Heart	1	ILATPPQEDAPSVDIANIR		0	2020.07095	P40142	Transketolase [OS=Mus musculus]	light	24.1982110581591	23.8482754527011
f1	20170526_Fetal_Heart_1	Heart_1	Heart	1	ILATSFICTLPAGHR	1xCarbamidomethyl [C8]	0	1656.88902	Q68FL6	Methionine--tRNA ligase, cytoplasmic [OS=Mus musculus]	light	25.2622890124806	24.9123534070226
f1	20170526_Fetal_Heart_1	Heart_1	Heart	1	LLAVAATAPPDAPNREEVFDER		1	2381.20956	Q64727	Vinculin [OS=Mus musculus]	light	26.4414332435635	26.0914976381055
f1	20170526_Fetal_Heart_1	Heart_1	Heart	1	IIAVDINKDK		1	1128.6623	P00329	Alcohol dehydrogenase 1 [OS=Mus musculus]	light	25.7386527545606	25.3887171491026
f1	20170526_Fetal_Heart_1	Heart_1	Heart	1	IIAVDINKDKFAK		2	1474.86279	P00329	Alcohol dehydrogenase 1 [OS=Mus musculus]	light
f1	20170526_Fetal_Heart_1	Heart_1	Heart	1	SHIDKTLMLNEDKPADDYSAVLQR		1	2759.36687	Q7TQ48	sarcalumenin [OS=Mus musculus]	light
f1	20170526_Fetal_Heart_1	Heart_1	Heart	1	LLAYNSLYK		0	1084.60372	P23249	Putative helicase MOV-10 [OS=Mus musculus]	light
f1	20170526_Fetal_Heart_1	Heart_1	Heart	1	LLCAEDEQIR	1xCarbamidomethyl [C3]	0	1246.60961	Q60760	Growth factor receptor-bound protein 10 [OS=Mus musculus]	light	22.844081630357	22.494146024899
f1	20170526_Fetal_Heart_1	Heart_1	Heart	1	SHHYNPLGSAFFR		0	1532.73932	Q0II04-1	Nebulette [OS=Mus musculus]	light	24.1898287806945	23.8398931752365
f1	20170526_Fetal_Heart_1	Heart_1	Heart	1	LICCDILDVLDK	2xCarbamidomethyl [C3; C4]	0	1476.74366	P62259	14-3-3 protein epsilon [OS=Mus musculus]	light	27.1289802957216	26.7790446902636
f1	20170526_Fetal_Heart_1	Heart_1	Heart	1	LIATFPDTLTYSAYR		0	1731.89521	Q61739-1	integrin alpha-6 [OS=Mus musculus]	light
f1	20170526_Fetal_Heart_1	Heart_1	Heart	1	ILAQATSDLVNAIKADAEGESDLENSR		1	2830.40648	P26039	Talin-1 [OS=Mus musculus]	light
f1	20170526_Fetal_Heart_1	Heart_1	Heart	1	ILAQATSDLVNAIK		0	1456.83697	P26039	Talin-1 [OS=Mus musculus]	light	24.1431466681211	23.7932110626631
f1	20170526_Fetal_Heart_1	Heart_1	Heart	1	LIAQACVSIFPDSGNFNVDNIR	1xCarbamidomethyl [C6]	0	2450.21327	P42932	T-complex protein 1 subunit theta [OS=Mus musculus]	light
f1	20170526_Fetal_Heart_1	Heart_1	Heart	1	SKGFGFVCFSSPEEATK	1xCarbamidomethyl [C8]	1	1877.87383	P29341	Polyadenylate-binding protein 1 [OS=Mus musculus]	light	26.3737560939343	26.0238204884763
f1	20170526_Fetal_Heart_1	Heart_1	Heart	1	LIAHAGSLLNLAK		0	1320.7998	Q6DFW4	Nucleolar protein 58 [OS=Mus musculus]	light	23.8078137970615	23.4578781916035
f1	20170526_Fetal_Heart_1	Heart_1	Heart	1	SKFDNLYGCR	1xCarbamidomethyl [C9]	1	1259.58373	P50247	Adenosylhomocysteinase [OS=Mus musculus]	light	23.806577842613	23.456642237155
f1	20170526_Fetal_Heart_1	Heart_1	Heart	1	ILAHNNFVGR		0	1140.62725	Q9CPN8; O88477	Insulin-like growth factor 2 mRNA-binding protein 3 [OS=Mus musculus];Insulin-like growth factor 2 mRNA-binding protein 1 [OS=Mus musculus]	light	25.6392206837067	25.2892850782487
f1	20170526_Fetal_Heart_1	Heart_1	Heart	1	SKESVPDFPLSPPK		1	1527.80534	P54227	Stathmin [OS=Mus musculus]	light	27.4106083508639	27.0606727454059
f1	20170526_Fetal_Heart_1	Heart_1	Heart	1	ILALCMGNHELYMR	1xCarbamidomethyl [C5]	0	1720.83316	P26043; P26041	radixin [OS=Mus musculus];Moesin [OS=Mus musculus]	light	25.8398230210364	25.4898874155784
f1	20170526_Fetal_Heart_1	Heart_1	Heart	1	IIALDGDTK		0	945.52514	P40142	Transketolase [OS=Mus musculus]	light	25.8235420762023	25.4736064707443
f1	20170526_Fetal_Heart_1	Heart_1	Heart	1	SKEEALELINGYIQK		1	1734.92724	Q9QUR7	peptidyl-prolyl cis-trans isomerase NIMA-interacting 1 [OS=Mus musculus]	light	22.7488442080052	22.3989086025472
f1	20170526_Fetal_Heart_1	Heart_1	Heart	1	SKDVVEPLLRPQWYVR		1	1985.09671	Q9Z1Q9	Valine--tRNA ligase [OS=Mus musculus]	light	24.0016481997917	23.6517125943337
f1	20170526_Fetal_Heart_1	Heart_1	Heart	1	ILAIGLINEALDEGDAQK		0	1883.01203	Q9JKF1	Ras GTPase-activating-like protein IQGAP1 [OS=Mus musculus]	light	21.895977829927	21.546042224469
f1	20170526_Fetal_Heart_1	Heart_1	Heart	1	IIALGPTGAQFLSPVIVEIPHFASHGR		0	2827.56174	Q02357-6	Isoform 6 of Ankyrin-1 [OS=Mus musculus]	light
f1	20170526_Fetal_Heart_1	Heart_1	Heart	1	SKDKEDLVCSAALHNPQESPATLTK	1xCarbamidomethyl [C9]	2	2739.36178	Q99P72-2	Reticulon-4 [OS=Mus musculus]	light	22.8376099370953	22.4876743316373
f1	20170526_Fetal_Heart_1	Heart_1	Heart	1	LLALLALVKPEVWTLK		0	1807.14555	P97372	proteasome activator complex subunit 2 [OS=Mus musculus]	light
f1	20170526_Fetal_Heart_1	Heart_1	Heart	1	SKDFQLFSSPLGK		1	1453.76856	Q921I1	Serotransferrin [OS=Mus musculus]	light
f1	20170526_Fetal_Heart_1	Heart_1	Heart	1	LIALLEVLSQK		0	1226.77185	Q80X90; Q8BTM8; Q8VHX6-1	Filamin-B [OS=Mus musculus];Filamin-A [OS=Mus musculus];Filamin-C [OS=Mus musculus]	light
f1	20170526_Fetal_Heart_1	Heart_1	Heart	1	LIALLEVLSQK	1xLabel:13C(6)15N(2) [K11]	0	1234.78605	Q80X90; Q8BTM8; Q8VHX6-1	Filamin-B [OS=Mus musculus];Filamin-A [OS=Mus musculus];Filamin-C [OS=Mus musculus]	light	26.093228303997	25.7432926985391
f1	20170526_Fetal_Heart_1	Heart_1	Heart	1	LIALLEVLSQKK		1	1354.86681	Q8BTM8	Filamin-A [OS=Mus musculus]	light	22.9648460165143	22.6149104110563
f1	20170526_Fetal_Heart_1	Heart_1	Heart	1	SKDDQVTVIGAGVTLHEALAAAESLKK		2	2751.4887	P40142	Transketolase [OS=Mus musculus]	light
f1	20170526_Fetal_Heart_1	Heart_1	Heart	1	LIALLEVLSQKR		1	1382.87296	Q80X90; Q8VHX6-1	Filamin-B [OS=Mus musculus];Filamin-C [OS=Mus musculus]	light	25.0218688606512	24.6719332551932
f1	20170526_Fetal_Heart_1	Heart_1	Heart	1	LLALLSLGEVGHHIDLSGQLELK		0	2455.39189	Q6ZQ38	cullin-associated nedd8-dissociated protein 1 [OS=Mus musculus]	light	21.6732992616696	21.3233636562116
f1	20170526_Fetal_Heart_1	Heart_1	Heart	1	LIALSIDSVEDHLAWSK		0	1897.00655	O08709	Peroxiredoxin-6 [OS=Mus musculus]	light	25.0943786368216	24.7444430313637
f1	20170526_Fetal_Heart_1	Heart_1	Heart	1	ILALVPPWTR		0	1165.70919	Q9CZX0-2	Isoform 2 of Elongator complex protein 3 [OS=Mus musculus]	light	22.5122020267427	22.1622664212847
f1	20170526_Fetal_Heart_1	Heart_1	Heart	1	SHYSNIEANESEEVR		0	1763.7831	O88456	Calpain small subunit 1 [OS=Mus musculus]	light	23.5780824085352	23.2281468030772
f1	20170526_Fetal_Heart_1	Heart_1	Heart	1	LLANMVYQYK		0	1242.65511	O55234	proteasome subunit beta type-5 [OS=Mus musculus]	light
f1	20170526_Fetal_Heart_1	Heart_1	Heart	1	LIANNTTVER		0	1130.61641	Q9Z2N8	Actin-like protein 6A [OS=Mus musculus]	light	21.7537891469255	21.4038535414675
f1	20170526_Fetal_Heart_1	Heart_1	Heart	1	LLANQQVFHISCFR	1xCarbamidomethyl [C12]	0	1732.89517	Q9ERG0	LIM domain and actin-binding protein 1 [OS=Mus musculus]	light
f1	20170526_Fetal_Heart_1	Heart_1	Heart	1	SHVEDGDVAGSPAVPPAEQDPMK		0	2333.07142	Q99PL5-1	Ribosome-binding protein 1 [OS=Mus musculus]	light
f1	20170526_Fetal_Heart_1	Heart_1	Heart	1	SHSNQLVTDCISAMNPDTVLR	1xCarbamidomethyl [C10]	0	2358.11765	Q9Z0S1	3'(2'),5'-bisphosphate nucleotidase 1 [OS=Mus musculus]	light
f1	20170526_Fetal_Heart_1	Heart_1	Heart	1	SHSEPAEFSAQLDPSFIK		0	1989.95525	Q99J99	3-mercaptopyruvate sulfurtransferase [OS=Mus musculus]	light
f1	20170526_Fetal_Heart_1	Heart_1	Heart	1	SLAEDFAEQPIKDAVITVPAFFNQAER		1	3006.52073	Q9JKR6	Hypoxia up-regulated protein 1 [OS=Mus musculus]	light
f1	20170526_Fetal_Heart_1	Heart_1	Heart	1	LKVPPAINQFTQALDR		1	1811.01739	P12970	60S ribosomal protein L7a [OS=Mus musculus]	light	27.3579155888492	27.0079799833912
f1	20170526_Fetal_Heart_1	Heart_1	Heart	1	SLAENYFDSTGR		0	1359.61753	O89112	LanC-like protein 1 [OS=Mus musculus]	light	23.2631903856658	22.9132547802078
f1	20170526_Fetal_Heart_1	Heart_1	Heart	1	LKVPEWVDTVK		1	1313.74636	Q9CZX8	40S ribosomal protein S19 [OS=Mus musculus]	light	27.5062407739008	27.1563051684428
f1	20170526_Fetal_Heart_1	Heart_1	Heart	1	IKGVPFPTLTWFK		1	1533.8828	A2ASS6	Titin [OS=Mus musculus]	light	23.533038681381	23.183103075923
f1	20170526_Fetal_Heart_1	Heart_1	Heart	1	SLEEIYLFSLPIK	1xLabel:13C(6)15N(2) [K13]	0	1559.88107	P25444	40S ribosomal protein S2 [OS=Mus musculus]	light
f1	20170526_Fetal_Heart_1	Heart_1	Heart	1	SLEEIYLFSLPIK		0	1551.86687	P25444	40S ribosomal protein S2 [OS=Mus musculus]	light	25.4837687973725	25.1338331919146
f1	20170526_Fetal_Heart_1	Heart_1	Heart	1	SLEDQVETLR		0	1189.60591	O08795-2	Isoform 2 of Glucosidase 2 subunit beta [OS=Mus musculus]	light	24.8819038126566	24.5319682071986
f1	20170526_Fetal_Heart_1	Heart_1	Heart	1	SLEDQLVMVGQR		0	1374.70458	O70468	Myosin-binding protein C, cardiac-type [OS=Mus musculus]	light
f1	20170526_Fetal_Heart_1	Heart_1	Heart	1	IKIEFTPEQIEEFK		1	1750.92618	P09542	myosin light chain 3 [OS=Mus musculus]	light	26.441565941324	26.091630335866
f1	20170526_Fetal_Heart_1	Heart_1	Heart	1	IKIEFTPEQIEEFKEAFLLFDR		2	2742.43889	P09542	myosin light chain 3 [OS=Mus musculus]	light	28.9405491981651	28.5906135927071
f1	20170526_Fetal_Heart_1	Heart_1	Heart	1	IKIEFTPEQIEEFKEAFLLFDR	1xLabel:13C(6)15N(2) [K2]; 1xLabel:13C(6)15N(4) [R22]	2	2760.46136	P09542	myosin light chain 3 [OS=Mus musculus]	light
f1	20170526_Fetal_Heart_1	Heart_1	Heart	1	IKIEHPGLSIGDTAK		1	1578.88498	P30681	High mobility group protein B2 [OS=Mus musculus]	light	27.6208961186598	27.2709605132018
f1	20170526_Fetal_Heart_1	Heart_1	Heart	1	IKIEHPGLSIGDTAKK		2	1706.97995	P30681	High mobility group protein B2 [OS=Mus musculus]	light	25.0898277069548	24.7398921014969
f1	20170526_Fetal_Heart_1	Heart_1	Heart	1	SIEDFAHSSFQMALSK		0	1797.84761	O88844	Isocitrate dehydrogenase [NADP] cytoplasmic [OS=Mus musculus]	light	22.2109990053647	21.8610633999067
f1	20170526_Fetal_Heart_1	Heart_1	Heart	1	LKLGEIVTTIPTIGFNVETVEYK		1	2564.42218	P61750; P84078; P84084	ADP-ribosylation factor 4 [OS=Mus musculus];ADP-ribosylation factor 1 [OS=Mus musculus];ADP-ribosylation factor 5 [OS=Mus musculus]	light
f1	20170526_Fetal_Heart_1	Heart_1	Heart	1	SLEDALSSDTSGHFRR		1	1777.84636	P14824	annexin A6 [OS=Mus musculus]	light	26.0969232953373	25.7469876898793
f1	20170526_Fetal_Heart_1	Heart_1	Heart	1	SIEEQLGTEIKPIPSNIDK		0	2111.12304	P54823	Probable ATP-dependent RNA helicase DDX6 [OS=Mus musculus]	light
f1	20170526_Fetal_Heart_1	Heart_1	Heart	1	IKIIAPPERK		2	1164.7463	Q8BFZ3; P60710; P62737; P68134; P68033	Beta-actin-like protein 2 [OS=Mus musculus];Actin, cytoplasmic 1 [OS=Mus musculus];Actin, aortic smooth muscle [OS=Mus musculus];Actin, alpha skeletal muscle [OS=Mus musculus];Actin, alpha cardiac muscle 1 [OS=Mus musculus]	light	27.192198895363	26.842263289905
f1	20170526_Fetal_Heart_1	Heart_1	Heart	1	SLEDACAEAQR	1xCarbamidomethyl [C6]	0	1249.54774	Q8CG48	structural maintenance of chromosomes protein 2 [OS=Mus musculus]	light
f1	20170526_Fetal_Heart_1	Heart_1	Heart	1	SLEAQVAHADQQLR		0	1565.80304	E9Q7G0	nuclear mitotic apparatus protein 1 [OS=Mus musculus]	light	23.6189393813611	23.2690037759031
f1	20170526_Fetal_Heart_1	Heart_1	Heart	1	LKLLLPWLEAR		1	1351.84602	Q68FD5	Clathrin heavy chain 1 [OS=Mus musculus]	light	22.625088199663	22.275152594205
f1	20170526_Fetal_Heart_1	Heart_1	Heart	1	LKLPAVVTADLR		1	1295.80455	Q9DCW4	electron transfer flavoprotein subunit beta [OS=Mus musculus]	light	26.7437899349389	26.393854329481
f1	20170526_Fetal_Heart_1	Heart_1	Heart	1	SIEALLEAGQAQDTQASHAEANQQQTR		0	2895.38273	Q99PL5-1	Ribosome-binding protein 1 [OS=Mus musculus]	light
f1	20170526_Fetal_Heart_1	Heart_1	Heart	1	SLEAEILQLQEELASSER		0	2045.0397	Q61879	Myosin-10 [OS=Mus musculus]	light
f1	20170526_Fetal_Heart_1	Heart_1	Heart	1	SLDTHVTNNLHSIIR		0	1719.91366	Q3UDE2	Tubulin--tyrosine ligase-like protein 12 [OS=Mus musculus]	light	22.8135326587023	22.4635970532443
f1	20170526_Fetal_Heart_1	Heart_1	Heart	1	SIDTGMGLER		0	1078.51973	Q8BGQ7	Alanine--tRNA ligase, cytoplasmic [OS=Mus musculus]	light	22.031767826139	21.681832220681
f1	20170526_Fetal_Heart_1	Heart_1	Heart	1	SLDSAETYSQHAQSLDGTMGSSIPLYR		0	2914.35234	Q3UTJ2-2	Isoform 2 of Sorbin and SH3 domain-containing protein 2 [OS=Mus musculus]	light
f1	20170526_Fetal_Heart_1	Heart_1	Heart	1	SLDPFKPFIIFSNR		0	1680.9108	Q91ZX7	prolow-density lipoprotein receptor-related protein 1 [OS=Mus musculus]	light	21.9146612246834	21.5647256192254
f1	20170526_Fetal_Heart_1	Heart_1	Heart	1	SIDNLSSALTKLSELHAYILR		1	2344.28709	P06467	Hemoglobin subunit zeta [OS=Mus musculus]	light	21.1649535613847	20.8150179559268
f1	20170526_Fetal_Heart_1	Heart_1	Heart	1	SIDNLSSALTK		0	1148.61574	P06467	Hemoglobin subunit zeta [OS=Mus musculus]	light	30.7894095664923	30.4394739610343
f1	20170526_Fetal_Heart_1	Heart_1	Heart	1	SLDMDGIIAEVR		0	1318.66713	P11679	Keratin, type II cytoskeletal 8 [OS=Mus musculus]	light
f1	20170526_Fetal_Heart_1	Heart_1	Heart	1	SLEDALSSDTSGHFR		0	1621.74525	P14824	annexin A6 [OS=Mus musculus]	light	26.899425094875	26.5494894894171
f1	20170526_Fetal_Heart_1	Heart_1	Heart	1	SLEGADLPNLLFYGPPGTGK		0	2046.05423	Q99J62	replication factor C subunit 4 [OS=Mus musculus]	light
f1	20170526_Fetal_Heart_1	Heart_1	Heart	1	SLEGDLEDLKDQIAQLEASLSAAK		1	2544.30392	P14733	Lamin-B1 [OS=Mus musculus]	light
f1	20170526_Fetal_Heart_1	Heart_1	Heart	1	SLEGDLEDLKDQIAQLEASLSAAKK		2	2672.39888	P14733	Lamin-B1 [OS=Mus musculus]	light
f1	20170526_Fetal_Heart_1	Heart_1	Heart	1	IKELTYQTEEDRK	2xLabel:13C(6)15N(2) [K2; K13]; 1xLabel:13C(6)15N(4) [R12]	2	1678.88566	Q91Z83	Myosin-7 [OS=Mus musculus]	light
f1	20170526_Fetal_Heart_1	Heart_1	Heart	1	LKEIYENMAPGENK		1	1635.80468	Q8VDM4	26S proteasome non-ATPase regulatory subunit 2 [OS=Mus musculus]	light	23.5337727918397	23.1838371863817
f1	20170526_Fetal_Heart_1	Heart_1	Heart	1	SLESLDTSLFAK		0	1310.68382	Q9D554	splicing factor 3a subunit 3 [OS=Mus musculus]	light	23.7224017953387	23.3724661898807
f1	20170526_Fetal_Heart_1	Heart_1	Heart	1	LKENQEFVNFRK		2	1551.8278	O55126	Protein NipSnap homolog 2 [OS=Mus musculus]	light	24.6591439335174	24.3092083280594
f1	20170526_Fetal_Heart_1	Heart_1	Heart	1	SLESFLDCSLVLPPTDAPSEK	1xCarbamidomethyl [C8]	0	2305.12681	P04919	Band 3 anion transport protein [OS=Mus musculus]	light
f1	20170526_Fetal_Heart_1	Heart_1	Heart	1	LKESQTQDNITVR		1	1531.80746	Q9EPU0-1	Regulator of nonsense transcripts 1 [OS=Mus musculus]	light	21.8023148990902	21.4523792936322
f1	20170526_Fetal_Heart_1	Heart_1	Heart	1	SLERPSSSASMAGDFRK		1	1825.88612	Q3UTJ2-2	Isoform 2 of Sorbin and SH3 domain-containing protein 2 [OS=Mus musculus]	light	23.9452327922994	23.5952971868414
f1	20170526_Fetal_Heart_1	Heart_1	Heart	1	SLERPSSSASMAGDFR		0	1697.79116	Q3UTJ2-2	Isoform 2 of Sorbin and SH3 domain-containing protein 2 [OS=Mus musculus]	light	24.6707651524413	24.3208295469834
f1	20170526_Fetal_Heart_1	Heart_1	Heart	1	LKETIDNNSVSSPLQSLQQR		1	2257.17826	P60229	Eukaryotic translation initiation factor 3 subunit E [OS=Mus musculus]	light
f1	20170526_Fetal_Heart_1	Heart_1	Heart	1	SLEQNVQLPAALLSR		0	1638.91735	Q61881	DNA replication licensing factor MCM7 [OS=Mus musculus]	light	23.0458443400959	22.6959087346379
f1	20170526_Fetal_Heart_1	Heart_1	Heart	1	LKEVFSMAGVVVR		1	1434.81373	Q9D0E1	Heterogeneous nuclear ribonucleoprotein M [OS=Mus musculus]	light
f1	20170526_Fetal_Heart_1	Heart_1	Heart	1	LKEVLEYNALGGK		1	1433.79986	Q920E5	Farnesyl pyrophosphate synthase [OS=Mus musculus]	light	23.1969826605293	22.8470470550713
f1	20170526_Fetal_Heart_1	Heart_1	Heart	1	IKEWVDKYDPGALVIPFSGALELK		2	2688.46472	Q9CZ30-1	obg-like ATPase 1 [OS=Mus musculus]	light	22.2003918811793	21.8504562757213
f1	20170526_Fetal_Heart_1	Heart_1	Heart	1	LKGADPEETILNAFK		1	1645.87956	P51667	myosin regulatory light chain 2, ventricular/cardiac muscle isoform [OS=Mus musculus]	light	30.8220065552208	30.4720709497628
f1	20170526_Fetal_Heart_1	Heart_1	Heart	1	LKGADPEETILNAFK	2xLabel:13C(6)15N(2) [K2; K15]	1	1661.90796	P51667	myosin regulatory light chain 2, ventricular/cardiac muscle isoform [OS=Mus musculus]	light
f1	20170526_Fetal_Heart_1	Heart_1	Heart	1	LKGDDLQAIKK		2	1228.72596	Q9Z204	Heterogeneous nuclear ribonucleoproteins C1/C2 [OS=Mus musculus]	light	23.7625812515595	23.4126456461015
f1	20170526_Fetal_Heart_1	Heart_1	Heart	1	LKGEALLQTPECEIKEEGK	1xCarbamidomethyl [C12]	2	2172.12166	A2ASS6	Titin [OS=Mus musculus]	light	24.697228167054	24.347292561596
f1	20170526_Fetal_Heart_1	Heart_1	Heart	1	LKGEATVSFDDPPSAK		1	1661.83809	P56959	RNA-binding protein FUS [OS=Mus musculus]	light	26.5263802180352	26.1764446125772
f1	20170526_Fetal_Heart_1	Heart_1	Heart	1	IKGEHPGLSIGDVAK		1	1520.84312	P63158	High mobility group protein B1 [OS=Mus musculus]	light	28.8451448000779	28.4952091946199
f1	20170526_Fetal_Heart_1	Heart_1	Heart	1	IKGEHPGLSIGDVAK	1xLabel:13C(6)15N(2) [K2]	1	1528.85732	P63158	High mobility group protein B1 [OS=Mus musculus]	light
f1	20170526_Fetal_Heart_1	Heart_1	Heart	1	IKGEHPGLSIGDVAKK		2	1648.93808	P63158	High mobility group protein B1 [OS=Mus musculus]	light	26.010269199331	25.660333593873
f1	20170526_Fetal_Heart_1	Heart_1	Heart	1	LKGELESSDQVR		1	1360.70668	Q99PL5-1	Ribosome-binding protein 1 [OS=Mus musculus]	light	21.6355181975646	21.2855825921066
f1	20170526_Fetal_Heart_1	Heart_1	Heart	1	SLEPVAGQLSNSVATK		0	1600.85408	Q3UJB9	Enhancer of mRNA-decapping protein 4 [OS=Mus musculus]	light
f1	20170526_Fetal_Heart_1	Heart_1	Heart	1	LKGEMMDLQHGSLFLK		1	1846.95539	P06151	L-lactate dehydrogenase A chain [OS=Mus musculus]	light	25.851930858058	25.5019952526
f1	20170526_Fetal_Heart_1	Heart_1	Heart	1	SIEIPRPVDGVEVPGCGK	1xCarbamidomethyl [C16]	0	1908.98477	P26369	Splicing factor U2AF 65 kDa subunit [OS=Mus musculus]	light	25.3286650673122	24.9787294618542
f1	20170526_Fetal_Heart_1	Heart_1	Heart	1	LKGEPLTASPDCEIIEDGKK	1xCarbamidomethyl [C12]	2	2200.11657	A2ASS6	Titin [OS=Mus musculus]	light	22.8969396993057	22.5470040938477
f1	20170526_Fetal_Heart_1	Heart_1	Heart	1	LKGIEEEEILPGFILCDLNNLCHSGR	2xCarbamidomethyl [C16; C22]	1	3026.5074	Q8R050	Eukaryotic peptide chain release factor GTP-binding subunit ERF3A [OS=Mus musculus]	light	23.0427493198135	22.6928137143555
f1	20170526_Fetal_Heart_1	Heart_1	Heart	1	SLELNPNNCTALLRK	1xCarbamidomethyl [C9]	1	1742.92178	Q9CX34	Protein SGT1 homolog [OS=Mus musculus]	light	22.4735121639903	22.1235765585323
f1	20170526_Fetal_Heart_1	Heart_1	Heart	1	SLEILCKPIPFFLR	1xCarbamidomethyl [C6]	0	1732.98186	Q9CPR5	39S ribosomal protein L15, mitochondrial [OS=Mus musculus]	light	22.8240517887627	22.4741161833047
f1	20170526_Fetal_Heart_1	Heart_1	Heart	1	IKLYSESLAR		1	1179.6732	P50396; Q61598	Rab GDP dissociation inhibitor alpha [OS=Mus musculus];Rab GDP dissociation inhibitor beta [OS=Mus musculus]	light	25.7708253518656	25.4208897464076
f1	20170526_Fetal_Heart_1	Heart_1	Heart	1	LICCDILDVLDK	2xCarbamidomethyl [C3; C4]; 1xLabel:13C(6)15N(2) [K12]	0	1484.75786	P62259	14-3-3 protein epsilon [OS=Mus musculus]	light
f1	20170526_Fetal_Heart_1	Heart_1	Heart	1	LKNAYEESLEHLETFK		1	1950.98073	Q02566; Q91Z83	myosin-6 [OS=Mus musculus];Myosin-7 [OS=Mus musculus]	light	26.354679503058	26.0047438976
f1	20170526_Fetal_Heart_1	Heart_1	Heart	1	SLDLQFGAPGHVELR		0	1638.85983	D3YYU8	Obscurin-like protein 1 [OS=Mus musculus]	light	24.075338123835	23.725402518377
f1	20170526_Fetal_Heart_1	Heart_1	Heart	1	SLCPVSWVSAWDDRIAEGTFPGKI	1xCarbamidomethyl [C3]	2	2691.32355	P56391	Cytochrome c oxidase subunit 6B1 [OS=Mus musculus]	light	25.6203226460527	25.2703870405948
f1	20170526_Fetal_Heart_1	Heart_1	Heart	1	SLCPVSWVSAWDDR	1xCarbamidomethyl [C3]; 1xLabel:13C(6)15N(4) [R14]	0	1687.77724	P56391	Cytochrome c oxidase subunit 6B1 [OS=Mus musculus]	light
f1	20170526_Fetal_Heart_1	Heart_1	Heart	1	SLCPVSWVSAWDDR	1xCarbamidomethyl [C3]	0	1677.76897	P56391	Cytochrome c oxidase subunit 6B1 [OS=Mus musculus]	light	26.9700382015912	26.6201025961332
f1	20170526_Fetal_Heart_1	Heart_1	Heart	1	LKQQSELQSQVR		1	1443.79142	Q61792	LIM and SH3 domain protein 1 [OS=Mus musculus]	light	21.1070441482887	20.7571085428307
f1	20170526_Fetal_Heart_1	Heart_1	Heart	1	LKQSAEEQAQAQAQAQAAAEK		1	2199.10001	Q9QXS1-1	plectin [OS=Mus musculus]	light
f1	20170526_Fetal_Heart_1	Heart_1	Heart	1	SLCLSNGGIFPETHRPLLLQK	1xCarbamidomethyl [C3]	0	2380.28056	Q07646-1	mesoderm-specific transcript protein [OS=Mus musculus]	light	25.3180668060328	24.9681312005748
f1	20170526_Fetal_Heart_1	Heart_1	Heart	1	SLCIPFNPLCELQPGAMCVCGK	4xCarbamidomethyl [C3; C10; C18; C20]	0	2551.16342	Q8CGC7	Bifunctional glutamate/proline--tRNA ligase [OS=Mus musculus]	light	22.9779252546047	22.6279896491467
f1	20170526_Fetal_Heart_1	Heart_1	Heart	1	LKSDGALVDCGTSAQK	1xCarbamidomethyl [C10]	1	1649.81631	Q64105	Sepiapterin reductase [OS=Mus musculus]	light	22.6249667600152	22.2750311545572
f1	20170526_Fetal_Heart_1	Heart_1	Heart	1	SICEVLDLER	1xCarbamidomethyl [C3]	0	1233.61436	Q7TNV0	Protein DEK [OS=Mus musculus]	light	24.7312126358015	24.3812770303435
f1	20170526_Fetal_Heart_1	Heart_1	Heart	1	LKSELVANNVTLPAGEQR		1	1939.06071	Q61029; Q61033-1	Lamina-associated polypeptide 2, isoforms beta/delta/epsilon/gamma [OS=Mus musculus];Lamina-associated polypeptide 2, isoforms alpha/zeta [OS=Mus musculus]	light	23.7011081259899	23.3511725205319
f1	20170526_Fetal_Heart_1	Heart_1	Heart	1	SLAVSGLGVIGR		0	1128.67353	Q64511	DNA topoisomerase 2-beta [OS=Mus musculus]	light
f1	20170526_Fetal_Heart_1	Heart_1	Heart	1	IKSLEEIYLFSLPIK		1	1793.0459	P25444	40S ribosomal protein S2 [OS=Mus musculus]	light
f1	20170526_Fetal_Heart_1	Heart_1	Heart	1	SIATVEMVIDGATGQLPHK		0	1967.02664	A2ASS6	Titin [OS=Mus musculus]	light	24.302174799369	23.952239193911
f1	20170526_Fetal_Heart_1	Heart_1	Heart	1	IKQHLENDPGSNEDADIPK		1	2120.02545	Q8CDN6	Thioredoxin-like protein 1 [OS=Mus musculus]	light	23.5263741357477	23.1764385302897
f1	20170526_Fetal_Heart_1	Heart_1	Heart	1	SIATLAITTLLK		0	1244.78241	Q9QZE5; Q9QXK3	Coatomer subunit gamma-1 [OS=Mus musculus];Coatomer subunit gamma-2 [OS=Mus musculus]	light	24.3978667878791	24.0479311824211
f1	20170526_Fetal_Heart_1	Heart_1	Heart	1	IKTADQDLVVDAGQPLTMVVPYDAYPK		1	2947.51214	A2ASS6	Titin [OS=Mus musculus]	light
f1	20170526_Fetal_Heart_1	Heart_1	Heart	1	SLASLGLSLVASGGTAK		0	1531.869	Q9CWJ9	bifunctional purine biosynthesis protein purH [OS=Mus musculus]	light	24.5845281218135	24.2345925163555
f1	20170526_Fetal_Heart_1	Heart_1	Heart	1	LKTGCEYQFR	1xCarbamidomethyl [C5]	1	1301.63068	A2ASS6	Titin [OS=Mus musculus]	light	24.2315874200663	23.8816518146083
f1	20170526_Fetal_Heart_1	Heart_1	Heart	1	LKTNHIGHTGYLNTVTVSPDGSLCASGGK	1xCarbamidomethyl [C24]	1	2984.48944	P68040	Receptor of activated protein C kinase 1 [OS=Mus musculus]	light	23.4860487543468	23.1361131488888
f1	20170526_Fetal_Heart_1	Heart_1	Heart	1	LKTQPTDEEMLFIYSHFK		1	2227.11037	P31786	acyl-CoA-binding protein [OS=Mus musculus]	light	25.9155456241004	25.5656100186424
f1	20170526_Fetal_Heart_1	Heart_1	Heart	1	SLAPSIHGHDYVK		0	1423.73284	P25206	DNA replication licensing factor mcm3 [OS=Mus musculus]	light
f1	20170526_Fetal_Heart_1	Heart_1	Heart	1	IKVDEFVTGNLSFDQINQAFDLMHSGDSIR		1	3396.65288	P28474	alcohol dehydrogenase class-3 [OS=Mus musculus]	light
f1	20170526_Fetal_Heart_1	Heart_1	Heart	1	IKVEKPVVEMDGDEMTR		1	1975.98272	P54071	Isocitrate dehydrogenase [NADP], mitochondrial [OS=Mus musculus]	light	27.6691658895209	27.3192302840629
f1	20170526_Fetal_Heart_1	Heart_1	Heart	1	SLAPLTVGVQEK		0	1241.70998	P06728	Apolipoprotein A-IV [OS=Mus musculus]	light	25.7604925595612	25.4105569541032
f1	20170526_Fetal_Heart_1	Heart_1	Heart	1	SLAGSSGPGASSGPGGDHSELIVR	1xLabel:13C(6)15N(4) [R24]	0	2205.07698	P57776-3	Isoform 3 of Elongation factor 1-delta [OS=Mus musculus]	light
f1	20170526_Fetal_Heart_1	Heart_1	Heart	1	SLAGSSGPGASSGPGGDHSELIVR		0	2195.06871	P57776-3	Isoform 3 of Elongation factor 1-delta [OS=Mus musculus]	light	26.5507149677834	26.2007793623254
f1	20170526_Fetal_Heart_1	Heart_1	Heart	1	SLAGQDQEEQKLEQETQQPLR		1	2455.20593	Q6P5H2-1	Nestin [OS=Mus musculus]	light
f1	20170526_Fetal_Heart_1	Heart_1	Heart	1	LKVNFLPEIITLSK		1	1614.98291	Q9JHU4	Cytoplasmic dynein 1 heavy chain 1 [OS=Mus musculus]	light	22.2598583197046	21.9099227142466
f1	20170526_Fetal_Heart_1	Heart_1	Heart	1	IKSTNPGISIGDVAK		1	1499.84278	O54879	High mobility group protein B3 [OS=Mus musculus]	light	22.2188085724327	21.8688729669747
f1	20170526_Fetal_Heart_1	Heart_1	Heart	1	SICTTVLELLDK	1xCarbamidomethyl [C3]	0	1391.74504	P68254-1	14-3-3 protein theta [OS=Mus musculus]	light	25.872860652866	25.522925047408
f1	20170526_Fetal_Heart_1	Heart_1	Heart	1	LKQEYFVVAATLQDIIR		1	2007.12734	Q9WUB3; Q8CI94	Glycogen phosphorylase, muscle form [OS=Mus musculus];Glycogen phosphorylase, brain form [OS=Mus musculus]	light	24.6686662361758	24.3187306307179
f1	20170526_Fetal_Heart_1	Heart_1	Heart	1	LKPWSLFDVLVEK		0	1573.89884	O54781	SRSF protein kinase 2 [OS=Mus musculus]	light	21.1742515529854	20.8243159475274
f1	20170526_Fetal_Heart_1	Heart_1	Heart	1	LKNAYEESLEHLETFKR	1xLabel:13C(6)15N(2) [K]; 1xLabel:13C(6)15N(4) [R17]	2	2125.10431	Q02566; Q91Z83	myosin-6 [OS=Mus musculus];Myosin-7 [OS=Mus musculus]	light
f1	20170526_Fetal_Heart_1	Heart_1	Heart	1	SIDLPIQSSLYR		0	1391.75291	P48722	Heat shock 70 kDa protein 4L [OS=Mus musculus]	light
f1	20170526_Fetal_Heart_1	Heart_1	Heart	1	SLDLIESLLR		0	1158.67286	Q6ZQ08-4	Isoform 4 of CCR4-NOT transcription complex subunit 1 [OS=Mus musculus]	light	21.4994778086621	21.1495422032041
f1	20170526_Fetal_Heart_1	Heart_1	Heart	1	SLDLFNCEVTNLNAYRENVFK	1xCarbamidomethyl [C7]	1	2546.2344	O35381	Acidic leucine-rich nuclear phosphoprotein 32 family member A [OS=Mus musculus]	light	25.1953933855356	24.8454577800776
f1	20170526_Fetal_Heart_1	Heart_1	Heart	1	IKNEVDSTLTFR		1	1422.75872	Q9CQA3	Succinate dehydrogenase [ubiquinone] iron-sulfur subunit, mitochondrial [OS=Mus musculus]	light	26.1724994617693	25.8225638563113
f1	20170526_Fetal_Heart_1	Heart_1	Heart	1	SLDLFNCEVTNLNAYR	1xCarbamidomethyl [C7]	0	1928.91709	O35381	Acidic leucine-rich nuclear phosphoprotein 32 family member A [OS=Mus musculus]	light	25.3178072896104	24.9678716841524
f1	20170526_Fetal_Heart_1	Heart_1	Heart	1	SLDLFGCEVTNR	1xCarbamidomethyl [C7]; 1xLabel:13C(6)15N(4) [R12]	0	1420.67646	Q9EST5-2	Isoform 2 of Acidic leucine-rich nuclear phosphoprotein 32 family member B [OS=Mus musculus]	light	26.0115045341353	25.6615689286773
f1	20170526_Fetal_Heart_1	Heart_1	Heart	1	SLDLFGCEVTNR	1xCarbamidomethyl [C7]	0	1410.66819	Q9EST5-2	Isoform 2 of Acidic leucine-rich nuclear phosphoprotein 32 family member B [OS=Mus musculus]	light
f1	20170526_Fetal_Heart_1	Heart_1	Heart	1	LKNTSEQDQPMGGWEMIR		1	2119.98993	P14733	Lamin-B1 [OS=Mus musculus]	light	23.7944577117562	23.4445221062982
f1	20170526_Fetal_Heart_1	Heart_1	Heart	1	IKNVDCVLLAR	1xCarbamidomethyl [C6]	1	1300.74057	Q9CQ65	S-methyl-5'-thioadenosine phosphorylase [OS=Mus musculus]	light	24.0779725686059	23.7280369631479
f1	20170526_Fetal_Heart_1	Heart_1	Heart	1	SLDDSCSQLTSFLYSFCQQSR	2xCarbamidomethyl [C6; C17]	0	2529.10206	Q9Z1E4	glycogen [starch] synthase, muscle [OS=Mus musculus]	light	22.1818753259364	21.8319397204784
f1	20170526_Fetal_Heart_1	Heart_1	Heart	1	SIDDLEDELYAQK	1xLabel:13C(6)15N(2) [K13]	0	1546.73626	P58771-1	Tropomyosin alpha-1 chain [OS=Mus musculus]	light
f1	20170526_Fetal_Heart_1	Heart_1	Heart	1	LKPEGLHQLLAGFEDK		0	1794.97486	Q9D892	Inosine triphosphate pyrophosphatase [OS=Mus musculus]	light	23.2919468934628	22.9420112880048
f1	20170526_Fetal_Heart_1	Heart_1	Heart	1	LKPEQLGDISVGNVLEPGAGAVMAR		0	2521.34428	Q921H8	3-ketoacyl-CoA thiolase A, peroxisomal [OS=Mus musculus]	light
f1	20170526_Fetal_Heart_1	Heart_1	Heart	1	SIDDLEDELYAQK		0	1538.72206	P58771-1	Tropomyosin alpha-1 chain [OS=Mus musculus]	light	29.1685831613606	28.8186475559026
f1	20170526_Fetal_Heart_1	Heart_1	Heart	1	SIDDEITEAK		0	1120.53682	Q5EG47	5'-AMP-activated protein kinase catalytic subunit alpha-1 [OS=Mus musculus]	light
f1	20170526_Fetal_Heart_1	Heart_1	Heart	1	SLCYIITHGDEKEE	1xCarbamidomethyl [C3]; 1xLabel:13C(6)15N(2) [K12]	1	1701.78798	Q9QVP4	Myosin regulatory light chain 2, atrial isoform [OS=Mus musculus]	light	27.7862587079748	27.4363231025168
f1	20170526_Fetal_Heart_1	Heart_1	Heart	1	SLCYIITHGDEKEE	1xCarbamidomethyl [C3]	1	1693.77378	Q9QVP4	Myosin regulatory light chain 2, atrial isoform [OS=Mus musculus]	light
f1	20170526_Fetal_Heart_1	Heart_1	Heart	1	LKPGTMIEWGNNWAR		0	1772.89008	O55125	Protein NipSnap homolog 1 [OS=Mus musculus]	light
f1	20170526_Fetal_Heart_1	Heart_1	Heart	1	LKPGYLEATVDWFR		0	1694.89007	Q9D819	Inorganic pyrophosphatase [OS=Mus musculus]	light	23.9621139733862	23.6121783679282
f1	20170526_Fetal_Heart_1	Heart_1	Heart	1	LKPGYLEATVDWFRR		1	1850.99118	Q9D819	Inorganic pyrophosphatase [OS=Mus musculus]	light	22.7042974449049	22.3543618394469
f1	20170526_Fetal_Heart_1	Heart_1	Heart	1	IKPHLMSQEVPEDWDKQPVK		1	2404.23294	P09103	Protein disulfide-isomerase [OS=Mus musculus]	light	26.3966944012623	26.0467587958044
f1	20170526_Fetal_Heart_1	Heart_1	Heart	1	SICTTVLELLDKYLIANATNPESK	1xCarbamidomethyl [C3]	1	2693.40661	P68254-1	14-3-3 protein theta [OS=Mus musculus]	light
f1	20170526_Fetal_Heart_1	Heart_1	Heart	1	LKPLPGETMEK		0	1242.67624	P26039	Talin-1 [OS=Mus musculus]	light	23.9619654797592	23.6120298743012
f1	20170526_Fetal_Heart_1	Heart_1	Heart	1	LKPNLGNGADLPNYR		0	1641.87073	O35685	nuclear migration protein nudC [OS=Mus musculus]	light	24.5755012776146	24.2255656721566
f1	20170526_Fetal_Heart_1	Heart_1	Heart	1	LKPPFPADVGVFGCPTTVANVETVAVSPTICR	2xCarbamidomethyl [C14; C31]	0	3399.74394	Q91YT0	NADH dehydrogenase [ubiquinone] flavoprotein 1, mitochondrial [OS=Mus musculus]	light
f1	20170526_Fetal_Heart_1	Heart_1	Heart	1	LKPVIGVNTDPERSEGHLCLPVR	1xCarbamidomethyl [C19]	1	2586.38207	Q8C5H8-1	NAD kinase 2, mitochondrial [OS=Mus musculus]	light	21.1231976999525	20.7732620944945
f1	20170526_Fetal_Heart_1	Heart_1	Heart	1	SICTTVLELLDK	1xCarbamidomethyl [C3]; 1xLabel:13C(6)15N(2) [K12]	0	1399.75924	P68254-1	14-3-3 protein theta [OS=Mus musculus]	light
f1	20170526_Fetal_Heart_1	Heart_1	Heart	1	LKNAYEESLEHLETFKR		2	2107.08184	Q02566; Q91Z83	myosin-6 [OS=Mus musculus];Myosin-7 [OS=Mus musculus]	light	30.1452804451835	29.7953448397255
f1	20170526_Fetal_Heart_1	Heart_1	Heart	1	LICCDILDVLDKHLIPAANTGESK	2xCarbamidomethyl [C3; C4]	1	2695.37935	P62259	14-3-3 protein epsilon [OS=Mus musculus]	light	28.5108229053396	28.1608872998816
f1	20170526_Fetal_Heart_1	Heart_1	Heart	1	SHFEQWGTLTDCVVMRDPNTKR	1xCarbamidomethyl [C12]	2	2677.26096	P49312-1	Heterogeneous nuclear ribonucleoprotein A1 [OS=Mus musculus]	light	26.9360555345366	26.5861199290786
f1	20170526_Fetal_Heart_1	Heart_1	Heart	1	LICCDILDVLDKHLIPAANTGESK	2xCarbamidomethyl [C3; C4]; 2xLabel:13C(6)15N(2) [K12; K24]	1	2711.40775	P62259	14-3-3 protein epsilon [OS=Mus musculus]	light
f1	20170526_Fetal_Heart_1	Heart_1	Heart	1	IIEENIPELLSLNLSSNR		0	2054.11281	Q99JX7	nuclear RNA export factor 1 [OS=Mus musculus]	light
f1	20170526_Fetal_Heart_1	Heart_1	Heart	1	ILEENSDLIR		0	1201.64229	Q8C0D5	Elongation factor-like GTPase 1 [OS=Mus musculus]	light
f1	20170526_Fetal_Heart_1	Heart_1	Heart	1	LLEENVSVFKK		1	1305.74128	Q8CG47	Structural maintenance of chromosomes protein 4 [OS=Mus musculus]	light	21.8562360124471	21.5063004069891
f1	20170526_Fetal_Heart_1	Heart_1	Heart	1	LLEEQTCEAASETR	1xCarbamidomethyl [C7]	0	1636.74829	Q9DBR0	A-kinase anchor protein 8 [OS=Mus musculus]	light
f1	20170526_Fetal_Heart_1	Heart_1	Heart	1	LIEESPIDEVVVTNTVPHELQK		0	2489.31336	Q9D0M1	Phosphoribosyl pyrophosphate synthase-associated protein 1 [OS=Mus musculus]	light
f1	20170526_Fetal_Heart_1	Heart_1	Heart	1	ILEFFGLKK		1	1094.66084	P09103	Protein disulfide-isomerase [OS=Mus musculus]	light	25.0023992471511	24.6524636416931
f1	20170526_Fetal_Heart_1	Heart_1	Heart	1	SGKYDLDFKSPDDPSR		2	1826.85553	P17182	alpha-enolase [OS=Mus musculus]	light	29.0559796734501	28.7060440679921
f1	20170526_Fetal_Heart_1	Heart_1	Heart	1	ILEFFGLKKEECPAVR	1xCarbamidomethyl [C12]	2	1936.03608	P09103	Protein disulfide-isomerase [OS=Mus musculus]	light
f1	20170526_Fetal_Heart_1	Heart_1	Heart	1	SGKTELAEPIAIRPTSETVMYPAYAK		1	2823.45971	Q8CGC7	Bifunctional glutamate/proline--tRNA ligase [OS=Mus musculus]	light
f1	20170526_Fetal_Heart_1	Heart_1	Heart	1	LLEFNQGKLPFAAAQIGNSFR		1	2321.24008	Q9CZD3	Glycine--tRNA ligase [OS=Mus musculus]	light
f1	20170526_Fetal_Heart_1	Heart_1	Heart	1	LLEFQLALKDCEECIQLEPTFIK	2xCarbamidomethyl [C11; C14]	1	2837.44637	Q60864	stress-induced-phosphoprotein 1 [OS=Mus musculus]	light	23.1051367411891	22.7552011357311
f1	20170526_Fetal_Heart_1	Heart_1	Heart	1	SGKLDAFLVLEQLR		1	1588.90572	O08638-1	Myosin-11 [OS=Mus musculus]	light
f1	20170526_Fetal_Heart_1	Heart_1	Heart	1	SGKGPILMELQTYR		1	1592.84649	P35486	Pyruvate dehydrogenase E1 component subunit alpha, somatic form, mitochondrial [OS=Mus musculus]	light	25.30944124239	24.959505636932
f1	20170526_Fetal_Heart_1	Heart_1	Heart	1	SGIDILVGTPGR		0	1184.66336	Q9JIK5	Nucleolar RNA helicase 2 [OS=Mus musculus]	light	22.8306721599494	22.4807365544914
f1	20170526_Fetal_Heart_1	Heart_1	Heart	1	SGKAPILIATDVASR		1	1498.85877	Q501J6	Probable ATP-dependent RNA helicase DDX17 [OS=Mus musculus]	light	23.6787866599075	23.3288510544495
f1	20170526_Fetal_Heart_1	Heart_1	Heart	1	SGHFEQAIKEGEDMIAEEHFGSEK		1	2705.21478	Q62261-1	Spectrin beta chain, non-erythrocytic 1 [OS=Mus musculus]	light	23.2392939094157	22.8893583039577
f1	20170526_Fetal_Heart_1	Heart_1	Heart	1	SGGVNQYVVR		0	1078.56398	Q8K2Z4-2	Isoform 2 of Condensin complex subunit 1 [OS=Mus musculus]	light
f1	20170526_Fetal_Heart_1	Heart_1	Heart	1	SGGTEGLLAEKLEALITQTR		1	2087.13427	Q8BMA6	Signal recognition particle subunit SRP68 [OS=Mus musculus]	light
f1	20170526_Fetal_Heart_1	Heart_1	Heart	1	LIEGHEYQFR		0	1291.64296	A2ASS6	Titin [OS=Mus musculus]	light	25.9919818563923	25.6420462509343
f1	20170526_Fetal_Heart_1	Heart_1	Heart	1	LLEGHEYVFR		0	1262.6528	A2ASS6	Titin [OS=Mus musculus]	light	26.1648769546422	25.8149413491842
f1	20170526_Fetal_Heart_1	Heart_1	Heart	1	LLEGKDYIFR		1	1253.68885	A2ASS6	Titin [OS=Mus musculus]	light	24.746398994053	24.396463388595
f1	20170526_Fetal_Heart_1	Heart_1	Heart	1	ILEGMGVTFHCK	1xCarbamidomethyl [C11]	0	1391.681	A2ASS6	Titin [OS=Mus musculus]	light	24.0530301417869	23.703094536329
f1	20170526_Fetal_Heart_1	Heart_1	Heart	1	LIEHGVNTADDLVR		0	1551.81255	Q9Z2L7-1	Cytokine receptor-like factor 3 [OS=Mus musculus]	light	23.7398938926109	23.3899582871529
f1	20170526_Fetal_Heart_1	Heart_1	Heart	1	SGGNYQISYLENSAHLTIVK		0	2194.11387	A2ASS6	Titin [OS=Mus musculus]	light	24.2983590850587	23.9484234796007
f1	20170526_Fetal_Heart_1	Heart_1	Heart	1	LLEKENQEPLRFEDAEDQVLER		2	2700.34751	Q6P5H2-1	Nestin [OS=Mus musculus]	light
f1	20170526_Fetal_Heart_1	Heart_1	Heart	1	LLEKHEYNFR		1	1348.70081	A2ASS6	Titin [OS=Mus musculus]	light	24.5164404178589	24.1665048124009
f1	20170526_Fetal_Heart_1	Heart_1	Heart	1	SGGMSNELNNIISR		0	1491.72202	Q91V92	ATP-citrate synthase [OS=Mus musculus]	light
f1	20170526_Fetal_Heart_1	Heart_1	Heart	1	SGGMDAVQTVTGGLR		0	1448.7162	Q9EQP2	EH domain-containing protein 4 [OS=Mus musculus]	light	23.4908722937398	23.1409366882818
f1	20170526_Fetal_Heart_1	Heart_1	Heart	1	LIEFYKHESCGQCTPCR	3xCarbamidomethyl [C10; C13; C16]	1	2184.96234	Q91YT0	NADH dehydrogenase [ubiquinone] flavoprotein 1, mitochondrial [OS=Mus musculus]	light
f1	20170526_Fetal_Heart_1	Heart_1	Heart	1	SGLGDDLVQALGLSK		0	1472.7955	Q6P9Q4	FH1/FH2 domain-containing protein 1 [OS=Mus musculus]	light
f1	20170526_Fetal_Heart_1	Heart_1	Heart	1	SGLGELILPENEPGSSIMPGK		0	2125.08455	P97807-1	fumarate hydratase, mitochondrial [OS=Mus musculus]	light	24.9802929248863	24.6303573194283
f1	20170526_Fetal_Heart_1	Heart_1	Heart	1	SGLNQIPNRR		1	1154.63888	Q99PV0	Pre-mRNA-processing-splicing factor 8 [OS=Mus musculus]	light	20.4234425685506	20.0735069630926
f1	20170526_Fetal_Heart_1	Heart_1	Heart	1	SGNCYLDIRPR	1xCarbamidomethyl [C4]	0	1350.65829	Q61554	Fibrillin-1 [OS=Mus musculus]	light	24.4639369011526	24.1140012956946
f1	20170526_Fetal_Heart_1	Heart_1	Heart	1	LLDVVHPAAK		0	1062.63061	P80313	T-complex protein 1 subunit eta [OS=Mus musculus]	light	26.2051999856284	25.8552643801704
f1	20170526_Fetal_Heart_1	Heart_1	Heart	1	IIDVVYNASNNELVR		0	1718.90717	P62242	40S ribosomal protein S8 [OS=Mus musculus]	light	26.8459924997369	26.4960568942789
f1	20170526_Fetal_Heart_1	Heart_1	Heart	1	IIDVVYNASNNELVR	1xLabel:13C(6)15N(4) [R15]	0	1728.91544	P62242	40S ribosomal protein S8 [OS=Mus musculus]	light
f1	20170526_Fetal_Heart_1	Heart_1	Heart	1	LIDWGLAEFYHPGQEYNVR		0	2307.11929	Q60737	Casein kinase II subunit alpha [OS=Mus musculus]	light	23.8442192963895	23.4942836909315
f1	20170526_Fetal_Heart_1	Heart_1	Heart	1	ILDWHVANTDKK		1	1439.76414	Q93092	Transaldolase [OS=Mus musculus]	light	24.9173046023643	24.5673689969064
f1	20170526_Fetal_Heart_1	Heart_1	Heart	1	SGNALFHASTLHR		0	1410.72367	P23116	Eukaryotic translation initiation factor 3 subunit A [OS=Mus musculus]	light	23.3994707787319	23.0495351732739
f1	20170526_Fetal_Heart_1	Heart_1	Heart	1	LLDYVPIGPR		0	1142.65682	P46460	Vesicle-fusing ATPase [OS=Mus musculus]	light
f1	20170526_Fetal_Heart_1	Heart_1	Heart	1	LLEAAITPQTK		0	1184.68851	Q8VCN5	Cystathionine gamma-lyase [OS=Mus musculus]	light
f1	20170526_Fetal_Heart_1	Heart_1	Heart	1	LLEAASVSSK		0	1004.56225	E9Q557	Desmoplakin [OS=Mus musculus]	light	24.2123417145649	23.8624061091069
f1	20170526_Fetal_Heart_1	Heart_1	Heart	1	LLEACTFHKH	1xCarbamidomethyl [C5]	1	1255.6252	Q921I1	Serotransferrin [OS=Mus musculus]	light	25.6953743345091	25.3454387290512
f1	20170526_Fetal_Heart_1	Heart_1	Heart	1	SGMVQTEAQYR		0	1269.58921	P35235	tyrosine-protein phosphatase non-receptor type 11 [OS=Mus musculus]	light
f1	20170526_Fetal_Heart_1	Heart_1	Heart	1	LLEAGDFICQALNRK	1xCarbamidomethyl [C9]	1	1747.91597	P38060	Hydroxymethylglutaryl-CoA lyase, mitochondrial [OS=Mus musculus]	light
f1	20170526_Fetal_Heart_1	Heart_1	Heart	1	LLEAHEEQNVDSYTEAVKEYDSISR		1	2925.37485	Q9DB05	alpha-soluble nsf attachment protein [OS=Mus musculus]	light
f1	20170526_Fetal_Heart_1	Heart_1	Heart	1	ILEAHQNVAQLSLTEAQLR		0	2134.16149	Q8K1B8	Fermitin family homolog 3 [OS=Mus musculus]	light
f1	20170526_Fetal_Heart_1	Heart_1	Heart	1	LLEALDDMLAQDIAK		0	1658.86695	Q8BH64	EH domain-containing protein 2 [OS=Mus musculus]	light
f1	20170526_Fetal_Heart_1	Heart_1	Heart	1	LIEALSHEAIVLAACGR	1xCarbamidomethyl [C15]	0	1822.98438	Q8BK67	Protein RCC2 [OS=Mus musculus]	light	24.2077742472324	23.8578386417744
f1	20170526_Fetal_Heart_1	Heart_1	Heart	1	LLEAQACTGGIIHPTTGQK	1xCarbamidomethyl [C7]	0	1995.03279	E9Q557	Desmoplakin [OS=Mus musculus]	light	24.5035943018525	24.1536586963945
f1	20170526_Fetal_Heart_1	Heart_1	Heart	1	LLEAQIATGGVIDPVHSHR		0	2013.0876	Q8R0W0	epiplakin [OS=Mus musculus]	light
f1	20170526_Fetal_Heart_1	Heart_1	Heart	1	LLEAQSHFR		0	1100.58472	P16546	Spectrin alpha chain, non-erythrocytic 1 [OS=Mus musculus]	light	25.1653086413905	24.8153730359325
f1	20170526_Fetal_Heart_1	Heart_1	Heart	1	LLEAQVATGGIIDPVHSHR		0	2013.0876	Q9QXS1-1	plectin [OS=Mus musculus]	light	22.6686700228987	22.3187344174407
f1	20170526_Fetal_Heart_1	Heart_1	Heart	1	LIEAVDNMLTNK		0	1360.71408	Q9EQP2	EH domain-containing protein 4 [OS=Mus musculus]	light	23.7895811044055	23.4396454989475
f1	20170526_Fetal_Heart_1	Heart_1	Heart	1	SGLSSPVYIDLR		0	1306.70014	P13439	uridine 5'-monophosphate synthase [OS=Mus musculus]	light
f1	20170526_Fetal_Heart_1	Heart_1	Heart	1	LLEDFGDGGAFPEIHVAQYPLDMGR		0	2747.31338	Q9CSN1	SNW domain-containing protein 1 [OS=Mus musculus]	light
f1	20170526_Fetal_Heart_1	Heart_1	Heart	1	SGIPIVTSPYQIHFTK		0	1787.96905	P01027-1	Complement C3 [OS=Mus musculus]	light	22.4828865950026	22.1329509895446
f1	20170526_Fetal_Heart_1	Heart_1	Heart	1	LLEDFLQEGEEPDEDDAYQVLSTLKR		1	3052.46333	O35638	Cohesin subunit SA-2 [OS=Mus musculus]	light
f1	20170526_Fetal_Heart_1	Heart_1	Heart	1	IIEDHLASR		0	1053.56873	Q8CFE2	Histone PARylation factor 1 [OS=Mus musculus]	light
f1	20170526_Fetal_Heart_1	Heart_1	Heart	1	ILEDKEGTLPAALVQPR		1	1850.03819	Q9CQ60	6-phosphogluconolactonase [OS=Mus musculus]	light	25.2247820319682	24.8748464265102
f1	20170526_Fetal_Heart_1	Heart_1	Heart	1	LLEDKNGEVQNLAVK		1	1669.91193	Q6ZQ38	cullin-associated nedd8-dissociated protein 1 [OS=Mus musculus]	light	23.6637131423814	23.3137775369234
f1	20170526_Fetal_Heart_1	Heart_1	Heart	1	SGGIERPFVLSR		0	1317.72736	Q8BHN3-2	Isoform 2 of Neutral alpha-glucosidase AB [OS=Mus musculus]	light
f1	20170526_Fetal_Heart_1	Heart_1	Heart	1	SGNIVAGIANESK		0	1259.65901	Q3THK7	GMP synthase [glutamine-hydrolyzing] [OS=Mus musculus]	light	22.6832315203306	22.3332959148726
f1	20170526_Fetal_Heart_1	Heart_1	Heart	1	LLEIDPYLKPFAADFQR		0	2036.08514	Q9D6Y9	1,4-alpha-glucan-branching enzyme [OS=Mus musculus]	light	24.1849004580668	23.8349648526088
f1	20170526_Fetal_Heart_1	Heart_1	Heart	1	LLELGPKPEVAQQTR		0	1678.94865	Q8CIE6	coatomer subunit alpha [OS=Mus musculus]	light	23.5928905181237	23.2429549126657
f1	20170526_Fetal_Heart_1	Heart_1	Heart	1	LLETCSIALVGK	1xCarbamidomethyl [C5]	0	1303.729	P70698	CTP synthase 1 [OS=Mus musculus]	light
f1	20170526_Fetal_Heart_1	Heart_1	Heart	1	LLETIDQLHLEFAK		0	1669.91595	Q9JI91	Alpha-actinin-2 [OS=Mus musculus]	light	26.4257269807242	26.0757913752662
f1	20170526_Fetal_Heart_1	Heart_1	Heart	1	LLETIDQLHLEFAKR		1	1826.01706	Q9JI91	Alpha-actinin-2 [OS=Mus musculus]	light	24.2497899509871	23.8998543455291
f1	20170526_Fetal_Heart_1	Heart_1	Heart	1	LLETIDQLYLEYAK		0	1711.91528	Q7TPR4	Alpha-actinin-1 [OS=Mus musculus]	light	24.4069776005882	24.0570419951302
f1	20170526_Fetal_Heart_1	Heart_1	Heart	1	LLETIDQLYLEYAKR		1	1868.01639	Q7TPR4	Alpha-actinin-1 [OS=Mus musculus]	light	22.7358456212938	22.3859100158358
f1	20170526_Fetal_Heart_1	Heart_1	Heart	1	IIETLSQQLQAK		0	1371.78421	O70591	Prefoldin subunit 2 [OS=Mus musculus]	light	24.6524369083564	24.3025013028984
f1	20170526_Fetal_Heart_1	Heart_1	Heart	1	LLETTDRPDGHQNNLR		0	1878.94166	P70168	Importin subunit beta-1 [OS=Mus musculus]	light	25.8405180799853	25.4905824745273
f1	20170526_Fetal_Heart_1	Heart_1	Heart	1	LLETTDRPDGHQNNLR	1xLabel:13C(6)15N(4) [R]	0	1888.94993	P70168	Importin subunit beta-1 [OS=Mus musculus]	light
f1	20170526_Fetal_Heart_1	Heart_1	Heart	1	SGDETPGSEAPGDKAVEEQGDDQDSEK		1	2777.15039	Q00PI9	heterogeneous nuclear ribonucleoprotein U-like protein 2 [OS=Mus musculus]	light
f1	20170526_Fetal_Heart_1	Heart_1	Heart	1	LIETTSNMNSSYIK		0	1600.7887	Q61687	transcriptional regulator ATRX [OS=Mus musculus]	light
f1	20170526_Fetal_Heart_1	Heart_1	Heart	1	LIEVANLACSISNNEEGVK	1xCarbamidomethyl [C9]	0	2060.03285	P26231	Catenin alpha-1 [OS=Mus musculus]	light
f1	20170526_Fetal_Heart_1	Heart_1	Heart	1	SGDAAIVDMVPGKPMCVESFSDYPPLGR	1xCarbamidomethyl [C16]; 1xOxidation [M]	0	3011.39474	P10126	Elongation factor 1-alpha 1 [OS=Mus musculus]	light	25.5191738143923	25.1692382089343
f1	20170526_Fetal_Heart_1	Heart_1	Heart	1	LLESLDQLELR		0	1328.74201	Q91YN9	BAG family molecular chaperone regulator 2 [OS=Mus musculus]	light	23.6614066965374	23.3114710910794
f1	20170526_Fetal_Heart_1	Heart_1	Heart	1	SGDAAIVDMVPGKPMCVESFSDYPPLGR	1xCarbamidomethyl [C16]	0	2995.39983	P10126	Elongation factor 1-alpha 1 [OS=Mus musculus]	light	27.8880954545562	27.5381598490982
f1	20170526_Fetal_Heart_1	Heart_1	Heart	1	LLEVDNRVVLPMELPIR		1	2006.14669	P00405	Cytochrome c oxidase subunit 2 [OS=Mus musculus]	light	23.2684516222943	22.9185160168363
f1	20170526_Fetal_Heart_1	Heart_1	Heart	1	LLEVEHPAAK		0	1106.62044	P11983	T-complex protein 1 subunit alpha [OS=Mus musculus]	light	25.637701966911	25.2877663614531
f1	20170526_Fetal_Heart_1	Heart_1	Heart	1	SGAYLIPLLER		0	1231.7045	P54823	Probable ATP-dependent RNA helicase DDX6 [OS=Mus musculus]	light	24.0512769932175	23.7013413877595
f1	20170526_Fetal_Heart_1	Heart_1	Heart	1	LLEVIILQCK	1xCarbamidomethyl [C9]	0	1228.73336	Q9EPL8	Importin-7 [OS=Mus musculus]	light	23.2925004002972	22.9425647948392
f1	20170526_Fetal_Heart_1	Heart_1	Heart	1	LLEVLSGEMLPRPTK		0	1682.95095	P15508	Spectrin beta chain, erythrocytic [OS=Mus musculus]	light	21.2660561845274	20.9161205790694
f1	20170526_Fetal_Heart_1	Heart_1	Heart	1	LLEVSDDPQVLAVAAHDVGEYVR		0	2495.27764	Q8BVE3	V-type proton ATPase subunit H [OS=Mus musculus]	light
f1	20170526_Fetal_Heart_1	Heart_1	Heart	1	IIEVVDAIMTTAQSHQR		0	1911.99567	Q9WUA3-1	ATP-dependent 6-phosphofructokinase, platelet type [OS=Mus musculus]	light	24.9826419204482	24.6327063149902
f1	20170526_Fetal_Heart_1	Heart_1	Heart	1	SGASWTCQQLR	1xCarbamidomethyl [C7]	0	1293.60044	Q8K2Y7	39S ribosomal protein L47, mitochondrial [OS=Mus musculus]	light
f1	20170526_Fetal_Heart_1	Heart_1	Heart	1	SGASEANLIVAK		0	1159.63173	E9PVX6	Proliferation marker protein Ki-67 [OS=Mus musculus]	light
f1	20170526_Fetal_Heart_1	Heart_1	Heart	1	LLEVYDQLFK		0	1267.69327	Q99P88	nuclear pore complex protein nup155 [OS=Mus musculus]	light	22.7624012008366	22.4124655953786
f1	20170526_Fetal_Heart_1	Heart_1	Heart	1	SGAQASSTPLSPTR		0	1359.68628	P48678-1	Prelamin-A/C [OS=Mus musculus]	light	21.362575410837	21.012639805379
f1	20170526_Fetal_Heart_1	Heart_1	Heart	1	LIEYCHSK	1xCarbamidomethyl [C5]	0	1049.50844	P45376	aldose reductase [OS=Mus musculus]	light	18.404780236087	18.054844630629
f1	20170526_Fetal_Heart_1	Heart_1	Heart	1	SGALLACGIVNSGVR	1xCarbamidomethyl [C7]	0	1473.78422	Q8VDM4	26S proteasome non-ATPase regulatory subunit 2 [OS=Mus musculus]	light
f1	20170526_Fetal_Heart_1	Heart_1	Heart	1	SGAYSAGYGGYEEYSGLSDGYGFTTDLFGR		0	3147.34903	Q9Z2X1-1	Heterogeneous nuclear ribonucleoprotein F [OS=Mus musculus]	light
f1	20170526_Fetal_Heart_1	Heart_1	Heart	1	SGDSEVYQMGDVSQK		0	1629.70609	Q9CYR0	Single-stranded DNA-binding protein, mitochondrial [OS=Mus musculus]	light
f1	20170526_Fetal_Heart_1	Heart_1	Heart	1	LLERPPEFTLPLYNK		0	1830.016	A2ASS6	Titin [OS=Mus musculus]	light	25.9754036016139	25.6254679961559
f1	20170526_Fetal_Heart_1	Heart_1	Heart	1	SGEAKEGEEAGPGDPLLEAVPK		1	2180.07173	Q61081	Hsp90 co-chaperone Cdc37 [OS=Mus musculus]	light	23.3639554604015	23.0140198549435
f1	20170526_Fetal_Heart_1	Heart_1	Heart	1	SGGFASALER		0	994.49523	Q9CY16	28S ribosomal protein S28, mitochondrial [OS=Mus musculus]	light	23.4880356304685	23.1381000250105
f1	20170526_Fetal_Heart_1	Heart_1	Heart	1	SGFTTANQVLGVSSK		0	1495.7751	O08601-2	Isoform 2 of Microsomal triglyceride transfer protein large subunit [OS=Mus musculus]	light
f1	20170526_Fetal_Heart_1	Heart_1	Heart	1	SGEYSCIFLPEPVGR	1xCarbamidomethyl [C6]	0	1710.81558	P18572-1	Basigin [OS=Mus musculus]	light	23.834471242876	23.484535637418
f1	20170526_Fetal_Heart_1	Heart_1	Heart	1	SGEVLVNVKEHSR		1	1453.77577	Q9QZD9	Eukaryotic translation initiation factor 3 subunit I [OS=Mus musculus]	light
f1	20170526_Fetal_Heart_1	Heart_1	Heart	1	LLELLWNK		0	1028.61389	O35864	COP9 signalosome complex subunit 5 [OS=Mus musculus]	light
f1	20170526_Fetal_Heart_1	Heart_1	Heart	1	LLELQELVLR		0	1225.75145	Q921M4-1	Golgin subfamily A member 2 [OS=Mus musculus]	light
f1	20170526_Fetal_Heart_1	Heart_1	Heart	1	LLELQYFISR		0	1281.72015	Q61543	Golgi apparatus protein 1 [OS=Mus musculus]	light	22.2444084064369	21.8944728009789
f1	20170526_Fetal_Heart_1	Heart_1	Heart	1	LLEITEGSEFLR		0	1406.75257	Q9DCB8	iron-sulfur cluster assembly 2 homolog, mitochondrial [OS=Mus musculus]	light	23.0827963124458	22.7328607069878
f1	20170526_Fetal_Heart_1	Heart_1	Heart	1	SGEVLVNVK		0	944.54112	Q9QZD9	Eukaryotic translation initiation factor 3 subunit I [OS=Mus musculus]	light
f1	20170526_Fetal_Heart_1	Heart_1	Heart	1	SGETEDTFIADLVVGLCTGQIK	1xCarbamidomethyl [C17]	0	2353.15917	P17182; P21550; P17183	alpha-enolase [OS=Mus musculus];Beta-enolase [OS=Mus musculus];Gamma-enolase [OS=Mus musculus]	light
f1	20170526_Fetal_Heart_1	Heart_1	Heart	1	LLEMNLMHAPQVADAILGNQMFTHYDR	1xOxidation [M]	0	3144.50636	Q68FD5	Clathrin heavy chain 1 [OS=Mus musculus]	light	23.6742704863452	23.3243348808872
f1	20170526_Fetal_Heart_1	Heart_1	Heart	1	IIENELEGFGIR		0	1389.73726	P32233	developmentally-regulated GTP-binding protein 1 [OS=Mus musculus]	light
f1	20170526_Fetal_Heart_1	Heart_1	Heart	1	IIENLHDVAYK		0	1314.70523	Q9DB77	Cytochrome b-c1 complex subunit 2, mitochondrial [OS=Mus musculus]	light	27.7526527494881	27.4027171440301
f1	20170526_Fetal_Heart_1	Heart_1	Heart	1	SGEIEPVSVK		0	1044.55717	Q64433	10 kDa heat shock protein, mitochondrial [OS=Mus musculus]	light	27.5079413509492	27.1580057454913
f1	20170526_Fetal_Heart_1	Heart_1	Heart	1	LLENMTEVVR		0	1203.64018	Q99K01-2	Isoform 2 of Pyridoxal-dependent decarboxylase domain-containing protein 1 [OS=Mus musculus]	light
f1	20170526_Fetal_Heart_1	Heart_1	Heart	1	LLENPTISHQK		0	1279.70048	Q8K2Z4-2	Isoform 2 of Condensin complex subunit 1 [OS=Mus musculus]	light	22.1813025722407	21.8313669667828
f1	20170526_Fetal_Heart_1	Heart_1	Heart	1	ILEPGLNVLIPVLDR		0	1660.99962	Q99JB2	Stomatin-like protein 2, mitochondrial [OS=Mus musculus]	light	24.3635273109901	24.0135917055321
f1	20170526_Fetal_Heart_1	Heart_1	Heart	1	SGEHDFGAAFDGDGDRNMILGK		1	2309.02513	Q9D0F9	Phosphoglucomutase-1 [OS=Mus musculus]	light	24.8456864387733	24.4957508333154
f1	20170526_Fetal_Heart_1	Heart_1	Heart	1	SGEGEVSGLLR	1xLabel:13C(6)15N(4) [R11]	0	1113.5774	Q62318	Transcription intermediary factor 1-beta [OS=Mus musculus]	light	25.9925759598378	25.6426403543798
f1	20170526_Fetal_Heart_1	Heart_1	Heart	1	LLEPLVTQVTTLVNTNSK		0	1970.11683	P26231	Catenin alpha-1 [OS=Mus musculus]	light	24.5775520307859	24.2276164253279
f1	20170526_Fetal_Heart_1	Heart_1	Heart	1	LLEPLVTQVTTLVNTSNK		0	1970.11683	Q61301	Catenin alpha-2 [OS=Mus musculus]	light
f1	20170526_Fetal_Heart_1	Heart_1	Heart	1	LIEPNTAVTR		0	1113.62625	Q9DCU9	4-hydroxy-2-oxoglutarate aldolase, mitochondrial [OS=Mus musculus]	light
f1	20170526_Fetal_Heart_1	Heart_1	Heart	1	LLEPVLLLGK		0	1094.71836	P14131	40S ribosomal protein S16 [OS=Mus musculus]	light	27.0676519791712	26.7177163737132
f1	20170526_Fetal_Heart_1	Heart_1	Heart	1	LLEPVLLLGK	1xLabel:13C(6)15N(2) [K10]	0	1102.73256	P14131	40S ribosomal protein S16 [OS=Mus musculus]	light
f1	20170526_Fetal_Heart_1	Heart_1	Heart	1	SGEGEVSGLLR		0	1103.56913	Q62318	Transcription intermediary factor 1-beta [OS=Mus musculus]	light
f1	20170526_Fetal_Heart_1	Heart_1	Heart	1	SGECPAALVGGINLLLKPNTSVQFMK	1xCarbamidomethyl [C4]	0	2744.44737	P19096	Fatty acid synthase [OS=Mus musculus]	light
f1	20170526_Fetal_Heart_1	Heart_1	Heart	1	ILEQEEEEEQAGK		0	1531.71222	Q99MR6-1	serrate RNA effector molecule homolog [OS=Mus musculus]	light
f1	20170526_Fetal_Heart_1	Heart_1	Heart	1	LIEQPELASK		0	1127.63067	P00375	dihydrofolate reductase [OS=Mus musculus]	light	24.4953706424355	24.1454350369775
f1	20170526_Fetal_Heart_1	Heart_1	Heart	1	LLEQYKEESK		1	1266.65761	Q8VEK3	Heterogeneous nuclear ribonucleoprotein U [OS=Mus musculus]	light	22.9250029147603	22.5750673093023
f1	20170526_Fetal_Heart_1	Heart_1	Heart	1	LLELFPVNR		0	1100.64626	Q91VK1	Basic leucine zipper and W2 domain-containing protein 2 [OS=Mus musculus]	light	24.6941375466086	24.3442019411506
f1	20170526_Fetal_Heart_1	Heart_1	Heart	1	IKELTYQTEEDRK	1xLabel:13C(6)15N(4) [R12]	2	1662.85726	Q91Z83	Myosin-7 [OS=Mus musculus]	light
f1	20170526_Fetal_Heart_1	Heart_1	Heart	1	LIDVNHYAKEEVAAR		1	1727.90751	P16546	Spectrin alpha chain, non-erythrocytic 1 [OS=Mus musculus]	light	22.786977584593	22.437041979135
f1	20170526_Fetal_Heart_1	Heart_1	Heart	1	SGPFAPVLSATSR		0	1289.68483	Q9CR68	cytochrome b-c1 complex subunit Rieske, mitochondrial [OS=Mus musculus]	light	26.5816303326417	26.2316947271837
f1	20170526_Fetal_Heart_1	Heart_1	Heart	1	ILDDICVAK	1xCarbamidomethyl [C6]	0	1046.55506	Q99MN1	Lysine--tRNA ligase [OS=Mus musculus]	light	25.2260391966081	24.8761035911502
f1	20170526_Fetal_Heart_1	Heart_1	Heart	1	SGYAFVDYPDQNWAIR		0	1901.88169	Q5SF07	Insulin-like growth factor 2 mRNA-binding protein 2 [OS=Mus musculus]	light
f1	20170526_Fetal_Heart_1	Heart_1	Heart	1	LLDDLVTCASR	1xCarbamidomethyl [C8]	0	1262.64091	O89103	Complement component C1q receptor [OS=Mus musculus]	light
f1	20170526_Fetal_Heart_1	Heart_1	Heart	1	LIDDMVAQAMK		0	1234.61701	O88844	Isocitrate dehydrogenase [NADP] cytoplasmic [OS=Mus musculus]	light	24.6225228597769	24.2725872543189
f1	20170526_Fetal_Heart_1	Heart_1	Heart	1	LIDDMVAQVLK		0	1244.69189	P54071	Isocitrate dehydrogenase [NADP], mitochondrial [OS=Mus musculus]	light
f1	20170526_Fetal_Heart_1	Heart_1	Heart	1	LIDDMVAQVLK	1xLabel:13C(6)15N(2) [K11]	0	1252.70608	P54071	Isocitrate dehydrogenase [NADP], mitochondrial [OS=Mus musculus]	light
f1	20170526_Fetal_Heart_1	Heart_1	Heart	1	SGYAFVDCPDEHWAMK	1xCarbamidomethyl [C8]	0	1912.79928	O88477	Insulin-like growth factor 2 mRNA-binding protein 1 [OS=Mus musculus]	light
f1	20170526_Fetal_Heart_1	Heart_1	Heart	1	LLDDNGNIAEELSILK		0	1756.93272	Q9ERR7	selenoprotein F [OS=Mus musculus]	light
f1	20170526_Fetal_Heart_1	Heart_1	Heart	1	ILDDPSPPQPGEEK		0	1521.74313	Q924X2	Carnitine O-palmitoyltransferase 1, muscle isoform [OS=Mus musculus]	light	24.8326922628053	24.4827566573473
f1	20170526_Fetal_Heart_1	Heart_1	Heart	1	ILDDSDSNTSVVQK		0	1520.74386	Q9ERU9	E3 SUMO-protein ligase RanBP2 [OS=Mus musculus]	light
f1	20170526_Fetal_Heart_1	Heart_1	Heart	1	IIDDSEITKEDDALWPPPDR		1	2325.1245	P61327	Protein mago nashi homolog [OS=Mus musculus]	light
f1	20170526_Fetal_Heart_1	Heart_1	Heart	1	SGVYKHEAGDMMGGHAIR	1xOxidation [M]	1	1931.88508	P10605	Cathepsin B [OS=Mus musculus]	light	20.7651950305171	20.4152594250591
f1	20170526_Fetal_Heart_1	Heart_1	Heart	1	ILDDWGEMCK	1xCarbamidomethyl [C9]	0	1266.54932	Q9CXI5	Mesencephalic astrocyte-derived neurotrophic factor [OS=Mus musculus]	light
f1	20170526_Fetal_Heart_1	Heart_1	Heart	1	SGYAIQADEEQLR		0	1479.70741	Q8BTS4	Nuclear pore complex protein Nup54 [OS=Mus musculus]	light
f1	20170526_Fetal_Heart_1	Heart_1	Heart	1	IIDEDFELTER		0	1379.6689	Q6PDN3-1	Myosin light chain kinase, smooth muscle [OS=Mus musculus]	light
f1	20170526_Fetal_Heart_1	Heart_1	Heart	1	LLDEEEATDNDLR		0	1532.70747	Q9WU78	Programmed cell death 6-interacting protein [OS=Mus musculus]	light	23.1079607620138	22.7580251565558
f1	20170526_Fetal_Heart_1	Heart_1	Heart	1	SGVYKHEAGDMMGGHAIR		1	1915.89016	P10605	Cathepsin B [OS=Mus musculus]	light	24.585910043203	24.235974437745
f1	20170526_Fetal_Heart_1	Heart_1	Heart	1	SGVSITIDDPVR		0	1258.66376	Q9JIX8	Apoptotic chromatin condensation inducer in the nucleus [OS=Mus musculus]	light
f1	20170526_Fetal_Heart_1	Heart_1	Heart	1	LLDEFVSLHGPTLR		0	1596.87442	Q3UDE2	Tubulin--tyrosine ligase-like protein 12 [OS=Mus musculus]	light	23.7275506379791	23.3776150325211
f1	20170526_Fetal_Heart_1	Heart_1	Heart	1	SGVSLAALKK	2xLabel:13C(6)15N(2) [K9; K10]	1	989.63245	P43274; P43275; P43277	Histone H1.4 [OS=Mus musculus];Histone H1.1 [OS=Mus musculus];Histone H1.3 [OS=Mus musculus]	light
f1	20170526_Fetal_Heart_1	Heart_1	Heart	1	ILDEIEEHSIK		0	1325.69472	P42208	septin-2 [OS=Mus musculus]	light	26.5144721982819	26.1645365928239
f1	20170526_Fetal_Heart_1	Heart_1	Heart	1	LLDELSPATAPHK		0	1391.75291	P22315	Ferrochelatase, mitochondrial [OS=Mus musculus]	light	23.4520125681217	23.1020769626637
f1	20170526_Fetal_Heart_1	Heart_1	Heart	1	LLDEVFFSEK		0	1226.63033	Q9R1P0	Proteasome subunit alpha type-4 [OS=Mus musculus]	light	26.0611216335052	25.7111860280472
f1	20170526_Fetal_Heart_1	Heart_1	Heart	1	LLDEVFFSEK	1xLabel:13C(6)15N(2) [K10]	0	1234.64453	Q9R1P0	Proteasome subunit alpha type-4 [OS=Mus musculus]	light
f1	20170526_Fetal_Heart_1	Heart_1	Heart	1	LLDEVIQSMR		0	1203.64018	Q9D753	Exosome complex component RRP43 [OS=Mus musculus]	light
f1	20170526_Fetal_Heart_1	Heart_1	Heart	1	SGVSLAALKK	1xLabel:13C(6)15N(2) [K]	1	981.61826	P43274; P43275; P43277	Histone H1.4 [OS=Mus musculus];Histone H1.1 [OS=Mus musculus];Histone H1.3 [OS=Mus musculus]	light
f1	20170526_Fetal_Heart_1	Heart_1	Heart	1	LIDFGLAR		0	904.52508	Q6PDN3-1; Q3UIZ8; P47811	Myosin light chain kinase, smooth muscle [OS=Mus musculus];myosin light chain kinase 3 [OS=Mus musculus];Mitogen-activated protein kinase 14 [OS=Mus musculus]	light	24.3571448264768	24.0072092210188
f1	20170526_Fetal_Heart_1	Heart_1	Heart	1	SGVSLAALKK		1	973.60406	P43274; P43275; P43277	Histone H1.4 [OS=Mus musculus];Histone H1.1 [OS=Mus musculus];Histone H1.3 [OS=Mus musculus]	light	29.359879502153	29.009943896695
f1	20170526_Fetal_Heart_1	Heart_1	Heart	1	ILDEDGLLDLIR		0	1384.76822	P35601-1	Replication factor C subunit 1 [OS=Mus musculus]	light
f1	20170526_Fetal_Heart_1	Heart_1	Heart	1	ILDDDTIITTLENLKR		1	1873.02768	Q9JHU4	Cytoplasmic dynein 1 heavy chain 1 [OS=Mus musculus]	light	24.9866875045861	24.6367518991281
f1	20170526_Fetal_Heart_1	Heart_1	Heart	1	LLDDAMEADKSDEWFATR		1	2112.95426	Q9CPV4-1	Glyoxalase domain-containing protein 4 [OS=Mus musculus]	light
f1	20170526_Fetal_Heart_1	Heart_1	Heart	1	SGYLAGDKLLPQR		1	1417.77979	P26041	Moesin [OS=Mus musculus]	light	24.3508946813369	24.0009590758789
f1	20170526_Fetal_Heart_1	Heart_1	Heart	1	IICDNTGITTVSK	1xCarbamidomethyl [C3]; 1xLabel:13C(6)15N(2) [K13]	0	1429.74465	P11247	Myeloperoxidase [OS=Mus musculus]	light
f1	20170526_Fetal_Heart_1	Heart_1	Heart	1	SHFEQWGTLTDCVVMR	1xCarbamidomethyl [C12]	0	1965.89458	P49312-1	Heterogeneous nuclear ribonucleoprotein A1 [OS=Mus musculus]	light
f1	20170526_Fetal_Heart_1	Heart_1	Heart	1	LLCEGLQDPQCR	2xCarbamidomethyl [C3; C11]	0	1488.69336	Q91VI7	Ribonuclease inhibitor [OS=Mus musculus]	light	24.6264851911058	24.2765495856478
f1	20170526_Fetal_Heart_1	Heart_1	Heart	1	SHETLAIKEEASK		1	1442.74855	A2ASS6	Titin [OS=Mus musculus]	light	23.325352741903	22.975417136445
f1	20170526_Fetal_Heart_1	Heart_1	Heart	1	LICEMKVEEQHTNK	1xCarbamidomethyl [C3]	1	1758.85132	Q9CQR4	Acyl-coenzyme A thioesterase 13 [OS=Mus musculus]	light	23.6019407689675	23.2520051635095
f1	20170526_Fetal_Heart_1	Heart_1	Heart	1	SHCVDDNSWTLVEHHPQLGLER	1xCarbamidomethyl [C3]	0	2629.22121	Q60760	Growth factor receptor-bound protein 10 [OS=Mus musculus]	light
f1	20170526_Fetal_Heart_1	Heart_1	Heart	1	LLCESLLEPGCQLESLWIK	2xCarbamidomethyl [C3; C11]	0	2288.1665	Q91VI7	Ribonuclease inhibitor [OS=Mus musculus]	light	23.1073740175175	22.7574384120595
f1	20170526_Fetal_Heart_1	Heart_1	Heart	1	LLCETEGR	1xCarbamidomethyl [C3]	0	977.47206	O70468	Myosin-binding protein C, cardiac-type [OS=Mus musculus]	light	22.4729177445785	22.1229821391205
f1	20170526_Fetal_Heart_1	Heart_1	Heart	1	ILCFHGPPGVGK	1xCarbamidomethyl [C3]	0	1281.67724	Q8CGK3	Lon protease homolog, mitochondrial [OS=Mus musculus]	light	23.5698563035028	23.2199206980448
f1	20170526_Fetal_Heart_1	Heart_1	Heart	1	ILCGEGVDQLSLPLR	1xCarbamidomethyl [C3]	0	1669.89417	Q8BH00	aldehyde dehydrogenase family 8 member A1 [OS=Mus musculus]	light
f1	20170526_Fetal_Heart_1	Heart_1	Heart	1	LLCGGGAAADR	1xCarbamidomethyl [C3]	0	1060.5204	P47738	Aldehyde dehydrogenase, mitochondrial [OS=Mus musculus]	light	19.2280673847527	18.8781317792947
f1	20170526_Fetal_Heart_1	Heart_1	Heart	1	LLCGLLSDR	1xCarbamidomethyl [C3]	0	1046.56629	P34884	Macrophage Migration inhibitory factor [OS=Mus musculus]	light
f1	20170526_Fetal_Heart_1	Heart_1	Heart	1	LLCGLLSDR	1xCarbamidomethyl [C3]; 1xLabel:13C(6)15N(4) [R9]	0	1056.57456	P34884	Macrophage Migration inhibitory factor [OS=Mus musculus]	light	29.9982876708561	29.6483520653981
f1	20170526_Fetal_Heart_1	Heart_1	Heart	1	LLCGLLSDRLHISPDR	1xCarbamidomethyl [C3]	1	1865.00618	P34884	Macrophage Migration inhibitory factor [OS=Mus musculus]	light	22.1268237125018	21.7768881070438
f1	20170526_Fetal_Heart_1	Heart_1	Heart	1	LLCHLTPSIYTEFPDETLR	1xCarbamidomethyl [C3]	0	2305.15329	Q7TPD0	Integrator complex subunit 3 [OS=Mus musculus]	light	23.1214087803723	22.7714731749143
f1	20170526_Fetal_Heart_1	Heart_1	Heart	1	IICILSHPIK	1xCarbamidomethyl [C3]	0	1193.70748	P50396	Rab GDP dissociation inhibitor alpha [OS=Mus musculus]	light	23.8793632820049	23.5294276765469
f1	20170526_Fetal_Heart_1	Heart_1	Heart	1	IICILSHPIKNTNDANSCQIIIPQNQVNR	2xCarbamidomethyl [C3; C18]	1	3373.74674	P50396	Rab GDP dissociation inhibitor alpha [OS=Mus musculus]	light
f1	20170526_Fetal_Heart_1	Heart_1	Heart	1	SHCAEPFTEYWTCLDYSNMQLFR	2xCarbamidomethyl [C3; C13]	0	2955.2535	Q9DCJ5	NADH dehydrogenase [ubiquinone] 1 alpha subcomplex subunit 8 [OS=Mus musculus]	light	22.9727857012858	22.6228500958278
f1	20170526_Fetal_Heart_1	Heart_1	Heart	1	SHAEDLGNLEGVKPAVLTR	1xLabel:13C(6)15N(2) [K13]; 1xLabel:13C(6)15N(4) [R19]	0	2024.089	P04919	Band 3 anion transport protein [OS=Mus musculus]	light
f1	20170526_Fetal_Heart_1	Heart_1	Heart	1	SHAEDLGNLEGVKPAVLTR	1xLabel:13C(6)15N(4) [R19]	0	2016.0748	P04919	Band 3 anion transport protein [OS=Mus musculus]	light
f1	20170526_Fetal_Heart_1	Heart_1	Heart	1	IICNLKDDER	1xCarbamidomethyl [C3]	1	1275.63616	Q9JMH6-1	Thioredoxin reductase 1, cytoplasmic [OS=Mus musculus]	light
f1	20170526_Fetal_Heart_1	Heart_1	Heart	1	SHAEDLGNLEGVKPAVLTR		0	2006.06653	P04919	Band 3 anion transport protein [OS=Mus musculus]	light	25.1389383492007	24.7890027437427
f1	20170526_Fetal_Heart_1	Heart_1	Heart	1	LLCSNSAFLR	1xCarbamidomethyl [C3]	0	1180.6143	Q8VBW6	NEDD8-activating enzyme E1 regulatory subunit [OS=Mus musculus]	light	23.9970392062799	23.6471036008219
f1	20170526_Fetal_Heart_1	Heart_1	Heart	1	LLCSVIGGTDQAQWEDITGTTK	1xCarbamidomethyl [C3]	0	2393.16532	Q02357-6	Isoform 6 of Ankyrin-1 [OS=Mus musculus]	light
f1	20170526_Fetal_Heart_1	Heart_1	Heart	1	LLDAAGANLR		0	1013.57382	Q91Z53	Glyoxylate reductase/hydroxypyruvate reductase [OS=Mus musculus]	light	25.0302655288153	24.6803299233573
f1	20170526_Fetal_Heart_1	Heart_1	Heart	1	SGYRIDFYFDENPYFENK		1	2304.02439	Q9EQU5	Protein SET [OS=Mus musculus]	light	21.9885744403265	21.6386388348685
f1	20170526_Fetal_Heart_1	Heart_1	Heart	1	SGYQQAASEHGLVVIAPDTSPR		0	2283.1364	Q9R0P3	S-formylglutathione hydrolase [OS=Mus musculus]	light	24.784778502026	24.434842896568
f1	20170526_Fetal_Heart_1	Heart_1	Heart	1	LLDASWYLPK		0	1205.65649	Q99J99	3-mercaptopyruvate sulfurtransferase [OS=Mus musculus]	light	22.9119753379094	22.5620397324514
f1	20170526_Fetal_Heart_1	Heart_1	Heart	1	LLDAVDTYIPVPTR		0	1572.86318	Q8BFR5	elongation factor Tu, mitochondrial [OS=Mus musculus]	light	26.0150564916357	25.6651208861777
f1	20170526_Fetal_Heart_1	Heart_1	Heart	1	LLDFGSLSNLQVTQPTVGMNFK		0	2409.24826	P63276	40S ribosomal protein S17 [OS=Mus musculus]	light
f1	20170526_Fetal_Heart_1	Heart_1	Heart	1	LIDVNHYAK		0	1072.57857	P16546	Spectrin alpha chain, non-erythrocytic 1 [OS=Mus musculus]	light	24.8373993567004	24.4874637512424
f1	20170526_Fetal_Heart_1	Heart_1	Heart	1	SGVSLAALK	1xLabel:13C(6)15N(2) [K9]	0	853.52329	P43274; P43275; P43277	Histone H1.4 [OS=Mus musculus];Histone H1.1 [OS=Mus musculus];Histone H1.3 [OS=Mus musculus]	light	29.1995386086725	28.8496030032145
f1	20170526_Fetal_Heart_1	Heart_1	Heart	1	LIDFLECGK	1xCarbamidomethyl [C7]	0	1094.55506	Q61656	probable ATP-dependent RNA helicase DDX5 [OS=Mus musculus]	light	26.017489618988	25.66755401353
f1	20170526_Fetal_Heart_1	Heart_1	Heart	1	LIDNDHYDSENIAAIR		0	1858.89298	P08032	spectrin alpha chain, erythrocytic 1 [OS=Mus musculus]	light
f1	20170526_Fetal_Heart_1	Heart_1	Heart	1	LIDNDHYDSENIAAIRDGLLAR		1	2484.24774	P08032	spectrin alpha chain, erythrocytic 1 [OS=Mus musculus]	light
f1	20170526_Fetal_Heart_1	Heart_1	Heart	1	LLDNLLALVR		0	1139.71467	Q924C1	exportin-5 [OS=Mus musculus]	light
f1	20170526_Fetal_Heart_1	Heart_1	Heart	1	SGSKFPVFNMSYNPAENAVLLCTR	1xCarbamidomethyl [C22]	1	2702.30652	Q8CIE6	coatomer subunit alpha [OS=Mus musculus]	light
f1	20170526_Fetal_Heart_1	Heart_1	Heart	1	SGSGTMNLGGSLTR		0	1337.64779	P47757-1	F-actin-capping protein subunit beta [OS=Mus musculus]	light
f1	20170526_Fetal_Heart_1	Heart_1	Heart	1	IIDNITEEGR		0	1159.59534	E9Q555	E3 ubiquitin-protein ligase RNF213 [OS=Mus musculus]	light
f1	20170526_Fetal_Heart_1	Heart_1	Heart	1	LLDPEDISVDHPDEK		0	1721.82284	Q62261-1	Spectrin beta chain, non-erythrocytic 1 [OS=Mus musculus]	light	24.6257452907349	24.2758096852769
f1	20170526_Fetal_Heart_1	Heart_1	Heart	1	SGSDWILNGSK		0	1163.56913	P51174	Long-chain specific acyl-CoA dehydrogenase, mitochondrial [OS=Mus musculus]	light	25.5396801830796	25.1897445776217
f1	20170526_Fetal_Heart_1	Heart_1	Heart	1	SGSAADTQAVADAVTYQLGFHSIELNEPPLVHTAASLFK		0	4056.0349	Q60692	Proteasome subunit beta type-6 [OS=Mus musculus]	light
f1	20170526_Fetal_Heart_1	Heart_1	Heart	1	SGQSALCDALFSSQSSK	1xCarbamidomethyl [C7]	0	1772.81195	Q9ERU9	E3 SUMO-protein ligase RanBP2 [OS=Mus musculus]	light
f1	20170526_Fetal_Heart_1	Heart_1	Heart	1	SGQPGPVGPAGVR	1xLabel:13C(6)15N(4) [R13]	0	1188.63591	Q01149	Collagen alpha-2(I) chain [OS=Mus musculus]	light
f1	20170526_Fetal_Heart_1	Heart_1	Heart	1	SGQPGPVGPAGVR		0	1178.62765	Q01149	Collagen alpha-2(I) chain [OS=Mus musculus]	light	25.524377312205	25.174441706747
f1	20170526_Fetal_Heart_1	Heart_1	Heart	1	IIDSLFNTVTDKK		1	1493.82099	O70475	UDP-glucose 6-dehydrogenase [OS=Mus musculus]	light
f1	20170526_Fetal_Heart_1	Heart_1	Heart	1	LIDNDHYAKEEIAAR		1	1757.88169	P08032	spectrin alpha chain, erythrocytic 1 [OS=Mus musculus]	light	21.4698251192093	21.1198895137513
f1	20170526_Fetal_Heart_1	Heart_1	Heart	1	SGQGAFGNMCR	1xCarbamidomethyl [C10]; 1xLabel:13C(6)15N(4) [R11]	0	1194.50181	Q9D8E6	60S ribosomal protein L4 [OS=Mus musculus]	light
f1	20170526_Fetal_Heart_1	Heart_1	Heart	1	LLDSSTVTHLFK		0	1360.74709	Q9QUM9	Proteasome subunit alpha type-6 [OS=Mus musculus]	light
f1	20170526_Fetal_Heart_1	Heart_1	Heart	1	SGQGAFGNMCR	1xCarbamidomethyl [C10]	0	1184.49354	Q9D8E6	60S ribosomal protein L4 [OS=Mus musculus]	light	24.3177221536402	23.9677865481822
f1	20170526_Fetal_Heart_1	Heart_1	Heart	1	SGPKPFSAPKPQTSPSPKPATK		0	2235.21319	P40124	adenylyl cyclase-associated protein 1 [OS=Mus musculus]	light	23.5184568640427	23.1685212585847
f1	20170526_Fetal_Heart_1	Heart_1	Heart	1	ILDSVGIEADDDRLNK		1	1772.90248	P99027	60S acidic ribosomal protein P2 [OS=Mus musculus]	light	28.1184146949497	27.7684790894918
f1	20170526_Fetal_Heart_1	Heart_1	Heart	1	SGPFGQIFRPDNFVFGQSGAGNNWAK	1xLabel:13C(6)15N(2) [K26]; 1xLabel:13C(6)15N(4) [R9]	0	2816.36584	Q7TMM9; Q9D6F9; P99024; P68372; Q9CWF2	Tubulin beta-2A chain [OS=Mus musculus];Tubulin beta-4A chain [OS=Mus musculus];tubulin beta-5 chain [OS=Mus musculus];Tubulin beta-4B chain [OS=Mus musculus];Tubulin beta-2B chain [OS=Mus musculus]	light
f1	20170526_Fetal_Heart_1	Heart_1	Heart	1	ILDSVGIEADDDRLNKVISELNGK		2	2613.373	P99027	60S acidic ribosomal protein P2 [OS=Mus musculus]	light
f1	20170526_Fetal_Heart_1	Heart_1	Heart	1	LLDSVPPTAISHFK		0	1524.84206	Q9JIK5	Nucleolar RNA helicase 2 [OS=Mus musculus]	light
f1	20170526_Fetal_Heart_1	Heart_1	Heart	1	SGPFGQIFRPDNFVFGQSGAGNNWAK	1xLabel:13C(6)15N(4) [R9]	0	2808.35164	Q7TMM9; Q9D6F9; P99024; P68372; Q9CWF2	Tubulin beta-2A chain [OS=Mus musculus];Tubulin beta-4A chain [OS=Mus musculus];tubulin beta-5 chain [OS=Mus musculus];Tubulin beta-4B chain [OS=Mus musculus];Tubulin beta-2B chain [OS=Mus musculus]	light
f1	20170526_Fetal_Heart_1	Heart_1	Heart	1	SGPFGQIFRPDNFVFGQSGAGNNWAK		0	2798.34337	Q7TMM9; Q9D6F9; P99024; P68372; Q9CWF2	Tubulin beta-2A chain [OS=Mus musculus];Tubulin beta-4A chain [OS=Mus musculus];tubulin beta-5 chain [OS=Mus musculus];Tubulin beta-4B chain [OS=Mus musculus];Tubulin beta-2B chain [OS=Mus musculus]	light	29.5941937114029	29.2442581059449
f1	20170526_Fetal_Heart_1	Heart_1	Heart	1	SGPFGQLFRPDNFIFGQTGAGNNWAK		0	2826.37467	Q922F4	Tubulin beta-6 chain [OS=Mus musculus]	light	23.1905989043508	22.8406632988928
f1	20170526_Fetal_Heart_1	Heart_1	Heart	1	IIDTPQFQR		0	1117.60003	Q60710	deoxynucleoside triphosphate triphosphohydrolase SAMHD1 [OS=Mus musculus]	light
f1	20170526_Fetal_Heart_1	Heart_1	Heart	1	IIDTSLTRDPLVIELGQK		1	2011.14338	Q9D1M7	Peptidyl-prolyl cis-trans isomerase FKBP11 [OS=Mus musculus]	light
f1	20170526_Fetal_Heart_1	Heart_1	Heart	1	LLDTVDDMLANDIAR		0	1674.83671	Q9WVK4	EH domain-containing protein 1 [OS=Mus musculus]	light	21.8520559151672	21.5021203097092
f1	20170526_Fetal_Heart_1	Heart_1	Heart	1	LLDSITVPVAR		0	1183.7045	Q9Z1T1	AP-3 complex subunit beta-1 [OS=Mus musculus]	light	23.3653709054034	23.0154352999454
f1	20170526_Fetal_Heart_1	Heart_1	Heart	1	SGSLEEVPNVGVNK		0	1428.7329	Q9CY64	Biliverdin reductase A [OS=Mus musculus]	light	22.9743327469925	22.6243971415345
f1	20170526_Fetal_Heart_1	Heart_1	Heart	1	SGSLSLTQFADMISLK		0	1697.87785	E9Q557	Desmoplakin [OS=Mus musculus]	light	24.7784517664444	24.4285161609864
f1	20170526_Fetal_Heart_1	Heart_1	Heart	1	LLDMDGIIVEK		0	1245.6759	P23116	Eukaryotic translation initiation factor 3 subunit A [OS=Mus musculus]	light
f1	20170526_Fetal_Heart_1	Heart_1	Heart	1	LIDFLECGK	1xCarbamidomethyl [C7]; 1xLabel:13C(6)15N(2) [K9]	0	1102.56926	Q61656	probable ATP-dependent RNA helicase DDX5 [OS=Mus musculus]	light
f1	20170526_Fetal_Heart_1	Heart_1	Heart	1	LIDFLESGK		0	1021.55644	Q501J6	Probable ATP-dependent RNA helicase DDX17 [OS=Mus musculus]	light	25.1571826901122	24.8072470846542
f1	20170526_Fetal_Heart_1	Heart_1	Heart	1	SGVISGGASDLK		0	1090.57388	Q9CU62	structural maintenance of chromosomes protein 1a [OS=Mus musculus]	light	22.2335008998518	21.8835652943938
f1	20170526_Fetal_Heart_1	Heart_1	Heart	1	LLDGDEGPNTGGMGAYCPAPQVSK	1xCarbamidomethyl [C17]	0	2434.10134	Q64737	trifunctional purine biosynthetic protein adenosine-3 [OS=Mus musculus]	light
f1	20170526_Fetal_Heart_1	Heart_1	Heart	1	SGVLPWLRPDSK		0	1354.74776	Q91X83	S-adenosylmethionine synthase isoform type-1 [OS=Mus musculus]	light
f1	20170526_Fetal_Heart_1	Heart_1	Heart	1	LLDGFFIRPFYK		0	1515.83585	P46935	E3 ubiquitin-protein ligase NEDD4 [OS=Mus musculus]	light	24.3899857479305	24.0400501424725
f1	20170526_Fetal_Heart_1	Heart_1	Heart	1	SGVLDEPTIATILR		0	1484.83188	Q6P9R2	Serine/threonine-protein kinase OSR1 [OS=Mus musculus]	light	22.4332921489613	22.0833565435033
f1	20170526_Fetal_Heart_1	Heart_1	Heart	1	IIDGLLVMR		0	1029.61251	Q9D868	peptidyl-prolyl cis-trans isomerase H [OS=Mus musculus]	light
f1	20170526_Fetal_Heart_1	Heart_1	Heart	1	SGVHAFLGIPFAKPPVGLLR		0	2076.21168	Q8QZR3-1	Pyrethroid hydrolase Ces2a [OS=Mus musculus]	light
f1	20170526_Fetal_Heart_1	Heart_1	Heart	1	SGVGNIFIK		0	934.53564	P29341	Polyadenylate-binding protein 1 [OS=Mus musculus]	light	25.4207772521732	25.0708416467152
f1	20170526_Fetal_Heart_1	Heart_1	Heart	1	ILDKCNEIISWLDK	1xCarbamidomethyl [C5]	1	1746.90948	P63017	Heat shock cognate 71 kDa protein [OS=Mus musculus]	light	22.6174231848294	22.2674875793714
f1	20170526_Fetal_Heart_1	Heart_1	Heart	1	IIDKEGDDYEVLPNSNFYVSR		1	2473.18816	Q8CG47	Structural maintenance of chromosomes protein 4 [OS=Mus musculus]	light
f1	20170526_Fetal_Heart_1	Heart_1	Heart	1	LIDKEVISPDTR		1	1385.76347	Q9DCN2	NADH-cytochrome b5 reductase 3 [OS=Mus musculus]	light	24.755890818478	24.40595521302
f1	20170526_Fetal_Heart_1	Heart_1	Heart	1	LIDKEVISPDTRR		2	1541.86458	Q9DCN2	NADH-cytochrome b5 reductase 3 [OS=Mus musculus]	light	24.7446830685877	24.3947474631297
f1	20170526_Fetal_Heart_1	Heart_1	Heart	1	ILDIACWVHHK	1xCarbamidomethyl [C6]	0	1391.72525	P18242	Cathepsin D [OS=Mus musculus]	light	25.3513152209298	25.0013796154718
f1	20170526_Fetal_Heart_1	Heart_1	Heart	1	SGVFNVSELVR		0	1206.64771	P97863	Nuclear factor 1 B-type [OS=Mus musculus]	light
f1	20170526_Fetal_Heart_1	Heart_1	Heart	1	ILDLGITGPEGHVLSRPEEVEAEAVNR		0	2900.51122	O08553	Dihydropyrimidinase-related protein 2 [OS=Mus musculus]	light	26.700701319722	26.350765714264
f1	20170526_Fetal_Heart_1	Heart_1	Heart	1	LIDLHSPSEIVK		0	1350.76274	P60867	40S ribosomal protein S20 [OS=Mus musculus]	light	28.2793966968167	27.9294610913587
f1	20170526_Fetal_Heart_1	Heart_1	Heart	1	LIDLHTNVATAVLEHIK		0	1887.06982	Q8BRF7	Sec1 family domain-containing protein 1 [OS=Mus musculus]	light	21.6968906085694	21.3469550031114
f1	20170526_Fetal_Heart_1	Heart_1	Heart	1	SGVEVLFNELEIPVEEHSFGR		0	2387.18777	P46735-1	Unconventional myosin-Ib [OS=Mus musculus]	light	22.518053632076	22.168118026618
f1	20170526_Fetal_Heart_1	Heart_1	Heart	1	SGTTSVIFRPLAPK		0	1473.84239	Q8BWB1	Synaptopodin 2-like protein [OS=Mus musculus]	light	24.6229145686337	24.2729789631757
f1	20170526_Fetal_Heart_1	Heart_1	Heart	1	SGTPVHCPSPIR	1xCarbamidomethyl [C7]	0	1307.65248	Q9JLV1	BAG family molecular chaperone regulator 3 [OS=Mus musculus]	light	23.0224506163297	22.6725150108717
f1	20170526_Fetal_Heart_1	Heart_1	Heart	1	SGTIFDNFLITNDEAYAEEFGNETWGVTK		0	3268.49569	P14211	Calreticulin [OS=Mus musculus]	light
f1	20170526_Fetal_Heart_1	Heart_1	Heart	1	IIDINYYPIPEAHLSNKR		1	2156.14986	P07742	Ribonucleoside-diphosphate reductase large subunit [OS=Mus musculus]	light
f1	20170526_Fetal_Heart_1	Heart_1	Heart	1	SGTDVDAANLR		0	1118.54364	P70677	Caspase-3 [OS=Mus musculus]	light	21.3980868469367	21.0481512414787
f1	20170526_Fetal_Heart_1	Heart_1	Heart	1	ILDISNVDLAMGK		0	1388.74538	O35857	Mitochondrial import inner membrane translocase subunit TIM44 [OS=Mus musculus]	light
f1	20170526_Fetal_Heart_1	Heart_1	Heart	1	SGSSSAYTGYVER		0	1363.61245	O08601-2	Isoform 2 of Microsomal triglyceride transfer protein large subunit [OS=Mus musculus]	light
f1	20170526_Fetal_Heart_1	Heart_1	Heart	1	LLDLVQQSCNYK	1xCarbamidomethyl [C9]	0	1480.74644	Q9D0T1	NHP2-like protein 1 [OS=Mus musculus]	light	24.6887863317904	24.3388507263324
f1	20170526_Fetal_Heart_1	Heart_1	Heart	1	ILDMCCAPGGK	2xCarbamidomethyl [C5; C6]	0	1221.54246	Q922K7	Probable 28S rRNA (cytosine-C(5))-methyltransferase [OS=Mus musculus]	light
f1	20170526_Fetal_Heart_1	Heart_1	Heart	1	LLDFGSLSNLQVTQPTVGMNFK	1xOxidation [M19]	0	2425.24317	P63276	40S ribosomal protein S17 [OS=Mus musculus]	light
f1	20170526_Fetal_Heart_1	Heart_1	Heart	1	IAQSDYIPTQQDVLR		0	1746.90209	P08752	guanine nucleotide-binding protein G(i) subunit alpha-2 [OS=Mus musculus]	light	24.2717384232061	23.9218028177481
f1	20170526_Fetal_Heart_1	Heart_1	Heart	1	IKELTYQTEEDRK		2	1652.84899	Q91Z83	Myosin-7 [OS=Mus musculus]	light	27.6745402432804	27.3246046378224
f1	20170526_Fetal_Heart_1	Heart_1	Heart	1	IKELTYQTEEDKK		2	1624.84284	Q02566	myosin-6 [OS=Mus musculus]	light	24.7697856954984	24.4198500900404
f1	20170526_Fetal_Heart_1	Heart_1	Heart	1	LGLMRDDTLHETEDVKEAIR		2	2341.18163	Q9D855	Cytochrome b-c1 complex subunit 7 [OS=Mus musculus]	light	24.5763483652959	24.2264127598379
f1	20170526_Fetal_Heart_1	Heart_1	Heart	1	SITDIINIGIGGSDLGPLMVTEALKPYSK		0	3002.61185	P06745	glucose-6-phosphate isomerase [OS=Mus musculus]	light
f1	20170526_Fetal_Heart_1	Heart_1	Heart	1	LGLPGLATFGYSLSGK		0	1580.86827	Q62470-2	Isoform 2 of Integrin alpha-3 [OS=Mus musculus]	light
f1	20170526_Fetal_Heart_1	Heart_1	Heart	1	LGLPLLLLPEEAR		0	1433.87263	Q8BMZ5	tRNA-splicing endonuclease subunit sen34 [OS=Mus musculus]	light
f1	20170526_Fetal_Heart_1	Heart_1	Heart	1	LGLPINDCSSNLLFK	1xCarbamidomethyl [C8]	0	1690.88327	P70303	CTP synthase 2 [OS=Mus musculus]	light	21.9581316708887	21.6081960654307
f1	20170526_Fetal_Heart_1	Heart_1	Heart	1	LGLPPLTPEQQEALQK		0	1761.97453	Q3UEB3-2	Isoform 2 of Poly(U)-binding-splicing factor PUF60 [OS=Mus musculus]	light
f1	20170526_Fetal_Heart_1	Heart_1	Heart	1	SLTATGGNHVTAR		0	1284.66549	Q8VHX6-1	Filamin-C [OS=Mus musculus]	light	21.5802471795298	21.2303115740718
f1	20170526_Fetal_Heart_1	Heart_1	Heart	1	LGIPVKLEPR		1	1121.70411	Q05793	Basement membrane-specific heparan sulfate proteoglycan core protein [OS=Mus musculus]	light	24.6784524955094	24.3285168900514
f1	20170526_Fetal_Heart_1	Heart_1	Heart	1	SISVQQEKETIAK		1	1460.7955	Q9CQQ7	ATP synthase F(0) complex subunit B1, mitochondrial [OS=Mus musculus]	light	23.2875558442812	22.9376202388232
f1	20170526_Fetal_Heart_1	Heart_1	Heart	1	LGLQNDLFSLAR		0	1346.74268	Q11011	puromycin-sensitive aminopeptidase [OS=Mus musculus]	light
f1	20170526_Fetal_Heart_1	Heart_1	Heart	1	SLSTTNVFACSDRPTVIYSSNHK	1xCarbamidomethyl [C10]	0	2584.24603	Q3U1J4	DNA damage-binding protein 1 [OS=Mus musculus]	light	23.8693868447433	23.5194512392853
f1	20170526_Fetal_Heart_1	Heart_1	Heart	1	SLSSDEATNPISR		0	1376.66521	Q5F2E7-2	Isoform 2 of Nuclear fragile X mental retardation-interacting protein 2 [OS=Mus musculus]	light
f1	20170526_Fetal_Heart_1	Heart_1	Heart	1	SLSQNYGVLKNDEGIAYR		1	2027.01924	Q61171	Peroxiredoxin-2 [OS=Mus musculus]	light
f1	20170526_Fetal_Heart_1	Heart_1	Heart	1	IGIMPGHIHKK		1	1230.71396	Q9WUM5	Succinate--CoA ligase [ADP/GDP-forming] subunit alpha, mitochondrial [OS=Mus musculus]	light	21.5871548740754	21.2372192686174
f1	20170526_Fetal_Heart_1	Heart_1	Heart	1	SLSQNYGVLK		0	1108.5997	Q61171	Peroxiredoxin-2 [OS=Mus musculus]	light	28.5963945209548	28.2464589154968
f1	20170526_Fetal_Heart_1	Heart_1	Heart	1	LGITHVLNAAEGR		0	1350.74882	Q9D7X3	dual specificity protein phosphatase 3 [OS=Mus musculus]	light	24.4035064522183	24.0535708467604
f1	20170526_Fetal_Heart_1	Heart_1	Heart	1	IGITNHDEYSLVR		0	1516.77543	P26039	Talin-1 [OS=Mus musculus]	light	24.9175591958486	24.5676235903906
f1	20170526_Fetal_Heart_1	Heart_1	Heart	1	LGITNLCVIGGDGSLTGANLFR	1xCarbamidomethyl [C7]	0	2248.17543	Q9WUA3-1	ATP-dependent 6-phosphofructokinase, platelet type [OS=Mus musculus]	light	23.7591650766315	23.4092294711735
f1	20170526_Fetal_Heart_1	Heart_1	Heart	1	LGITNLCVIGGDGSLTGANLFRK	1xCarbamidomethyl [C7]	1	2376.27039	Q9WUA3-1	ATP-dependent 6-phosphofructokinase, platelet type [OS=Mus musculus]	light	23.158870979475	22.808935374017
f1	20170526_Fetal_Heart_1	Heart_1	Heart	1	SISPSIFGGMDMK		0	1369.64903	P49718	DNA replication licensing factor mcm5 [OS=Mus musculus]	light
f1	20170526_Fetal_Heart_1	Heart_1	Heart	1	SLSNVIAHEISHSWTGNLVTNK		0	2407.23645	P24527	leukotriene A-4 hydrolase [OS=Mus musculus]	light
f1	20170526_Fetal_Heart_1	Heart_1	Heart	1	IGIVGLPNVGK		0	1066.66191	Q9CZ30-1	obg-like ATPase 1 [OS=Mus musculus]	light	24.7237849765053	24.3738493710473
f1	20170526_Fetal_Heart_1	Heart_1	Heart	1	LGLVGVNLSLDGVK		0	1383.82059	Q91V92	ATP-citrate synthase [OS=Mus musculus]	light
f1	20170526_Fetal_Heart_1	Heart_1	Heart	1	SISIIDSPGILSGEK		0	1515.82646	Q9EQP2	EH domain-containing protein 4 [OS=Mus musculus]	light	24.0258463652264	23.6759107597684
f1	20170526_Fetal_Heart_1	Heart_1	Heart	1	LGIYTVLFER		0	1210.68304	Q9CR62	Mitochondrial 2-oxoglutarate/malate carrier protein [OS=Mus musculus]	light	25.8138299142258	25.4638943087678
f1	20170526_Fetal_Heart_1	Heart_1	Heart	1	LGMAVSSDSCR	1xCarbamidomethyl [C10]	0	1182.52417	Q3V4B5	COMM domain-containing protein 6 [OS=Mus musculus]	light
f1	20170526_Fetal_Heart_1	Heart_1	Heart	1	LGMLSPDGTCR	1xCarbamidomethyl [C10]	0	1206.56055	P19096	Fatty acid synthase [OS=Mus musculus]	light	23.0892062176079	22.73927061215
f1	20170526_Fetal_Heart_1	Heart_1	Heart	1	SLSGQYSCTATNPIGSASSGAK	1xCarbamidomethyl [C8]	0	2143.99244	A2ASS6	Titin [OS=Mus musculus]	light
f1	20170526_Fetal_Heart_1	Heart_1	Heart	1	IGLSVSEVISGYEIACKK	1xCarbamidomethyl [C16]	1	1953.03614	P42932	T-complex protein 1 subunit theta [OS=Mus musculus]	light	22.2980024176162	21.9480668121582
f1	20170526_Fetal_Heart_1	Heart_1	Heart	1	IGMSVNALR		0	960.52951	P10711	Transcription elongation factor A protein 1 [OS=Mus musculus]	light	22.9330524293282	22.5831168238702
f1	20170526_Fetal_Heart_1	Heart_1	Heart	1	LGLMEMIAFAK		0	1223.65266	P13707; Q3ULJ0-1	Glycerol-3-phosphate dehydrogenase [NAD(+)], cytoplasmic [OS=Mus musculus];Glycerol-3-phosphate dehydrogenase 1-like protein [OS=Mus musculus]	light
f1	20170526_Fetal_Heart_1	Heart_1	Heart	1	SITDIINIGIGGSDLGPLMVTEALKPYSK	1xOxidation [M19]	0	3018.60676	P06745	glucose-6-phosphate isomerase [OS=Mus musculus]	light	22.1546191216614	21.8046835162034
f1	20170526_Fetal_Heart_1	Heart_1	Heart	1	IGLFYMDNDLITR		0	1570.79339	Q99JI4	26S proteasome non-ATPase regulatory subunit 6 [OS=Mus musculus]	light	23.831265100452	23.481329494994
f1	20170526_Fetal_Heart_1	Heart_1	Heart	1	SLTNDWEEHLAVK		0	1541.75945	P07901	Heat shock protein HSP 90-alpha [OS=Mus musculus]	light	26.7882664879186	26.4383308824606
f1	20170526_Fetal_Heart_1	Heart_1	Heart	1	IGIGELITR		0	971.58841	Q5SW19-1	Clustered mitochondria protein homolog [OS=Mus musculus]	light	23.1597409415776	22.8098053361196
f1	20170526_Fetal_Heart_1	Heart_1	Heart	1	SLTNDWEDHLAVK	1xLabel:13C(6)15N(2) [K13]	0	1535.758	P11499	Heat shock protein HSP 90-beta [OS=Mus musculus]	light	28.2025305542233	27.8525949487653
f1	20170526_Fetal_Heart_1	Heart_1	Heart	1	LGIGMDTCVIPLR	1xCarbamidomethyl [C8]	0	1444.76507	Q8BH69	Selenide, water dikinase 1 [OS=Mus musculus]	light
f1	20170526_Fetal_Heart_1	Heart_1	Heart	1	IGIGNHNSKPVYR		0	1454.78627	A2AQ19	RNA polymerase-associated protein RTF1 homolog [OS=Mus musculus]	light
f1	20170526_Fetal_Heart_1	Heart_1	Heart	1	LGIGQSQEMNTLFR		0	1593.80535	Q6ZQ58-1	La-related protein 1 [OS=Mus musculus]	light
f1	20170526_Fetal_Heart_1	Heart_1	Heart	1	SLTNDWEDHLAVK		0	1527.7438	P11499	Heat shock protein HSP 90-beta [OS=Mus musculus]	light
f1	20170526_Fetal_Heart_1	Heart_1	Heart	1	LGIHEDSTNR		0	1141.55963	P11499	Heat shock protein HSP 90-beta [OS=Mus musculus]	light	22.930403043505	22.580467438047
f1	20170526_Fetal_Heart_1	Heart_1	Heart	1	SITILSTPEGTSAACK	1xCarbamidomethyl [C15]	0	1635.82581	Q9CPN8	Insulin-like growth factor 2 mRNA-binding protein 3 [OS=Mus musculus]	light
f1	20170526_Fetal_Heart_1	Heart_1	Heart	1	LGLHQVLQELR		0	1305.76375	O08808	Protein diaphanous homolog 1 [OS=Mus musculus]	light
f1	20170526_Fetal_Heart_1	Heart_1	Heart	1	SITIANQTNCPLYVTK	1xCarbamidomethyl [C10]; 1xLabel:13C(6)15N(2) [K16]	0	1830.95096	O08553	Dihydropyrimidinase-related protein 2 [OS=Mus musculus]	light	25.2050587976246	24.8551231921667
f1	20170526_Fetal_Heart_1	Heart_1	Heart	1	SITIANQTNCPLYVTK	1xCarbamidomethyl [C10]	0	1822.93676	O08553	Dihydropyrimidinase-related protein 2 [OS=Mus musculus]	light
f1	20170526_Fetal_Heart_1	Heart_1	Heart	1	LGILTHLYR		0	1085.64659	Q9QZ08	N-acetyl-D-glucosamine kinase [OS=Mus musculus]	light	21.9212372247207	21.5713016192627
f1	20170526_Fetal_Heart_1	Heart_1	Heart	1	SLTGIEYKPVSATGAEDKDKK		2	2237.16597	Q8CGC7	Bifunctional glutamate/proline--tRNA ligase [OS=Mus musculus]	light
f1	20170526_Fetal_Heart_1	Heart_1	Heart	1	LGLLEALLK		0	969.63429	B1AZI6	THO complex subunit 2 [OS=Mus musculus]	light	22.0124076665941	21.6624720611361
f1	20170526_Fetal_Heart_1	Heart_1	Heart	1	IGIIGGTGLDDPEILEGR		0	1824.97017	Q9CQ65	S-methyl-5'-thioadenosine phosphorylase [OS=Mus musculus]	light	23.8396559129553	23.4897203074973
f1	20170526_Fetal_Heart_1	Heart_1	Heart	1	LGILGLCNTLAIEGR	1xCarbamidomethyl [C7]	0	1599.88869	P51660	peroxisomal multifunctional enzyme type 2 [OS=Mus musculus]	light
f1	20170526_Fetal_Heart_1	Heart_1	Heart	1	LGLLGLPAPK		0	978.63463	Q6A068	Cell division cycle 5-like protein [OS=Mus musculus]	light	23.3597123005983	23.0097766951403
f1	20170526_Fetal_Heart_1	Heart_1	Heart	1	LGIIGVVNR		0	940.59383	Q8K1M6-1	Dynamin-1-like protein [OS=Mus musculus]	light	24.6716557335644	24.3217201281064
f1	20170526_Fetal_Heart_1	Heart_1	Heart	1	IGLIHGHQVIPWGDMASLALLQR		0	2525.38094	Q9QZ88	Vacuolar protein sorting-associated protein 29 [OS=Mus musculus]	light	24.0913559650401	23.7414203595821
f1	20170526_Fetal_Heart_1	Heart_1	Heart	1	IGILITDGK		0	929.56661	Q80X19-1	Collagen alpha-1(XIV) chain [OS=Mus musculus]	light
f1	20170526_Fetal_Heart_1	Heart_1	Heart	1	IGLINDMVR		0	1030.57138	P23116	Eukaryotic translation initiation factor 3 subunit A [OS=Mus musculus]	light	25.6964796396161	25.3465440341581
f1	20170526_Fetal_Heart_1	Heart_1	Heart	1	LGLIPEEFFQFLYPK		0	1840.98838	Q9CQQ7	ATP synthase F(0) complex subunit B1, mitochondrial [OS=Mus musculus]	light
f1	20170526_Fetal_Heart_1	Heart_1	Heart	1	LGLIPLTSDDIVDKLQYSR		1	2146.17541	P97760	DNA-directed RNA polymerase II subunit RPB3 [OS=Mus musculus]	light
f1	20170526_Fetal_Heart_1	Heart_1	Heart	1	LGLIQEDVASSCIPR	1xCarbamidomethyl [C12]	0	1657.85778	Q8BTI8	serine/arginine repetitive matrix protein 2 [OS=Mus musculus]	light
f1	20170526_Fetal_Heart_1	Heart_1	Heart	1	IGLIQFCLSAPK	1xCarbamidomethyl [C7]	0	1346.75007	P80315	T-complex protein 1 subunit delta [OS=Mus musculus]	light
f1	20170526_Fetal_Heart_1	Heart_1	Heart	1	IGLIQFCLSAPK	1xCarbamidomethyl [C7]; 1xLabel:13C(6)15N(2) [K12]	0	1354.76427	P80315	T-complex protein 1 subunit delta [OS=Mus musculus]	light
f1	20170526_Fetal_Heart_1	Heart_1	Heart	1	SLTEYLQNVEQK		0	1451.73765	Q61768	Kinesin-1 heavy chain [OS=Mus musculus]	light	23.866351600474	23.516415995016
f1	20170526_Fetal_Heart_1	Heart_1	Heart	1	LGMTDAFGGR		0	1024.48804	Q60854	serpin B6 [OS=Mus musculus]	light	24.3137653133465	23.9638297078885
f1	20170526_Fetal_Heart_1	Heart_1	Heart	1	LGNAGIAALCPGLLLPSCK	2xCarbamidomethyl [C10; C18]	0	1925.0347	Q91VI7	Ribonuclease inhibitor [OS=Mus musculus]	light	23.3852423277917	23.0353067223337
f1	20170526_Fetal_Heart_1	Heart_1	Heart	1	SISGEINVNVIAPPSAPK		0	1792.98034	A2ASS6	Titin [OS=Mus musculus]	light	22.6464455469258	22.2965099414678
f1	20170526_Fetal_Heart_1	Heart_1	Heart	1	SLRPDPNFDALISK		0	1572.83803	Q9CQJ4	E3 ubiquitin-protein ligase RING2 [OS=Mus musculus]	light	22.7303288481885	22.3803932427305
f1	20170526_Fetal_Heart_1	Heart_1	Heart	1	IGPSILNSDLANLGAECLR	1xCarbamidomethyl [C17]	0	2013.04335	Q8VEE0	ribulose-phosphate 3-epimerase [OS=Mus musculus]	light
f1	20170526_Fetal_Heart_1	Heart_1	Heart	1	LGPTEGRPQLK		0	1195.67935	O35680	28S ribosomal protein S12, mitochondrial [OS=Mus musculus]	light	22.7768425260039	22.4269069205459
f1	20170526_Fetal_Heart_1	Heart_1	Heart	1	LGPTLMCLLSTQFR	1xCarbamidomethyl [C7]	0	1636.85494	Q3UQ28	peroxidasin homolog [OS=Mus musculus]	light
f1	20170526_Fetal_Heart_1	Heart_1	Heart	1	LGPVGGVFNLAMVLR		0	1542.88248	P19096	Fatty acid synthase [OS=Mus musculus]	light	22.5491203714992	22.1991847660413
f1	20170526_Fetal_Heart_1	Heart_1	Heart	1	LGPYNEELR		0	1090.55275	Q9D1E6	tubulin-folding cofactor B [OS=Mus musculus]	light	23.7199523471831	23.3700167417251
f1	20170526_Fetal_Heart_1	Heart_1	Heart	1	IGPYQPNVPVGIDYVIPK		0	1969.07932	Q8K310	Matrin-3 [OS=Mus musculus]	light	25.3947689578351	25.0448333523771
f1	20170526_Fetal_Heart_1	Heart_1	Heart	1	LGQALTEVYAK		0	1192.65721	Q8VDJ3	Vigilin [OS=Mus musculus]	light
f1	20170526_Fetal_Heart_1	Heart_1	Heart	1	IGQFQLMQGK		0	1149.60849	Q9JHI5	Isovaleryl-CoA dehydrogenase, mitochondrial [OS=Mus musculus]	light	24.2472131922518	23.8972775867938
f1	20170526_Fetal_Heart_1	Heart_1	Heart	1	IGQGHCVSGMGMGR	1xCarbamidomethyl [C6]	0	1446.63988	Q61554	Fibrillin-1 [OS=Mus musculus]	light
f1	20170526_Fetal_Heart_1	Heart_1	Heart	1	IGQGTFGEVFK		0	1182.61535	Q99J95-1	Cyclin-dependent kinase 9 [OS=Mus musculus]	light
f1	20170526_Fetal_Heart_1	Heart_1	Heart	1	SLQTSLVSSR		0	1077.58986	Q9CSN1	SNW domain-containing protein 1 [OS=Mus musculus]	light	24.0756585128955	23.7257229074375
f1	20170526_Fetal_Heart_1	Heart_1	Heart	1	IGQGYLIKDGK		1	1191.6732	P27659	60S ribosomal protein L3 [OS=Mus musculus]	light	25.2230508110788	24.8731152056208
f1	20170526_Fetal_Heart_1	Heart_1	Heart	1	LGPNYLQIPVNCPYR	1xCarbamidomethyl [C12]	0	1803.92105	P24270	catalase [OS=Mus musculus]	light
f1	20170526_Fetal_Heart_1	Heart_1	Heart	1	IGQLEEQLEQEAK		0	1514.76968	Q61879	Myosin-10 [OS=Mus musculus]	light	25.6604456762021	25.3105100707441
f1	20170526_Fetal_Heart_1	Heart_1	Heart	1	IGQLEEQLEQEAKER		1	1799.91338	Q61879	Myosin-10 [OS=Mus musculus]	light	23.623512146944	23.273576541486
f1	20170526_Fetal_Heart_1	Heart_1	Heart	1	SLQSLLKDTQIQLDDAVR	1xLabel:13C(6)15N(4) [R18]	1	2053.11633	Q91Z83	Myosin-7 [OS=Mus musculus]	light
f1	20170526_Fetal_Heart_1	Heart_1	Heart	1	LGQMIVDYENPLKK		1	1647.87745	P28660	Nck-associated protein 1 [OS=Mus musculus]	light
f1	20170526_Fetal_Heart_1	Heart_1	Heart	1	SLQSLLKDTQIQLDDAVR		1	2043.10806	Q91Z83	Myosin-7 [OS=Mus musculus]	light	27.5830045404075	27.2330689349495
f1	20170526_Fetal_Heart_1	Heart_1	Heart	1	IGQPTLLLYVDAGAETMTQR		0	2177.12708	Q9R0Y5-2	Isoform 2 of Adenylate kinase isoenzyme 1 [OS=Mus musculus]	light
f1	20170526_Fetal_Heart_1	Heart_1	Heart	1	IGQQPQQPGAPPQQDYTK		0	1980.97738	Q3U0V1	Far upstream element-binding protein 2 [OS=Mus musculus]	light	23.8009753173544	23.4510397118964
f1	20170526_Fetal_Heart_1	Heart_1	Heart	1	LGQSDPAPLQHQVDIYQK		0	2037.03998	P40142	Transketolase [OS=Mus musculus]	light
f1	20170526_Fetal_Heart_1	Heart_1	Heart	1	SLQSLEASLHAMESTR		0	1759.86432	Q9CW03	Structural maintenance of chromosomes protein 3 [OS=Mus musculus]	light
f1	20170526_Fetal_Heart_1	Heart_1	Heart	1	LGQSDPAPLQHQVDIYQKR		1	2193.14109	P40142	Transketolase [OS=Mus musculus]	light	22.9915274684445	22.6415918629865
f1	20170526_Fetal_Heart_1	Heart_1	Heart	1	SLQQLAEER		0	1073.55856	P16546	Spectrin alpha chain, non-erythrocytic 1 [OS=Mus musculus]	light	25.7889554497657	25.4390198443077
f1	20170526_Fetal_Heart_1	Heart_1	Heart	1	SIQLDGLVWGASK		0	1373.74234	P57776-2; P57776-3	Isoform 2 of Elongation factor 1-delta [OS=Mus musculus];Isoform 3 of Elongation factor 1-delta [OS=Mus musculus]	light	25.5447341980282	25.1947985925702
f1	20170526_Fetal_Heart_1	Heart_1	Heart	1	LGREEPAMSMDANGK		1	1605.73595	O55029	Coatomer subunit beta' [OS=Mus musculus]	light
f1	20170526_Fetal_Heart_1	Heart_1	Heart	1	IGRIEDVTPIPSDSTR		1	1755.92355	P62264	40S ribosomal protein S14 [OS=Mus musculus]	light	24.9153588846817	24.5654232792237
f1	20170526_Fetal_Heart_1	Heart_1	Heart	1	SLQTGFAVGVQQLHPTLIQR		0	2193.21386	Q62176	RNA-binding protein 38 [OS=Mus musculus]	light
f1	20170526_Fetal_Heart_1	Heart_1	Heart	1	LGPLVEQGR		0	968.55236	P08226	Apolipoprotein E [OS=Mus musculus]	light	25.6891871248206	25.3392515193626
f1	20170526_Fetal_Heart_1	Heart_1	Heart	1	IGPITPLQFYK		0	1276.72999	Q8R016	bleomycin hydrolase [OS=Mus musculus]	light
f1	20170526_Fetal_Heart_1	Heart_1	Heart	1	LGPLLLDSSLAVR		0	1353.81003	Q8BQM4	HEAT repeat-containing protein 3 [OS=Mus musculus]	light
f1	20170526_Fetal_Heart_1	Heart_1	Heart	1	IGNCPFSQR	1xCarbamidomethyl [C4]	0	1078.50984	Q9Z1Q5	chloride intracellular channel protein 1 [OS=Mus musculus]	light	25.7764928725377	25.4265572670797
f1	20170526_Fetal_Heart_1	Heart_1	Heart	1	SLSFPLALEEK		0	1233.67253	A2ASS6	Titin [OS=Mus musculus]	light	25.0485733466812	24.6986377412232
f1	20170526_Fetal_Heart_1	Heart_1	Heart	1	SISFIPPDGEFELMR		0	1737.85163	P84091	AP-2 complex subunit mu [OS=Mus musculus]	light
f1	20170526_Fetal_Heart_1	Heart_1	Heart	1	IGNLQTDLSDGLR		0	1401.73323	Q80X90	Filamin-B [OS=Mus musculus]	light
f1	20170526_Fetal_Heart_1	Heart_1	Heart	1	LGNTEACSPCHCSPVGSLSTQCDSYGR	4xCarbamidomethyl [C7; C10; C12; C22]	0	3000.2339	P02468	Laminin subunit gamma-1 [OS=Mus musculus]	light
f1	20170526_Fetal_Heart_1	Heart_1	Heart	1	IGNTEDGALPKEDEPSVGQVAR		1	2282.12589	Q6ZPJ3	(E3-independent) E2 ubiquitin-conjugating enzyme UBE2O [OS=Mus musculus]	light
f1	20170526_Fetal_Heart_1	Heart_1	Heart	1	IGNTGGMLDNILASK		0	1503.78355	Q91V92	ATP-citrate synthase [OS=Mus musculus]	light	23.3444768836976	22.9945412782396
f1	20170526_Fetal_Heart_1	Heart_1	Heart	1	LGNTQGIISAFSTIMSVHR		0	2032.06442	Q9DB20	ATP synthase subunit O, mitochondrial [OS=Mus musculus]	light
f1	20170526_Fetal_Heart_1	Heart_1	Heart	1	LGNTQGIISAFSTIMSVHR	1xLabel:13C(6)15N(4) [R19]	0	2042.07269	Q9DB20	ATP synthase subunit O, mitochondrial [OS=Mus musculus]	light	27.6828834007736	27.3329477953156
f1	20170526_Fetal_Heart_1	Heart_1	Heart	1	LGNTQGIISAFSTIMSVHRGEVPCTVTTASPLDDAVLSELK	1xCarbamidomethyl [C24]	1	4315.19485	Q9DB20	ATP synthase subunit O, mitochondrial [OS=Mus musculus]	light
f1	20170526_Fetal_Heart_1	Heart_1	Heart	1	LGNTTVICGVK	1xCarbamidomethyl [C8]	0	1161.62962	Q9D753	Exosome complex component RRP43 [OS=Mus musculus]	light
f1	20170526_Fetal_Heart_1	Heart_1	Heart	1	LGNVAPTPAKPAR		0	1291.7481	O08784	Treacle protein [OS=Mus musculus]	light	22.0565117039776	21.7065760985196
f1	20170526_Fetal_Heart_1	Heart_1	Heart	1	LGNYVGAVQDCER	1xCarbamidomethyl [C11]	0	1480.6849	Q8BJU0-1	Small glutamine-rich tetratricopeptide repeat-containing protein alpha [OS=Mus musculus]	light	23.9969856087984	23.6470500033405
f1	20170526_Fetal_Heart_1	Heart_1	Heart	1	LGPALATGNVVVMK		0	1369.78718	P47738	Aldehyde dehydrogenase, mitochondrial [OS=Mus musculus]	light	23.5852175857676	23.2352819803096
f1	20170526_Fetal_Heart_1	Heart_1	Heart	1	SLSASSLFYK		0	1102.5779	Q80UM7	Mannosyl-oligosaccharide glucosidase [OS=Mus musculus]	light
f1	20170526_Fetal_Heart_1	Heart_1	Heart	1	LGPALSCGNTVVVKPAEQTPLTALHMASLIK	1xCarbamidomethyl [C7]	0	3216.7483	O35945	Aldehyde dehydrogenase, cytosolic 1 [OS=Mus musculus]	light
f1	20170526_Fetal_Heart_1	Heart_1	Heart	1	IGPAPAFAGDTISLTITK		0	1772.97928	P37889	Fibulin-2 [OS=Mus musculus]	light
f1	20170526_Fetal_Heart_1	Heart_1	Heart	1	LGPAPVPVGPLSPESR		0	1572.87442	Q8VDL4	ADP-dependent glucokinase [OS=Mus musculus]	light
f1	20170526_Fetal_Heart_1	Heart_1	Heart	1	IGPASQGLQK		0	998.56292	P00920	Carbonic anhydrase 2 [OS=Mus musculus]	light	22.9608797406897	22.6109441352317
f1	20170526_Fetal_Heart_1	Heart_1	Heart	1	IGPEGLVTEVEHGGFLGNR		0	1981.01376	P53657-1	Pyruvate kinase PKLR [OS=Mus musculus]	light
f1	20170526_Fetal_Heart_1	Heart_1	Heart	1	SISAPVIFDR		0	1104.60479	Q9CWK8	Sorting nexin-2 [OS=Mus musculus]	light	24.9820268198388	24.6320912143808
f1	20170526_Fetal_Heart_1	Heart_1	Heart	1	LGPGGLDPVEVYESLPEELQK		0	2269.15982	Q61081	Hsp90 co-chaperone Cdc37 [OS=Mus musculus]	light	25.2911937494797	24.9412581440217
f1	20170526_Fetal_Heart_1	Heart_1	Heart	1	LGPGVSDICK	1xCarbamidomethyl [C9]	0	1045.53466	Q61207	Prosaposin [OS=Mus musculus]	light	25.2208121166047	24.8708765111467
f1	20170526_Fetal_Heart_1	Heart_1	Heart	1	LGPHTVLTFIFLEQMNK		0	1988.06738	Q9CR62	Mitochondrial 2-oxoglutarate/malate carrier protein [OS=Mus musculus]	light
f1	20170526_Fetal_Heart_1	Heart_1	Heart	1	IGPLGLSPK		0	881.54548	P35979	60S ribosomal protein L12 [OS=Mus musculus]	light	27.7618823141554	27.4119467086974
f1	20170526_Fetal_Heart_1	Heart_1	Heart	1	IGPILDNSTLQSEVKPILEK		0	2194.23292	Q76MZ3	serine/threonine-protein phosphatase 2A 65 kDa regulatory subunit A alpha isoform [OS=Mus musculus]	light	26.5743395598011	26.2244039543431
f1	20170526_Fetal_Heart_1	Heart_1	Heart	1	IGPILDNSTLQSEVKPILEK	1xLabel:13C(6)15N(2) [K15]	0	2202.24712	Q76MZ3	serine/threonine-protein phosphatase 2A 65 kDa regulatory subunit A alpha isoform [OS=Mus musculus]	light
f1	20170526_Fetal_Heart_1	Heart_1	Heart	1	IGPILDTNALQGEVKPVLQK		0	2133.22778	Q7TNP2	Serine/threonine-protein phosphatase 2A 65 kDa regulatory subunit A beta isoform [OS=Mus musculus]	light
f1	20170526_Fetal_Heart_1	Heart_1	Heart	1	LGPLLDVLADSR		0	1268.72088	Q80UM7	Mannosyl-oligosaccharide glucosidase [OS=Mus musculus]	light
f1	20170526_Fetal_Heart_1	Heart_1	Heart	1	LGLFPSNFVK		0	1121.63536	Q9JLQ0	CD2-associated protein [OS=Mus musculus]	light	21.830561143841	21.480625538383
f1	20170526_Fetal_Heart_1	Heart_1	Heart	1	SLTNDWEEHLAVK	1xLabel:13C(6)15N(2) [K13]	0	1549.77365	P07901	Heat shock protein HSP 90-alpha [OS=Mus musculus]	light
f1	20170526_Fetal_Heart_1	Heart_1	Heart	1	IGIFGQDEDVTSK	1xLabel:13C(6)15N(2) [K13]	0	1416.70965	O55143-1	Sarcoplasmic/endoplasmic reticulum calcium ATPase 2 [OS=Mus musculus]	light
f1	20170526_Fetal_Heart_1	Heart_1	Heart	1	IGIFGQDEDVTSK		0	1408.69545	O55143-1	Sarcoplasmic/endoplasmic reticulum calcium ATPase 2 [OS=Mus musculus]	light	27.3365372051172	26.9866015996592
f1	20170526_Fetal_Heart_1	Heart_1	Heart	1	LGEMWNNTAADDKQPYEKK		2	2238.04956	P63158	High mobility group protein B1 [OS=Mus musculus]	light	24.3747071972087	24.0247715917507
f1	20170526_Fetal_Heart_1	Heart_1	Heart	1	LGEMWSEQSAK		0	1265.58306	P30681	High mobility group protein B2 [OS=Mus musculus]	light
f1	20170526_Fetal_Heart_1	Heart_1	Heart	1	SIYGEKFEDENFILK		1	1831.91126	P17742	peptidyl-prolyl cis-trans isomerase A [OS=Mus musculus]	light	30.0961313797362	29.7461957742782
f1	20170526_Fetal_Heart_1	Heart_1	Heart	1	SIWAFGPDATGPNILVDDTLPSEVDK		0	2757.36177	O08810	116 kDa U5 small nuclear ribonucleoprotein component [OS=Mus musculus]	light
f1	20170526_Fetal_Heart_1	Heart_1	Heart	1	LGEQCEAVVR	1xCarbamidomethyl [C5]	0	1160.57283	Q7TQK1-1	Integrator complex subunit 7 [OS=Mus musculus]	light
f1	20170526_Fetal_Heart_1	Heart_1	Heart	1	LGESCIFAPANVTSEKEIQAALTLAK	1xCarbamidomethyl [C5]	1	2761.44406	O08756	3-hydroxyacyl-CoA dehydrogenase type-2 [OS=Mus musculus]	light
f1	20170526_Fetal_Heart_1	Heart_1	Heart	1	LGESCINTVGSFR	1xCarbamidomethyl [C5]	0	1439.69474	Q08879; Q08879-2	Fibulin-1 [OS=Mus musculus];Isoform C of Fibulin-1 [OS=Mus musculus]	light
f1	20170526_Fetal_Heart_1	Heart_1	Heart	1	LGESQTLQQFSR		0	1393.70702	P16546	Spectrin alpha chain, non-erythrocytic 1 [OS=Mus musculus]	light	25.0526413452922	24.7027057398343
f1	20170526_Fetal_Heart_1	Heart_1	Heart	1	LGETYKDHENIIIAK		1	1743.92758	P09103	Protein disulfide-isomerase [OS=Mus musculus]	light	24.0695661315264	23.7196305260684
f1	20170526_Fetal_Heart_1	Heart_1	Heart	1	LGEVSVESENYIQAVEEFQACLSLQEQYLEAHDR	1xCarbamidomethyl [C21]	0	3983.86037	Q99MD9-1	Nuclear autoantigenic sperm protein [OS=Mus musculus]	light
f1	20170526_Fetal_Heart_1	Heart_1	Heart	1	SLVTLDGGKLIHVQK		1	1607.94792	P11404	Fatty acid-binding protein, heart [OS=Mus musculus]	light	24.1574366840217	23.8075010785637
f1	20170526_Fetal_Heart_1	Heart_1	Heart	1	LGEWAVVTGGTDGIGK		0	1559.8064	O70503-1	Very-long-chain 3-oxoacyl-CoA reductase [OS=Mus musculus]	light
f1	20170526_Fetal_Heart_1	Heart_1	Heart	1	IGEWELIQESGVPLKPLFGPGYTGIR		0	2856.52944	P56399	Ubiquitin carboxyl-terminal hydrolase 5 [OS=Mus musculus]	light	24.1860508989338	23.8361152934758
f1	20170526_Fetal_Heart_1	Heart_1	Heart	1	SIYGEKFEDENFILK	1xLabel:13C(6)15N(2) [K]	1	1839.92546	P17742	peptidyl-prolyl cis-trans isomerase A [OS=Mus musculus]	light
f1	20170526_Fetal_Heart_1	Heart_1	Heart	1	SLVQGELVTASK		0	1231.68924	Q9QYC0-1	Alpha-adducin [OS=Mus musculus]	light	23.9449314003435	23.5949957948856
f1	20170526_Fetal_Heart_1	Heart_1	Heart	1	SIVNNGHSFNVEFDDSQDNAVLKGGPLSDSYR		1	3481.62548	P00920	Carbonic anhydrase 2 [OS=Mus musculus]	light
f1	20170526_Fetal_Heart_1	Heart_1	Heart	1	SIVNNGHSFNVEFDDSQDNAVLK	1xLabel:13C(6)15N(2) [K23]	0	2557.20448	P00920	Carbonic anhydrase 2 [OS=Mus musculus]	light
f1	20170526_Fetal_Heart_1	Heart_1	Heart	1	LGFAGVVQEISFGTTK		0	1653.88465	P80316	T-complex protein 1 subunit epsilon [OS=Mus musculus]	light	25.0091460501189	24.6592104446609
f1	20170526_Fetal_Heart_1	Heart_1	Heart	1	LGFDKENVYDELR		1	1597.78566	Q91ZW3	SWI/SNF-related matrix-associated actin-dependent regulator of chromatin subfamily A member 5 [OS=Mus musculus]	light	22.8314494201962	22.4815138147382
f1	20170526_Fetal_Heart_1	Heart_1	Heart	1	SIVNNGHSFNVEFDDSQDNAVLK		0	2549.19028	P00920	Carbonic anhydrase 2 [OS=Mus musculus]	light
f1	20170526_Fetal_Heart_1	Heart_1	Heart	1	IGFEEKDIAANEENRK		2	1862.92428	Q9JJU8	SH3 domain-binding glutamic acid-rich-like protein [OS=Mus musculus]	light	24.5140725476725	24.1641369422146
f1	20170526_Fetal_Heart_1	Heart_1	Heart	1	LGFEGGQTPFYIR		0	1484.75324	Q9CPR5	39S ribosomal protein L15, mitochondrial [OS=Mus musculus]	light
f1	20170526_Fetal_Heart_1	Heart_1	Heart	1	LGFGSFVDKDISPFSYTAPR		1	2204.10225	O70309-2	Isoform Beta-5B of Integrin beta-5 [OS=Mus musculus]	light	23.2117642992971	22.8618286938391
f1	20170526_Fetal_Heart_1	Heart_1	Heart	1	IGFGSFVEK		0	983.51966	P09055	Integrin beta-1 [OS=Mus musculus]	light	26.0704117018418	25.7204760963838
f1	20170526_Fetal_Heart_1	Heart_1	Heart	1	LGFHLPLEVAYQR		0	1542.84272	Q9QXS1-1	plectin [OS=Mus musculus]	light	23.9263383474944	23.5764027420364
f1	20170526_Fetal_Heart_1	Heart_1	Heart	1	IGFLNDKVEER		1	1319.69539	Q3UFY7	7-methylguanosine phosphate-specific 5'-nucleotidase [OS=Mus musculus]	light	23.9448522454846	23.5949166400266
f1	20170526_Fetal_Heart_1	Heart_1	Heart	1	LGEWVGLCK	1xCarbamidomethyl [C8]	0	1061.54483	P63323	40S ribosomal protein S12 [OS=Mus musculus]	light	27.0489075481532	26.6989719426952
f1	20170526_Fetal_Heart_1	Heart_1	Heart	1	SIYGEKFEDENFILK	2xLabel:13C(6)15N(2) [K6; K15]	1	1847.93965	P17742	peptidyl-prolyl cis-trans isomerase A [OS=Mus musculus]	light
f1	20170526_Fetal_Heart_1	Heart_1	Heart	1	LGEMWNNTAADDKQPYEK		1	2109.95459	P63158	High mobility group protein B1 [OS=Mus musculus]	light	24.8682573845119	24.5183217790539
f1	20170526_Fetal_Heart_1	Heart_1	Heart	1	SLYGKDLIEDLKYELTGK		2	2085.11141	P14824	annexin A6 [OS=Mus musculus]	light	25.1124231206414	24.7624875151834
f1	20170526_Fetal_Heart_1	Heart_1	Heart	1	LGDVYVNDAFGTAHR		0	1634.79214	P09041; P09411	Phosphoglycerate kinase 2 [OS=Mus musculus];phosphoglycerate kinase 1 [OS=Mus musculus]	light	29.6956917743867	29.3457561689287
f1	20170526_Fetal_Heart_1	Heart_1	Heart	1	LGDVYVNDAFGTAHR	1xLabel:13C(6)15N(4) [R15]	0	1644.80041	P09041; P09411	Phosphoglycerate kinase 2 [OS=Mus musculus];phosphoglycerate kinase 1 [OS=Mus musculus]	light
f1	20170526_Fetal_Heart_1	Heart_1	Heart	1	IGDYVQQHGGVSLVEQLLQDPK		0	2423.25651	Q61035	Histidine--tRNA ligase, cytoplasmic [OS=Mus musculus]	light
f1	20170526_Fetal_Heart_1	Heart_1	Heart	1	LGEAAQLSCQIVGRPLPDIK	1xCarbamidomethyl [C9]	0	2165.1747	A2ASS6	Titin [OS=Mus musculus]	light	25.3387463099893	24.9888107045313
f1	20170526_Fetal_Heart_1	Heart_1	Heart	1	LGEDLNKWQALLVQIR		1	1896.07016	Q9JHU4	Cytoplasmic dynein 1 heavy chain 1 [OS=Mus musculus]	light	23.0464824153234	22.6965468098654
f1	20170526_Fetal_Heart_1	Heart_1	Heart	1	IGEDYISDLDQLR		0	1536.75403	Q9WUB3	Glycogen phosphorylase, muscle form [OS=Mus musculus]	light	23.5763127242585	23.2263771188005
f1	20170526_Fetal_Heart_1	Heart_1	Heart	1	IGEDYISDLDQLRK		1	1664.84899	Q9WUB3	Glycogen phosphorylase, muscle form [OS=Mus musculus]	light	26.2440480216941	25.8941124162361
f1	20170526_Fetal_Heart_1	Heart_1	Heart	1	IGEDYVKDLSQLTK		1	1608.84793	Q9ET01	Glycogen phosphorylase, liver form [OS=Mus musculus]	light
f1	20170526_Fetal_Heart_1	Heart_1	Heart	1	IGEEEIQKPEEK		0	1428.72167	Q8K4Z5	splicing factor 3A subunit 1 [OS=Mus musculus]	light	21.5111292577432	21.1611936522852
f1	20170526_Fetal_Heart_1	Heart_1	Heart	1	SIYYITGESK	1xLabel:13C(6)15N(2) [K10]	0	1168.59758	P11499	Heat shock protein HSP 90-beta [OS=Mus musculus]	light
f1	20170526_Fetal_Heart_1	Heart_1	Heart	1	IGEEIVITAHILK		0	1435.85189	Q9CQR4	Acyl-coenzyme A thioesterase 13 [OS=Mus musculus]	light	24.8417993661697	24.4918637607117
f1	20170526_Fetal_Heart_1	Heart_1	Heart	1	IGEEQSAEDAEDGPPELLFIHGGHTAK		0	2847.34316	Q60973	Histone-binding protein RBBP7 [OS=Mus musculus]	light	24.6631564257659	24.3132208203079
f1	20170526_Fetal_Heart_1	Heart_1	Heart	1	IGEEQSPEDAEDGPPELLFIHGGHTAK		0	2873.35881	Q60972	Histone-binding protein RBBP4 [OS=Mus musculus]	light	24.2900060465313	23.9400704410733
f1	20170526_Fetal_Heart_1	Heart_1	Heart	1	SIYYITGESK		0	1160.58338	P11499	Heat shock protein HSP 90-beta [OS=Mus musculus]	light	28.2414000211846	27.8914644157266
f1	20170526_Fetal_Heart_1	Heart_1	Heart	1	LGEGEGSMTKEEFAK		1	1612.75231	Q9D8U8	sorting nexin-5 [OS=Mus musculus]	light	22.1180749902824	21.7681393848244
f1	20170526_Fetal_Heart_1	Heart_1	Heart	1	IGEGFLTDLSQLK		0	1420.76822	Q8CI94	Glycogen phosphorylase, brain form [OS=Mus musculus]	light	24.0972012654948	23.7472656600368
f1	20170526_Fetal_Heart_1	Heart_1	Heart	1	IGEGFLTDLSQLKK		1	1548.86318	Q8CI94	Glycogen phosphorylase, brain form [OS=Mus musculus]	light	26.5436542096951	26.1937186042371
f1	20170526_Fetal_Heart_1	Heart_1	Heart	1	SIYVGNVDYGATAEELEAHFHGCGSVNR	1xCarbamidomethyl [C23]	0	3052.38537	Q8CCS6	polyadenylate-binding protein 2 [OS=Mus musculus]	light	22.8930251168693	22.5430895114113
f1	20170526_Fetal_Heart_1	Heart_1	Heart	1	IGEGTYGVVYK		0	1185.61502	P97377-1; P11440	cyclin-dependent kinase 2 [OS=Mus musculus];Cyclin-dependent kinase 1 [OS=Mus musculus]	light	24.1474968594604	23.7975612540024
f1	20170526_Fetal_Heart_1	Heart_1	Heart	1	SLYSSSPGGAYVTR	1xLabel:13C(6)15N(4) [R14]	0	1454.71495	P20152	Vimentin [OS=Mus musculus]	light
f1	20170526_Fetal_Heart_1	Heart_1	Heart	1	SLYSSSPGGAYVTR		0	1444.70668	P20152	Vimentin [OS=Mus musculus]	light	28.6200796242075	28.2701440187495
f1	20170526_Fetal_Heart_1	Heart_1	Heart	1	IGEHTPSALAIMENANVLAR		0	2107.09645	P05064	fructose-bisphosphate aldolase A [OS=Mus musculus]	light	29.2616232893596	28.9116876839016
f1	20170526_Fetal_Heart_1	Heart_1	Heart	1	IGEHTPSALAIMENANVLAR	1xLabel:13C(6)15N(4) [R20]	0	2117.10472	P05064	fructose-bisphosphate aldolase A [OS=Mus musculus]	light
f1	20170526_Fetal_Heart_1	Heart_1	Heart	1	IGEHTPSALAIMENANVLAR	1xOxidation [M12]	0	2123.09136	P05064	fructose-bisphosphate aldolase A [OS=Mus musculus]	light	24.0325198178423	23.6825842123843
f1	20170526_Fetal_Heart_1	Heart_1	Heart	1	LGELPSWIMMR		0	1332.68027	P56135	ATP synthase subunit f, mitochondrial [OS=Mus musculus]	light	27.0127183021578	26.6627826966998
f1	20170526_Fetal_Heart_1	Heart_1	Heart	1	LGELPSWIMMR	1xLabel:13C(6)15N(4) [R11]	0	1342.68854	P56135	ATP synthase subunit f, mitochondrial [OS=Mus musculus]	light
f1	20170526_Fetal_Heart_1	Heart_1	Heart	1	SLYSDHELR		0	1119.54291	Q9EQI8	39S ribosomal protein L46, mitochondrial [OS=Mus musculus]	light	21.1888808241318	20.8389452186738
f1	20170526_Fetal_Heart_1	Heart_1	Heart	1	LGEIVTTIPTIGFNVETVEYK		0	2323.24316	P61750; P84078; P84084	ADP-ribosylation factor 4 [OS=Mus musculus];ADP-ribosylation factor 1 [OS=Mus musculus];ADP-ribosylation factor 5 [OS=Mus musculus]	light	23.8860566469126	23.5361210414546
f1	20170526_Fetal_Heart_1	Heart_1	Heart	1	LGFITNNSSK		0	1080.5684	Q8CHP8	glycerol-3-phosphate phosphatase [OS=Mus musculus]	light	23.5915702824552	23.2416346769972
f1	20170526_Fetal_Heart_1	Heart_1	Heart	1	IGRIEDVTPIPSDSTRR		2	1912.02466	P62264	40S ribosomal protein S14 [OS=Mus musculus]	light	22.3913880896206	22.0414524841626
f1	20170526_Fetal_Heart_1	Heart_1	Heart	1	LGFMSAFVK		0	999.5332	Q9D2G2-1	Dihydrolipoyllysine-residue succinyltransferase component of 2-oxoglutarate dehydrogenase complex, mitochondrial [OS=Mus musculus]	light	26.4258374705307	26.0759018650727
f1	20170526_Fetal_Heart_1	Heart_1	Heart	1	IGFPWSEIR		0	1104.58366	P26043; P26041; P26040	radixin [OS=Mus musculus];Moesin [OS=Mus musculus];Ezrin [OS=Mus musculus]	light	27.8722184242666	27.5222828188086
f1	20170526_Fetal_Heart_1	Heart_1	Heart	1	LGGTALAQCFSQLGEHPPDLDLPENLVR	1xCarbamidomethyl [C9]	0	3047.52549	Q5SUR0	Phosphoribosylformylglycinamidine synthase [OS=Mus musculus]	light
f1	20170526_Fetal_Heart_1	Heart_1	Heart	1	LGGTIDDCELVEGLVLTQK	1xCarbamidomethyl [C8]	0	2060.058	P80315	T-complex protein 1 subunit delta [OS=Mus musculus]	light
f1	20170526_Fetal_Heart_1	Heart_1	Heart	1	SIVDKEGVPR		1	1099.6106	Q8R1B4	Eukaryotic translation initiation factor 3 subunit C [OS=Mus musculus]	light
f1	20170526_Fetal_Heart_1	Heart_1	Heart	1	IGGVQQDTILAEGLHFR		0	1853.98682	O35129	Prohibitin-2 [OS=Mus musculus]	light	25.578605566544	25.228669961086
f1	20170526_Fetal_Heart_1	Heart_1	Heart	1	LGHAEQKDEMVPR		1	1509.74784	Q8BK67	Protein RCC2 [OS=Mus musculus]	light	20.4623726179365	20.1124370124785
f1	20170526_Fetal_Heart_1	Heart_1	Heart	1	SIVDAYVLLNLGDSVTTDHISPAGNIAR		0	2911.51598	P28271	Cytoplasmic aconitate hydratase [OS=Mus musculus]	light
f1	20170526_Fetal_Heart_1	Heart_1	Heart	1	SLVANLAAANCYKK	1xCarbamidomethyl [C11]	1	1522.80462	P55264	Adenosine kinase [OS=Mus musculus]	light	25.7206836318209	25.3707480263629
f1	20170526_Fetal_Heart_1	Heart_1	Heart	1	SLVANLAAANCYK	1xCarbamidomethyl [C11]	0	1394.70966	P55264	Adenosine kinase [OS=Mus musculus]	light	24.9651403700229	24.6152047645649
f1	20170526_Fetal_Heart_1	Heart_1	Heart	1	SLVALLVETQMK		0	1331.7603	P97496; Q6PDG5-1	SWI/SNF complex subunit SMARCC1 [OS=Mus musculus];SWI/SNF complex subunit SMARCC2 [OS=Mus musculus]	light	22.484486365258	22.1345507598
f1	20170526_Fetal_Heart_1	Heart_1	Heart	1	LGHVVMGNNAVSPYQQVIEK		0	2183.12775	P60229	Eukaryotic translation initiation factor 3 subunit E [OS=Mus musculus]	light
f1	20170526_Fetal_Heart_1	Heart_1	Heart	1	IGKDEMLQMIR		1	1333.69665	Q91ZW3	SWI/SNF-related matrix-associated actin-dependent regulator of chromatin subfamily A member 5 [OS=Mus musculus]	light
f1	20170526_Fetal_Heart_1	Heart_1	Heart	1	LGKEETVLATVQALQTASHLSQQADLR		1	2907.55342	Q9DBG6	Dolichyl-diphosphooligosaccharide--protein glycosyltransferase subunit 2 [OS=Mus musculus]	light	24.7115965067466	24.3616609012886
f1	20170526_Fetal_Heart_1	Heart_1	Heart	1	IGKFPFAANSR		1	1207.65822	O08749	Dihydrolipoyl dehydrogenase, mitochondrial [OS=Mus musculus]	light	23.4087964416258	23.0588608361678
f1	20170526_Fetal_Heart_1	Heart_1	Heart	1	LGGSVVVSLEGKPL		0	1354.79404	P45591	Cofilin-2 [OS=Mus musculus]	light	25.0057598804779	24.6558242750199
f1	20170526_Fetal_Heart_1	Heart_1	Heart	1	SLTYLSILR		0	1065.63027	P57784	U2 small nuclear ribonucleoprotein A' [OS=Mus musculus]	light	23.7588401803685	23.4089045749105
f1	20170526_Fetal_Heart_1	Heart_1	Heart	1	IGLAELHPDVFATAPR		0	1706.92243	Q9DCU6	39S ribosomal protein L4, mitochondrial [OS=Mus musculus]	light
f1	20170526_Fetal_Heart_1	Heart_1	Heart	1	LGLALNYSVFYYEIQNAPEQACHLAK	1xCarbamidomethyl [C22]	0	3012.4924	P61982	14-3-3 protein gamma [OS=Mus musculus]	light	24.6346266487566	24.2846910432987
f1	20170526_Fetal_Heart_1	Heart_1	Heart	1	IGIASQALGIAQASLDCAVK	1xCarbamidomethyl [C17]	0	1986.06884	Q07417	Short-chain specific acyl-CoA dehydrogenase, mitochondrial [OS=Mus musculus]	light	25.7252087721112	25.3752731666532
f1	20170526_Fetal_Heart_1	Heart_1	Heart	1	IGLDAEGAGSGNAEK		0	1388.66521	P51163	uroporphyrinogen-III synthase [OS=Mus musculus]	light
f1	20170526_Fetal_Heart_1	Heart_1	Heart	1	SITVVLEGENTR		0	1317.70087	Q61881	DNA replication licensing factor MCM7 [OS=Mus musculus]	light	22.6296902347949	22.2797546293369
f1	20170526_Fetal_Heart_1	Heart_1	Heart	1	LGLDFPNLPYLIDGSHK		0	1899.00107	P10649; P15626; Q80W21	Glutathione S-transferase Mu 1 [OS=Mus musculus];Glutathione S-transferase Mu 2 [OS=Mus musculus];glutathione S-transferase Mu 7 [OS=Mus musculus]	light	24.9464184540731	24.5964828486151
f1	20170526_Fetal_Heart_1	Heart_1	Heart	1	IGLDLPALNMQR		0	1340.73548	P11247	Myeloperoxidase [OS=Mus musculus]	light
f1	20170526_Fetal_Heart_1	Heart_1	Heart	1	LGIEGLSLHNILK		0	1406.83658	Q6P5E4	UDP-glucose:glycoprotein glucosyltransferase 1 [OS=Mus musculus]	light	23.7677528709779	23.4178172655199
f1	20170526_Fetal_Heart_1	Heart_1	Heart	1	SITTIIDTFHQYSR	1xLabel:13C(6)15N(4) [R14]	0	1691.86268	P31725	Protein S100-A9 [OS=Mus musculus]	light	22.7749216489874	22.4249860435294
f1	20170526_Fetal_Heart_1	Heart_1	Heart	1	SITTIIDTFHQYSR		0	1681.85441	P31725	Protein S100-A9 [OS=Mus musculus]	light
f1	20170526_Fetal_Heart_1	Heart_1	Heart	1	LGLENAEALIR		0	1198.67901	O08848	60 kDa SS-A/Ro ribonucleoprotein [OS=Mus musculus]	light
f1	20170526_Fetal_Heart_1	Heart_1	Heart	1	IGLFGGAGVGK		0	975.56219	P56480	ATP synthase subunit beta, mitochondrial [OS=Mus musculus]	light	29.8409511426739	29.491015537216
f1	20170526_Fetal_Heart_1	Heart_1	Heart	1	IGLFGGAGVGK	1xLabel:13C(6)15N(2) [K11]	0	983.57639	P56480	ATP synthase subunit beta, mitochondrial [OS=Mus musculus]	light
f1	20170526_Fetal_Heart_1	Heart_1	Heart	1	IGKVDCTQHYAVCSEHQVR	2xCarbamidomethyl [C6; C13]	1	2287.07064	Q91W90	Thioredoxin domain-containing protein 5 [OS=Mus musculus]	light
f1	20170526_Fetal_Heart_1	Heart_1	Heart	1	LGGSPFGPAGTGKTESVK		1	1689.88063	Q9JHU4	Cytoplasmic dynein 1 heavy chain 1 [OS=Mus musculus]	light
f1	20170526_Fetal_Heart_1	Heart_1	Heart	1	LGGSPFGPAGTGK		0	1145.59495	Q9JHU4	Cytoplasmic dynein 1 heavy chain 1 [OS=Mus musculus]	light	24.29835419022	23.948418584762
f1	20170526_Fetal_Heart_1	Heart_1	Heart	1	SLVDTVYALKDEVQELR		1	1978.04915	Q9ES28-1	Rho guanine nucleotide exchange factor 7 [OS=Mus musculus]	light	22.7782779975555	22.4283423920976
f1	20170526_Fetal_Heart_1	Heart_1	Heart	1	IGFPWSEIR	1xLabel:13C(6)15N(4) [R9]	0	1114.59192	P26043; P26041; P26040	radixin [OS=Mus musculus];Moesin [OS=Mus musculus];Ezrin [OS=Mus musculus]	light
f1	20170526_Fetal_Heart_1	Heart_1	Heart	1	LGFQGAQDLANMFR		0	1567.76857	Q8K2T1-1	NmrA-like family domain-containing protein 1 [OS=Mus musculus]	light
f1	20170526_Fetal_Heart_1	Heart_1	Heart	1	LGFQVWLK		0	990.57711	P37804	transgelin [OS=Mus musculus]	light	25.0832145695904	24.7332789641324
f1	20170526_Fetal_Heart_1	Heart_1	Heart	1	LGFSEVELVQMVVDGVK		0	1848.97756	Q04447	Creatine kinase B-type [OS=Mus musculus]	light
f1	20170526_Fetal_Heart_1	Heart_1	Heart	1	IGFVGFPSVGK		0	1107.61971	P32233	developmentally-regulated GTP-binding protein 1 [OS=Mus musculus]	light
f1	20170526_Fetal_Heart_1	Heart_1	Heart	1	IGGDAATTVNNNTPDFGFGGQKR		1	2337.12181	Q3U0V1	Far upstream element-binding protein 2 [OS=Mus musculus]	light	23.9842577253543	23.6343221198963
f1	20170526_Fetal_Heart_1	Heart_1	Heart	1	IGGDAGTSLNSNDYGYGGQK		0	1973.88354	Q91WJ8-2	Isoform 2 of Far upstream element-binding protein 1 [OS=Mus musculus]	light
f1	20170526_Fetal_Heart_1	Heart_1	Heart	1	LGGEVSCLVAGTK	1xCarbamidomethyl [C7]	0	1290.67221	Q99LC5	Electron transfer flavoprotein subunit alpha, mitochondrial [OS=Mus musculus]	light
f1	20170526_Fetal_Heart_1	Heart_1	Heart	1	LGGEVSCLVAGTK	1xCarbamidomethyl [C7]; 1xLabel:13C(6)15N(2) [K13]	0	1298.68641	Q99LC5	Electron transfer flavoprotein subunit alpha, mitochondrial [OS=Mus musculus]	light	27.1669952661589	26.8170596607009
f1	20170526_Fetal_Heart_1	Heart_1	Heart	1	SLVEIIEHGLVDEQQK		0	1836.97017	Q99NB9	splicing factor 3B subunit 1 [OS=Mus musculus]	light	22.4203952459219	22.0704596404639
f1	20170526_Fetal_Heart_1	Heart_1	Heart	1	SIVEHVAAK		0	953.54146	Q99LS3	phosphoserine phosphatase [OS=Mus musculus]	light
f1	20170526_Fetal_Heart_1	Heart_1	Heart	1	IGGHGAEYGAEALER		0	1529.7343	P01942	Hemoglobin subunit alpha [OS=Mus musculus]	light	34.5981182626093	34.2481826571513
f1	20170526_Fetal_Heart_1	Heart_1	Heart	1	IGGHGAEYGAEALER	1xLabel:13C(6)15N(4) [R15]	0	1539.74256	P01942	Hemoglobin subunit alpha [OS=Mus musculus]	light
f1	20170526_Fetal_Heart_1	Heart_1	Heart	1	LGGIAYFLSR		0	1096.61496	Q8VHK9	ATP-dependent RNA helicase DHX36 [OS=Mus musculus]	light	21.5029913989319	21.1530557934739
f1	20170526_Fetal_Heart_1	Heart_1	Heart	1	SLVEESQLPDGKK		1	1429.7533	A2ASS6	Titin [OS=Mus musculus]	light	24.877036003669	24.527100398211
f1	20170526_Fetal_Heart_1	Heart_1	Heart	1	SLVEESQLPDGK		0	1301.65834	A2ASS6	Titin [OS=Mus musculus]	light	24.7296160763131	24.3796804708551
f1	20170526_Fetal_Heart_1	Heart_1	Heart	1	LGGIGQFLAK		0	1003.59349	O70133-2	Isoform 2 of ATP-dependent RNA helicase A [OS=Mus musculus]	light	25.1990012926633	24.8490656872053
f1	20170526_Fetal_Heart_1	Heart_1	Heart	1	SIVDYKPSLDLLEQQHQLIQEALIFDNK		0	3297.73653	P57780	Alpha-actinin-4 [OS=Mus musculus]	light	24.9226223280668	24.5726867226088
f1	20170526_Fetal_Heart_1	Heart_1	Heart	1	IGGIGTVPVGR		0	1025.6102	P10126; P62631	Elongation factor 1-alpha 1 [OS=Mus musculus];Elongation factor 1-alpha 2 [OS=Mus musculus]	light	30.9799843830459	30.6300487775879
f1	20170526_Fetal_Heart_1	Heart_1	Heart	1	IGGIGTVPVGR	1xLabel:13C(6)15N(4) [R11]	0	1035.61847	P10126; P62631	Elongation factor 1-alpha 1 [OS=Mus musculus];Elongation factor 1-alpha 2 [OS=Mus musculus]	light
f1	20170526_Fetal_Heart_1	Heart_1	Heart	1	SLVDYENANK		0	1152.55314	Q6P8X1	Sorting nexin-6 [OS=Mus musculus]	light	22.3556646998776	22.0057290944196
f1	20170526_Fetal_Heart_1	Heart_1	Heart	1	LGGLTQAPGNPVLAVQINQDKNFAFLEFR		1	3157.67929	P26369	Splicing factor U2AF 65 kDa subunit [OS=Mus musculus]	light	23.3665995612045	23.0166639557465
f1	20170526_Fetal_Heart_1	Heart_1	Heart	1	IGGMEGPFGGGMENMGR		0	1696.72401	Q9D0E1	Heterogeneous nuclear ribonucleoprotein M [OS=Mus musculus]	light
f1	20170526_Fetal_Heart_1	Heart_1	Heart	1	IGGNEGIDVPIPR		0	1336.72194	Q91WJ8-2	Isoform 2 of Far upstream element-binding protein 1 [OS=Mus musculus]	light	24.5854025945202	24.2354669890622
f1	20170526_Fetal_Heart_1	Heart_1	Heart	1	LGGNICALLR	1xCarbamidomethyl [C6]	0	1086.60882	Q9D1G2-1	phosphomevalonate kinase [OS=Mus musculus]	light
f1	20170526_Fetal_Heart_1	Heart_1	Heart	1	LGGNYGPTVAVQR		0	1331.70662	O35855	Branched-chain-amino-acid aminotransferase, mitochondrial [OS=Mus musculus]	light
f1	20170526_Fetal_Heart_1	Heart_1	Heart	1	LGGPQEEQIK		0	1098.57896	Q93092	Transaldolase [OS=Mus musculus]	light	21.5705936921375	21.2206580866795
f1	20170526_Fetal_Heart_1	Heart_1	Heart	1	LGGSAVISLEGKPL		0	1340.77839	P18760	Cofilin-1 [OS=Mus musculus]	light	28.1919086322811	27.8419730268231
f1	20170526_Fetal_Heart_1	Heart_1	Heart	1	LGGSLADSYLDEGFLLDKK		1	2041.04881	P80314	T-complex protein 1 subunit beta [OS=Mus musculus]	light	25.7478721294928	25.3979365240348
f1	20170526_Fetal_Heart_1	Heart_1	Heart	1	SLVNKGTLVQTK		1	1287.76308	P43275	Histone H1.1 [OS=Mus musculus]	light	23.221131434135	22.871195828677
f1	20170526_Fetal_Heart_1	Heart_1	Heart	1	SIQFVDWCPTGFK	1xCarbamidomethyl [C8]; 1xLabel:13C(6)15N(2) [K13]	0	1592.76572	P05213; P68368	Tubulin alpha-1B chain [OS=Mus musculus];Tubulin alpha-4A chain [OS=Mus musculus]	light
f1	20170526_Fetal_Heart_1	Heart_1	Heart	1	IGRPSETGIIGIIDPECR	1xCarbamidomethyl [C17]	0	1983.03279	Q3U1J4	DNA damage-binding protein 1 [OS=Mus musculus]	light	23.9205443103394	23.5706087048814
f1	20170526_Fetal_Heart_1	Heart_1	Heart	1	SIQFVDWCPTGFK	1xCarbamidomethyl [C8]	0	1584.75153	P05213; P68368	Tubulin alpha-1B chain [OS=Mus musculus];Tubulin alpha-4A chain [OS=Mus musculus]	light	28.8538143025532	28.5038786970952
f1	20170526_Fetal_Heart_1	Heart_1	Heart	1	SLLDASEEAIKK		1	1303.71037	Q64727	Vinculin [OS=Mus musculus]	light	26.0304650835887	25.6805294781307
f1	20170526_Fetal_Heart_1	Heart_1	Heart	1	SILALVDGQPWDMYKPLTK		0	2175.15184	Q9JKF7	39S ribosomal protein L39, mitochondrial [OS=Mus musculus]	light
f1	20170526_Fetal_Heart_1	Heart_1	Heart	1	IHNLSESDCGEYVCEVSGEGGTSK	2xCarbamidomethyl [C9; C14]	0	2614.10319	A2ASS6	Titin [OS=Mus musculus]	light
f1	20170526_Fetal_Heart_1	Heart_1	Heart	1	LHNMIVDLDNVVK		0	1509.80937	Q8CAQ8-5	Isoform 5 of MICOS complex subunit Mic60 [OS=Mus musculus]	light	23.2825023777605	22.9325667723026
f1	20170526_Fetal_Heart_1	Heart_1	Heart	1	LHNMIVDLDNVVKK		1	1637.90434	Q8CAQ8-5	Isoform 5 of MICOS complex subunit Mic60 [OS=Mus musculus]	light	23.9378657403554	23.5879301348974
f1	20170526_Fetal_Heart_1	Heart_1	Heart	1	SIIAGYNAILCCAVR	2xCarbamidomethyl [C11; C12]; 1xLabel:13C(6)15N(4) [R15]	0	1690.86428	O70468	Myosin-binding protein C, cardiac-type [OS=Mus musculus]	light	25.6457570375784	25.2958214321205
f1	20170526_Fetal_Heart_1	Heart_1	Heart	1	SIIAGYNAILCCAVR	2xCarbamidomethyl [C11; C12]	0	1680.85601	O70468	Myosin-binding protein C, cardiac-type [OS=Mus musculus]	light
f1	20170526_Fetal_Heart_1	Heart_1	Heart	1	SLKQNINLSAPIMSR		1	1671.92105	P97311	DNA replication licensing factor MCM6 [OS=Mus musculus]	light
f1	20170526_Fetal_Heart_1	Heart_1	Heart	1	IHPTSVISGYR		0	1229.6637	P11983	T-complex protein 1 subunit alpha [OS=Mus musculus]	light	26.0021195472908	25.6521839418328
f1	20170526_Fetal_Heart_1	Heart_1	Heart	1	IHPVDKLTIQGLK		1	1461.87877	Q99KI0	Aconitate hydratase, mitochondrial [OS=Mus musculus]	light	25.3750390335075	25.0251034280495
f1	20170526_Fetal_Heart_1	Heart_1	Heart	1	LHPVILASIVDSYER		0	1711.93775	Q9DCH4	Eukaryotic translation initiation factor 3 subunit F [OS=Mus musculus]	light	24.4739867307802	24.1240511253222
f1	20170526_Fetal_Heart_1	Heart_1	Heart	1	LHPVILASIVDSYERR		1	1868.03886	Q9DCH4	Eukaryotic translation initiation factor 3 subunit F [OS=Mus musculus]	light
f1	20170526_Fetal_Heart_1	Heart_1	Heart	1	SLKEMEESIR		1	1221.61436	O08795-2	Isoform 2 of Glucosidase 2 subunit beta [OS=Mus musculus]	light	23.4844395301274	23.1345039246694
f1	20170526_Fetal_Heart_1	Heart_1	Heart	1	LHIVQVVCK	1xCarbamidomethyl [C8]	0	1095.63431	Q9Z1Q5	chloride intracellular channel protein 1 [OS=Mus musculus]	light	25.8479862149272	25.4980506094692
f1	20170526_Fetal_Heart_1	Heart_1	Heart	1	SIKELGDHVTNLR		1	1481.80707	P09528	Ferritin heavy chain [OS=Mus musculus]	light
f1	20170526_Fetal_Heart_1	Heart_1	Heart	1	SLHTLFGDKLCAIPNLR	1xCarbamidomethyl [C11]	1	1955.05313	P07724	Serum albumin [OS=Mus musculus]	light	26.6762512555821	26.3263156501241
f1	20170526_Fetal_Heart_1	Heart_1	Heart	1	LHQMWLSWNQK		0	1470.73106	Q9DBG5	Perilipin-3 [OS=Mus musculus]	light
f1	20170526_Fetal_Heart_1	Heart_1	Heart	1	LHSFVSDDIFLR		0	1448.75324	Q9ET01	Glycogen phosphorylase, liver form [OS=Mus musculus]	light	22.8030661857452	22.4531305802872
f1	20170526_Fetal_Heart_1	Heart_1	Heart	1	SLHSELMCPICLDMLK	2xCarbamidomethyl [C8; C11]	0	1946.92066	Q9CQJ4	E3 ubiquitin-protein ligase RING2 [OS=Mus musculus]	light
f1	20170526_Fetal_Heart_1	Heart_1	Heart	1	LHSLLGDYYQAIK		0	1520.81075	Q8QZY1	eukaryotic translation initiation factor 3 subunit L [OS=Mus musculus]	light
f1	20170526_Fetal_Heart_1	Heart_1	Heart	1	SLHQAIEGDTSGDFMK		0	1735.79557	P14824	annexin A6 [OS=Mus musculus]	light
f1	20170526_Fetal_Heart_1	Heart_1	Heart	1	SIHEQVSSISETTK		0	1545.77549	A2ASS6	Titin [OS=Mus musculus]	light	25.454385463303	25.1044498578451
f1	20170526_Fetal_Heart_1	Heart_1	Heart	1	SLHDALCVVKR	1xCarbamidomethyl [C7]	1	1297.70452	P11983	T-complex protein 1 subunit alpha [OS=Mus musculus]	light	25.7253080040726	25.3753723986146
f1	20170526_Fetal_Heart_1	Heart_1	Heart	1	LHTDDELNWLDHGR		0	1720.80377	P26039	Talin-1 [OS=Mus musculus]	light	22.8542734606583	22.5043378552003
f1	20170526_Fetal_Heart_1	Heart_1	Heart	1	SIHDALCVIR	1xCarbamidomethyl [C7]	0	1183.6252	P80315; P80316	T-complex protein 1 subunit delta [OS=Mus musculus];T-complex protein 1 subunit epsilon [OS=Mus musculus]	light	26.9516870996396	26.6017514941816
f1	20170526_Fetal_Heart_1	Heart_1	Heart	1	SLHDALCVLAQTVKDPR	1xCarbamidomethyl [C7]	1	1923.01166	P80314	T-complex protein 1 subunit beta [OS=Mus musculus]	light	25.8974575090593	25.5475219036013
f1	20170526_Fetal_Heart_1	Heart_1	Heart	1	SLHDALCVLAQTVK	1xCarbamidomethyl [C7]	0	1554.83084	P80314	T-complex protein 1 subunit beta [OS=Mus musculus]	light	24.2419821317157	23.8920465262577
f1	20170526_Fetal_Heart_1	Heart_1	Heart	1	IHQIEYAMEAVK		0	1431.73006	Q9R1P4	Proteasome subunit alpha type-1 [OS=Mus musculus]	light	24.879615498738	24.52967989328
f1	20170526_Fetal_Heart_1	Heart_1	Heart	1	LHISPSNMTNQNTPEYMEK		0	2234.02163	P70288	Histone deacetylase 2 [OS=Mus musculus]	light
f1	20170526_Fetal_Heart_1	Heart_1	Heart	1	LHISPSNMTNQNTNEYLEK		0	2233.05537	O09106	histone deacetylase 1 [OS=Mus musculus]	light	22.6395654939216	22.2896298884636
f1	20170526_Fetal_Heart_1	Heart_1	Heart	1	SILISAHGNSSR		0	1241.65967	P15327	Bisphosphoglycerate mutase [OS=Mus musculus]	light	22.5732384013038	22.2233027958458
f1	20170526_Fetal_Heart_1	Heart_1	Heart	1	IHFISPNIYCCGAGTAADTDMTTQLISSNLELHSLTTGR	2xCarbamidomethyl [C10; C11]	0	4266.0264	P70195	Proteasome subunit beta type-7 [OS=Mus musculus]	light
f1	20170526_Fetal_Heart_1	Heart_1	Heart	1	IHFPLATYAPVISAEK		0	1756.96323	P68369; P05213; P68373; P68368	tubulin alpha-1A chain [OS=Mus musculus];Tubulin alpha-1B chain [OS=Mus musculus];Tubulin alpha-1C chain [OS=Mus musculus];Tubulin alpha-4A chain [OS=Mus musculus]	light	30.4244519910511	30.0745163855931
f1	20170526_Fetal_Heart_1	Heart_1	Heart	1	IHFPLATYAPVISAEK	1xLabel:13C(6)15N(2) [K16]	0	1764.97743	P68369; P05213; P68373; P68368	tubulin alpha-1A chain [OS=Mus musculus];Tubulin alpha-1B chain [OS=Mus musculus];Tubulin alpha-1C chain [OS=Mus musculus];Tubulin alpha-4A chain [OS=Mus musculus]	light
f1	20170526_Fetal_Heart_1	Heart_1	Heart	1	IHGFTVNQVTPVPELFLTAVK		0	2310.28563	Q8K411-1	Presequence protease, mitochondrial [OS=Mus musculus]	light	23.924387928504	23.5744523230461
f1	20170526_Fetal_Heart_1	Heart_1	Heart	1	LHGGTPANFLDVGGGATVQQVTEAFK		0	2614.32599	Q9Z2I9	Succinate--CoA ligase [ADP-forming] subunit beta, mitochondrial [OS=Mus musculus]	light	24.9943882268436	24.6444526213856
f1	20170526_Fetal_Heart_1	Heart_1	Heart	1	IHGQTIPSDGNIFTYTR		0	1919.961	O35945	Aldehyde dehydrogenase, cytosolic 1 [OS=Mus musculus]	light
f1	20170526_Fetal_Heart_1	Heart_1	Heart	1	SLLINAVEASCIR	1xCarbamidomethyl [C11]	0	1445.77807	Q922Q4	Pyrroline-5-carboxylate reductase 2 [OS=Mus musculus]	light
f1	20170526_Fetal_Heart_1	Heart_1	Heart	1	LHGTAGGAQNLSALGALVNLSNAHLGSIK		0	2784.5115	Q9DBD5	Proline-, glutamic acid- and leucine-rich protein 1 [OS=Mus musculus]	light
f1	20170526_Fetal_Heart_1	Heart_1	Heart	1	LHHMSVADSGEYVCR	1xCarbamidomethyl [C14]	0	1760.7843	Q05793	Basement membrane-specific heparan sulfate proteoglycan core protein [OS=Mus musculus]	light	23.3751166101232	23.0251810046652
f1	20170526_Fetal_Heart_1	Heart_1	Heart	1	SLILLDLSYNHLR		0	1556.8795	P50608	Fibromodulin [OS=Mus musculus]	light
f1	20170526_Fetal_Heart_1	Heart_1	Heart	1	SLLKEEDPAVLISEVLR		1	1911.07972	Q9CWE0	Mitochondrial fission regulator 1-like [OS=Mus musculus]	light	21.6709856348913	21.3210500294334
f1	20170526_Fetal_Heart_1	Heart_1	Heart	1	IHKELNDLAR		1	1208.6746	P62838	ubiquitin-conjugating enzyme E2 D2 [OS=Mus musculus]	light	20.4162443555576	20.0663087500996
f1	20170526_Fetal_Heart_1	Heart_1	Heart	1	LHKPPVDVGVDSR		0	1418.77504	P57787	Monocarboxylate transporter 4 [OS=Mus musculus]	light	24.3801908631712	24.0302552577133
f1	20170526_Fetal_Heart_1	Heart_1	Heart	1	LHLDEDYPCSLVGNWNTWYGEQDQAVHLWR	1xCarbamidomethyl [C9]	0	3701.68664	O55125	Protein NipSnap homolog 1 [OS=Mus musculus]	light
f1	20170526_Fetal_Heart_1	Heart_1	Heart	1	SLLHGDFHALSSSPDLFSYIR		0	2362.18262	P10852-2	Isoform 2 of 4F2 cell-surface antigen heavy chain [OS=Mus musculus]	light
f1	20170526_Fetal_Heart_1	Heart_1	Heart	1	SIIGVIPYFPYSK		0	1483.81953	Q8R574	Phosphoribosyl pyrophosphate synthase-associated protein 2 [OS=Mus musculus]	light
f1	20170526_Fetal_Heart_1	Heart_1	Heart	1	SLLGKDVLFLK		1	1232.76129	P09411	phosphoglycerate kinase 1 [OS=Mus musculus]	light	26.8833201406388	26.5333845351808
f1	20170526_Fetal_Heart_1	Heart_1	Heart	1	SILFVPTSAPR	1xLabel:13C(6)15N(4) [R11]	0	1197.68655	P08113	Endoplasmin [OS=Mus musculus]	light
f1	20170526_Fetal_Heart_1	Heart_1	Heart	1	LHLGIPEAVFVEDVDSFMKQPGNETADTVLK		1	3399.71408	P61759	Prefoldin subunit 3 [OS=Mus musculus]	light
f1	20170526_Fetal_Heart_1	Heart_1	Heart	1	LHIIEVGTPPTGNQPFPK		0	1945.05417	Q68FD5	Clathrin heavy chain 1 [OS=Mus musculus]	light	26.2644079504798	25.9144723450218
f1	20170526_Fetal_Heart_1	Heart_1	Heart	1	SILFVPTSAPR		0	1187.67828	P08113	Endoplasmin [OS=Mus musculus]	light	27.7051517478227	27.3552161423647
f1	20170526_Fetal_Heart_1	Heart_1	Heart	1	SLIEQCSAPLPPSIFMELANK	1xCarbamidomethyl [C6]	0	2345.18797	Q920E5	Farnesyl pyrophosphate synthase [OS=Mus musculus]	light
f1	20170526_Fetal_Heart_1	Heart_1	Heart	1	IHLISMQSTIPYALR		0	1742.96219	Q8VCM7	Fibrinogen gamma chain [OS=Mus musculus]	light	24.9048721717846	24.5549365663266
f1	20170526_Fetal_Heart_1	Heart_1	Heart	1	LHLIYLINDVLHHCQR	1xCarbamidomethyl [C14]	0	2044.09091	Q8CGZ0	Calcium homeostasis endoplasmic reticulum protein [OS=Mus musculus]	light
f1	20170526_Fetal_Heart_1	Heart_1	Heart	1	LHLPVGLWINSPR		0	1501.86379	Q3U0S6	ras-interacting protein 1 [OS=Mus musculus]	light	21.9803345062937	21.6303989008357
f1	20170526_Fetal_Heart_1	Heart_1	Heart	1	SLLEKELESVGIR		1	1472.83188	Q9QXB9	Developmentally-regulated GTP-binding protein 2 [OS=Mus musculus]	light
f1	20170526_Fetal_Heart_1	Heart_1	Heart	1	IHLRPGSLR		0	1048.63742	Q9CQ18	Ribonuclease H2 subunit C [OS=Mus musculus]	light
f1	20170526_Fetal_Heart_1	Heart_1	Heart	1	IHISDVMPTDLPGLEDLGVQPTPLELK		0	2927.54344	Q9DC69	NADH dehydrogenase [ubiquinone] 1 alpha subcomplex subunit 9, mitochondrial [OS=Mus musculus]	light	24.7349444147647	24.3850088093067
f1	20170526_Fetal_Heart_1	Heart_1	Heart	1	LHTVYQSVELPETHQMLR		0	2181.1121	Q07417	Short-chain specific acyl-CoA dehydrogenase, mitochondrial [OS=Mus musculus]	light	25.8124838497157	25.4625482442577
f1	20170526_Fetal_Heart_1	Heart_1	Heart	1	SLINSQAGFVTMILR		0	1649.90434	Q9JIK5	Nucleolar RNA helicase 2 [OS=Mus musculus]	light
f1	20170526_Fetal_Heart_1	Heart_1	Heart	1	SLGYAYVNFQQPADAER		0	1928.91372	P29341	Polyadenylate-binding protein 1 [OS=Mus musculus]	light
f1	20170526_Fetal_Heart_1	Heart_1	Heart	1	SLGTDLMNEMR		0	1266.58168	P09055	Integrin beta-1 [OS=Mus musculus]	light	24.1703846187381	23.8204490132801
f1	20170526_Fetal_Heart_1	Heart_1	Heart	1	SLFSSAENEPPVPLVGNWRPPQPVK		0	2745.43588	P16015	carbonic anhydrase 3 [OS=Mus musculus]	light
f1	20170526_Fetal_Heart_1	Heart_1	Heart	1	SIFQHIQSAQSQR		0	1529.78191	Q569Z6	Thyroid hormone receptor-associated protein 3 [OS=Mus musculus]	light	24.7929013764689	24.4429657710109
f1	20170526_Fetal_Heart_1	Heart_1	Heart	1	IKDIAWTEDSKR		2	1461.76962	O88342	WD repeat-containing protein 1 [OS=Mus musculus]	light	25.2049088483322	24.8549732428742
f1	20170526_Fetal_Heart_1	Heart_1	Heart	1	SLFPVVLEQLDDYNAK		0	1850.95346	P97927	Laminin subunit alpha-4 [OS=Mus musculus]	light	22.9912667404765	22.6413311350185
f1	20170526_Fetal_Heart_1	Heart_1	Heart	1	SLFNYHDTR		0	1152.54325	Q8C1B7	Septin-11 [OS=Mus musculus]	light	24.1445446690407	23.7946090635827
f1	20170526_Fetal_Heart_1	Heart_1	Heart	1	SLFGPVDHEELGR		0	1455.72267	P49919-1	cyclin-dependent kinase inhibitor 1C [OS=Mus musculus]	light	23.1259013568014	22.7759657513434
f1	20170526_Fetal_Heart_1	Heart_1	Heart	1	SIFGEDALANVSIEKPVHQGPDAAVTGHIR		0	3128.61234	Q9JIF7	Coatomer subunit beta [OS=Mus musculus]	light
f1	20170526_Fetal_Heart_1	Heart_1	Heart	1	IKDLSTVEALQNLK		1	1571.9003	P97822	Acidic leucine-rich nuclear phosphoprotein 32 family member E [OS=Mus musculus]	light	26.0589604580529	25.7090248525949
f1	20170526_Fetal_Heart_1	Heart_1	Heart	1	IKDPDAAKPEDWDER		1	1784.84497	P14211	Calreticulin [OS=Mus musculus]	light	27.0578183770656	26.7078827716076
f1	20170526_Fetal_Heart_1	Heart_1	Heart	1	SIFASPESVTGK		0	1222.63139	Q8BGT7	Survival of motor neuron-related-splicing factor 30 [OS=Mus musculus]	light
f1	20170526_Fetal_Heart_1	Heart_1	Heart	1	IKDPDAAKPEDWDERAK		2	1983.97704	P14211	Calreticulin [OS=Mus musculus]	light	21.6076521305963	21.2577165251383
f1	20170526_Fetal_Heart_1	Heart_1	Heart	1	LKDSGTYTCTASNEAGSSSSSAAVAVR	1xCarbamidomethyl [C9]	1	2677.23698	A2ASS6	Titin [OS=Mus musculus]	light
f1	20170526_Fetal_Heart_1	Heart_1	Heart	1	SIEYSPQLEDASAK		0	1537.73804	Q05793	Basement membrane-specific heparan sulfate proteoglycan core protein [OS=Mus musculus]	light	24.0671922504183	23.7172566449603
f1	20170526_Fetal_Heart_1	Heart_1	Heart	1	LKDFNVGDYIEAVLDR		1	1866.9596	Q8CI94	Glycogen phosphorylase, brain form [OS=Mus musculus]	light	25.2543855232914	24.9044499178335
f1	20170526_Fetal_Heart_1	Heart_1	Heart	1	LKDVLLQVEDERR		2	1612.9017	Q8VDD5	Myosin-9 [OS=Mus musculus]	light	23.7280167097173	23.3780811042593
f1	20170526_Fetal_Heart_1	Heart_1	Heart	1	IKDYLLMEEEFIR		1	1698.87712	P62192	26S proteasome regulatory subunit 4 [OS=Mus musculus]	light
f1	20170526_Fetal_Heart_1	Heart_1	Heart	1	LKEAELLEPLMPAIR		1	1722.98225	Q9JIF7	Coatomer subunit beta [OS=Mus musculus]	light	24.1319920976947	23.7820564922367
f1	20170526_Fetal_Heart_1	Heart_1	Heart	1	SLETVYLER		0	1109.58372	Q3UM45	Protein phosphatase 1 regulatory subunit 7 [OS=Mus musculus]	light	24.2506585458563	23.9007229403983
f1	20170526_Fetal_Heart_1	Heart_1	Heart	1	LKEDTQVADVTTSR		1	1562.80204	P19096	Fatty acid synthase [OS=Mus musculus]	light
f1	20170526_Fetal_Heart_1	Heart_1	Heart	1	SLETSLVPLSDPK		0	1385.75224	Q9R0N0	galactokinase [OS=Mus musculus]	light	24.9572783182004	24.6073427127424
f1	20170526_Fetal_Heart_1	Heart_1	Heart	1	LKEELEEARDIAR		2	1571.83876	Q6NZJ6	eukaryotic translation initiation factor 4 gamma 1 [OS=Mus musculus]	light
f1	20170526_Fetal_Heart_1	Heart_1	Heart	1	SIETMHMEYFEEAVNYLR		0	2262.02057	Q9QYR9	Acyl-coenzyme A thioesterase 2, mitochondrial [OS=Mus musculus]	light
f1	20170526_Fetal_Heart_1	Heart_1	Heart	1	SLETENSALQLQVTEREEVR		1	2331.17866	P14733	Lamin-B1 [OS=Mus musculus]	light	24.5734016060622	24.2234660006042
f1	20170526_Fetal_Heart_1	Heart_1	Heart	1	SLESTTLTEKEGEIYCK	1xCarbamidomethyl [C16]	1	1987.95286	P97314	Cysteine and glycine-rich protein 2 [OS=Mus musculus]	light	23.7720886538258	23.4221530483678
f1	20170526_Fetal_Heart_1	Heart_1	Heart	1	SLESTNVTDKDGELYCK	1xCarbamidomethyl [C16]	1	1958.90116	P50462	Cysteine and glycine-rich protein 3 [OS=Mus musculus]	light	28.2066326230173	27.8566970175593
f1	20170526_Fetal_Heart_1	Heart_1	Heart	1	SIESTLDDLFR		0	1295.64777	A2ASQ1-1	Agrin [OS=Mus musculus]	light
f1	20170526_Fetal_Heart_1	Heart_1	Heart	1	LKELNLSFCEIKR	1xCarbamidomethyl [C9]	2	1649.90434	P46061	Ran GTPase-activating protein 1 [OS=Mus musculus]	light	22.4595543152237	22.1096187097657
f1	20170526_Fetal_Heart_1	Heart_1	Heart	1	SLEVTFTPVIEDIGK		0	1647.88398	P29533-1	Vascular cell adhesion protein 1 [OS=Mus musculus]	light
f1	20170526_Fetal_Heart_1	Heart_1	Heart	1	IKDFLQGSSCIAGIYNETTK	1xCarbamidomethyl [C10]	1	2245.11691	E9Q557	Desmoplakin [OS=Mus musculus]	light	23.4710057161598	23.1210701107018
f1	20170526_Fetal_Heart_1	Heart_1	Heart	1	SLFSSIGEVESAK		0	1353.68964	P70372	ELAV-like protein 1 [OS=Mus musculus]	light	25.7600814446575	25.4101458391995
f1	20170526_Fetal_Heart_1	Heart_1	Heart	1	SLFSSNGGVVK		0	1094.58405	P17225	Polypyrimidine tract-binding protein 1 [OS=Mus musculus]	light	25.3530730404244	25.0031374349664
f1	20170526_Fetal_Heart_1	Heart_1	Heart	1	IHVIDHSGVR		0	1132.62217	Q9D1E6	tubulin-folding cofactor B [OS=Mus musculus]	light	20.5235422153046	20.1736066098466
f1	20170526_Fetal_Heart_1	Heart_1	Heart	1	IHVLILHNCR	1xCarbamidomethyl [C9]	0	1274.71502	A2ASS6	Titin [OS=Mus musculus]	light	24.5642703426078	24.2143347371498
f1	20170526_Fetal_Heart_1	Heart_1	Heart	1	IHVLPIDDTVEGITGNLFEVYLKPYFLEAYRPIR		0	3991.13679	Q01853	Transitional endoplasmic reticulum ATPase [OS=Mus musculus]	light
f1	20170526_Fetal_Heart_1	Heart_1	Heart	1	IHVSDQELQSANASVDDSRLEELK		1	2683.31694	Q02053	Ubiquitin-like modifier-activating enzyme 1 [OS=Mus musculus]	light	24.4238312046723	24.0738955992143
f1	20170526_Fetal_Heart_1	Heart_1	Heart	1	LHVTALDYLAPYAK		0	1574.85771	Q9CXK8	60S ribosome subunit biogenesis protein NIP7 homolog [OS=Mus musculus]	light
f1	20170526_Fetal_Heart_1	Heart_1	Heart	1	SLGTADVHFER	1xLabel:13C(6)15N(4) [R11]	0	1241.61484	O08583-1	THO complex subunit 4 [OS=Mus musculus]	light
f1	20170526_Fetal_Heart_1	Heart_1	Heart	1	IHWWENVYGFDMSCIK	1xCarbamidomethyl [C14]	0	2084.93571	Q9JIF0-1	protein arginine N-methyltransferase 1 [OS=Mus musculus]	light	21.9303943690325	21.5804587635745
f1	20170526_Fetal_Heart_1	Heart_1	Heart	1	LHYCVSCAIHSK	2xCarbamidomethyl [C4; C7]	0	1474.69297	P62855	40S ribosomal protein S26 [OS=Mus musculus]	light	26.6619303924732	26.3119947870152
f1	20170526_Fetal_Heart_1	Heart_1	Heart	1	SLGTADVHFER		0	1231.60658	O08583-1	THO complex subunit 4 [OS=Mus musculus]	light	27.0304359519965	26.6805003465385
f1	20170526_Fetal_Heart_1	Heart_1	Heart	1	IHYLDTTTLIEPAPR		0	1739.93266	P47941	Crk-like protein [OS=Mus musculus]	light	24.611087177717	24.261151572259
f1	20170526_Fetal_Heart_1	Heart_1	Heart	1	IHYLDTTTLIEPVAR		0	1741.94831	Q64010-1	Adapter molecule crk [OS=Mus musculus]	light	24.1800358534507	23.8301002479927
f1	20170526_Fetal_Heart_1	Heart_1	Heart	1	SLGEVEWELPGSGSQQR		0	1858.89298	Q6P5H2-1	Nestin [OS=Mus musculus]	light
f1	20170526_Fetal_Heart_1	Heart_1	Heart	1	IHYVGQNEPELLVAHAYTR		0	2210.13528	O70252	Heme oxygenase 2 [OS=Mus musculus]	light	23.6535832438192	23.3036476383612
f1	20170526_Fetal_Heart_1	Heart_1	Heart	1	SLGETQLALSSDLKELK		1	1832.00113	Q8BMK4	Cytoskeleton-associated protein 4 [OS=Mus musculus]	light	24.1857362710763	23.8358006656183
f1	20170526_Fetal_Heart_1	Heart_1	Heart	1	SLGETQLALSSDLK		0	1461.77951	Q8BMK4	Cytoskeleton-associated protein 4 [OS=Mus musculus]	light
f1	20170526_Fetal_Heart_1	Heart_1	Heart	1	SLGELGLEHYQAPLVR		0	1781.95446	Q99PG2-1	opioid growth factor receptor [OS=Mus musculus]	light	24.3372451007375	23.9873094952795
f1	20170526_Fetal_Heart_1	Heart_1	Heart	1	IKAEYEGDGIPTVFVSVAGR		1	2108.10225	Q9DCL9	multifunctional protein ADE2 [OS=Mus musculus]	light	24.7426232750024	24.3926876695444
f1	20170526_Fetal_Heart_1	Heart_1	Heart	1	LKAGDTVIPLYIPQCGECK	2xCarbamidomethyl [C15; C18]	1	2162.09842	P28474	alcohol dehydrogenase class-3 [OS=Mus musculus]	light
f1	20170526_Fetal_Heart_1	Heart_1	Heart	1	IKAPGFAHLAGLDK		1	1437.82126	Q91WD5	NADH dehydrogenase [ubiquinone] iron-sulfur protein 2, mitochondrial [OS=Mus musculus]	light	25.326394854437	24.976459248979
f1	20170526_Fetal_Heart_1	Heart_1	Heart	1	SLGEIAALTSK		0	1089.61502	Q64727	Vinculin [OS=Mus musculus]	light	25.4043694106315	25.0544338051735
f1	20170526_Fetal_Heart_1	Heart_1	Heart	1	LKATVTPSPVK		1	1140.69869	Q80XU3	Nuclear ubiquitous casein and cyclin-dependent kinase substrate 1 [OS=Mus musculus]	light
f1	20170526_Fetal_Heart_1	Heart_1	Heart	1	SIGCDRPINYR	1xCarbamidomethyl [C4]	0	1350.65829	Q8BGC4	Prostaglandin reductase-3 [OS=Mus musculus]	light	23.3006680159402	22.9507324104823
f1	20170526_Fetal_Heart_1	Heart_1	Heart	1	SIFYVPEMKPSMFDVSR		0	2032.98708	Q9CQN1	heat shock protein 75 kDa, mitochondrial [OS=Mus musculus]	light
f1	20170526_Fetal_Heart_1	Heart_1	Heart	1	SIFVHPEPFTIENGLLTPTLK		0	2353.28021	Q8JZR0	Long-chain-fatty-acid--CoA ligase 5 [OS=Mus musculus]	light
f1	20170526_Fetal_Heart_1	Heart_1	Heart	1	IKDAFERNPELQNLLLDDFFK		2	2565.33476	Q9DCD0	6-phosphogluconate dehydrogenase, decarboxylating [OS=Mus musculus]	light	23.9065816358253	23.5566460303673
f1	20170526_Fetal_Heart_1	Heart_1	Heart	1	SLFTPGHFINAALCK	1xCarbamidomethyl [C14]	0	1675.86247	Q9Z0W3	nuclear pore complex protein Nup160 [OS=Mus musculus]	light
f1	20170526_Fetal_Heart_1	Heart_1	Heart	1	IKDCVDAPTEGTLNENASFGDAR	1xCarbamidomethyl [C4]	1	2480.13581	Q8BSM7	Large neutral amino acids transporter small subunit 3 [OS=Mus musculus]	light
f1	20170526_Fetal_Heart_1	Heart_1	Heart	1	SLFSSNGGVVK	1xLabel:13C(6)15N(2) [K11]	0	1102.59825	P17225	Polypyrimidine tract-binding protein 1 [OS=Mus musculus]	light
f1	20170526_Fetal_Heart_1	Heart_1	Heart	1	LKDDEVAQLRK		2	1314.73759	P16125	L-lactate dehydrogenase B chain [OS=Mus musculus]	light	24.9122613958366	24.5623257903786
f1	20170526_Fetal_Heart_1	Heart_1	Heart	1	SLESNPEQLQAMK		0	1474.72062	P23249	Putative helicase MOV-10 [OS=Mus musculus]	light
f1	20170526_Fetal_Heart_1	Heart_1	Heart	1	LHFFMPGFAPLTSR	1xOxidation [M5]	0	1636.83044	Q7TMM9; Q9D6F9; P99024; P68372; Q9CWF2	Tubulin beta-2A chain [OS=Mus musculus];Tubulin beta-4A chain [OS=Mus musculus];tubulin beta-5 chain [OS=Mus musculus];Tubulin beta-4B chain [OS=Mus musculus];Tubulin beta-2B chain [OS=Mus musculus]	light
f1	20170526_Fetal_Heart_1	Heart_1	Heart	1	LHFFMPGFAPLTSR		0	1620.83553	Q7TMM9; Q9D6F9; P99024; P68372; Q9CWF2	Tubulin beta-2A chain [OS=Mus musculus];Tubulin beta-4A chain [OS=Mus musculus];tubulin beta-5 chain [OS=Mus musculus];Tubulin beta-4B chain [OS=Mus musculus];Tubulin beta-2B chain [OS=Mus musculus]	light	29.9480746169493	29.5981390114913
f1	20170526_Fetal_Heart_1	Heart_1	Heart	1	SLQALGEVIEAELR		0	1527.8377	Q8C0C7	Phenylalanine--tRNA ligase alpha subunit [OS=Mus musculus]	light	22.7635593777551	22.4136237722971
f1	20170526_Fetal_Heart_1	Heart_1	Heart	1	LGSWLAIR		0	915.54106	P39447	Tight junction protein ZO-1 [OS=Mus musculus]	light	23.8135902946616	23.4636546892036
f1	20170526_Fetal_Heart_1	Heart_1	Heart	1	LGTAAIQGAIEK		0	1171.66811	Q8QZT1	Acetyl-CoA acetyltransferase, mitochondrial [OS=Mus musculus]	light	27.4870379942723	27.1371023888143
f1	20170526_Fetal_Heart_1	Heart_1	Heart	1	LGTAAIQGAIEK	1xLabel:13C(6)15N(2) [K12]	0	1179.68231	Q8QZT1	Acetyl-CoA acetyltransferase, mitochondrial [OS=Mus musculus]	light
f1	20170526_Fetal_Heart_1	Heart_1	Heart	1	IGTADRELIQTSALNFLTPLR		1	2329.28742	Q9JK48-2	Isoform 2 of Endophilin-B1 [OS=Mus musculus]	light	22.6711138470632	22.3211782416052
f1	20170526_Fetal_Heart_1	Heart_1	Heart	1	SIQADGLVWGSSK		0	1347.69031	O70251	Elongation factor 1-beta [OS=Mus musculus]	light	26.2207169274193	25.8707813219613
f1	20170526_Fetal_Heart_1	Heart_1	Heart	1	LGTDESCFNMILATR	1xCarbamidomethyl [C7]	0	1727.80912	Q07076	Annexin A7 [OS=Mus musculus]	light
f1	20170526_Fetal_Heart_1	Heart_1	Heart	1	IGTGPPTESKPVIAK		0	1494.85262	A2ASS6	Titin [OS=Mus musculus]	light	26.0064560363739	25.6565204309159
f1	20170526_Fetal_Heart_1	Heart_1	Heart	1	IGTLLDAIICR	1xCarbamidomethyl [C10]	0	1244.70312	Q8QZZ7	EKC/KEOPS complex subunit TPRKB [OS=Mus musculus]	light
f1	20170526_Fetal_Heart_1	Heart_1	Heart	1	SLPSVETLGCTSVICSDKTGTLTTNQMSVCR	3xCarbamidomethyl [C10; C15; C30]	1	3402.60079	O55143-1	Sarcoplasmic/endoplasmic reticulum calcium ATPase 2 [OS=Mus musculus]	light
f1	20170526_Fetal_Heart_1	Heart_1	Heart	1	LGTLSALDILIK		0	1256.78241	Q6ZQ38	cullin-associated nedd8-dissociated protein 1 [OS=Mus musculus]	light	24.3264762570729	23.9765406516149
f1	20170526_Fetal_Heart_1	Heart_1	Heart	1	SLPSVETLGCTSVICSDK	2xCarbamidomethyl [C10; C15]	0	1952.93035	O55143-1	Sarcoplasmic/endoplasmic reticulum calcium ATPase 2 [OS=Mus musculus]	light	24.8949392964494	24.5450036909914
f1	20170526_Fetal_Heart_1	Heart_1	Heart	1	IGTNQMAVCAK	1xCarbamidomethyl [C9]	0	1192.58129	Q99LC8	Translation initiation factor eIF-2B subunit alpha [OS=Mus musculus]	light
f1	20170526_Fetal_Heart_1	Heart_1	Heart	1	LGSTVFVANLDYK		0	1426.75766	Q9D0E1	Heterogeneous nuclear ribonucleoprotein M [OS=Mus musculus]	light	25.1583044289976	24.8083688235396
f1	20170526_Fetal_Heart_1	Heart_1	Heart	1	SIPMTVDFIR		0	1178.62381	P00493	Hypoxanthine-guanine phosphoribosyltransferase [OS=Mus musculus]	light	24.7858489360971	24.4359133306391
f1	20170526_Fetal_Heart_1	Heart_1	Heart	1	LGTPVLQALGDGDFIK		0	1643.9003	Q8BH04	Phosphoenolpyruvate carboxykinase [GTP], mitochondrial [OS=Mus musculus]	light	23.5264576884626	23.1765220830046
f1	20170526_Fetal_Heart_1	Heart_1	Heart	1	SLPIYSPEKVEDYR		1	1695.85883	P46735-1	Unconventional myosin-Ib [OS=Mus musculus]	light
f1	20170526_Fetal_Heart_1	Heart_1	Heart	1	SIPLEGLVQSELMHLPSGK		0	2035.08924	Q8C0C7	Phenylalanine--tRNA ligase alpha subunit [OS=Mus musculus]	light
f1	20170526_Fetal_Heart_1	Heart_1	Heart	1	LGTVADCGVPEAR	1xCarbamidomethyl [C7]	0	1344.65763	Q8BWF0	Succinate-semialdehyde dehydrogenase, mitochondrial [OS=Mus musculus]	light	24.2773733949905	23.9274377895325
f1	20170526_Fetal_Heart_1	Heart_1	Heart	1	IGTVSPLFQK		0	1089.63027	Q68FL6	Methionine--tRNA ligase, cytoplasmic [OS=Mus musculus]	light	23.4431333838272	23.0931977783692
f1	20170526_Fetal_Heart_1	Heart_1	Heart	1	IGTYTGPLQHGIVYSGGSSDTICDLLGAK	1xCarbamidomethyl [C23]	0	2980.47206	Q3V1L4	Cytosolic purine 5'-nucleotidase [OS=Mus musculus]	light	23.1122345870961	22.7622989816381
f1	20170526_Fetal_Heart_1	Heart_1	Heart	1	SIPLAMAPVFEQK		0	1430.7712	Q9QXK3	Coatomer subunit gamma-2 [OS=Mus musculus]	light
f1	20170526_Fetal_Heart_1	Heart_1	Heart	1	SIPDGTEHGDFLALDLGGTNFR		0	2332.12041	P17710-3	Isoform HK1 of Hexokinase-1 [OS=Mus musculus]	light	25.2793842977849	24.9294486923269
f1	20170526_Fetal_Heart_1	Heart_1	Heart	1	SIPAYLAETLYYAMK		0	1733.88187	P48036	annexin A5 [OS=Mus musculus]	light	24.169839542643	23.819903937185
f1	20170526_Fetal_Heart_1	Heart_1	Heart	1	SLPASLVEPDFVMTDFAK		0	1966.98304	Q02053	Ubiquitin-like modifier-activating enzyme 1 [OS=Mus musculus]	light	25.2541763020047	24.9042406965467
f1	20170526_Fetal_Heart_1	Heart_1	Heart	1	IGVDLIMK		0	888.5223	Q9DCH4	Eukaryotic translation initiation factor 3 subunit F [OS=Mus musculus]	light	23.8956048648989	23.5456692594409
f1	20170526_Fetal_Heart_1	Heart_1	Heart	1	LGVEFDEITADDRK		1	1607.79114	P04117	Fatty acid-binding protein, adipocyte [OS=Mus musculus]	light	25.57731057116	25.227374965702
f1	20170526_Fetal_Heart_1	Heart_1	Heart	1	LGVENCYFPIFVSQAALEK	1xCarbamidomethyl [C6]	0	2185.0998	Q8CGC7	Bifunctional glutamate/proline--tRNA ligase [OS=Mus musculus]	light
f1	20170526_Fetal_Heart_1	Heart_1	Heart	1	LGTPQQIAIAR		0	1167.68443	Q7TMB8-1	cytoplasmic FMR1-interacting protein 1 [OS=Mus musculus]	light	22.7084517181983	22.3585161127403
f1	20170526_Fetal_Heart_1	Heart_1	Heart	1	LGSTIFVANLDFK		0	1424.77839	Q8C854-4	Myelin expression factor 2 [OS=Mus musculus]	light	22.2518757517184	21.9019401462604
f1	20170526_Fetal_Heart_1	Heart_1	Heart	1	IGSTIDDTISK		0	1149.59976	Q99KN9-1	Clathrin interactor 1 [OS=Mus musculus]	light
f1	20170526_Fetal_Heart_1	Heart_1	Heart	1	LGSTGENFLAR		0	1164.60076	O09174	alpha-methylacyl-CoA racemase [OS=Mus musculus]	light
f1	20170526_Fetal_Heart_1	Heart_1	Heart	1	LGSAAPAGPPAR		0	1064.58472	Q80UY1	carnosine N-methyltransferase [OS=Mus musculus]	light
f1	20170526_Fetal_Heart_1	Heart_1	Heart	1	LGSAGGSDYGLR		0	1152.56438	Q8CGY6	Protein unc-45 homolog B [OS=Mus musculus]	light	24.5947424919416	24.2448068864836
f1	20170526_Fetal_Heart_1	Heart_1	Heart	1	LGSAMIGGFAGR		0	1136.58809	Q8C854-4	Myelin expression factor 2 [OS=Mus musculus]	light
f1	20170526_Fetal_Heart_1	Heart_1	Heart	1	LGSATASINVK		0	1060.5997	A2ASS6	Titin [OS=Mus musculus]	light	25.3828626461017	25.0329270406438
f1	20170526_Fetal_Heart_1	Heart_1	Heart	1	LGSATASINVK	1xLabel:13C(6)15N(2) [K11]	0	1068.6139	A2ASS6	Titin [OS=Mus musculus]	light
f1	20170526_Fetal_Heart_1	Heart_1	Heart	1	SLQEQTVQLQSELSR		0	1745.90282	F6ZDS4	Nucleoprotein TPR [OS=Mus musculus]	light
f1	20170526_Fetal_Heart_1	Heart_1	Heart	1	IGSCTQQDVELHVQK	1xCarbamidomethyl [C4]	0	1741.85376	Q922B2	Aspartate--tRNA ligase, cytoplasmic [OS=Mus musculus]	light	23.3926614780863	23.0427258726283
f1	20170526_Fetal_Heart_1	Heart_1	Heart	1	IGSDQDLGIELLNVLHR		0	1892.0236	Q5PRF0-1	HEAT repeat-containing protein 5A [OS=Mus musculus]	light
f1	20170526_Fetal_Heart_1	Heart_1	Heart	1	IGSFGPQEDLLFLR		0	1591.84787	Q5SWU9-2	Isoform 2 of Acetyl-CoA carboxylase 1 [OS=Mus musculus]	light
f1	20170526_Fetal_Heart_1	Heart_1	Heart	1	LGSFGSITR		0	937.51016	Q8VHX6-1	Filamin-C [OS=Mus musculus]	light	26.388724050221	26.038788444763
f1	20170526_Fetal_Heart_1	Heart_1	Heart	1	SIQEIQELDKDDESLRK		2	2046.03495	Q99PT1	rho GDP-dissociation inhibitor 1 [OS=Mus musculus]	light	26.1599600049409	25.8100243994829
f1	20170526_Fetal_Heart_1	Heart_1	Heart	1	IGSGFDNIDIK		0	1178.60518	O88712-1	C-terminal-binding protein 1 [OS=Mus musculus]	light	24.9834363926443	24.6335007871863
f1	20170526_Fetal_Heart_1	Heart_1	Heart	1	LGSGPDGAEEIKR		1	1328.68047	P18653	Ribosomal protein S6 kinase alpha-1 [OS=Mus musculus]	light	20.2449385107709	19.8950029053129
f1	20170526_Fetal_Heart_1	Heart_1	Heart	1	IGSGYDNVDIK		0	1180.58444	P56546-2	Isoform 2 of C-terminal-binding protein 2 [OS=Mus musculus]	light	23.8262678085475	23.4763322030895
f1	20170526_Fetal_Heart_1	Heart_1	Heart	1	SIQEIQELDKDDESLR		1	1917.93999	Q99PT1	rho GDP-dissociation inhibitor 1 [OS=Mus musculus]	light	25.3290149196983	24.9790793142403
f1	20170526_Fetal_Heart_1	Heart_1	Heart	1	IGSLIDVNQSKDPEGLR		1	1840.97632	P61327	Protein mago nashi homolog [OS=Mus musculus]	light	24.2937014859589	23.9437658805009
f1	20170526_Fetal_Heart_1	Heart_1	Heart	1	IGSLSSSVSVPAKPER		0	1613.88571	Q8BJ05	Zinc finger CCCH domain-containing protein 14 [OS=Mus musculus]	light
f1	20170526_Fetal_Heart_1	Heart_1	Heart	1	LGSLVENNER		0	1130.58003	Q8R1B4	Eukaryotic translation initiation factor 3 subunit C [OS=Mus musculus]	light	23.8945742037544	23.5446385982965
f1	20170526_Fetal_Heart_1	Heart_1	Heart	1	LGSPDDGNSALLSLPGYRPTTR		0	2287.1677	E9Q7G0	nuclear mitotic apparatus protein 1 [OS=Mus musculus]	light
f1	20170526_Fetal_Heart_1	Heart_1	Heart	1	SIQEELQHLR		0	1252.66443	Q9QXS1-1	plectin [OS=Mus musculus]	light	23.2732365756458	22.9233009701878
f1	20170526_Fetal_Heart_1	Heart_1	Heart	1	LGSQLLITSSQDQLHQEAR		0	2124.10437	Q8R4U0	Stabilin-2 [OS=Mus musculus]	light
f1	20170526_Fetal_Heart_1	Heart_1	Heart	1	LGSRPSIQEQSPLELR		0	1809.98174	O70373	Xin actin-binding repeat-containing protein 1 [OS=Mus musculus]	light	24.5650895239127	24.2151539184547
f1	20170526_Fetal_Heart_1	Heart_1	Heart	1	LGSSEVEQVQLVVDGVK		0	1785.95927	P07310	Creatine kinase M-type [OS=Mus musculus]	light	26.0720877783856	25.7221521729276
f1	20170526_Fetal_Heart_1	Heart_1	Heart	1	LGSSLDWDR		0	1048.5058	Q9Z1Q9	Valine--tRNA ligase [OS=Mus musculus]	light	22.882296663873	22.532361058415
f1	20170526_Fetal_Heart_1	Heart_1	Heart	1	IGSSLYALGTQDSTDICK	1xCarbamidomethyl [C17]	0	1928.92698	Q6P8X1	Sorting nexin-6 [OS=Mus musculus]	light
f1	20170526_Fetal_Heart_1	Heart_1	Heart	1	SLQDIIAILGMDELSEEDKLTVSR		1	2675.38079	P56480	ATP synthase subunit beta, mitochondrial [OS=Mus musculus]	light
f1	20170526_Fetal_Heart_1	Heart_1	Heart	1	LGSTAPQVLNTSSPAQQAENEAK		0	2341.16301	Q9CZ44-3	Isoform 3 of NSFL1 cofactor p47 [OS=Mus musculus]	light
f1	20170526_Fetal_Heart_1	Heart_1	Heart	1	LGSTEATIEER		0	1205.60082	Q6ZQL4	WD repeat-containing protein 43 [OS=Mus musculus]	light
f1	20170526_Fetal_Heart_1	Heart_1	Heart	1	SIQCLTVHR	1xCarbamidomethyl [C4]	0	1113.58334	O88342	WD repeat-containing protein 1 [OS=Mus musculus]	light	25.3386779386309	24.9887423331729
f1	20170526_Fetal_Heart_1	Heart_1	Heart	1	LGVEPSHDDCVSVQHVCTIVSFR	2xCarbamidomethyl [C10; C17]	0	2641.24973	P17710-3	Isoform HK1 of Hexokinase-1 [OS=Mus musculus]	light	25.0192255672888	24.6692899618308
f1	20170526_Fetal_Heart_1	Heart_1	Heart	1	LHFFMPGFAPLTSR	1xLabel:13C(6)15N(4) [R14]	0	1630.8438	Q7TMM9; Q9D6F9; P99024; P68372; Q9CWF2	Tubulin beta-2A chain [OS=Mus musculus];Tubulin beta-4A chain [OS=Mus musculus];tubulin beta-5 chain [OS=Mus musculus];Tubulin beta-4B chain [OS=Mus musculus];Tubulin beta-2B chain [OS=Mus musculus]	light
f1	20170526_Fetal_Heart_1	Heart_1	Heart	1	IGVGAPVYMAAVLEYLTAEILELAGNAAR		0	2975.59105	Q9QZQ8-1	Core histone macro-H2A.1 [OS=Mus musculus]	light
f1	20170526_Fetal_Heart_1	Heart_1	Heart	1	LGVHALSCHGWVLGEHGDSSVPVWSGVNVAGVSLK	1xCarbamidomethyl [C8]	0	3610.82235	P06151	L-lactate dehydrogenase A chain [OS=Mus musculus]	light	25.2742042365736	24.9242686311156
f1	20170526_Fetal_Heart_1	Heart_1	Heart	1	SLMPYFLLTQAVR		0	1538.83995	P14685	26S proteasome non-ATPase regulatory subunit 3 [OS=Mus musculus]	light	24.4824031294507	24.1324675239927
f1	20170526_Fetal_Heart_1	Heart_1	Heart	1	IHACLYFIAPTGHSLK	1xCarbamidomethyl [C4]	0	1827.95744	Q8C1B7	Septin-11 [OS=Mus musculus]	light	23.7310039664935	23.3810683610355
f1	20170526_Fetal_Heart_1	Heart_1	Heart	1	IHAENLYGISDPLVSDSMK		0	2089.02703	A2ASS6	Titin [OS=Mus musculus]	light	26.069973045255	25.720037439797
f1	20170526_Fetal_Heart_1	Heart_1	Heart	1	LHALVVGPGLGRDDLLLNNVR		1	2241.28261	Q9CZ42-1	ATP-dependent (S)-NAD(P)H-hydrate dehydratase [OS=Mus musculus]	light
f1	20170526_Fetal_Heart_1	Heart_1	Heart	1	LHAVCTLSQMLEILQQQEK	1xCarbamidomethyl [C5]	0	2269.1679	P13439	uridine 5'-monophosphate synthase [OS=Mus musculus]	light
f1	20170526_Fetal_Heart_1	Heart_1	Heart	1	SIMISGNVLPDATR		0	1473.77299	O08573	Galectin-9 [OS=Mus musculus]	light
f1	20170526_Fetal_Heart_1	Heart_1	Heart	1	IHAYSQLLESYR		0	1479.75905	Q99JI4	26S proteasome non-ATPase regulatory subunit 6 [OS=Mus musculus]	light	23.173215668941	22.823280063483
f1	20170526_Fetal_Heart_1	Heart_1	Heart	1	SLMEQDVKENEALLLR		1	1887.98444	Q8CIB5	Fermitin family homolog 2 [OS=Mus musculus]	light	23.9259908918122	23.5760552863542
f1	20170526_Fetal_Heart_1	Heart_1	Heart	1	LHCWSLTQYSK	1xCarbamidomethyl [C3]	0	1422.68345	Q9R062	Glycogenin-1 [OS=Mus musculus]	light	27.9307517502009	27.5808161447429
f1	20170526_Fetal_Heart_1	Heart_1	Heart	1	LHDAIVEVVTCLLR	1xCarbamidomethyl [C11]	0	1637.90434	Q8K1M6-1	Dynamin-1-like protein [OS=Mus musculus]	light	23.2516613991725	22.9017257937145
f1	20170526_Fetal_Heart_1	Heart_1	Heart	1	SLLVIPNTLAVNAAQDSTDLVAK		0	2353.29732	P11983	T-complex protein 1 subunit alpha [OS=Mus musculus]	light	25.5777954304562	25.2278598249982
f1	20170526_Fetal_Heart_1	Heart_1	Heart	1	SIITLDGGALVQVQK		0	1541.88973	P04117	Fatty acid-binding protein, adipocyte [OS=Mus musculus]	light
f1	20170526_Fetal_Heart_1	Heart_1	Heart	1	SLLTAGATHHVR		0	1262.69639	O55111	Desmoglein-2 [OS=Mus musculus]	light	23.1842046367188	22.8342690312608
f1	20170526_Fetal_Heart_1	Heart_1	Heart	1	SLMPYFLLTQAVR	1xLabel:13C(6)15N(4) [R13]	0	1548.84822	P14685	26S proteasome non-ATPase regulatory subunit 3 [OS=Mus musculus]	light
f1	20170526_Fetal_Heart_1	Heart_1	Heart	1	IHDPQLLTER		0	1221.65861	Q922B2	Aspartate--tRNA ligase, cytoplasmic [OS=Mus musculus]	light	24.9003564401553	24.5504208346973
[truncated: 635,177 more rows]
