# Supplementary material for: In utero pulse injection of isotopic amino acids quantifies protein turnover rates during murine fetal development
Source: bioRxiv. 2023 May 21:2023.05.18.541242. Preprint. [Version 1] doi: 10.1101/2023.05.18.541242 (PMC10245746; doi:10.1101/2023.05.18.541242)
Supplement: Supplement 2 [file media-2.csv]

file_id	file_name	tissue	fetus_id	time	rep	biorep	RIA_median	sequence	modifications	master_protein_accessions	master_protein_descriptions	theo_mhplus_in_da	isotope	abundance
f1	20171221_Baeza_DevAtlas_Brain_1-1	Brain	1-1	1	1	1	0.795880512679944	AAAAAAAAAAAAAAAGAAGK	""	P55012	Solute carrier family 12 member 2	1468.78667	light	22.5320642615412
f1	20171221_Baeza_DevAtlas_Brain_1-1	Brain	1-1	1	1	1	0.795880512679944	HSGASAEVQKEEEKK	""	Q9QYI3	DnaJ homolog subfamily C member 7	1656.81875	light	21.4712188058618
f1	20171221_Baeza_DevAtlas_Brain_1-1	Brain	1-1	1	1	1	0.795880512679944	HSGASAEVQKEEEK	""	Q9QYI3	DnaJ homolog subfamily C member 7	1528.72379	light	21.2423148270437
f1	20171221_Baeza_DevAtlas_Brain_1-1	Brain	1-1	1	1	1	0.795880512679944	QMLFDLESAYNAFNR	""	Q9D1C8	vacuolar protein sorting-associated protein 28 homolog	1818.84794	light	23.2848551397607
f1	20171221_Baeza_DevAtlas_Brain_1-1	Brain	1-1	1	1	1	0.795880512679944	HSFGGGTGSGFTSLLMER	""	P68369; P05213; P68373; P68368	tubulin alpha-1A chain;Tubulin alpha-1B chain;Tubulin alpha-1C chain;Tubulin alpha-4A chain	1840.86466	light	27.3989652802985
f1	20171221_Baeza_DevAtlas_Brain_1-1	Brain	1-1	1	1	1	0.795880512679944	QMLLFTHIR	""	Q7TMY8	E3 ubiquitin-protein ligase HUWE1	1158.64521	light	21.3177254653439
f1	20171221_Baeza_DevAtlas_Brain_1-1	Brain	1-1	1	1	1	0.795880512679944	QMLLNVEANSAK	""	Q7TPM6-1	fibronectin type III and SPRY domain-containing protein 1	1317.68311	light	24.0601465132088
f1	20171221_Baeza_DevAtlas_Brain_1-1	Brain	1-1	1	1	1	0.795880512679944	HSFCEGCITR	2xCarbamidomethyl [C4; C7]	Q80V91	Probable E3 ubiquitin-protein ligase DTX3	1266.5354	light
f1	20171221_Baeza_DevAtlas_Brain_1-1	Brain	1-1	1	1	1	0.795880512679944	QMLPLNTNIR	""	Q6P5F9	Exportin-1	1199.6565	light	24.866466216632
f1	20171221_Baeza_DevAtlas_Brain_1-1	Brain	1-1	1	1	1	0.795880512679944	HSEVQQANLK	""	O55029	Coatomer subunit beta'	1153.59601	light	18.1062392766264
f1	20171221_Baeza_DevAtlas_Brain_1-1	Brain	1-1	1	1	1	0.795880512679944	QMNLQQQPK	""	O88643; Q61036-2	Serine/threonine-protein kinase PAK 1;Isoform 2 of Serine/threonine-protein kinase PAK 3	1114.56735	light	24.021539857392
f1	20171221_Baeza_DevAtlas_Brain_1-1	Brain	1-1	1	1	1	0.795880512679944	QMNPYIQVTSHQNR	""	Q02053	Ubiquitin-like modifier-activating enzyme 1	1715.82821	light	26.9166604058776
f1	20171221_Baeza_DevAtlas_Brain_1-1	Brain	1-1	1	1	1	0.795880512679944	HSELSELNVK	""	P70297; O88811-1	signal transducing adapter molecule 1;Signal transducing adapter molecule 2	1155.60043	light
f1	20171221_Baeza_DevAtlas_Brain_1-1	Brain	1-1	1	1	1	0.795880512679944	HSDVLFLAVKPH	""	Q922Q4	Pyrroline-5-carboxylate reductase 2	1362.75285	light	22.9891094728362
f1	20171221_Baeza_DevAtlas_Brain_1-1	Brain	1-1	1	1	1	0.795880512679944	QMQLENVSVALEFLDR	""	Q8BTM8	Filamin-A	1891.95822	light	24.1062999191967
f1	20171221_Baeza_DevAtlas_Brain_1-1	Brain	1-1	1	1	1	0.795880512679944	QMQQIR	""	P14869	60S acidic ribosomal protein P0	803.41923	light	25.0197031045366
f1	20171221_Baeza_DevAtlas_Brain_1-1	Brain	1-1	1	1	1	0.795880512679944	QMQVLHPAAR	1xGln->pyro-Glu [N-Term]	P80315	T-complex protein 1 subunit delta	1133.58842	light
f1	20171221_Baeza_DevAtlas_Brain_1-1	Brain	1-1	1	1	1	0.795880512679944	HSAEVAGYQDSIGQLESDLR	""	P46660	alpha-internexin	2175.03126	light	26.6762544036068
f1	20171221_Baeza_DevAtlas_Brain_1-1	Brain	1-1	1	1	1	0.795880512679944	HSAEAIALEQSR	""	Q9Z148-3	Isoform 3 of Histone-lysine N-methyltransferase EHMT2	1311.66515	light	20.9940020368833
f1	20171221_Baeza_DevAtlas_Brain_1-1	Brain	1-1	1	1	1	0.795880512679944	HRPIGIGVQGLADAFILMR	""	P07742	Ribonucleoside-diphosphate reductase large subunit	2064.15351	light	23.8569402077844
f1	20171221_Baeza_DevAtlas_Brain_1-1	Brain	1-1	1	1	1	0.795880512679944	HRPHEVGSVQWAGSTFGPMQK	""	Q9QYB8	Beta-adducin	2336.13529	light	20.9608588887646
f1	20171221_Baeza_DevAtlas_Brain_1-1	Brain	1-1	1	1	1	0.795880512679944	HRPELIEYDK	""	P57780	Alpha-actinin-4	1299.66918	light	23.1591628733537
f1	20171221_Baeza_DevAtlas_Brain_1-1	Brain	1-1	1	1	1	0.795880512679944	HRPELIDYGK	""	Q7TPR4	Alpha-actinin-1	1227.64805	light	23.1460167011251
f1	20171221_Baeza_DevAtlas_Brain_1-1	Brain	1-1	1	1	1	0.795880512679944	HRPDLIDFDK	""	Q62261-1; P15508	"Spectrin beta chain	non-erythrocytic 1;Spectrin beta chain	erythrocytic"	1255.64296
f1	20171221_Baeza_DevAtlas_Brain_1-1	Brain	1-1	1	1	1	0.795880512679944	HRNEVTVELR	""	O35344	Importin subunit alpha-4	1252.67566	light	22.8003961604076
f1	20171221_Baeza_DevAtlas_Brain_1-1	Brain	1-1	1	1	1	0.795880512679944	QMQVLHPAAR	""	P80315	T-complex protein 1 subunit delta	1150.61497	light	26.5279953050116
f1	20171221_Baeza_DevAtlas_Brain_1-1	Brain	1-1	1	1	1	0.795880512679944	HSGDYFTLLR	""	P70398	Probable ubiquitin carboxyl-terminal hydrolase FAF-X	1208.60585	light
f1	20171221_Baeza_DevAtlas_Brain_1-1	Brain	1-1	1	1	1	0.795880512679944	HRLDLGEDYPSGK	""	O35286	Pre-mRNA-splicing factor ATP-dependent RNA helicase DHX15	1486.72848	light	24.8868952885892
f1	20171221_Baeza_DevAtlas_Brain_1-1	Brain	1-1	1	1	1	0.795880512679944	QMGYQCFVSFFDLR	1xCarbamidomethyl [C6]	Q9QZD9	Eukaryotic translation initiation factor 3 subunit I	1797.80872	light	23.4545617405242
f1	20171221_Baeza_DevAtlas_Brain_1-1	Brain	1-1	1	1	1	0.795880512679944	HSGNITFDEIVNIAR	""	P35979	60S ribosomal protein L12	1685.86056	light	26.7911112788606
f1	20171221_Baeza_DevAtlas_Brain_1-1	Brain	1-1	1	1	1	0.795880512679944	HSMNPFCEIAVEEAVR	1xCarbamidomethyl [C7]	Q9DCW4	electron transfer flavoprotein subunit beta	1888.86803	light	23.7152844035635
f1	20171221_Baeza_DevAtlas_Brain_1-1	Brain	1-1	1	1	1	0.795880512679944	HSMNILNR	""	Q61655	ATP-dependent RNA helicase DDX19A	984.50436	light	24.7695234132615
f1	20171221_Baeza_DevAtlas_Brain_1-1	Brain	1-1	1	1	1	0.795880512679944	HSMLFIEASAK	""	P35293	Ras-related protein Rab-18	1233.62962	light	24.0269274960248
f1	20171221_Baeza_DevAtlas_Brain_1-1	Brain	1-1	1	1	1	0.795880512679944	QLYQTLTDYDIR	1xGln->pyro-Glu [N-Term]	Q60737	Casein kinase II subunit alpha	1511.73765	light	23.6281957323429
f1	20171221_Baeza_DevAtlas_Brain_1-1	Brain	1-1	1	1	1	0.795880512679944	QLYQTLTDYDIR	""	Q60737	Casein kinase II subunit alpha	1528.7642	light	25.313953064864
f1	20171221_Baeza_DevAtlas_Brain_1-1	Brain	1-1	1	1	1	0.795880512679944	QLYVLGHEAMK	1xGln->pyro-Glu [N-Term]	Q02053	Ubiquitin-like modifier-activating enzyme 1	1271.64527	light	26.0702090788137
f1	20171221_Baeza_DevAtlas_Brain_1-1	Brain	1-1	1	1	1	0.795880512679944	HSLSGRPLK	""	Q9D0E1	Heterogeneous nuclear ribonucleoprotein M	994.57924	light	22.2514454255522
f1	20171221_Baeza_DevAtlas_Brain_1-1	Brain	1-1	1	1	1	0.795880512679944	QLYVLGHEAMK	""	Q02053	Ubiquitin-like modifier-activating enzyme 1	1288.67182	light	27.0893830844422
f1	20171221_Baeza_DevAtlas_Brain_1-1	Brain	1-1	1	1	1	0.795880512679944	QIYYSDKYDDEEFEYR	""	P61025	cyclin-dependent kinases regulatory subunit 1	2162.91892	light	21.2121205156588
f1	20171221_Baeza_DevAtlas_Brain_1-1	Brain	1-1	1	1	1	0.795880512679944	HSLPNSR	""	O88696	"ATP-dependent Clp protease proteolytic subunit	mitochondrial"	810.42168	light
f1	20171221_Baeza_DevAtlas_Brain_1-1	Brain	1-1	1	1	1	0.795880512679944	QIYYSDKYFDEHYEYR	1xGln->pyro-Glu [N-Term]	P56390	cyclin-dependent kinases regulatory subunit 2	2201.94508	light
f1	20171221_Baeza_DevAtlas_Brain_1-1	Brain	1-1	1	1	1	0.795880512679944	QMAEIAVNAVLTVADMER	""	P80316	T-complex protein 1 subunit epsilon	1960.98306	light	24.9700041391386
f1	20171221_Baeza_DevAtlas_Brain_1-1	Brain	1-1	1	1	1	0.795880512679944	QMCICADFEK	2xCarbamidomethyl [C3; C5]	Q922B2	"Aspartate--tRNA ligase	cytoplasmic"	1301.53229	light
f1	20171221_Baeza_DevAtlas_Brain_1-1	Brain	1-1	1	1	1	0.795880512679944	QMDPTDFVNSSETR	""	Q80TV8-2	Isoform 2 of CLIP-associating protein 1	1626.70643	light	22.5506777485196
f1	20171221_Baeza_DevAtlas_Brain_1-1	Brain	1-1	1	1	1	0.795880512679944	QMEKDETVSDCSPHIANIGR	1xCarbamidomethyl [C11]; 1xGln->pyro-Glu [N-Term]	P47757-2	Isoform 2 of F-actin-capping protein subunit beta	2270.01761	light	23.6283487485745
f1	20171221_Baeza_DevAtlas_Brain_1-1	Brain	1-1	1	1	1	0.795880512679944	QMEKDETVSDCSPHIANIGR	1xCarbamidomethyl [C11]	P47757-2	Isoform 2 of F-actin-capping protein subunit beta	2287.04415	light	25.1905020397002
f1	20171221_Baeza_DevAtlas_Brain_1-1	Brain	1-1	1	1	1	0.795880512679944	QMEQISQFLQAAER	1xGln->pyro-Glu [N-Term]	Q9WVA4	Transgelin-2	1661.79518	light	21.8289396061415
f1	20171221_Baeza_DevAtlas_Brain_1-1	Brain	1-1	1	1	1	0.795880512679944	HSIEDIHAFAIR	""	Q8VE88	Protein FAM114A2	1408.73317	light	22.3736829572192
f1	20171221_Baeza_DevAtlas_Brain_1-1	Brain	1-1	1	1	1	0.795880512679944	HSLECTLILTEGDSAK	1xCarbamidomethyl [C5]	Q64511	DNA topoisomerase 2-beta	1773.86874	light	22.5634467390557
f1	20171221_Baeza_DevAtlas_Brain_1-1	Brain	1-1	1	1	1	0.795880512679944	HSLDASQGTATGPR	""	Q8BKZ9	"Pyruvate dehydrogenase protein X component	mitochondrial"	1397.67678	light
f1	20171221_Baeza_DevAtlas_Brain_1-1	Brain	1-1	1	1	1	0.795880512679944	HSLATQNQR	""	Q8R3P6-1	Integrator complex subunit 14	1054.53883	light	18.6050806715946
f1	20171221_Baeza_DevAtlas_Brain_1-1	Brain	1-1	1	1	1	0.795880512679944	QMEQISQFLQAAER	""	Q9WVA4	Transgelin-2	1678.82173	light
f1	20171221_Baeza_DevAtlas_Brain_1-1	Brain	1-1	1	1	1	0.795880512679944	QMEVAQANR	""	O08788-1	Dynactin subunit 1	1046.50475	light	22.9962534850194
f1	20171221_Baeza_DevAtlas_Brain_1-1	Brain	1-1	1	1	1	0.795880512679944	QMFLATWK	""	O35643	AP-1 complex subunit beta-1	1024.52845	light	24.5115544558282
f1	20171221_Baeza_DevAtlas_Brain_1-1	Brain	1-1	1	1	1	0.795880512679944	HSGPNSADSANDGFVR	""	Q9Z2X1-1	Heterogeneous nuclear ribonucleoprotein F	1630.72044	light	26.551551219737
f1	20171221_Baeza_DevAtlas_Brain_1-1	Brain	1-1	1	1	1	0.795880512679944	QMGFPLIYVEAEQVEDDR	""	Q11011	puromycin-sensitive aminopeptidase	2139.0063	light	23.7443562544426
f1	20171221_Baeza_DevAtlas_Brain_1-1	Brain	1-1	1	1	1	0.795880512679944	HSNLLYVNVIGLADDSVR	""	Q8C167	prolyl endopeptidase-like	1985.04506	light	23.2472262331228
f1	20171221_Baeza_DevAtlas_Brain_1-1	Brain	1-1	1	1	1	0.795880512679944	QMSGAQIK	""	Q61990; Q61990-2; P60335; P57722-1	Poly(rC)-binding protein 2;Isoform 2 of Poly(rC)-binding protein 2;Poly(RC)-binding protein 1;Poly(rC)-binding protein 3	862.44511	light	25.4977282134749
f1	20171221_Baeza_DevAtlas_Brain_1-1	Brain	1-1	1	1	1	0.795880512679944	QMTDPNVALTFLEK	1xGln->pyro-Glu [N-Term]	Q9WVJ2	26S proteasome non-ATPase regulatory subunit 13	1589.78797	light	22.8911661656642
f1	20171221_Baeza_DevAtlas_Brain_1-1	Brain	1-1	1	1	1	0.795880512679944	QNEEFRPFIR	""	Q9CQU3	Protein RER1	1335.68041	light	24.7302943531205
f1	20171221_Baeza_DevAtlas_Brain_1-1	Brain	1-1	1	1	1	0.795880512679944	QNEFSVVR	""	Q6P8X1	Sorting nexin-6	978.50032	light	24.3913680282992
f1	20171221_Baeza_DevAtlas_Brain_1-1	Brain	1-1	1	1	1	0.795880512679944	QNEHCLTNFDLAEYR	1xCarbamidomethyl [C5]; 1xGln->pyro-Glu [N-Term]	Q99104	Unconventional myosin-Va	1892.82319	light	21.6516495535267
f1	20171221_Baeza_DevAtlas_Brain_1-1	Brain	1-1	1	1	1	0.795880512679944	HQIVEVAGDDKYGR	""	Q5FWK3	rho GTPase-activating protein 1	1586.79214	light	22.9536417761425
f1	20171221_Baeza_DevAtlas_Brain_1-1	Brain	1-1	1	1	1	0.795880512679944	HQIVEVAGDDK	""	Q5FWK3	rho GTPase-activating protein 1	1210.60624	light	21.7198199445663
f1	20171221_Baeza_DevAtlas_Brain_1-1	Brain	1-1	1	1	1	0.795880512679944	HQLTEVGLLDNPELR	""	Q78JE5	F-box only protein 22	1733.91807	light	24.3358471705149
f1	20171221_Baeza_DevAtlas_Brain_1-1	Brain	1-1	1	1	1	0.795880512679944	QNEINNPK	""	Q8K4Z5	splicing factor 3A subunit 1	956.47958	light	20.7462919622698
f1	20171221_Baeza_DevAtlas_Brain_1-1	Brain	1-1	1	1	1	0.795880512679944	QNFIDPLQNLHDKDLR	""	Q62420	Endophilin-A1	1966.0141	light	22.6065962214809
f1	20171221_Baeza_DevAtlas_Brain_1-1	Brain	1-1	1	1	1	0.795880512679944	HQILPK	""	Q9D855	Cytochrome b-c1 complex subunit 7	735.45119	light	24.847956547395
f1	20171221_Baeza_DevAtlas_Brain_1-1	Brain	1-1	1	1	1	0.795880512679944	HQILEQAVEDYAETVHQLSK	""	Q62261-1	"Spectrin beta chain	non-erythrocytic 1"	2338.16736	light
f1	20171221_Baeza_DevAtlas_Brain_1-1	Brain	1-1	1	1	1	0.795880512679944	HQLLEADISAHEDR	""	P16546; P16546-2	"Spectrin alpha chain	non-erythrocytic 1;Isoform 2 of Spectrin alpha chain	non-erythrocytic 1"	1633.79287
f1	20171221_Baeza_DevAtlas_Brain_1-1	Brain	1-1	1	1	1	0.795880512679944	QNHESVQWCYDNFINYR	1xCarbamidomethyl [C9]	O35286	Pre-mRNA-splicing factor ATP-dependent RNA helicase DHX15	2272.98288	light	23.4608716765255
f1	20171221_Baeza_DevAtlas_Brain_1-1	Brain	1-1	1	1	1	0.795880512679944	HQKPVLTGQR	""	Q91VK1	Basic leucine zipper and W2 domain-containing protein 2	1163.66437	light	23.2935601967672
f1	20171221_Baeza_DevAtlas_Brain_1-1	Brain	1-1	1	1	1	0.795880512679944	HQKPAGAPATK	""	""	""	1105.61127	light	17.7183671034406
f1	20171221_Baeza_DevAtlas_Brain_1-1	Brain	1-1	1	1	1	0.795880512679944	QNLFSFDSEVQR	""	A2AF47	dedicator of cytokinesis protein 11	1469.70193	light	22.8797788832273
f1	20171221_Baeza_DevAtlas_Brain_1-1	Brain	1-1	1	1	1	0.795880512679944	HQGVMVGMGQKDSYVGDEAQSKR	""	P60710; P68033; P63260	"Actin	cytoplasmic 1;Actin	alpha cardiac muscle 1;Actin	cytoplasmic 2"
f1	20171221_Baeza_DevAtlas_Brain_1-1	Brain	1-1	1	1	1	0.795880512679944	QNLFTTWSHHLQQANIQFR	1xGln->pyro-Glu [N-Term]	Q9JHU4	Cytoplasmic dynein 1 heavy chain 1	2352.16322	light	24.07158854755
f1	20171221_Baeza_DevAtlas_Brain_1-1	Brain	1-1	1	1	1	0.795880512679944	HQGVMVGMGQK	1xOxidation [M]	P60710; P68033; P63260	"Actin	cytoplasmic 1;Actin	alpha cardiac muscle 1;Actin	cytoplasmic 2"
f1	20171221_Baeza_DevAtlas_Brain_1-1	Brain	1-1	1	1	1	0.795880512679944	QNLFTTWSHHLQQANIQFR	""	Q9JHU4	Cytoplasmic dynein 1 heavy chain 1	2369.18977	light	25.5703391352664
f1	20171221_Baeza_DevAtlas_Brain_1-1	Brain	1-1	1	1	1	0.795880512679944	HQGVMVGMGQK	""	P60710; P68033; P63260	"Actin	cytoplasmic 1;Actin	alpha cardiac muscle 1;Actin	cytoplasmic 2"
f1	20171221_Baeza_DevAtlas_Brain_1-1	Brain	1-1	1	1	1	0.795880512679944	QNLLDDLVTR	""	O88983	Syntaxin-8	1186.64263	light
f1	20171221_Baeza_DevAtlas_Brain_1-1	Brain	1-1	1	1	1	0.795880512679944	HQGTFTDEK	""	P97496	SWI/SNF complex subunit SMARCC1	1062.48506	light	21.759500058812
f1	20171221_Baeza_DevAtlas_Brain_1-1	Brain	1-1	1	1	1	0.795880512679944	QNLIEELR	""	Q9D0I8	mRNA turnover protein 4 homolog	1014.55783	light
f1	20171221_Baeza_DevAtlas_Brain_1-1	Brain	1-1	1	1	1	0.795880512679944	HQFLAEILQWR	""	Q3UH60-1	Disco-interacting protein 2 homolog B	1440.77464	light
f1	20171221_Baeza_DevAtlas_Brain_1-1	Brain	1-1	1	1	1	0.795880512679944	QNLIEELRK	""	Q9D0I8	mRNA turnover protein 4 homolog	1142.6528	light	20.8191001762125
f1	20171221_Baeza_DevAtlas_Brain_1-1	Brain	1-1	1	1	1	0.795880512679944	HQPADLLEFALQHFTR	""	P31324	cAMP-dependent protein kinase type II-beta regulatory subunit	1922.98716	light	25.2263273876323
f1	20171221_Baeza_DevAtlas_Brain_1-1	Brain	1-1	1	1	1	0.795880512679944	QMSLLLR	""	Q03265	"ATP synthase subunit alpha	mitochondrial"	860.50223	light
f1	20171221_Baeza_DevAtlas_Brain_1-1	Brain	1-1	1	1	1	0.795880512679944	QNCFDDFQCAAEYLIK	2xCarbamidomethyl [C3; C9]	Q9QUR6	prolyl endopeptidase	2021.87317	light	25.1499609628706
f1	20171221_Baeza_DevAtlas_Brain_1-1	Brain	1-1	1	1	1	0.795880512679944	QNAVLQAAQDDLGHLR	""	O35551-1	Rab GTPase-binding effector protein 1	1748.90382	light	22.0190792733102
f1	20171221_Baeza_DevAtlas_Brain_1-1	Brain	1-1	1	1	1	0.795880512679944	HQYYNQEWTLWDR	""	Q02053	Ubiquitin-like modifier-activating enzyme 1	1838.82451	light	25.0502430405856
f1	20171221_Baeza_DevAtlas_Brain_1-1	Brain	1-1	1	1	1	0.795880512679944	HQYYNLK	""	Q8R0A0	General transcription factor IIF subunit 2	965.48394	light	23.1732722546705
f1	20171221_Baeza_DevAtlas_Brain_1-1	Brain	1-1	1	1	1	0.795880512679944	QMTDPNVALTFLEK	""	Q9WVJ2	26S proteasome non-ATPase regulatory subunit 13	1606.81452	light	24.9343830449751
f1	20171221_Baeza_DevAtlas_Brain_1-1	Brain	1-1	1	1	1	0.795880512679944	QMVEHGGFYR	1xGln->pyro-Glu [N-Term]	Q9JHU4	Cytoplasmic dynein 1 heavy chain 1	1206.53605	light	24.1190272247982
f1	20171221_Baeza_DevAtlas_Brain_1-1	Brain	1-1	1	1	1	0.795880512679944	HQVQLLGR	""	""	""	950.55302	light	24.256848332294
f1	20171221_Baeza_DevAtlas_Brain_1-1	Brain	1-1	1	1	1	0.795880512679944	HQVLFIADEIQTGLAR	""	P29758	"Ornithine aminotransferase	mitochondrial"	1810.98101	light
f1	20171221_Baeza_DevAtlas_Brain_1-1	Brain	1-1	1	1	1	0.795880512679944	QMVEHGGFYR	""	Q9JHU4	Cytoplasmic dynein 1 heavy chain 1	1223.5626	light	24.8173353615435
f1	20171221_Baeza_DevAtlas_Brain_1-1	Brain	1-1	1	1	1	0.795880512679944	HQTVQLPR	""	Q91Z31	Polypyrimidine tract-binding protein 2	978.54794	light	26.9195318645647
f1	20171221_Baeza_DevAtlas_Brain_1-1	Brain	1-1	1	1	1	0.795880512679944	QMVEILHK	1xGln->pyro-Glu [N-Term]	Q9CQM9	glutaredoxin-3	980.52336	light	24.185945375469
f1	20171221_Baeza_DevAtlas_Brain_1-1	Brain	1-1	1	1	1	0.795880512679944	HQTVLDNTEGKNPAEWAK	""	Q921I1	Serotransferrin	2037.99884	light	27.0663357103749
f1	20171221_Baeza_DevAtlas_Brain_1-1	Brain	1-1	1	1	1	0.795880512679944	HQTVLDNTEGK	""	Q921I1	Serotransferrin	1241.61206	light	24.3421468469676
f1	20171221_Baeza_DevAtlas_Brain_1-1	Brain	1-1	1	1	1	0.795880512679944	QMVEILHK	""	Q9CQM9	glutaredoxin-3	997.54991	light	25.3090414944841
f1	20171221_Baeza_DevAtlas_Brain_1-1	Brain	1-1	1	1	1	0.795880512679944	HQTNLAR	""	Q62203	splicing factor 3a subunit 2	839.44822	light	21.8604433920437
f1	20171221_Baeza_DevAtlas_Brain_1-1	Brain	1-1	1	1	1	0.795880512679944	HQTLQGVAFPISR	""	Q91YR1	Twinfilin-1	1453.79102	light	25.3551088236846
f1	20171221_Baeza_DevAtlas_Brain_1-1	Brain	1-1	1	1	1	0.795880512679944	HQTLQGLAFPLQPEAQR	""	Q9Z0P5	Twinfilin-2	1934.02427	light	23.5374761431667
f1	20171221_Baeza_DevAtlas_Brain_1-1	Brain	1-1	1	1	1	0.795880512679944	QMVETELK	""	P62259	14-3-3 protein epsilon	977.49721	light	29.085382334608
f1	20171221_Baeza_DevAtlas_Brain_1-1	Brain	1-1	1	1	1	0.795880512679944	QMVIDVLHPGK	1xGln->pyro-Glu [N-Term]	P62849-1	40S ribosomal protein S24	1219.65036	light	25.7096788245977
f1	20171221_Baeza_DevAtlas_Brain_1-1	Brain	1-1	1	1	1	0.795880512679944	QMVIDVLHPGK	""	P62849-1	40S ribosomal protein S24	1236.6769	light	26.2948434985219
f1	20171221_Baeza_DevAtlas_Brain_1-1	Brain	1-1	1	1	1	0.795880512679944	HQSLGGQYGVQGFPTIK	""	Q922R8	Protein disulfide-isomerase A6	1816.93406	light	26.1419160507718
f1	20171221_Baeza_DevAtlas_Brain_1-1	Brain	1-1	1	1	1	0.795880512679944	QMWAEFEWENK	""	Q9JIF7	Coatomer subunit beta	1497.64673	light	23.0853168448754
f1	20171221_Baeza_DevAtlas_Brain_1-1	Brain	1-1	1	1	1	0.795880512679944	HQSFVLVGETGSGK	""	O35286	Pre-mRNA-splicing factor ATP-dependent RNA helicase DHX15	1445.73832	light	25.4251962748797
f1	20171221_Baeza_DevAtlas_Brain_1-1	Brain	1-1	1	1	1	0.795880512679944	HQQLLGEVLTQLSSR	""	Q9WTX6	Cullin-1	1708.93406	light	23.6074603020825
f1	20171221_Baeza_DevAtlas_Brain_1-1	Brain	1-1	1	1	1	0.795880512679944	HQQLLEEK	""	Q61879	Myosin-10	1024.54218	light	24.546945902936
f1	20171221_Baeza_DevAtlas_Brain_1-1	Brain	1-1	1	1	1	0.795880512679944	QNALLEQQVR	""	P28574	Protein max	1198.65386	light	22.8660232667577
f1	20171221_Baeza_DevAtlas_Brain_1-1	Brain	1-1	1	1	1	0.795880512679944	HQPTAIIAK	""	P40142	Transketolase	978.57309	light	27.8275122137032
f1	20171221_Baeza_DevAtlas_Brain_1-1	Brain	1-1	1	1	1	0.795880512679944	HQPPPIR	""	P97427	Dihydropyrimidinase-related protein 1	844.4788	light	27.7876891777332
f1	20171221_Baeza_DevAtlas_Brain_1-1	Brain	1-1	1	1	1	0.795880512679944	HSNLVQLLGVIVEEK	""	P41241	tyrosine-protein kinase CSK	1677.9534	light	22.6107106022563
f1	20171221_Baeza_DevAtlas_Brain_1-1	Brain	1-1	1	1	1	0.795880512679944	QLYQILTDFDIR	""	O54833	casein kinase II subunit alpha'	1524.80567	light	23.4775839981765
f1	20171221_Baeza_DevAtlas_Brain_1-1	Brain	1-1	1	1	1	0.795880512679944	QIYPPINVLPSLSR	""	P62814	"V-type proton ATPase subunit B	brain isoform"	1596.9108	light
f1	20171221_Baeza_DevAtlas_Brain_1-1	Brain	1-1	1	1	1	0.795880512679944	HTQWGIDFLER	""	Q8K012	Formin-binding protein 1-like	1401.69097	light	22.5085802697893
f1	20171221_Baeza_DevAtlas_Brain_1-1	Brain	1-1	1	1	1	0.795880512679944	QITLNDLPVGR	""	O08807	Peroxiredoxin-4	1225.68991	light	28.7680981857203
f1	20171221_Baeza_DevAtlas_Brain_1-1	Brain	1-1	1	1	1	0.795880512679944	HTQLEQMFR	""	P70122	Ribosome maturation protein SBDS	1189.57825	light	23.292067275744
f1	20171221_Baeza_DevAtlas_Brain_1-1	Brain	1-1	1	1	1	0.795880512679944	HTQGAQPGLADQAAK	""	Q9QWI6	SRC kinase signaling inhibitor 1	1492.75028	light	20.3048485785025
f1	20171221_Baeza_DevAtlas_Brain_1-1	Brain	1-1	1	1	1	0.795880512679944	QLTIQVLLDR	""	Q920Q4	Vacuolar protein sorting-associated protein 16 homolog	1198.7154	light	21.1553100524468
f1	20171221_Baeza_DevAtlas_Brain_1-1	Brain	1-1	1	1	1	0.795880512679944	HTPYGNQTDYR	""	P70662	LIM domain-binding protein 1	1351.60255	light
f1	20171221_Baeza_DevAtlas_Brain_1-1	Brain	1-1	1	1	1	0.795880512679944	QLTQDLLNSYIENEGK	""	P48722	Heat shock 70 kDa protein 4L	1864.9287	light	23.4323151820632
f1	20171221_Baeza_DevAtlas_Brain_1-1	Brain	1-1	1	1	1	0.795880512679944	QITQNTDYR	""	Q61543	Golgi apparatus protein 1	1138.54873	light	22.8727614769442
f1	20171221_Baeza_DevAtlas_Brain_1-1	Brain	1-1	1	1	1	0.795880512679944	QITQVYGFYDECLR	1xCarbamidomethyl [C12]; 1xGln->pyro-Glu [N-Term]	P62715; P97470; P63330	serine/threonine-protein phosphatase 2A catalytic subunit beta isoform;Serine/threonine-protein phosphatase 4 catalytic subunit;Serine/threonine-protein phosphatase 2A catalytic subunit alpha isoform	1774.8105	light	22.8742609726246
f1	20171221_Baeza_DevAtlas_Brain_1-1	Brain	1-1	1	1	1	0.795880512679944	HTNYTMEHIR	""	P57780; Q9JI91	Alpha-actinin-4;Alpha-actinin-2	1301.60553	light	23.2684688987805
f1	20171221_Baeza_DevAtlas_Brain_1-1	Brain	1-1	1	1	1	0.795880512679944	QITQVYGFYDECLR	1xCarbamidomethyl [C12]	P62715; P97470; P63330	serine/threonine-protein phosphatase 2A catalytic subunit beta isoform;Serine/threonine-protein phosphatase 4 catalytic subunit;Serine/threonine-protein phosphatase 2A catalytic subunit alpha isoform	1791.83705	light	26.0750901529453
f1	20171221_Baeza_DevAtlas_Brain_1-1	Brain	1-1	1	1	1	0.795880512679944	HTNFVEFR	""	P62743	AP-2 complex subunit sigma	1049.5163	light	25.8452920569131
f1	20171221_Baeza_DevAtlas_Brain_1-1	Brain	1-1	1	1	1	0.795880512679944	HTMMFSATFPK	""	Q62095; Q62167	atp-dependent rna helicase ddx3y;ATP-dependent RNA helicase DDX3X	1297.60678	light	24.8597514482593
f1	20171221_Baeza_DevAtlas_Brain_1-1	Brain	1-1	1	1	1	0.795880512679944	QITQVYGFYDECLRK	1xCarbamidomethyl [C12]; 1xGln->pyro-Glu [N-Term]	P62715; P97470; P63330	serine/threonine-protein phosphatase 2A catalytic subunit beta isoform;Serine/threonine-protein phosphatase 4 catalytic subunit;Serine/threonine-protein phosphatase 2A catalytic subunit alpha isoform	1902.90546	light	23.2652438939958
f1	20171221_Baeza_DevAtlas_Brain_1-1	Brain	1-1	1	1	1	0.795880512679944	HTLTQIK	""	P80317	T-complex protein 1 subunit zeta	840.49378	light	26.6539562270953
f1	20171221_Baeza_DevAtlas_Brain_1-1	Brain	1-1	1	1	1	0.795880512679944	QITQVYGFYDECLRK	1xCarbamidomethyl [C12]	P62715; P97470; P63330	serine/threonine-protein phosphatase 2A catalytic subunit beta isoform;Serine/threonine-protein phosphatase 4 catalytic subunit;Serine/threonine-protein phosphatase 2A catalytic subunit alpha isoform	1919.93201	light	25.3490452258511
f1	20171221_Baeza_DevAtlas_Brain_1-1	Brain	1-1	1	1	1	0.795880512679944	HTLQNINSVQLK	""	A2AGT5	Cytoskeleton-associated protein 5	1394.77504	light	22.9736123299665
f1	20171221_Baeza_DevAtlas_Brain_1-1	Brain	1-1	1	1	1	0.795880512679944	HTLITEMVALNPDFKPPADYKPPATR	""	Q64213	Splicing factor 1	2922.51822	light	23.9142236126919
f1	20171221_Baeza_DevAtlas_Brain_1-1	Brain	1-1	1	1	1	0.795880512679944	QITQVYGFYDECQTK	1xCarbamidomethyl [C12]	Q9CQR6	Serine/threonine-protein phosphatase 6 catalytic subunit	1879.85309	light	23.1439906741781
f1	20171221_Baeza_DevAtlas_Brain_1-1	Brain	1-1	1	1	1	0.795880512679944	HTLDGAACLLNSNK	1xCarbamidomethyl [C8]	Q6PEB6	MOB-like protein phocein	1513.74275	light	22.7714446352488
f1	20171221_Baeza_DevAtlas_Brain_1-1	Brain	1-1	1	1	1	0.795880512679944	QITSYGETCPGLEQYAIK	1xCarbamidomethyl [C9]; 1xGln->pyro-Glu [N-Term]	P42932	T-complex protein 1 subunit theta	2040.95828	light	23.0312396334516
f1	20171221_Baeza_DevAtlas_Brain_1-1	Brain	1-1	1	1	1	0.795880512679944	QITSYGETCPGLEQYAIK	1xCarbamidomethyl [C9]	P42932	T-complex protein 1 subunit theta	2057.98483	light	25.9471122569807
f1	20171221_Baeza_DevAtlas_Brain_1-1	Brain	1-1	1	1	1	0.795880512679944	HTIAVVWGGVNIPHSPYR	""	Q80X90	Filamin-B	2003.06099	light	21.6901180028207
f1	20171221_Baeza_DevAtlas_Brain_1-1	Brain	1-1	1	1	1	0.795880512679944	HTLAANFNPVSEER	""	P24668	Cation-dependent mannose-6-phosphate receptor	1584.77649	light	24.3461040361002
f1	20171221_Baeza_DevAtlas_Brain_1-1	Brain	1-1	1	1	1	0.795880512679944	QITSYGETCPGLEQYAIKK	1xCarbamidomethyl [C9]; 1xGln->pyro-Glu [N-Term]	P42932	T-complex protein 1 subunit theta	2169.05325	light	23.4063437326033
f1	20171221_Baeza_DevAtlas_Brain_1-1	Brain	1-1	1	1	1	0.795880512679944	QITLNDLPVGR	1xGln->pyro-Glu [N-Term]	O08807	Peroxiredoxin-4	1208.66336	light	26.0842700646679
f1	20171221_Baeza_DevAtlas_Brain_1-1	Brain	1-1	1	1	1	0.795880512679944	QITSYGETCPGLEQYAIKK	1xCarbamidomethyl [C9]	P42932	T-complex protein 1 subunit theta	2186.0798	light	25.159261095071
f1	20171221_Baeza_DevAtlas_Brain_1-1	Brain	1-1	1	1	1	0.795880512679944	HTSALCNSCR	2xCarbamidomethyl [C6; C9]	P26039	Talin-1	1205.515	light	19.0742899562263
f1	20171221_Baeza_DevAtlas_Brain_1-1	Brain	1-1	1	1	1	0.795880512679944	HTSTLAAMK	""	O35638; Q9D3E6	Cohesin subunit SA-2;Cohesin subunit SA-1	959.49788	light	24.3918705754163
f1	20171221_Baeza_DevAtlas_Brain_1-1	Brain	1-1	1	1	1	0.795880512679944	QISSFVSEISDEFK	""	Q9QXK3	Coatomer subunit gamma-2	1615.78499	light	23.3629153983263
f1	20171221_Baeza_DevAtlas_Brain_1-1	Brain	1-1	1	1	1	0.795880512679944	HVAVTNMNEHSSR	""	Q61768; P28738; P33175	Kinesin-1 heavy chain;kinesin heavy chain isoform 5C;Kinesin heavy chain isoform 5A	1481.69138	light	24.0180611690046
f1	20171221_Baeza_DevAtlas_Brain_1-1	Brain	1-1	1	1	1	0.795880512679944	QISSLRDEVEAK	""	Q61768	Kinesin-1 heavy chain	1374.72233	light	23.0896968042785
f1	20171221_Baeza_DevAtlas_Brain_1-1	Brain	1-1	1	1	1	0.795880512679944	QLSSSVTGLTNIEEENCQR	1xCarbamidomethyl [C17]	Q9JKF1	Ras GTPase-activating-like protein IQGAP1	2165.0139	light
f1	20171221_Baeza_DevAtlas_Brain_1-1	Brain	1-1	1	1	1	0.795880512679944	QLTAHLQDVNR	""	O08788-1	Dynactin subunit 1	1294.68622	light	24.9858535734315
f1	20171221_Baeza_DevAtlas_Brain_1-1	Brain	1-1	1	1	1	0.795880512679944	HVAEVLEYTKDEQLESLFQR	""	Q6ZWX6	Eukaryotic translation initiation factor 2 subunit 1	2434.22488	light	24.8364001246145
f1	20171221_Baeza_DevAtlas_Brain_1-1	Brain	1-1	1	1	1	0.795880512679944	QITAQQINK	""	Q9EPU0-1	Regulator of nonsense transcripts 1	1043.58438	light	23.3359124570428
f1	20171221_Baeza_DevAtlas_Brain_1-1	Brain	1-1	1	1	1	0.795880512679944	QLTEHAVEGDCDFHILK	1xCarbamidomethyl [C11]	P29699	Alpha-2-HS-glycoprotein	2011.9542	light	23.4745349291912
f1	20171221_Baeza_DevAtlas_Brain_1-1	Brain	1-1	1	1	1	0.795880512679944	HVAAGTQQPYTDGVR	""	Q02257	Junction plakoglobin	1599.78739	light
f1	20171221_Baeza_DevAtlas_Brain_1-1	Brain	1-1	1	1	1	0.795880512679944	QLTEMLPSILNQLGADSLTSLR	""	Q64152-1	transcription factor BTF3	2400.28029	light
f1	20171221_Baeza_DevAtlas_Brain_1-1	Brain	1-1	1	1	1	0.795880512679944	HTYLPLEVCNIVAGQR	1xCarbamidomethyl [C9]	Q8CJG1; Q8CJF9; Q8CJG0	protein argonaute-1;Protein argonaute-3;Protein argonaute-2	1869.96398	light	23.7964973435776
f1	20171221_Baeza_DevAtlas_Brain_1-1	Brain	1-1	1	1	1	0.795880512679944	QLTEMLPSILNQLGADSLTSLRR	""	Q64152-1	transcription factor BTF3	2556.3814	light	23.5148204777326
f1	20171221_Baeza_DevAtlas_Brain_1-1	Brain	1-1	1	1	1	0.795880512679944	HTVVVYCDR	1xCarbamidomethyl [C7]	Q8BHC4	dephospho-CoA kinase domain-containing protein	1148.5517	light	23.5788453126968
f1	20171221_Baeza_DevAtlas_Brain_1-1	Brain	1-1	1	1	1	0.795880512679944	QLTFEEIAK	1xGln->pyro-Glu [N-Term]	Q9WVJ2	26S proteasome non-ATPase regulatory subunit 13	1061.55135	light	21.8589573363674
f1	20171221_Baeza_DevAtlas_Brain_1-1	Brain	1-1	1	1	1	0.795880512679944	QLTFEEIAK	""	Q9WVJ2	26S proteasome non-ATPase regulatory subunit 13	1078.5779	light	25.6521834782193
f1	20171221_Baeza_DevAtlas_Brain_1-1	Brain	1-1	1	1	1	0.795880512679944	HTVDIEEK	""	Q9Z2Q6	Septin-5	970.484	light
f1	20171221_Baeza_DevAtlas_Brain_1-1	Brain	1-1	1	1	1	0.795880512679944	HTVDDGLDVR	""	Q6ZQ73	Cullin-associated NEDD8-dissociated protein 2	1126.54873	light	22.9802087123272
f1	20171221_Baeza_DevAtlas_Brain_1-1	Brain	1-1	1	1	1	0.795880512679944	HTVDDGLDIRK	""	Q6ZQ38	cullin-associated nedd8-dissociated protein 1	1268.65934	light
f1	20171221_Baeza_DevAtlas_Brain_1-1	Brain	1-1	1	1	1	0.795880512679944	HTTSIFDDFSHYEK	""	Q91YT7; P59326	YTH domain-containing family protein 2;YTH domain-containing family protein 1	1726.77074	light	24.291424371331
f1	20171221_Baeza_DevAtlas_Brain_1-1	Brain	1-1	1	1	1	0.795880512679944	QLTHSLGGGTGSGMGTLLISK	1xGln->pyro-Glu [N-Term]	Q7TMM9; Q9D6F9; Q9ERD7; P99024; P68372; Q9CWF2; Q922F4	Tubulin beta-2A chain;Tubulin beta-4A chain;tubulin beta-3 chain;tubulin beta-5 chain;Tubulin beta-4B chain;Tubulin beta-2B chain;Tubulin beta-6 chain	1998.03245	light	23.5596765285429
f1	20171221_Baeza_DevAtlas_Brain_1-1	Brain	1-1	1	1	1	0.795880512679944	QLTHSLGGGTGSGMGTLLISK	""	Q7TMM9; Q9D6F9; Q9ERD7; P99024; P68372; Q9CWF2; Q922F4	Tubulin beta-2A chain;Tubulin beta-4A chain;tubulin beta-3 chain;tubulin beta-5 chain;Tubulin beta-4B chain;Tubulin beta-2B chain;Tubulin beta-6 chain	2015.059	light	26.1466981501837
f1	20171221_Baeza_DevAtlas_Brain_1-1	Brain	1-1	1	1	1	0.795880512679944	QITKEDFATFDYILCMDESNLR	1xCarbamidomethyl [C15]	Q9D358-2; Q9D358	Isoform 2 of Low molecular weight phosphotyrosine protein phosphatase;Low molecular weight phosphotyrosine protein phosphatase	2709.25348	light
f1	20171221_Baeza_DevAtlas_Brain_1-1	Brain	1-1	1	1	1	0.795880512679944	HTTIFEVLPEKADR	""	Q921I1	Serotransferrin	1655.87515	light	23.6567367869035
f1	20171221_Baeza_DevAtlas_Brain_1-1	Brain	1-1	1	1	1	0.795880512679944	QITIEEGEQR	""	P61294	Ras-related protein Rab-6B	1202.60116	light	24.5898165046624
f1	20171221_Baeza_DevAtlas_Brain_1-1	Brain	1-1	1	1	1	0.795880512679944	QLTLEQLR	""	D3YZP9	coiled-coil domain-containing protein 6	1000.57857	light	24.146855923564
f1	20171221_Baeza_DevAtlas_Brain_1-1	Brain	1-1	1	1	1	0.795880512679944	QLTLLESDLYR	""	Q62245	Son of sevenless homolog 1	1350.72636	light	23.1256045461053
f1	20171221_Baeza_DevAtlas_Brain_1-1	Brain	1-1	1	1	1	0.795880512679944	HTGPNSPDTANDGFVR	""	P70333; O35737	heterogeneous nuclear ribonucleoprotein H2;Heterogeneous nuclear ribonucleoprotein H	1684.76739	light	28.6157576924823
f1	20171221_Baeza_DevAtlas_Brain_1-1	Brain	1-1	1	1	1	0.795880512679944	HTGPITCLQFNPK	1xCarbamidomethyl [C7]	Q8BFQ4	WD repeat-containing protein 82	1512.76276	light	25.0242437755221
f1	20171221_Baeza_DevAtlas_Brain_1-1	Brain	1-1	1	1	1	0.795880512679944	QITVNDLPVGR	1xGln->pyro-Glu [N-Term]	Q61171	Peroxiredoxin-2	1194.64771	light	27.78254846803
f1	20171221_Baeza_DevAtlas_Brain_1-1	Brain	1-1	1	1	1	0.795880512679944	QIVYCIGGENLSVAK	1xCarbamidomethyl [C5]	Q8BJY1	26S proteasome non-ATPase regulatory subunit 5	1650.85197	light	23.4240440062242
f1	20171221_Baeza_DevAtlas_Brain_1-1	Brain	1-1	1	1	1	0.795880512679944	QLWGLLIEETEKR	1xGln->pyro-Glu [N-Term]	Q62261-1	"Spectrin beta chain	non-erythrocytic 1"	1597.85843	light
f1	20171221_Baeza_DevAtlas_Brain_1-1	Brain	1-1	1	1	1	0.795880512679944	QLWGLLIEETEKR	""	Q62261-1	"Spectrin beta chain	non-erythrocytic 1"	1614.88498	light
f1	20171221_Baeza_DevAtlas_Brain_1-1	Brain	1-1	1	1	1	0.795880512679944	QIWLGLFDDR	""	Q8K2K6-1	Isoform 1 of Arf-GAP domain and FG repeat-containing protein 1	1262.6528	light	23.9299493177945
f1	20171221_Baeza_DevAtlas_Brain_1-1	Brain	1-1	1	1	1	0.795880512679944	QIWLSSPSSGPK	""	O35943	"Frataxin	mitochondrial"	1286.67393	light
f1	20171221_Baeza_DevAtlas_Brain_1-1	Brain	1-1	1	1	1	0.795880512679944	HSSVYPTQEELEAVQNMVSHTER	""	Q9Z1X4-3	Isoform 3 of Interleukin enhancer-binding factor 3	2671.24167	light	24.912695400982
f1	20171221_Baeza_DevAtlas_Brain_1-1	Brain	1-1	1	1	1	0.795880512679944	QLWWGHR	1xGln->pyro-Glu [N-Term]	Q9Z1Q9	Valine--tRNA ligase	965.47405	light	22.8424825159556
f1	20171221_Baeza_DevAtlas_Brain_1-1	Brain	1-1	1	1	1	0.795880512679944	HSSIFDQLDVVSYEEVVR	""	P70290	55 kDa erythrocyte membrane protein	2122.04512	light
f1	20171221_Baeza_DevAtlas_Brain_1-1	Brain	1-1	1	1	1	0.795880512679944	HSSLAGCQIINYR	1xCarbamidomethyl [C7]	Q68FD5	Clathrin heavy chain 1	1518.74817	light
f1	20171221_Baeza_DevAtlas_Brain_1-1	Brain	1-1	1	1	1	0.795880512679944	HSSALGGASLGAR	""	Q9QZ08	N-acetyl-D-glucosamine kinase	1183.61781	light	20.7571771556465
f1	20171221_Baeza_DevAtlas_Brain_1-1	Brain	1-1	1	1	1	0.795880512679944	HSSAALAQR	""	Q5DW34	histone-lysine N-methyltransferase EHMT1	940.4959	light	20.5089096546625
f1	20171221_Baeza_DevAtlas_Brain_1-1	Brain	1-1	1	1	1	0.795880512679944	HSQTDLVSR	""	Q4QQM4	Tumor protein p53-inducible protein 11	1042.5276	light	22.7587457566915
f1	20171221_Baeza_DevAtlas_Brain_1-1	Brain	1-1	1	1	1	0.795880512679944	QLYETTDTTTR	""	Q9EPK7	exportin-7	1328.63285	light	22.8794464866163
f1	20171221_Baeza_DevAtlas_Brain_1-1	Brain	1-1	1	1	1	0.795880512679944	QIYGCPLGGIGGGTITR	1xCarbamidomethyl [C5]	Q69ZF3	Non-lysosomal glucosylceramidase	1719.88467	light	21.2931147534412
f1	20171221_Baeza_DevAtlas_Brain_1-1	Brain	1-1	1	1	1	0.795880512679944	HSQFIGYPITLYLEK	""	P11499	Heat shock protein HSP 90-beta	1808.95815	light	29.6932543583859
f1	20171221_Baeza_DevAtlas_Brain_1-1	Brain	1-1	1	1	1	0.795880512679944	QLYHLGVIEAYSGLTK	""	O70133-2; O70133	Isoform 2 of ATP-dependent RNA helicase A;Atp-dependent rna helicase a	1791.96396	light	26.3955506743019
f1	20171221_Baeza_DevAtlas_Brain_1-1	Brain	1-1	1	1	1	0.795880512679944	HSQFIGYPITLFVEK	""	P07901	Heat shock protein HSP 90-alpha	1778.94758	light	29.3227128747132
f1	20171221_Baeza_DevAtlas_Brain_1-1	Brain	1-1	1	1	1	0.795880512679944	QLYLER	""	P61161	Actin-related protein 2	821.45158	light	25.2969905408422
f1	20171221_Baeza_DevAtlas_Brain_1-1	Brain	1-1	1	1	1	0.795880512679944	HSQDVLR	""	Q80TJ1-2; Q80TJ1	Isoform 2 of Calcium-dependent secretion activator 1;Calcium-dependent secretion activator 1	854.44789	light	22.4365504164175
f1	20171221_Baeza_DevAtlas_Brain_1-1	Brain	1-1	1	1	1	0.795880512679944	HSQAVEELADQLEQTKR	""	Q8VDD5	Myosin-9	1981.99376	light
f1	20171221_Baeza_DevAtlas_Brain_1-1	Brain	1-1	1	1	1	0.795880512679944	QLYIYPGCDAGIR	1xCarbamidomethyl [C8]	Q9EPN1-1	Neurobeachin	1525.74677	light	24.1907955523645
f1	20171221_Baeza_DevAtlas_Brain_1-1	Brain	1-1	1	1	1	0.795880512679944	HSPTEDDESAKAEADVHLK	""	P14873	microtubule-associated protein 1B	2078.96252	light	25.9682604916833
f1	20171221_Baeza_DevAtlas_Brain_1-1	Brain	1-1	1	1	1	0.795880512679944	QIYNPPSGK	""	O35841	Apoptosis inhibitor 5	1003.52072	light	23.7930071894181
f1	20171221_Baeza_DevAtlas_Brain_1-1	Brain	1-1	1	1	1	0.795880512679944	HSPQEAPHVQYER	""	O88507	Ciliary neurotrophic factor receptor subunit alpha	1577.74553	light	22.5490346828373
f1	20171221_Baeza_DevAtlas_Brain_1-1	Brain	1-1	1	1	1	0.795880512679944	QIYPPINVLPSLSR	1xGln->pyro-Glu [N-Term]	P62814	"V-type proton ATPase subunit B	brain isoform"	1579.88425	light
f1	20171221_Baeza_DevAtlas_Brain_1-1	Brain	1-1	1	1	1	0.795880512679944	HSVDELQK	""	Q8K2Q9-1	Shootin-1	955.48434	light	22.766988218315
f1	20171221_Baeza_DevAtlas_Brain_1-1	Brain	1-1	1	1	1	0.795880512679944	QIVWNGPVGVFEWEAFAR	""	P09411	phosphoglycerate kinase 1	2105.06032	light	27.6245825241008
f1	20171221_Baeza_DevAtlas_Brain_1-1	Brain	1-1	1	1	1	0.795880512679944	QLVVVLCER	1xCarbamidomethyl [C7]	Q9Z0W3	nuclear pore complex protein Nup160	1115.62414	light	19.6959709923179
f1	20171221_Baeza_DevAtlas_Brain_1-1	Brain	1-1	1	1	1	0.795880512679944	HSVLLEIQK	""	Q99K85	phosphoserine aminotransferase	1066.62552	light
f1	20171221_Baeza_DevAtlas_Brain_1-1	Brain	1-1	1	1	1	0.795880512679944	HTGPGILSMANAGPNTNGSQFFICTAK	1xCarbamidomethyl [C24]	P17742	peptidyl-prolyl cis-trans isomerase A	2791.32904	light
f1	20171221_Baeza_DevAtlas_Brain_1-1	Brain	1-1	1	1	1	0.795880512679944	QITVNDLPVGR	""	Q61171	Peroxiredoxin-2	1211.67426	light	30.3729029113633
f1	20171221_Baeza_DevAtlas_Brain_1-1	Brain	1-1	1	1	1	0.795880512679944	HTGGCHCGAVR	2xCarbamidomethyl [C5; C7]	Q9CXS4	Centromere protein V	1211.51567	light	19.8257648700526
f1	20171221_Baeza_DevAtlas_Brain_1-1	Brain	1-1	1	1	1	0.795880512679944	HTGCCGDNDPIDVCEIGSK	3xCarbamidomethyl [C4; C5; C14]	Q9D819	Inorganic pyrophosphatase	2133.86341	light	24.8428934995033
f1	20171221_Baeza_DevAtlas_Brain_1-1	Brain	1-1	1	1	1	0.795880512679944	QLTVQMMQNPQILAALQER	1xGln->pyro-Glu [N-Term]	P28656	Nucleosome assembly protein 1-like 1	2195.13112	light	23.7486032713969
f1	20171221_Baeza_DevAtlas_Brain_1-1	Brain	1-1	1	1	1	0.795880512679944	HTGAVLK	""	Q91YQ5	Dolichyl-diphosphooligosaccharide--protein glycosyltransferase subunit 1	725.43045	light	22.5360388331769
f1	20171221_Baeza_DevAtlas_Brain_1-1	Brain	1-1	1	1	1	0.795880512679944	QLTVQMMQNPQILAALQER	""	P28656	Nucleosome assembly protein 1-like 1	2212.15767	light	25.5182096906918
f1	20171221_Baeza_DevAtlas_Brain_1-1	Brain	1-1	1	1	1	0.795880512679944	HTFGLVQSK	""	Q91XE8	Transmembrane protein 205	1016.55236	light	21.5327542290356
f1	20171221_Baeza_DevAtlas_Brain_1-1	Brain	1-1	1	1	1	0.795880512679944	HTEVLFCYEQFDELTLLHLR	1xCarbamidomethyl [C7]	Q9CQN1	"heat shock protein 75 kDa	mitochondrial"	2563.26497	light
f1	20171221_Baeza_DevAtlas_Brain_1-1	Brain	1-1	1	1	1	0.795880512679944	QLVAEQVTYQR	""	P97310	DNA replication licensing factor mcm2	1334.70629	light	24.7230639623946
f1	20171221_Baeza_DevAtlas_Brain_1-1	Brain	1-1	1	1	1	0.795880512679944	HTEMITTLK	""	Q99JF8	PC4 and SFRS1-interacting protein	1073.56596	light	24.8163693519888
f1	20171221_Baeza_DevAtlas_Brain_1-1	Brain	1-1	1	1	1	0.795880512679944	HTEAAAAQREEWK	""	Q60668-1	heterogeneous nuclear ribonucleoprotein D0	1526.73463	light	23.7835612245151
f1	20171221_Baeza_DevAtlas_Brain_1-1	Brain	1-1	1	1	1	0.795880512679944	HQEYLNSILQHAK	""	Q3TKT4-1; Q6DIC0	Transcription activator BRG1;Probable global transcription activator SNF2L2	1580.81797	light	23.943724844843
f1	20171221_Baeza_DevAtlas_Brain_1-1	Brain	1-1	1	1	1	0.795880512679944	QLVARPDVVEMHDVTAQDPK	1xGln->pyro-Glu [N-Term]	""	""	2231.11249	light
f1	20171221_Baeza_DevAtlas_Brain_1-1	Brain	1-1	1	1	1	0.795880512679944	QLVEQVEQIQK	1xGln->pyro-Glu [N-Term]	Q99KF1	Transmembrane emp24 domain-containing protein 9	1324.71071	light	21.9308378395956
f1	20171221_Baeza_DevAtlas_Brain_1-1	Brain	1-1	1	1	1	0.795880512679944	QLVEQVEQIQK	""	Q99KF1	Transmembrane emp24 domain-containing protein 9	1341.73726	light
f1	20171221_Baeza_DevAtlas_Brain_1-1	Brain	1-1	1	1	1	0.795880512679944	HTAMVSWGGVSIPNSPFR	""	Q8BTM8	Filamin-A	1942.95923	light	24.4350414358079
f1	20171221_Baeza_DevAtlas_Brain_1-1	Brain	1-1	1	1	1	0.795880512679944	QIVLTGILEQVVNCR	1xCarbamidomethyl [C14]	Q9EQH3	Vacuolar protein sorting-associated protein 35	1741.96292	light	23.7870706768681
f1	20171221_Baeza_DevAtlas_Brain_1-1	Brain	1-1	1	1	1	0.795880512679944	HTAAVPGPGGIWSVFHAGVIGR	""	Q8CHT3	Integrator complex subunit 5	2186.16177	light	22.1381216220496
f1	20171221_Baeza_DevAtlas_Brain_1-1	Brain	1-1	1	1	1	0.795880512679944	QIVQSISDLNEIFR	""	Q8BVI5	Syntaxin-16	1661.88571	light
f1	20171221_Baeza_DevAtlas_Brain_1-1	Brain	1-1	1	1	1	0.795880512679944	HSYTPTTSR	""	Q8K4G5	Actin-binding LIM protein 1	1049.50105	light	20.3205935804146
f1	20171221_Baeza_DevAtlas_Brain_1-1	Brain	1-1	1	1	1	0.795880512679944	QIVSAVQYCHQK	1xCarbamidomethyl [C9]	Q03141; Q8VHJ5; Q05512	MAP/microtubule affinity-regulating kinase 3;Serine/threonine-protein kinase MARK1;Serine/threonine-protein kinase MARK2	1460.73146	light	23.0094336390933
f1	20171221_Baeza_DevAtlas_Brain_1-1	Brain	1-1	1	1	1	0.795880512679944	QIVSGSR	""	P68040	Receptor of activated protein C kinase 1	746.41553	light	24.2484696457133
f1	20171221_Baeza_DevAtlas_Brain_1-1	Brain	1-1	1	1	1	0.795880512679944	QLVSNLEK	""	O08638-1	Myosin-11	930.52547	light
f1	20171221_Baeza_DevAtlas_Brain_1-1	Brain	1-1	1	1	1	0.795880512679944	QLVTNACLIK	1xCarbamidomethyl [C7]	Q9JIF0-2	Isoform 2 of Protein arginine N-methyltransferase 1	1159.65036	light	27.2480697270346
f1	20171221_Baeza_DevAtlas_Brain_1-1	Brain	1-1	1	1	1	0.795880512679944	HSVNLDEGESAQAVHK	""	E9PVX6	Proliferation marker protein Ki-67	1720.8249	light
f1	20171221_Baeza_DevAtlas_Brain_1-1	Brain	1-1	1	1	1	0.795880512679944	HTDVQFYTEVGEITTDLGK	""	Q920B9	FACT complex subunit SPT16	2153.0397	light
f1	20171221_Baeza_DevAtlas_Brain_1-1	Brain	1-1	1	1	1	0.795880512679944	HVDAHATLNDGVVVQVMGLLSNNNQALR	""	P97855	Ras GTPase-activating protein-binding protein 1	2985.53231	light	24.3142694684236
f1	20171221_Baeza_DevAtlas_Brain_1-1	Brain	1-1	1	1	1	0.795880512679944	QNLLSQSHAYQQFLR	1xGln->pyro-Glu [N-Term]	Q62261-1	"Spectrin beta chain	non-erythrocytic 1"	1815.91366	light
f1	20171221_Baeza_DevAtlas_Brain_1-1	Brain	1-1	1	1	1	0.795880512679944	HQEHILR	""	Q62318	Transcription intermediary factor 1-beta	932.50607	light	22.1318768945172
f1	20171221_Baeza_DevAtlas_Brain_1-1	Brain	1-1	1	1	1	0.795880512679944	HNGPNDASDGTVR	""	""	""	1339.59853	light	22.5196959947239
f1	20171221_Baeza_DevAtlas_Brain_1-1	Brain	1-1	1	1	1	0.795880512679944	QQAAYYAQTSPQGMPQHPPAPQGQ	""	""	""	2581.18884	light
f1	20171221_Baeza_DevAtlas_Brain_1-1	Brain	1-1	1	1	1	0.795880512679944	HNFTPLAR	""	Q8BWT1	"3-ketoacyl-CoA thiolase	mitochondrial"	955.51083	light
f1	20171221_Baeza_DevAtlas_Brain_1-1	Brain	1-1	1	1	1	0.795880512679944	HNESVVK	""	O35593	26S proteasome non-ATPase regulatory subunit 14	812.42609	light	21.4560632632927
f1	20171221_Baeza_DevAtlas_Brain_1-1	Brain	1-1	1	1	1	0.795880512679944	HNELTGDNVGPLILK	""	Q9CQB5	CDGSH iron-sulfur domain-containing protein 2	1619.87515	light	28.0947508521612
f1	20171221_Baeza_DevAtlas_Brain_1-1	Brain	1-1	1	1	1	0.795880512679944	HNEETGDNVGPLIIK	""	Q91WS0	CDGSH iron-sulfur domain-containing protein 1	1635.83368	light	25.8874760991341
f1	20171221_Baeza_DevAtlas_Brain_1-1	Brain	1-1	1	1	1	0.795880512679944	QQALTVSTDPEHR	1xGln->pyro-Glu [N-Term]	O55029	Coatomer subunit beta'	1464.70775	light
f1	20171221_Baeza_DevAtlas_Brain_1-1	Brain	1-1	1	1	1	0.795880512679944	QQALTVSTDPEHR	""	O55029	Coatomer subunit beta'	1481.7343	light	21.6260019588028
f1	20171221_Baeza_DevAtlas_Brain_1-1	Brain	1-1	1	1	1	0.795880512679944	HNDLDDVGK	""	Q8BGQ7	"Alanine--tRNA ligase	cytoplasmic"	1012.46941	light
f1	20171221_Baeza_DevAtlas_Brain_1-1	Brain	1-1	1	1	1	0.795880512679944	HNDDEQYAWESSAGGSFTVR	""	P07901; P11499	Heat shock protein HSP 90-alpha;Heat shock protein HSP 90-beta	2255.95883	light	24.6710241969533
f1	20171221_Baeza_DevAtlas_Brain_1-1	Brain	1-1	1	1	1	0.795880512679944	QQAMHLCFENLMEGIER	1xCarbamidomethyl [C7]	Q9EPK7	exportin-7	2105.95653	light
f1	20171221_Baeza_DevAtlas_Brain_1-1	Brain	1-1	1	1	1	0.795880512679944	QQANTIFWSPQGQFVVLAGLR	""	Q8JZQ9	Eukaryotic translation initiation factor 3 subunit B	2360.25098	light	24.2921116615418
f1	20171221_Baeza_DevAtlas_Brain_1-1	Brain	1-1	1	1	1	0.795880512679944	QQAPPVR	""	O08553	Dihydropyrimidinase-related protein 2	795.44716	light	27.5807758596719
f1	20171221_Baeza_DevAtlas_Brain_1-1	Brain	1-1	1	1	1	0.795880512679944	HNALIQEVISQSR	""	Q9D4H8	Cullin-2	1494.80232	light	22.1418980476283
f1	20171221_Baeza_DevAtlas_Brain_1-1	Brain	1-1	1	1	1	0.795880512679944	QQCAFIQFATR	1xCarbamidomethyl [C3]	Q8BHS3	Pre-mRNA-splicing factor RBM22	1369.66813	light	23.2648803753424
f1	20171221_Baeza_DevAtlas_Brain_1-1	Brain	1-1	1	1	1	0.795880512679944	QQDAQEFFLHLINMVER	""	P56399	Ubiquitin carboxyl-terminal hydrolase 5	2118.04368	light	24.7074324919252
f1	20171221_Baeza_DevAtlas_Brain_1-1	Brain	1-1	1	1	1	0.795880512679944	HMYHSLYLK	""	P84099	60S ribosomal protein L19	1191.59793	light	26.434448575105
f1	20171221_Baeza_DevAtlas_Brain_1-1	Brain	1-1	1	1	1	0.795880512679944	QQDLDGELR	""	Q6A068	Cell division cycle 5-like protein	1073.52218	light	24.0882250288546
f1	20171221_Baeza_DevAtlas_Brain_1-1	Brain	1-1	1	1	1	0.795880512679944	HMVFLGGAVLADIMK	""	P61161	Actin-related protein 2	1601.85422	light	24.3883243284626
f1	20171221_Baeza_DevAtlas_Brain_1-1	Brain	1-1	1	1	1	0.795880512679944	HMSFHAYIR	""	P60670-1	Nuclear protein localization protein 4 homolog	1161.56221	light	22.145459578507
f1	20171221_Baeza_DevAtlas_Brain_1-1	Brain	1-1	1	1	1	0.795880512679944	HMSEFMECNLDELVK	1xCarbamidomethyl [C8]	Q9R1P4	Proteasome subunit alpha type-1	1881.81797	light	25.4992577804011
f1	20171221_Baeza_DevAtlas_Brain_1-1	Brain	1-1	1	1	1	0.795880512679944	QQEAALELEELKK	1xGln->pyro-Glu [N-Term]	""	""	1511.79516	light
f1	20171221_Baeza_DevAtlas_Brain_1-1	Brain	1-1	1	1	1	0.795880512679944	HMQLYCDR	1xCarbamidomethyl [C6]	P49718	DNA replication licensing factor mcm5	1122.48191	light	23.6420102546306
f1	20171221_Baeza_DevAtlas_Brain_1-1	Brain	1-1	1	1	1	0.795880512679944	QQEEKIEK	""	P48428	Tubulin-specific chaperone A	1031.53677	light	25.3225020931703
f1	20171221_Baeza_DevAtlas_Brain_1-1	Brain	1-1	1	1	1	0.795880512679944	HMNLILCDCDEFRK	2xCarbamidomethyl [C7; C9]	P27048	small nuclear ribonucleoprotein-associated protein B	1850.83462	light	26.675324792167
f1	20171221_Baeza_DevAtlas_Brain_1-1	Brain	1-1	1	1	1	0.795880512679944	HNHDLSSYQDTIQQLENELR	""	P08553	Neurofilament medium polypeptide	2440.14875	light
f1	20171221_Baeza_DevAtlas_Brain_1-1	Brain	1-1	1	1	1	0.795880512679944	HMNLILCDCDEFR	2xCarbamidomethyl [C7; C9]	P27048	small nuclear ribonucleoprotein-associated protein B	1722.73966	light	23.7165021559508
f1	20171221_Baeza_DevAtlas_Brain_1-1	Brain	1-1	1	1	1	0.795880512679944	HNHQGFGAGNFNSLFK	""	P49429	4-hydroxyphenylpyruvate dioxygenase	1774.84083	light
f1	20171221_Baeza_DevAtlas_Brain_1-1	Brain	1-1	1	1	1	0.795880512679944	HNKPEVEVR	""	P59999	Actin-related protein 2/3 complex subunit 4	1107.59053	light	24.5391101669369
f1	20171221_Baeza_DevAtlas_Brain_1-1	Brain	1-1	1	1	1	0.795880512679944	QPSLHMSAAAASR	1xGln->pyro-Glu [N-Term]	Q8K4B0; Q9R190; Q924K8	Metastasis-associated protein MTA1;Metastasis-associated protein MTA2;Metastasis-associated protein MTA3	1309.63174	light
f1	20171221_Baeza_DevAtlas_Brain_1-1	Brain	1-1	1	1	1	0.795880512679944	QPSLHMSAAAASR	""	Q8K4B0; Q9R190; Q924K8	Metastasis-associated protein MTA1;Metastasis-associated protein MTA2;Metastasis-associated protein MTA3	1326.65829	light	23.3198136360803
f1	20171221_Baeza_DevAtlas_Brain_1-1	Brain	1-1	1	1	1	0.795880512679944	QPSQGPTFGIK	""	Q922D8	"C-1-tetrahydrofolate synthase	cytoplasmic"	1159.6106	light
f1	20171221_Baeza_DevAtlas_Brain_1-1	Brain	1-1	1	1	1	0.795880512679944	HNPGKPGEGTPISSR	""	""	""	1533.77683	light
f1	20171221_Baeza_DevAtlas_Brain_1-1	Brain	1-1	1	1	1	0.795880512679944	HNNLYLVATSK	""	P35585	AP-1 complex subunit mu-1	1259.67426	light	24.3600230815677
f1	20171221_Baeza_DevAtlas_Brain_1-1	Brain	1-1	1	1	1	0.795880512679944	HNNLDLVIIR	""	""	""	1206.69533	light	23.9820046169935
f1	20171221_Baeza_DevAtlas_Brain_1-1	Brain	1-1	1	1	1	0.795880512679944	QPSQGPTFGVK	""	Q3V3R1	"Monofunctional C1-tetrahydrofolate synthase	mitochondrial"	1145.59495	light
f1	20171221_Baeza_DevAtlas_Brain_1-1	Brain	1-1	1	1	1	0.795880512679944	HNMDIGTWDNK	""	Q91YT7; P59326	YTH domain-containing family protein 2;YTH domain-containing family protein 1	1330.58446	light	22.8461417030413
f1	20171221_Baeza_DevAtlas_Brain_1-1	Brain	1-1	1	1	1	0.795880512679944	QPTIFQNK	1xGln->pyro-Glu [N-Term]	P62281	40S ribosomal protein S11	958.49926	light
f1	20171221_Baeza_DevAtlas_Brain_1-1	Brain	1-1	1	1	1	0.795880512679944	QPTIFQNK	""	P62281	40S ribosomal protein S11	975.52581	light
f1	20171221_Baeza_DevAtlas_Brain_1-1	Brain	1-1	1	1	1	0.795880512679944	QPVLSQTEAR	1xGln->pyro-Glu [N-Term]	P99026	Proteasome subunit beta type-4	1111.57421	light
f1	20171221_Baeza_DevAtlas_Brain_1-1	Brain	1-1	1	1	1	0.795880512679944	HNLQNNESQLK	""	Q8CG48	structural maintenance of chromosomes protein 2	1324.6604	light	22.0422136607162
f1	20171221_Baeza_DevAtlas_Brain_1-1	Brain	1-1	1	1	1	0.795880512679944	HNIQFSSFDIFSDEEVR	""	Q9CQM9	glutaredoxin-3	2069.95631	light	25.0872879748804
f1	20171221_Baeza_DevAtlas_Brain_1-1	Brain	1-1	1	1	1	0.795880512679944	QPVLSQTEAR	""	P99026	Proteasome subunit beta type-4	1128.60076	light	27.0059597706819
f1	20171221_Baeza_DevAtlas_Brain_1-1	Brain	1-1	1	1	1	0.795880512679944	HNLQDFINIK	""	P14873	microtubule-associated protein 1B	1241.6637	light
f1	20171221_Baeza_DevAtlas_Brain_1-1	Brain	1-1	1	1	1	0.795880512679944	HNIQALLK	""	Q9DBC7	cAMP-dependent protein kinase type I-alpha regulatory subunit	936.56253	light	24.2455276096037
f1	20171221_Baeza_DevAtlas_Brain_1-1	Brain	1-1	1	1	1	0.795880512679944	HNIMDFAMPYFIQVMK	""	Q68FD5	Clathrin heavy chain 1	1984.94819	light	24.4182837467118
f1	20171221_Baeza_DevAtlas_Brain_1-1	Brain	1-1	1	1	1	0.795880512679944	HNLLQACK	1xCarbamidomethyl [C7]	Q9CU62	structural maintenance of chromosomes protein 1a	983.50911	light	19.5269976345496
f1	20171221_Baeza_DevAtlas_Brain_1-1	Brain	1-1	1	1	1	0.795880512679944	HNIICLQNDHK	1xCarbamidomethyl [C5]	Q9CR00	26S proteasome non-ATPase regulatory subunit 9	1391.68484	light	23.5271844138617
f1	20171221_Baeza_DevAtlas_Brain_1-1	Brain	1-1	1	1	1	0.795880512679944	QPVQVPVTLVR	""	P31266-1	Recombining binding protein suppressor of hairless	1235.74703	light	22.8627070622351
f1	20171221_Baeza_DevAtlas_Brain_1-1	Brain	1-1	1	1	1	0.795880512679944	HNLGIFYFK	""	Q8BH15	CCR4-NOT transcription complex subunit 10	1138.60439	light	21.8635367337441
f1	20171221_Baeza_DevAtlas_Brain_1-1	Brain	1-1	1	1	1	0.795880512679944	QPVVDTFDIR	""	Q9WVG6-1	Histone-arginine methyltransferase CARM1	1189.62116	light	24.7028342683845
f1	20171221_Baeza_DevAtlas_Brain_1-1	Brain	1-1	1	1	1	0.795880512679944	QPYAVSELAGHQTSAESWGTGR	1xGln->pyro-Glu [N-Term]	Q9D8E6	60S ribosomal protein L4	2315.06871	light	25.4294595959651
f1	20171221_Baeza_DevAtlas_Brain_1-1	Brain	1-1	1	1	1	0.795880512679944	QPYAVSELAGHQTSAESWGTGR	""	Q9D8E6	60S ribosomal protein L4	2332.09526	light	27.0687702943814
f1	20171221_Baeza_DevAtlas_Brain_1-1	Brain	1-1	1	1	1	0.795880512679944	QQAADLISR	""	Q99NB9	splicing factor 3B subunit 1	1001.53743	light	26.0594553713479
f1	20171221_Baeza_DevAtlas_Brain_1-1	Brain	1-1	1	1	1	0.795880512679944	HNHWAGLYGR	""	P13864	DNA (cytosine-5)-methyltransferase 1	1210.58645	light
f1	20171221_Baeza_DevAtlas_Brain_1-1	Brain	1-1	1	1	1	0.795880512679944	QPQGHLLLIGVSGAGK	""	Q9JHU4	Cytoplasmic dynein 1 heavy chain 1	1574.9013	light	25.7568724973647
f1	20171221_Baeza_DevAtlas_Brain_1-1	Brain	1-1	1	1	1	0.795880512679944	QQEELDALKK	1xGln->pyro-Glu [N-Term]	Q8CG48	structural maintenance of chromosomes protein 2	1184.61574	light	22.3250715375772
f1	20171221_Baeza_DevAtlas_Brain_1-1	Brain	1-1	1	1	1	0.795880512679944	HMLPSGFRK	""	P62911	60S ribosomal protein L32	1072.57205	light	23.4319728068299
f1	20171221_Baeza_DevAtlas_Brain_1-1	Brain	1-1	1	1	1	0.795880512679944	HLVYESDQNK	""	O35887	Calumenin	1232.59059	light	22.5757733875098
f1	20171221_Baeza_DevAtlas_Brain_1-1	Brain	1-1	1	1	1	0.795880512679944	HLVTSEELISEGK	""	Q9JKX6	ADP-sugar pyrophosphatase	1441.7533	light	23.6482361925123
f1	20171221_Baeza_DevAtlas_Brain_1-1	Brain	1-1	1	1	1	0.795880512679944	HLVSPEALDLLDK	""	O54833	casein kinase II subunit alpha'	1449.79477	light	24.1137901962167
f1	20171221_Baeza_DevAtlas_Brain_1-1	Brain	1-1	1	1	1	0.795880512679944	QQGLVDGLFLLR	""	Q60760	Growth factor receptor-bound protein 10	1358.77906	light	22.4278656245991
f1	20171221_Baeza_DevAtlas_Brain_1-1	Brain	1-1	1	1	1	0.795880512679944	QQHIEQLLAER	1xGln->pyro-Glu [N-Term]	Q922J3-1; Q9Z0H8	CAP-Gly domain-containing linker protein 1;CAP-Gly domain-containing linker protein 2	1347.70154	light
f1	20171221_Baeza_DevAtlas_Brain_1-1	Brain	1-1	1	1	1	0.795880512679944	HIVPACFLAPLK	1xCarbamidomethyl [C6]	Q9CRT8	Exportin-T	1365.77114	light	22.4398878112206
f1	20171221_Baeza_DevAtlas_Brain_1-1	Brain	1-1	1	1	1	0.795880512679944	HLVMGDIPAAVNAFQEAASLLGK	""	Q99MD9-1	Nuclear autoantigenic sperm protein	2352.23803	light	26.0308703810891
f1	20171221_Baeza_DevAtlas_Brain_1-1	Brain	1-1	1	1	1	0.795880512679944	HIVLSGGSTMYPGLPSR	""	P61161	Actin-related protein 2	1771.91596	light	25.5314938454067
f1	20171221_Baeza_DevAtlas_Brain_1-1	Brain	1-1	1	1	1	0.795880512679944	QQHIEQLLAER	""	Q922J3-1; Q9Z0H8	CAP-Gly domain-containing linker protein 1;CAP-Gly domain-containing linker protein 2	1364.72809	light	24.4799832451595
f1	20171221_Baeza_DevAtlas_Brain_1-1	Brain	1-1	1	1	1	0.795880512679944	QQKPTLSGQR	1xGln->pyro-Glu [N-Term]	Q9CQC6	Basic leucine zipper and W2 domain-containing protein 1	1125.6011	light
f1	20171221_Baeza_DevAtlas_Brain_1-1	Brain	1-1	1	1	1	0.795880512679944	QQKPTLSGQR	""	Q9CQC6	Basic leucine zipper and W2 domain-containing protein 1	1142.62765	light	23.8456902906552
f1	20171221_Baeza_DevAtlas_Brain_1-1	Brain	1-1	1	1	1	0.795880512679944	HLVLAGGSKPR	""	O55201	Transcription elongation factor Spt5	1134.6742	light	22.8260475141079
f1	20171221_Baeza_DevAtlas_Brain_1-1	Brain	1-1	1	1	1	0.795880512679944	QQIAEIEK	""	Q99PV0	Pre-mRNA-processing-splicing factor 8	958.52039	light
f1	20171221_Baeza_DevAtlas_Brain_1-1	Brain	1-1	1	1	1	0.795880512679944	HLVGVCYTEEEAK	1xCarbamidomethyl [C6]	Q9D0M3	"Cytochrome c1	heme protein	mitochondrial"	1534.72062
f1	20171221_Baeza_DevAtlas_Brain_1-1	Brain	1-1	1	1	1	0.795880512679944	QQLALYTEK	""	Q6PAM1	alpha-taxilin	1093.5888	light
f1	20171221_Baeza_DevAtlas_Brain_1-1	Brain	1-1	1	1	1	0.795880512679944	QQLDDLR	""	Q9D394; Q9D394-4	Protein RUFY3;Isoform 4 of Protein RUFY3	887.45812	light	25.3913625212211
f1	20171221_Baeza_DevAtlas_Brain_1-1	Brain	1-1	1	1	1	0.795880512679944	HLVFPLLEFLSVK	""	P60229	Eukaryotic translation initiation factor 3 subunit E	1541.90901	light	26.234487378498
f1	20171221_Baeza_DevAtlas_Brain_1-1	Brain	1-1	1	1	1	0.795880512679944	HIVENAVQK	""	Q8BKC5-1	Importin-5	1037.57382	light	25.4956075488301
f1	20171221_Baeza_DevAtlas_Brain_1-1	Brain	1-1	1	1	1	0.795880512679944	QQLDSTIGIHPVCAEIFTTLSVTK	1xCarbamidomethyl [C13]	Q9JMH6-1	"Thioredoxin reductase 1	cytoplasmic"	2658.38073	light
f1	20171221_Baeza_DevAtlas_Brain_1-1	Brain	1-1	1	1	1	0.795880512679944	QQLEALLNK	""	Q9D2U5-1	"N-alpha-acetyltransferase 38	NatC auxiliary subunit"	1056.60479	light
f1	20171221_Baeza_DevAtlas_Brain_1-1	Brain	1-1	1	1	1	0.795880512679944	HLVAGGGAGAVSR	""	A2ASZ8-1	calcium-binding mitochondrial carrier protein SCaMC-2	1151.62798	light	20.0090354762955
f1	20171221_Baeza_DevAtlas_Brain_1-1	Brain	1-1	1	1	1	0.795880512679944	HLTYNDFINK	""	Q64511	DNA topoisomerase 2-beta	1264.63206	light	25.0801046172767
f1	20171221_Baeza_DevAtlas_Brain_1-1	Brain	1-1	1	1	1	0.795880512679944	HLTYENVER	""	P46638	Ras-related protein Rab-11B	1160.56946	light	26.8139611059545
f1	20171221_Baeza_DevAtlas_Brain_1-1	Brain	1-1	1	1	1	0.795880512679944	QQLEETSEIR	""	Q9QXZ0-3	Isoform 3 of Microtubule-actin cross-linking factor 1	1232.61172	light	23.3579569207907
f1	20171221_Baeza_DevAtlas_Brain_1-1	Brain	1-1	1	1	1	0.795880512679944	HITSLEVIK	""	Q9Z126	Platelet factor 4	1039.61462	light	21.9234172607578
f1	20171221_Baeza_DevAtlas_Brain_1-1	Brain	1-1	1	1	1	0.795880512679944	HLVYESDQNKDGK	""	O35887	Calumenin	1532.73396	light	24.3167292311777
f1	20171221_Baeza_DevAtlas_Brain_1-1	Brain	1-1	1	1	1	0.795880512679944	QQEELDALKK	""	Q8CG48	structural maintenance of chromosomes protein 2	1201.64229	light	22.603225514026
f1	20171221_Baeza_DevAtlas_Brain_1-1	Brain	1-1	1	1	1	0.795880512679944	HLWDYTFGPEK	""	P61161	Actin-related protein 2	1392.65828	light	26.5626166099397
f1	20171221_Baeza_DevAtlas_Brain_1-1	Brain	1-1	1	1	1	0.795880512679944	QQGLVDGLFLLR	1xGln->pyro-Glu [N-Term]	Q60760	Growth factor receptor-bound protein 10	1341.75251	light
f1	20171221_Baeza_DevAtlas_Brain_1-1	Brain	1-1	1	1	1	0.795880512679944	QQEEMMR	""	Q99K48	Non-POU domain-containing octamer-binding protein	951.40226	light	24.1650991125764
f1	20171221_Baeza_DevAtlas_Brain_1-1	Brain	1-1	1	1	1	0.795880512679944	HMLPSGFR	""	P62911	60S ribosomal protein L32	944.47708	light	27.3106884932067
f1	20171221_Baeza_DevAtlas_Brain_1-1	Brain	1-1	1	1	1	0.795880512679944	QQEGESRLNLVQR	""	P16125; P06151	L-lactate dehydrogenase B chain;L-lactate dehydrogenase A chain	1556.81394	light	23.2701410613452
f1	20171221_Baeza_DevAtlas_Brain_1-1	Brain	1-1	1	1	1	0.795880512679944	HMIDGR	""	Q921F2	TAR DNA-binding protein 43	728.35082	light	24.4633760688579
f1	20171221_Baeza_DevAtlas_Brain_1-1	Brain	1-1	1	1	1	0.795880512679944	HMLADVFSVK	""	Q9QZE7	Translin-associated protein X	1146.59759	light
f1	20171221_Baeza_DevAtlas_Brain_1-1	Brain	1-1	1	1	1	0.795880512679944	HMGLMLATCSADGIVR	1xCarbamidomethyl [C9]	Q8R2U0-1	nucleoporin Seh1	1731.83389	light
f1	20171221_Baeza_DevAtlas_Brain_1-1	Brain	1-1	1	1	1	0.795880512679944	QQEGFK	""	Q99K48	Non-POU domain-containing octamer-binding protein	736.36243	light	22.0526624043321
f1	20171221_Baeza_DevAtlas_Brain_1-1	Brain	1-1	1	1	1	0.795880512679944	QQEIEEK	""	Q3UL36-1	Arginine and glutamate-rich protein 1	903.4418	light	21.3773846935596
f1	20171221_Baeza_DevAtlas_Brain_1-1	Brain	1-1	1	1	1	0.795880512679944	QQELTHQEHR	""	Q64727	Vinculin	1305.62944	light	19.8185627233122
f1	20171221_Baeza_DevAtlas_Brain_1-1	Brain	1-1	1	1	1	0.795880512679944	QQEIVVSR	""	Q921M3-1	Splicing factor 3B subunit 3	958.53162	light	24.9349820920292
f1	20171221_Baeza_DevAtlas_Brain_1-1	Brain	1-1	1	1	1	0.795880512679944	QQEPVTSTSLVFGK	""	""	""	1520.7955	light	22.4212698690475
f1	20171221_Baeza_DevAtlas_Brain_1-1	Brain	1-1	1	1	1	0.795880512679944	HMDFLSDFEMMLQR	""	Q8C1D8	protein IWS1 homolog	1799.79136	light	19.9814550965413
f1	20171221_Baeza_DevAtlas_Brain_1-1	Brain	1-1	1	1	1	0.795880512679944	HMALDMGNEIDTQNR	""	P60879	Synaptosomal-associated protein 25	1744.77413	light
f1	20171221_Baeza_DevAtlas_Brain_1-1	Brain	1-1	1	1	1	0.795880512679944	HMAAASAECQNYAK	1xCarbamidomethyl [C9]	Q99PL5-1	Ribosome-binding protein 1	1551.66787	light	18.5154547788466
f1	20171221_Baeza_DevAtlas_Brain_1-1	Brain	1-1	1	1	1	0.795880512679944	HLYVLAAEPR	""	P53995	anaphase-promoting complex subunit 1	1168.64732	light	22.4574134453202
f1	20171221_Baeza_DevAtlas_Brain_1-1	Brain	1-1	1	1	1	0.795880512679944	HLYTLDGGDIINALCFSPNR	1xCarbamidomethyl [C15]	P68040	Receptor of activated protein C kinase 1	2276.11283	light	27.6821682143751
f1	20171221_Baeza_DevAtlas_Brain_1-1	Brain	1-1	1	1	1	0.795880512679944	HLYPNTAYAYTFWTYMMNAR	""	P28352	DNA-(apurinic or apyrimidinic site) lyase	2514.13693	light	23.1580538246982
f1	20171221_Baeza_DevAtlas_Brain_1-1	Brain	1-1	1	1	1	0.795880512679944	HIYLLPSGR	""	P05201	"Aspartate aminotransferase	cytoplasmic"	1055.59964	light
f1	20171221_Baeza_DevAtlas_Brain_1-1	Brain	1-1	1	1	1	0.795880512679944	QQEVEAITLELEELKR	1xGln->pyro-Glu [N-Term]	Q8CG48	structural maintenance of chromosomes protein 2	1911.00695	light	23.2618349589793
f1	20171221_Baeza_DevAtlas_Brain_1-1	Brain	1-1	1	1	1	0.795880512679944	QQEVEAITLELEELKR	""	Q8CG48	structural maintenance of chromosomes protein 2	1928.0335	light	22.1854121976671
f1	20171221_Baeza_DevAtlas_Brain_1-1	Brain	1-1	1	1	1	0.795880512679944	QQEVETELK	""	Q62376-1	U1 small nuclear ribonucleoprotein 70 kDa	1103.55789	light	25.0389918087017
f1	20171221_Baeza_DevAtlas_Brain_1-1	Brain	1-1	1	1	1	0.795880512679944	QQEVIADK	""	Q9JHU4	Cytoplasmic dynein 1 heavy chain 1	930.48909	light	24.8081743923747
f1	20171221_Baeza_DevAtlas_Brain_1-1	Brain	1-1	1	1	1	0.795880512679944	QQEVVLWR	""	Q8C0E2-1	Vacuolar protein sorting-associated protein 26B	1057.5789	light	24.8317797256654
f1	20171221_Baeza_DevAtlas_Brain_1-1	Brain	1-1	1	1	1	0.795880512679944	QQFDLENK	""	Q9D0F9	Phosphoglucomutase-1	1021.4949	light	23.8229664655675
f1	20171221_Baeza_DevAtlas_Brain_1-1	Brain	1-1	1	1	1	0.795880512679944	QQFVEYDK	""	Q8BP92	Reticulocalbin-2	1056.49965	light	23.7266766592205
f1	20171221_Baeza_DevAtlas_Brain_1-1	Brain	1-1	1	1	1	0.795880512679944	HLWENLGEK	""	Q9QXZ0-3	Isoform 3 of Microtubule-actin cross-linking factor 1	1125.56873	light	24.2592449408119
f1	20171221_Baeza_DevAtlas_Brain_1-1	Brain	1-1	1	1	1	0.795880512679944	HNQLPLVIEFTEQTAPK	""	P09103	Protein disulfide-isomerase	1965.044	light	26.4233468840228
f1	20171221_Baeza_DevAtlas_Brain_1-1	Brain	1-1	1	1	1	0.795880512679944	HNQLQDGHER	""	Q99JR8-1	SWI/SNF-related matrix-associated actin-dependent regulator of chromatin subfamily D member 2	1233.57192	light
f1	20171221_Baeza_DevAtlas_Brain_1-1	Brain	1-1	1	1	1	0.795880512679944	QPPTAAGRPVDASPR	""	Q8R1Q8	Cytoplasmic dynein 1 light intermediate chain 1	1519.79756	light	24.5833456532267
f1	20171221_Baeza_DevAtlas_Brain_1-1	Brain	1-1	1	1	1	0.795880512679944	HPWVCQR	1xCarbamidomethyl [C5]	P28652; Q923T9-1	Calcium/calmodulin-dependent protein kinase type II subunit beta;Calcium/calmodulin-dependent protein kinase type II subunit gamma	982.46758	light	25.3199668481105
f1	20171221_Baeza_DevAtlas_Brain_1-1	Brain	1-1	1	1	1	0.795880512679944	QNPFWWTHQR	""	Q99PV0	Pre-mRNA-processing-splicing factor 8	1399.66543	light	24.6924372522286
f1	20171221_Baeza_DevAtlas_Brain_1-1	Brain	1-1	1	1	1	0.795880512679944	HPWDDISYVLPEHMSM	""	Q91V92	ATP-citrate synthase	1956.86188	light
f1	20171221_Baeza_DevAtlas_Brain_1-1	Brain	1-1	1	1	1	0.795880512679944	QNPLLAEAYSNLGNVYK	""	Q8CGY8-2; Q8CGY8-1	Isoform 2 of UDP-N-acetylglucosamine--peptide N-acetylglucosaminyltransferase 110 kDa subunit;UDP-N-acetylglucosamine--peptide N-acetylglucosaminyltransferase 110 kDa subunit	1893.9705	light
f1	20171221_Baeza_DevAtlas_Brain_1-1	Brain	1-1	1	1	1	0.795880512679944	QNPQILAALQER	""	P28656	Nucleosome assembly protein 1-like 1	1380.75939	light
f1	20171221_Baeza_DevAtlas_Brain_1-1	Brain	1-1	1	1	1	0.795880512679944	HPVSLEQYLMEGSYNK	""	Q9CX56	26S proteasome non-ATPase regulatory subunit 8	1894.90037	light	24.63515254177
f1	20171221_Baeza_DevAtlas_Brain_1-1	Brain	1-1	1	1	1	0.795880512679944	HPTLLQDPDLR	""	Q9CWK8	Sorting nexin-2	1304.69573	light	21.5939322325602
f1	20171221_Baeza_DevAtlas_Brain_1-1	Brain	1-1	1	1	1	0.795880512679944	HPSVESVVQCEIDEDVIEVSKK	1xCarbamidomethyl [C10]	Q64674	spermidine synthase	2526.23921	light
f1	20171221_Baeza_DevAtlas_Brain_1-1	Brain	1-1	1	1	1	0.795880512679944	HPSVESVVQCEIDEDVIEVSK	1xCarbamidomethyl [C10]	Q64674	spermidine synthase	2398.14425	light	22.7710450955017
f1	20171221_Baeza_DevAtlas_Brain_1-1	Brain	1-1	1	1	1	0.795880512679944	HPSKPDPSGECNPDLR	1xCarbamidomethyl [C11]	Q60972	Histone-binding protein RBBP4	1805.82352	light	25.062989754793
f1	20171221_Baeza_DevAtlas_Brain_1-1	Brain	1-1	1	1	1	0.795880512679944	QNPVYAPLYFPEELHR	""	P14901	heme oxygenase 1	1972.99157	light	20.6457678100872
f1	20171221_Baeza_DevAtlas_Brain_1-1	Brain	1-1	1	1	1	0.795880512679944	HPSAVTACNLDLENLVTDSNR	1xCarbamidomethyl [C8]	Q9QZE5	Coatomer subunit gamma-1	2326.1092	light	23.50937018389
f1	20171221_Baeza_DevAtlas_Brain_1-1	Brain	1-1	1	1	1	0.795880512679944	HPSAVTACNLDLENLITDSNR	1xCarbamidomethyl [C8]	Q9QXK3	Coatomer subunit gamma-2	2340.12485	light
f1	20171221_Baeza_DevAtlas_Brain_1-1	Brain	1-1	1	1	1	0.795880512679944	HPQPGAVELAAK	""	B2RQC6	CAD protein	1217.6637	light	24.8291264497037
f1	20171221_Baeza_DevAtlas_Brain_1-1	Brain	1-1	1	1	1	0.795880512679944	QNQHEELQNVR	1xGln->pyro-Glu [N-Term]	Q6PA06-1	Atlastin-2	1377.65057	light	20.3758555668769
f1	20171221_Baeza_DevAtlas_Brain_1-1	Brain	1-1	1	1	1	0.795880512679944	QNRFEIVYNLLSLR	""	Q9DCT2	"NADH dehydrogenase [ubiquinone] iron-sulfur protein 3	mitochondrial"	1764.97553	light
f1	20171221_Baeza_DevAtlas_Brain_1-1	Brain	1-1	1	1	1	0.795880512679944	HPQLLYESK	""	Q8BK63-1	Casein kinase I isoform alpha	1114.58914	light
f1	20171221_Baeza_DevAtlas_Brain_1-1	Brain	1-1	1	1	1	0.795880512679944	QNRPIPQWIR	1xGln->pyro-Glu [N-Term]	P62892	60S ribosomal protein L39	1290.70656	light	26.3028928181017
f1	20171221_Baeza_DevAtlas_Brain_1-1	Brain	1-1	1	1	1	0.795880512679944	QNRPIPQWIR	""	P62892	60S ribosomal protein L39	1307.73311	light	27.0098535561382
f1	20171221_Baeza_DevAtlas_Brain_1-1	Brain	1-1	1	1	1	0.795880512679944	QNVNAAMVFEFLYK	""	P84091	AP-2 complex subunit mu	1673.83559	light	23.9299771205942
f1	20171221_Baeza_DevAtlas_Brain_1-1	Brain	1-1	1	1	1	0.795880512679944	HPNIVR	""	P11798-1; Q3UH66; P83741; Q923T9-1; Q6PHZ2-1	Calcium/calmodulin-dependent protein kinase type II subunit alpha;Serine/threonine-protein kinase WNK2;Serine/threonine-protein kinase WNK1;Calcium/calmodulin-dependent protein kinase type II subunit gamma;Calcium/calmodulin-dependent protein kinase type II subunit delta	735.42603	light	23.9048916329014
f1	20171221_Baeza_DevAtlas_Brain_1-1	Brain	1-1	1	1	1	0.795880512679944	QPAEHLQLLEEAAK	1xGln->pyro-Glu [N-Term]	P49718	DNA replication licensing factor mcm5	1559.8064	light	24.5266232870465
f1	20171221_Baeza_DevAtlas_Brain_1-1	Brain	1-1	1	1	1	0.795880512679944	HPNILAYIDGLETEK	""	Q9EQC5	N-terminal kinase-like protein	1712.88538	light
f1	20171221_Baeza_DevAtlas_Brain_1-1	Brain	1-1	1	1	1	0.795880512679944	HPNGTQETILLNHTFNETQIEWFR	""	Q99KI0	"Aconitate hydratase	mitochondrial"	2925.42783	light
f1	20171221_Baeza_DevAtlas_Brain_1-1	Brain	1-1	1	1	1	0.795880512679944	QPAEHLQLLEEAAK	""	P49718	DNA replication licensing factor mcm5	1576.83295	light	23.3555427884177
f1	20171221_Baeza_DevAtlas_Brain_1-1	Brain	1-1	1	1	1	0.795880512679944	HPYFDDLDNQIK	""	P11440	Cyclin-dependent kinase 1	1504.70668	light	23.0889481683479
f1	20171221_Baeza_DevAtlas_Brain_1-1	Brain	1-1	1	1	1	0.795880512679944	QPALDVLYDVMK	""	P23116	Eukaryotic translation initiation factor 3 subunit A	1391.72391	light	23.1967280319679
f1	20171221_Baeza_DevAtlas_Brain_1-1	Brain	1-1	1	1	1	0.795880512679944	HPYFYAPELLYYAEQYNEILTQCCAEADKESCLTPK	3xCarbamidomethyl [C23; C24; C32]	P07724	Serum albumin	4414.99812	light	23.8715918890531
f1	20171221_Baeza_DevAtlas_Brain_1-1	Brain	1-1	1	1	1	0.795880512679944	QNPATQNAPR	""	Q9JMH9-1	Isoform 1 of Unconventional myosin-XVIIIa	1096.5494	light	21.9775551786767
f1	20171221_Baeza_DevAtlas_Brain_1-1	Brain	1-1	1	1	1	0.795880512679944	HQEHKGEIDAHEDSFK	""	P16546; P16546-2	"Spectrin alpha chain	non-erythrocytic 1;Isoform 2 of Spectrin alpha chain	non-erythrocytic 1"	1906.86783
f1	20171221_Baeza_DevAtlas_Brain_1-1	Brain	1-1	1	1	1	0.795880512679944	QNLLSVGDYR	""	Q91ZW3	SWI/SNF-related matrix-associated actin-dependent regulator of chromatin subfamily A member 5	1164.60076	light	24.3502809778664
f1	20171221_Baeza_DevAtlas_Brain_1-1	Brain	1-1	1	1	1	0.795880512679944	HQEGEIFDTEKEKYEITEQR	""	P47911	60S ribosomal protein L6	2509.18414	light	25.303918815338
f1	20171221_Baeza_DevAtlas_Brain_1-1	Brain	1-1	1	1	1	0.795880512679944	HQEGEIFDTEKEK	""	P47911	60S ribosomal protein L6	1589.74419	light	25.4165380573114
f1	20171221_Baeza_DevAtlas_Brain_1-1	Brain	1-1	1	1	1	0.795880512679944	HQEGEIFDTEK	""	P47911	60S ribosomal protein L6	1332.60664	light	25.4685288383374
f1	20171221_Baeza_DevAtlas_Brain_1-1	Brain	1-1	1	1	1	0.795880512679944	HQEAEMAQNAVR	""	Q02248	Catenin beta-1	1383.64337	light	24.1803521441722
f1	20171221_Baeza_DevAtlas_Brain_1-1	Brain	1-1	1	1	1	0.795880512679944	QNINLSAPIMSR	""	P97311	DNA replication licensing factor MCM6	1343.71	light	23.8965258719608
f1	20171221_Baeza_DevAtlas_Brain_1-1	Brain	1-1	1	1	1	0.795880512679944	QNLQICVQVASK	1xCarbamidomethyl [C6]	Q68FD5	Clathrin heavy chain 1	1387.73621	light	25.8035606062672
f1	20171221_Baeza_DevAtlas_Brain_1-1	Brain	1-1	1	1	1	0.795880512679944	HQCSIDLK	1xCarbamidomethyl [C3]	A2ADY9	Protein DDI1 homolog 2	1000.48804	light	22.2618698140115
f1	20171221_Baeza_DevAtlas_Brain_1-1	Brain	1-1	1	1	1	0.795880512679944	QNLSKEELIAELQDCEGLIVR	1xCarbamidomethyl [C15]; 1xGln->pyro-Glu [N-Term]	Q61753	D-3-phosphoglycerate dehydrogenase	2440.23882	light
f1	20171221_Baeza_DevAtlas_Brain_1-1	Brain	1-1	1	1	1	0.795880512679944	QNLSKEELIAELQDCEGLIVR	1xCarbamidomethyl [C15]	Q61753	D-3-phosphoglycerate dehydrogenase	2457.26536	light	23.7857024930913
f1	20171221_Baeza_DevAtlas_Brain_1-1	Brain	1-1	1	1	1	0.795880512679944	QNISPDKIPWSALK	1xGln->pyro-Glu [N-Term]	Q9JHU4	Cytoplasmic dynein 1 heavy chain 1	1579.84787	light	24.2216194225291
f1	20171221_Baeza_DevAtlas_Brain_1-1	Brain	1-1	1	1	1	0.795880512679944	QNISPDKIPWSALK	""	Q9JHU4	Cytoplasmic dynein 1 heavy chain 1	1596.87442	light	25.7505551432065
f1	20171221_Baeza_DevAtlas_Brain_1-1	Brain	1-1	1	1	1	0.795880512679944	HQASINELKR	""	Q9Z2H5-1	Band 4.1-like protein 1	1195.65419	light	22.7098301811404
f1	20171221_Baeza_DevAtlas_Brain_1-1	Brain	1-1	1	1	1	0.795880512679944	HQAQVDQYLGLVR	""	Q8K0T0	Reticulon-1	1526.8074	light	27.8766799330006
f1	20171221_Baeza_DevAtlas_Brain_1-1	Brain	1-1	1	1	1	0.795880512679944	HQAQIDHYLGLANK	""	Q99P72-2	Reticulon-4	1607.82886	light	26.2766303050565
f1	20171221_Baeza_DevAtlas_Brain_1-1	Brain	1-1	1	1	1	0.795880512679944	HQALQAEIAGHEPR	""	P16546; P16546-2	"Spectrin alpha chain	non-erythrocytic 1;Isoform 2 of Spectrin alpha chain	non-erythrocytic 1"	1556.79281
f1	20171221_Baeza_DevAtlas_Brain_1-1	Brain	1-1	1	1	1	0.795880512679944	HQALLLAVFVTPLIDLR	""	P43247	DNA mismatch repair protein MSH2	1919.14768	light	23.3332229600393
f1	20171221_Baeza_DevAtlas_Brain_1-1	Brain	1-1	1	1	1	0.795880512679944	HQAFMAELASNKEWLDKIEK	""	Q62261-1	"Spectrin beta chain	non-erythrocytic 1"	2388.20164	light
f1	20171221_Baeza_DevAtlas_Brain_1-1	Brain	1-1	1	1	1	0.795880512679944	HQAFMAELASNK	""	Q62261-1	"Spectrin beta chain	non-erythrocytic 1"	1346.65215	light
f1	20171221_Baeza_DevAtlas_Brain_1-1	Brain	1-1	1	1	1	0.795880512679944	QNLSQFEAQAR	""	Q8BTV2	Cleavage and polyadenylation specificity factor subunit 7	1291.63894	light	24.2380300008289
f1	20171221_Baeza_DevAtlas_Brain_1-1	Brain	1-1	1	1	1	0.795880512679944	HQAFEAEVQANSGAIVK	""	P16546; P16546-2	"Spectrin alpha chain	non-erythrocytic 1;Isoform 2 of Spectrin alpha chain	non-erythrocytic 1"	1798.90824
f1	20171221_Baeza_DevAtlas_Brain_1-1	Brain	1-1	1	1	1	0.795880512679944	HQAFEAELSANQSR	""	P16546; P16546-2	"Spectrin alpha chain	non-erythrocytic 1;Isoform 2 of Spectrin alpha chain	non-erythrocytic 1"	1587.75101
f1	20171221_Baeza_DevAtlas_Brain_1-1	Brain	1-1	1	1	1	0.795880512679944	HQAFEAELHANADR	""	P16546; P16546-2	"Spectrin alpha chain	non-erythrocytic 1;Isoform 2 of Spectrin alpha chain	non-erythrocytic 1"	1608.75134
f1	20171221_Baeza_DevAtlas_Brain_1-1	Brain	1-1	1	1	1	0.795880512679944	QNIVLWR	""	Q99KU0	Vacuole membrane protein 1	928.53631	light	22.1830828680048
f1	20171221_Baeza_DevAtlas_Brain_1-1	Brain	1-1	1	1	1	0.795880512679944	HQADACHAYQIIHR	1xCarbamidomethyl [C6]	O89017	Legumain	1719.81323	light	20.8496791196295
f1	20171221_Baeza_DevAtlas_Brain_1-1	Brain	1-1	1	1	1	0.795880512679944	HPIGVLLNAITELQK	""	Q91VH6	Protein MEMO1	1645.96357	light	22.1858770759029
f1	20171221_Baeza_DevAtlas_Brain_1-1	Brain	1-1	1	1	1	0.795880512679944	QPAIMPGQSYGLEDGSCSYK	1xCarbamidomethyl [C17]; 1xGln->pyro-Glu [N-Term]	Q8R081	Heterogeneous nuclear ribonucleoprotein L	2170.94198	light	23.398597186875
f1	20171221_Baeza_DevAtlas_Brain_1-1	Brain	1-1	1	1	1	0.795880512679944	HPHDIIDDINSGAVECPAS	1xCarbamidomethyl [C16]	P35979	60S ribosomal protein L12	2046.91854	light
f1	20171221_Baeza_DevAtlas_Brain_1-1	Brain	1-1	1	1	1	0.795880512679944	HPDEPVLLEEPVVLALAEK	""	Q9JII6	alcohol dehydrogenase [NADP(+)]	2098.14305	light	25.7030284847326
f1	20171221_Baeza_DevAtlas_Brain_1-1	Brain	1-1	1	1	1	0.795880512679944	HPDASVNFSEFSK	""	P63158	High mobility group protein B1	1464.67538	light	30.2641701092323
f1	20171221_Baeza_DevAtlas_Brain_1-1	Brain	1-1	1	1	1	0.795880512679944	HPDADSLYVEK	""	Q91WQ3	"Tyrosine--tRNA ligase	cytoplasmic"	1273.60591	light
f1	20171221_Baeza_DevAtlas_Brain_1-1	Brain	1-1	1	1	1	0.795880512679944	QPGNETADTVLK	""	P61759	Prefoldin subunit 3	1272.64302	light	25.2743511179036
f1	20171221_Baeza_DevAtlas_Brain_1-1	Brain	1-1	1	1	1	0.795880512679944	QPHVGDYR	1xGln->pyro-Glu [N-Term]	P97371	Proteasome activator complex subunit 1	954.44281	light	23.7079026331136
f1	20171221_Baeza_DevAtlas_Brain_1-1	Brain	1-1	1	1	1	0.795880512679944	QPHVGDYR	""	P97371	Proteasome activator complex subunit 1	971.46935	light	22.6224206427925
f1	20171221_Baeza_DevAtlas_Brain_1-1	Brain	1-1	1	1	1	0.795880512679944	HPASEWPFLIISDHFLK	""	P28658	Ataxin-10	2037.05926	light	26.3374740584498
f1	20171221_Baeza_DevAtlas_Brain_1-1	Brain	1-1	1	1	1	0.795880512679944	QPLALNVAYR	1xGln->pyro-Glu [N-Term]	Q9CXY6	Interleukin enhancer-binding factor 2	1127.62077	light	24.753801794035
f1	20171221_Baeza_DevAtlas_Brain_1-1	Brain	1-1	1	1	1	0.795880512679944	QPLALNVAYR	""	Q9CXY6	Interleukin enhancer-binding factor 2	1144.64732	light	26.3188431449942
f1	20171221_Baeza_DevAtlas_Brain_1-1	Brain	1-1	1	1	1	0.795880512679944	HPALFK	""	Q01853	Transitional endoplasmic reticulum ATPase	712.41407	light	27.3229359738414
f1	20171221_Baeza_DevAtlas_Brain_1-1	Brain	1-1	1	1	1	0.795880512679944	HPAKPDPSGECNPDLR	1xCarbamidomethyl [C11]	Q60973	Histone-binding protein RBBP7	1789.82861	light	23.8795082150268
f1	20171221_Baeza_DevAtlas_Brain_1-1	Brain	1-1	1	1	1	0.795880512679944	HNYYFINYR	""	Q9D0D5	General transcription factor IIE subunit 1	1289.60618	light	22.7070570166268
f1	20171221_Baeza_DevAtlas_Brain_1-1	Brain	1-1	1	1	1	0.795880512679944	QPLALNVAYRR	""	Q9CXY6	Interleukin enhancer-binding factor 2	1300.74843	light	22.3698389285267
f1	20171221_Baeza_DevAtlas_Brain_1-1	Brain	1-1	1	1	1	0.795880512679944	QPIELLSMK	""	Q9D287	Pre-mRNA-splicing factor spf27	1058.59144	light	23.3937855711313
f1	20171221_Baeza_DevAtlas_Brain_1-1	Brain	1-1	1	1	1	0.795880512679944	HNWGQGFR	""	Q99J56	Derlin-1	1001.47002	light	22.9879380184632
f1	20171221_Baeza_DevAtlas_Brain_1-1	Brain	1-1	1	1	1	0.795880512679944	HNVMVSTEWAAPNVFK	""	Q63836; P17563	Selenium-binding protein 2;Selenium-binding protein 1	1829.90031	light
f1	20171221_Baeza_DevAtlas_Brain_1-1	Brain	1-1	1	1	1	0.795880512679944	HNVEVLGILSDDVETDSVAPGENLK	""	Q8R050	Eukaryotic peptide chain release factor GTP-binding subunit ERF3A	2650.32063	light
f1	20171221_Baeza_DevAtlas_Brain_1-1	Brain	1-1	1	1	1	0.795880512679944	QPLLLSEDEEDTKR	1xGln->pyro-Glu [N-Term]	Q8R1B4	Eukaryotic translation initiation factor 3 subunit C	1655.81227	light
f1	20171221_Baeza_DevAtlas_Brain_1-1	Brain	1-1	1	1	1	0.795880512679944	QPIQITMPFTDIGTFETVWQVK	""	Q5M8N0	CB1 cannabinoid receptor-interacting protein 1	2579.32142	light	22.4626647067341
f1	20171221_Baeza_DevAtlas_Brain_1-1	Brain	1-1	1	1	1	0.795880512679944	HNTPEDAK	""	P46978	Dolichyl-diphosphooligosaccharide--protein glycosyltransferase subunit STT3A	911.42174	light
f1	20171221_Baeza_DevAtlas_Brain_1-1	Brain	1-1	1	1	1	0.795880512679944	HNTEDFTLFTLDDVDAAFDK	""	O35218	Cleavage and polyadenylation specificity factor subunit 2	2314.051	light	21.29835978432
f1	20171221_Baeza_DevAtlas_Brain_1-1	Brain	1-1	1	1	1	0.795880512679944	QPNIISQLDPVNEHMLNTIR	""	O70133-2; O70133	Isoform 2 of ATP-dependent RNA helicase A;Atp-dependent rna helicase a	2332.20779	light	25.7826103981967
f1	20171221_Baeza_DevAtlas_Brain_1-1	Brain	1-1	1	1	1	0.795880512679944	QPPLLGDHPAEY	""	Q8R081	Heterogeneous nuclear ribonucleoprotein L	1336.65319	light
f1	20171221_Baeza_DevAtlas_Brain_1-1	Brain	1-1	1	1	1	0.795880512679944	QPPIQSTAGAVPVR	""	C0HKD8	microfibrillar-associated protein 1A	1420.79069	light	23.5009786046265
f1	20171221_Baeza_DevAtlas_Brain_1-1	Brain	1-1	1	1	1	0.795880512679944	QPPTAAGRPVDASPR	1xGln->pyro-Glu [N-Term]	Q8R1Q8	Cytoplasmic dynein 1 light intermediate chain 1	1502.77102	light	23.6205592509197
f1	20171221_Baeza_DevAtlas_Brain_1-1	Brain	1-1	1	1	1	0.795880512679944	QPFVLR	""	Q9Z1Z0-1	General vesicular transport factor p115	759.45119	light	22.6664824552879
f1	20171221_Baeza_DevAtlas_Brain_1-1	Brain	1-1	1	1	1	0.795880512679944	QPFFQK	""	Q9EQU5-2; Q9EQU5	Isoform 2 of Protein SET;Protein SET	794.41955	light	26.002302213691
f1	20171221_Baeza_DevAtlas_Brain_1-1	Brain	1-1	1	1	1	0.795880512679944	QPEYLDATGGTLHPYQMEGLNWLR	""	Q6PDQ2	Chromodomain-helicase-DNA-binding protein 4	2789.33517	light	23.7354883670738
f1	20171221_Baeza_DevAtlas_Brain_1-1	Brain	1-1	1	1	1	0.795880512679944	QPEYAVVQR	""	Q810U4	Neuronal cell adhesion molecule	1089.56873	light
f1	20171221_Baeza_DevAtlas_Brain_1-1	Brain	1-1	1	1	1	0.795880512679944	HPGSFDVVHVK	""	P62702	"40S ribosomal protein S4	X isoform"	1221.63748	light
f1	20171221_Baeza_DevAtlas_Brain_1-1	Brain	1-1	1	1	1	0.795880512679944	HPGQISAGYAPVLDCHTAHIACK	2xCarbamidomethyl [C15; C22]	P10126	Elongation factor 1-alpha 1	2503.19691	light	23.6037553659953
f1	20171221_Baeza_DevAtlas_Brain_1-1	Brain	1-1	1	1	1	0.795880512679944	HPGLVLILGK	""	""	""	1046.67208	light	22.0363285812365
f1	20171221_Baeza_DevAtlas_Brain_1-1	Brain	1-1	1	1	1	0.795880512679944	QPAIMPGQSYGLEDGSCSYK	1xCarbamidomethyl [C17]	Q8R081	Heterogeneous nuclear ribonucleoprotein L	2187.96853	light	26.3277709665629
f1	20171221_Baeza_DevAtlas_Brain_1-1	Brain	1-1	1	1	1	0.795880512679944	HPFVQEK	""	Q9QYB8	Beta-adducin	884.46248	light	23.6775508325784
f1	20171221_Baeza_DevAtlas_Brain_1-1	Brain	1-1	1	1	1	0.795880512679944	HPFPGPGLAIR	""	Q3THK7	GMP synthase [glutamine-hydrolyzing]	1161.65274	light	26.1382709993158
f1	20171221_Baeza_DevAtlas_Brain_1-1	Brain	1-1	1	1	1	0.795880512679944	QPAIMPGQSYGLEDGSCSYKDFSESR	1xCarbamidomethyl [C17]	Q8R081	Heterogeneous nuclear ribonucleoprotein L	2909.27165	light	24.8167087909208
f1	20171221_Baeza_DevAtlas_Brain_1-1	Brain	1-1	1	1	1	0.795880512679944	HPFLTALK	""	P31750; Q60823	RAC-alpha serine/threonine-protein kinase;RAC-beta serine/threonine-protein kinase	926.54581	light	24.7531944036169
f1	20171221_Baeza_DevAtlas_Brain_1-1	Brain	1-1	1	1	1	0.795880512679944	HPFILMYEER	""	P47809	Dual specificity mitogen-activated protein kinase kinase 4	1334.65617	light	25.0787831427343
f1	20171221_Baeza_DevAtlas_Brain_1-1	Brain	1-1	1	1	1	0.795880512679944	QPAPFSDEIEVDFSKPYVR	""	P49586	choline-phosphate cytidylyltransferase A	2224.09207	light
f1	20171221_Baeza_DevAtlas_Brain_1-1	Brain	1-1	1	1	1	0.795880512679944	HPFAQAVGR	""	""	""	982.52172	light	19.1990780001398
f1	20171221_Baeza_DevAtlas_Brain_1-1	Brain	1-1	1	1	1	0.795880512679944	HPEVDVLINFASLR	""	Q91V92	ATP-citrate synthase	1609.86967	light	21.1502476136193
f1	20171221_Baeza_DevAtlas_Brain_1-1	Brain	1-1	1	1	1	0.795880512679944	QNLLSQSHAYQQFLR	""	Q62261-1	"Spectrin beta chain	non-erythrocytic 1"	1832.94021	light
f1	20171221_Baeza_DevAtlas_Brain_1-1	Brain	1-1	1	1	1	0.795880512679944	HPESNTAGMDIFAK	""	Q9QYB1	Chloride intracellular channel protein 4	1517.7053	light	24.8705840880898
f1	20171221_Baeza_DevAtlas_Brain_1-1	Brain	1-1	1	1	1	0.795880512679944	QPDSGISSIR	1xGln->pyro-Glu [N-Term]	Q91YQ5	Dolichyl-diphosphooligosaccharide--protein glycosyltransferase subunit 1	1042.51636	light	22.4776646508135
f1	20171221_Baeza_DevAtlas_Brain_1-1	Brain	1-1	1	1	1	0.795880512679944	HPELFEALGIAQPK	""	P62196	26S proteasome regulatory subunit 8	1549.8373	light	23.150474630972
f1	20171221_Baeza_DevAtlas_Brain_1-1	Brain	1-1	1	1	1	0.795880512679944	HPELADK	""	P63325	40S ribosomal protein S10	809.41519	light	26.1919110412656
f1	20171221_Baeza_DevAtlas_Brain_1-1	Brain	1-1	1	1	1	0.795880512679944	QPDSGISSIR	""	Q91YQ5	Dolichyl-diphosphooligosaccharide--protein glycosyltransferase subunit 1	1059.54291	light
f1	20171221_Baeza_DevAtlas_Brain_1-1	Brain	1-1	1	1	1	0.795880512679944	HPEELSLLR	""	Q8K1B8	Fermitin family homolog 3	1093.60003	light
f1	20171221_Baeza_DevAtlas_Brain_1-1	Brain	1-1	1	1	1	0.795880512679944	QPEDDLFDR	""	Q04750	DNA topoisomerase 1	1134.50619	light	24.4796955362393
f1	20171221_Baeza_DevAtlas_Brain_1-1	Brain	1-1	1	1	1	0.795880512679944	QPEECNLNLPVWDPR	1xCarbamidomethyl [C5]	Q61183-1	Poly(A) polymerase alpha	1866.88031	light	22.1862791539489
f1	20171221_Baeza_DevAtlas_Brain_1-1	Brain	1-1	1	1	1	0.795880512679944	HPDYAILAAR	""	P07742	Ribonucleoside-diphosphate reductase large subunit	1126.60037	light
f1	20171221_Baeza_DevAtlas_Brain_1-1	Brain	1-1	1	1	1	0.795880512679944	HPDVAATR	""	Q61301	Catenin alpha-2	866.44789	light	23.3784298116604
f1	20171221_Baeza_DevAtlas_Brain_1-1	Brain	1-1	1	1	1	0.795880512679944	HPDSSVNFAEFSK	""	P30681	High mobility group protein B2	1464.67538	light	25.0597081890621
f1	20171221_Baeza_DevAtlas_Brain_1-1	Brain	1-1	1	1	1	0.795880512679944	HPDSHQLFIGNLPHEVDKSELKDFFQNFGNVVELR	""	P97855	Ras GTPase-activating protein-binding protein 1	4106.05189	light	24.2424048219048
f1	20171221_Baeza_DevAtlas_Brain_1-1	Brain	1-1	1	1	1	0.795880512679944	HPDSHQLFIGNLPHEVDKSELK	""	P97855	Ras GTPase-activating protein-binding protein 1	2540.28921	light	23.6288236603317
f1	20171221_Baeza_DevAtlas_Brain_1-1	Brain	1-1	1	1	1	0.795880512679944	HPEQLITGK	""	P68369; P05213; P68373; P68368	tubulin alpha-1A chain;Tubulin alpha-1B chain;Tubulin alpha-1C chain;Tubulin alpha-4A chain	1022.56292	light
f1	20171221_Baeza_DevAtlas_Brain_1-1	Brain	1-1	1	1	1	0.795880512679944	QISSFMSEISDEFK	""	Q9QZE5	Coatomer subunit gamma-1	1647.75706	light	22.6190416213298
f1	20171221_Baeza_DevAtlas_Brain_1-1	Brain	1-1	1	1	1	0.795880512679944	QLSQSLLPAIVELAEDAKWR	""	Q76MZ3; Q7TNP2	serine/threonine-protein phosphatase 2A 65 kDa regulatory subunit A alpha isoform;Serine/threonine-protein phosphatase 2A 65 kDa regulatory subunit A beta isoform	2267.23941	light	22.527305658286
f1	20171221_Baeza_DevAtlas_Brain_1-1	Brain	1-1	1	1	1	0.795880512679944	QLSQSLLPAIVELAEDAK	""	Q76MZ3; Q7TNP2	serine/threonine-protein phosphatase 2A 65 kDa regulatory subunit A alpha isoform;Serine/threonine-protein phosphatase 2A 65 kDa regulatory subunit A beta isoform	1925.05898	light	27.0850009448461
f1	20171221_Baeza_DevAtlas_Brain_1-1	Brain	1-1	1	1	1	0.795880512679944	KATGPPVSELITK	""	P43276	Histone H1.5	1340.77839	light	29.1072230530286
f1	20171221_Baeza_DevAtlas_Brain_1-1	Brain	1-1	1	1	1	0.795880512679944	QLICDPSYVK	1xCarbamidomethyl [C4]	Q61598	Rab GDP dissociation inhibitor beta	1222.61364	light	27.4489038590979
f1	20171221_Baeza_DevAtlas_Brain_1-1	Brain	1-1	1	1	1	0.795880512679944	KATGAATPK	""	P15864; P43277	Histone H1.2;Histone H1.3	844.48869	light	20.9653751225717
f1	20171221_Baeza_DevAtlas_Brain_1-1	Brain	1-1	1	1	1	0.795880512679944	QLICDPSYVKDR	1xCarbamidomethyl [C4]; 1xGln->pyro-Glu [N-Term]	Q61598	Rab GDP dissociation inhibitor beta	1476.71514	light	21.9082151251915
f1	20171221_Baeza_DevAtlas_Brain_1-1	Brain	1-1	1	1	1	0.795880512679944	KATDAEADVASLNR	""	P58774; P58771-2; P58771-1	Tropomyosin beta chain;Isoform 2 of Tropomyosin alpha-1 chain;Tropomyosin alpha-1 chain	1460.73396	light
f1	20171221_Baeza_DevAtlas_Brain_1-1	Brain	1-1	1	1	1	0.795880512679944	QLICDPSYVKDR	1xCarbamidomethyl [C4]	Q61598	Rab GDP dissociation inhibitor beta	1493.74169	light	23.2620724728868
f1	20171221_Baeza_DevAtlas_Brain_1-1	Brain	1-1	1	1	1	0.795880512679944	KASVVTLPVYLNFTR	""	Q9JHU4	Cytoplasmic dynein 1 heavy chain 1	1707.97922	light	25.3828593486989
f1	20171221_Baeza_DevAtlas_Brain_1-1	Brain	1-1	1	1	1	0.795880512679944	QLLCGAAIGTHEDDKYR	1xCarbamidomethyl [C4]	P24547	inosine-5'-monophosphate dehydrogenase 2	1946.93889	light	22.1459983605057
f1	20171221_Baeza_DevAtlas_Brain_1-1	Brain	1-1	1	1	1	0.795880512679944	QILDEAGK	""	Q64727	Vinculin	873.46762	light	23.4271774858154
f1	20171221_Baeza_DevAtlas_Brain_1-1	Brain	1-1	1	1	1	0.795880512679944	QLLDFSQK	""	Q6P5F9	Exportin-1	978.52547	light	25.5001557494383
f1	20171221_Baeza_DevAtlas_Brain_1-1	Brain	1-1	1	1	1	0.795880512679944	QILDWHFANLEFANATPLSTLSLK	""	Q6ZQ88	Lysine-specific histone demethylase 1A	2729.42973	light	23.5728500800726
f1	20171221_Baeza_DevAtlas_Brain_1-1	Brain	1-1	1	1	1	0.795880512679944	KASGPPVSELITK	""	P15864; P43277	Histone H1.2;Histone H1.3	1326.76274	light
f1	20171221_Baeza_DevAtlas_Brain_1-1	Brain	1-1	1	1	1	0.795880512679944	QILEDAAALIIHHVK	1xGln->pyro-Glu [N-Term]	Q60520-1	Isoform 2 of Paired amphipathic helix protein Sin3a	1653.93227	light	21.0085665969864
f1	20171221_Baeza_DevAtlas_Brain_1-1	Brain	1-1	1	1	1	0.795880512679944	QILEDAAALIIHHVK	""	Q60520-1	Isoform 2 of Paired amphipathic helix protein Sin3a	1670.95882	light	22.8030117749723
f1	20171221_Baeza_DevAtlas_Brain_1-1	Brain	1-1	1	1	1	0.795880512679944	QLLEELER	""	Q3UL36-1	Arginine and glutamate-rich protein 1	1029.5575	light	24.5703991304216
f1	20171221_Baeza_DevAtlas_Brain_1-1	Brain	1-1	1	1	1	0.795880512679944	QILEENYGQKDPEK	""	Q920E5	Farnesyl pyrophosphate synthase	1690.82826	light	25.3031346279695
f1	20171221_Baeza_DevAtlas_Brain_1-1	Brain	1-1	1	1	1	0.795880512679944	QLIELDYLNPGSIR	""	Q9JJY4	Probable ATP-dependent RNA helicase DDX20	1630.8799	light	24.3017290826674
f1	20171221_Baeza_DevAtlas_Brain_1-1	Brain	1-1	1	1	1	0.795880512679944	KASAAQLR	""	P61082	NEDD8-conjugating enzyme Ubc12	844.49993	light	22.5658015110527
f1	20171221_Baeza_DevAtlas_Brain_1-1	Brain	1-1	1	1	1	0.795880512679944	QILELEER	1xGln->pyro-Glu [N-Term]	P46660	alpha-internexin	1012.53095	light	20.1745473615237
f1	20171221_Baeza_DevAtlas_Brain_1-1	Brain	1-1	1	1	1	0.795880512679944	QILELEER	""	P46660	alpha-internexin	1029.5575	light	27.3044631532468
f1	20171221_Baeza_DevAtlas_Brain_1-1	Brain	1-1	1	1	1	0.795880512679944	KAQQELEEQTRR	""	P26041	Moesin	1515.78739	light	21.6559266711852
f1	20171221_Baeza_DevAtlas_Brain_1-1	Brain	1-1	1	1	1	0.795880512679944	KAQQELEEQTR	""	P26041	Moesin	1359.68628	light	20.0303551213769
f1	20171221_Baeza_DevAtlas_Brain_1-1	Brain	1-1	1	1	1	0.795880512679944	KAQLVVIAHDVDPIELVVFLPALCR	1xCarbamidomethyl [C24]	P12970	60S ribosomal protein L7a	2815.59027	light	26.0771689157073
f1	20171221_Baeza_DevAtlas_Brain_1-1	Brain	1-1	1	1	1	0.795880512679944	KAQLNIGNVLPVGTMPEGTIVCCLEEKPGDR	2xCarbamidomethyl [C22; C23]	P62918	60S ribosomal protein L8	3395.71199	light	25.2633370133993
f1	20171221_Baeza_DevAtlas_Brain_1-1	Brain	1-1	1	1	1	0.795880512679944	QLLGEHLTAILQK	1xGln->pyro-Glu [N-Term]	Q3TCH7; A2A432-1	cullin-4A;Cullin-4B	1446.83149	light	22.2892442885344
f1	20171221_Baeza_DevAtlas_Brain_1-1	Brain	1-1	1	1	1	0.795880512679944	QLICDPSYIPDR	1xCarbamidomethyl [C4]	P50396	Rab GDP dissociation inhibitor alpha	1476.71514	light	28.1521857962441
f1	20171221_Baeza_DevAtlas_Brain_1-1	Brain	1-1	1	1	1	0.795880512679944	QLLGEHLTAILQK	""	Q3TCH7; A2A432-1	cullin-4A;Cullin-4B	1463.85804	light	23.9076566093172
f1	20171221_Baeza_DevAtlas_Brain_1-1	Brain	1-1	1	1	1	0.795880512679944	KATSLLTQSGLASSAPAK	""	Q8BVY0	Ribosomal L1 domain-containing protein 1	1730.96469	light	22.5029349055819
f1	20171221_Baeza_DevAtlas_Brain_1-1	Brain	1-1	1	1	1	0.795880512679944	QLIAQVMLYSQGFR	""	Q9JHU4	Cytoplasmic dynein 1 heavy chain 1	1653.87812	light	28.0475145517877
f1	20171221_Baeza_DevAtlas_Brain_1-1	Brain	1-1	1	1	1	0.795880512679944	KCEQVLIEK	1xCarbamidomethyl [C2]	Q9WTX6	Cullin-1	1146.61872	light	22.9463667802449
f1	20171221_Baeza_DevAtlas_Brain_1-1	Brain	1-1	1	1	1	0.795880512679944	QIGVEHVVVYVNK	""	Q8BFR5	"elongation factor Tu	mitochondrial"	1483.82674	light
f1	20171221_Baeza_DevAtlas_Brain_1-1	Brain	1-1	1	1	1	0.795880512679944	KCEPIIMTVPR	1xCarbamidomethyl [C2]	Q9WUM4	coronin-1C	1343.71739	light	25.4162816253102
f1	20171221_Baeza_DevAtlas_Brain_1-1	Brain	1-1	1	1	1	0.795880512679944	QLGVPLEPVNFPSHFLLR	1xGln->pyro-Glu [N-Term]	Q8VDH1-1	F-box only protein 21	2046.11711	light	21.0847253573856
f1	20171221_Baeza_DevAtlas_Brain_1-1	Brain	1-1	1	1	1	0.795880512679944	QLGVPLEPVNFPSHFLLR	""	Q8VDH1-1	F-box only protein 21	2063.14366	light	23.316003872424
f1	20171221_Baeza_DevAtlas_Brain_1-1	Brain	1-1	1	1	1	0.795880512679944	QIGWFPANYVK	""	Q9Z0R4	Intersectin-1	1322.68918	light	24.0171854474657
f1	20171221_Baeza_DevAtlas_Brain_1-1	Brain	1-1	1	1	1	0.795880512679944	QLHDDYFYHDEL	1xGln->pyro-Glu [N-Term]	Q8BP92	Reticulocalbin-2	1577.65431	light
f1	20171221_Baeza_DevAtlas_Brain_1-1	Brain	1-1	1	1	1	0.795880512679944	QLHDDYFYHDEL	""	Q8BP92	Reticulocalbin-2	1594.68086	light
f1	20171221_Baeza_DevAtlas_Brain_1-1	Brain	1-1	1	1	1	0.795880512679944	QLHELAPSIFFYLVDAEQGR	""	Q8C7X2	ER membrane protein complex subunit 1	2333.19246	light	23.1704662248585
f1	20171221_Baeza_DevAtlas_Brain_1-1	Brain	1-1	1	1	1	0.795880512679944	QLHLNQLIR	1xGln->pyro-Glu [N-Term]	P97310	DNA replication licensing factor mcm2	1117.64765	light	23.2514140741856
f1	20171221_Baeza_DevAtlas_Brain_1-1	Brain	1-1	1	1	1	0.795880512679944	KAVVVCPK	1xCarbamidomethyl [C6]	Q8VEK3	Heterogeneous nuclear ribonucleoprotein U	900.53353	light	26.9169684446523
f1	20171221_Baeza_DevAtlas_Brain_1-1	Brain	1-1	1	1	1	0.795880512679944	QLHLNQLIR	""	P97310	DNA replication licensing factor mcm2	1134.6742	light	23.9107182043102
f1	20171221_Baeza_DevAtlas_Brain_1-1	Brain	1-1	1	1	1	0.795880512679944	QLHQSCQTDDGEDDLKK	1xCarbamidomethyl [C6]	P61202-1	COP9 signalosome complex subunit 2	2016.89272	light	22.7526778083481
f1	20171221_Baeza_DevAtlas_Brain_1-1	Brain	1-1	1	1	1	0.795880512679944	KAVLFCLSEDKK	1xCarbamidomethyl [C6]	P18760	Cofilin-1	1437.77701	light	27.8192727067127
f1	20171221_Baeza_DevAtlas_Brain_1-1	Brain	1-1	1	1	1	0.795880512679944	KAVLFCLSDDKR	1xCarbamidomethyl [C6]	P45591	Cofilin-2	1451.76751	light
f1	20171221_Baeza_DevAtlas_Brain_1-1	Brain	1-1	1	1	1	0.795880512679944	KAVIFCLSADKK	1xCarbamidomethyl [C6]	Q9R0P5	Destrin	1379.77153	light	24.9608797848672
f1	20171221_Baeza_DevAtlas_Brain_1-1	Brain	1-1	1	1	1	0.795880512679944	QLHSSVR	""	Q9JLQ2; Q68FF6	ARF GTPase-activating protein GIT2;ARF GTPase-activating protein GIT1	826.45298	light
f1	20171221_Baeza_DevAtlas_Brain_1-1	Brain	1-1	1	1	1	0.795880512679944	QLKPWCWYCNR	2xCarbamidomethyl [C6; C9]	Q9JMD0	BUB3-interacting and GLEBS motif-containing protein ZNF207	1610.7355	light	23.4958453920153
f1	20171221_Baeza_DevAtlas_Brain_1-1	Brain	1-1	1	1	1	0.795880512679944	KAVEAGLSVKPYIK	""	P28271	Cytoplasmic aconitate hydratase	1502.89409	light	23.5452404774421
f1	20171221_Baeza_DevAtlas_Brain_1-1	Brain	1-1	1	1	1	0.795880512679944	KAVDVFFPPEAQNDFPVAMQISEK	""	Q68FD5	Clathrin heavy chain 1	2707.34361	light	24.6226458456964
f1	20171221_Baeza_DevAtlas_Brain_1-1	Brain	1-1	1	1	1	0.795880512679944	KAVDEAADALLK	""	Q8CAQ8-1; Q8CAQ8-3	MICOS complex subunit Mic60;Isoform 3 of MICOS complex subunit Mic60	1243.68924	light	22.480516581924
f1	20171221_Baeza_DevAtlas_Brain_1-1	Brain	1-1	1	1	1	0.795880512679944	QIKPYTLMSMVANLLYEK	""	Q9R1P1	proteasome subunit beta type-3	2142.13375	light
f1	20171221_Baeza_DevAtlas_Brain_1-1	Brain	1-1	1	1	1	0.795880512679944	QIKPYTLMSMVANLLYEKR	""	Q9R1P1	proteasome subunit beta type-3	2298.23486	light	20.9898338855697
f1	20171221_Baeza_DevAtlas_Brain_1-1	Brain	1-1	1	1	1	0.795880512679944	KAVAISLPK	""	P19324	Serpin H1	926.60333	light	25.4060367045586
f1	20171221_Baeza_DevAtlas_Brain_1-1	Brain	1-1	1	1	1	0.795880512679944	QLIAQVMLYSQGFR	1xGln->pyro-Glu [N-Term]	Q9JHU4	Cytoplasmic dynein 1 heavy chain 1	1636.85157	light
f1	20171221_Baeza_DevAtlas_Brain_1-1	Brain	1-1	1	1	1	0.795880512679944	QLICDPSYIPDR	1xCarbamidomethyl [C4]; 1xGln->pyro-Glu [N-Term]	P50396	Rab GDP dissociation inhibitor alpha	1459.68859	light	25.6594387192286
f1	20171221_Baeza_DevAtlas_Brain_1-1	Brain	1-1	1	1	1	0.795880512679944	QIGVEHVVVYVNK	1xGln->pyro-Glu [N-Term]	Q8BFR5	"elongation factor Tu	mitochondrial"	1466.80019	light
f1	20171221_Baeza_DevAtlas_Brain_1-1	Brain	1-1	1	1	1	0.795880512679944	QIIGRPVVVK	""	P62313	U6 snRNA-associated Sm-like protein LSm6	1108.72009	light	24.6530220568351
f1	20171221_Baeza_DevAtlas_Brain_1-1	Brain	1-1	1	1	1	0.795880512679944	KAQCPIVER	1xCarbamidomethyl [C4]	P97461	40S ribosomal protein S5	1100.58809	light	24.4191216752172
f1	20171221_Baeza_DevAtlas_Brain_1-1	Brain	1-1	1	1	1	0.795880512679944	KALAAAGYDVEK	2xLabel:13C(6)15N(2) [K1; K12]	P43274; P15864; P43277	Histone H1.4;Histone H1.2;Histone H1.3	1251.69143	light
f1	20171221_Baeza_DevAtlas_Brain_1-1	Brain	1-1	1	1	1	0.795880512679944	QLLLSFKPVMQK	""	Q62448	Eukaryotic translation initiation factor 4 gamma 2	1431.83922	light	22.9563969854361
f1	20171221_Baeza_DevAtlas_Brain_1-1	Brain	1-1	1	1	1	0.795880512679944	KALAAAGYDVEK	""	P43274; P15864; P43277	Histone H1.4;Histone H1.2;Histone H1.3	1235.66303	light	27.4966851526484
f1	20171221_Baeza_DevAtlas_Brain_1-1	Brain	1-1	1	1	1	0.795880512679944	KAHQLWLSVEALK	""	Q8CAQ8-1; Q8CAQ8-3	MICOS complex subunit Mic60;Isoform 3 of MICOS complex subunit Mic60	1522.87402	light	23.0303148727753
f1	20171221_Baeza_DevAtlas_Brain_1-1	Brain	1-1	1	1	1	0.795880512679944	KAHLTNQYMQR	""	""	""	1389.70558	light	22.0045188111327
f1	20171221_Baeza_DevAtlas_Brain_1-1	Brain	1-1	1	1	1	0.795880512679944	KAHLGTALK	""	P62267	40S ribosomal protein S23	938.57818	light	22.5914544061395
f1	20171221_Baeza_DevAtlas_Brain_1-1	Brain	1-1	1	1	1	0.795880512679944	QLLLTADDR	1xGln->pyro-Glu [N-Term]	P05064	fructose-bisphosphate aldolase A	1027.54185	light	24.4753669106399
f1	20171221_Baeza_DevAtlas_Brain_1-1	Brain	1-1	1	1	1	0.795880512679944	QLLLTADDR	""	P05064	fructose-bisphosphate aldolase A	1044.5684	light	27.4196245009729
f1	20171221_Baeza_DevAtlas_Brain_1-1	Brain	1-1	1	1	1	0.795880512679944	KAHAAIR	""	P47962	60S ribosomal protein L5	766.46823	light
f1	20171221_Baeza_DevAtlas_Brain_1-1	Brain	1-1	1	1	1	0.795880512679944	QLLLTADDRVNPCIGGVILFHETLYQK	1xCarbamidomethyl [C13]; 1xGln->pyro-Glu [N-Term]	P05064	fructose-bisphosphate aldolase A	3096.61867	light	22.4943505979646
f1	20171221_Baeza_DevAtlas_Brain_1-1	Brain	1-1	1	1	1	0.795880512679944	KAGTQIENIDEDFRDGLK	""	P57780	Alpha-actinin-4	2049.02472	light
f1	20171221_Baeza_DevAtlas_Brain_1-1	Brain	1-1	1	1	1	0.795880512679944	KAGNFYVPAEPK	""	P14148	60S ribosomal protein L7	1320.69466	light	27.1269232428
f1	20171221_Baeza_DevAtlas_Brain_1-1	Brain	1-1	1	1	1	0.795880512679944	QLLLTADDRVNPCIGGVILFHETLYQK	1xCarbamidomethyl [C13]	P05064	fructose-bisphosphate aldolase A	3113.64522	light	23.6699349892819
f1	20171221_Baeza_DevAtlas_Brain_1-1	Brain	1-1	1	1	1	0.795880512679944	QLIIVHGPPEASQDLAECCR	2xCarbamidomethyl [C18; C19]	O35218	Cleavage and polyadenylation specificity factor subunit 2	2293.10636	light	22.7021381182968
f1	20171221_Baeza_DevAtlas_Brain_1-1	Brain	1-1	1	1	1	0.795880512679944	QILLYSATFPLSVQK	1xGln->pyro-Glu [N-Term]	P54823	Probable ATP-dependent RNA helicase DDX6	1690.94143	light	23.2378818537681
f1	20171221_Baeza_DevAtlas_Brain_1-1	Brain	1-1	1	1	1	0.795880512679944	QILLYSATFPLSVQK	""	P54823	Probable ATP-dependent RNA helicase DDX6	1707.96798	light	25.7216512011914
f1	20171221_Baeza_DevAtlas_Brain_1-1	Brain	1-1	1	1	1	0.795880512679944	QLIMANPQMQQLIQR	1xGln->pyro-Glu [N-Term]	Q8R317; Q9QZM0	Ubiquilin-1;Ubiquilin-2	1794.93532	light	23.9432730653722
f1	20171221_Baeza_DevAtlas_Brain_1-1	Brain	1-1	1	1	1	0.795880512679944	KAGAEVVK	""	Q91WQ3	"Tyrosine--tRNA ligase	cytoplasmic"	801.48288	light
f1	20171221_Baeza_DevAtlas_Brain_1-1	Brain	1-1	1	1	1	0.795880512679944	QLIMANPQMQQLIQR	""	Q8R317; Q9QZM0	Ubiquilin-1;Ubiquilin-2	1811.96187	light	26.0580005199838
f1	20171221_Baeza_DevAtlas_Brain_1-1	Brain	1-1	1	1	1	0.795880512679944	KAFSGYLGPDESK	""	Q9R0P3	S-formylglutathione hydrolase	1398.68997	light	24.5954178728693
f1	20171221_Baeza_DevAtlas_Brain_1-1	Brain	1-1	1	1	1	0.795880512679944	QLLNCLHVITMYNR	1xCarbamidomethyl [C5]; 1xGln->pyro-Glu [N-Term]	Q9ET01	"Glycogen phosphorylase	liver form"	1757.88256	light
f1	20171221_Baeza_DevAtlas_Brain_1-1	Brain	1-1	1	1	1	0.795880512679944	KAFLDFYHSFLEK	""	Q61210	Rho guanine nucleotide exchange factor 1	1644.84206	light	19.9875585979336
f1	20171221_Baeza_DevAtlas_Brain_1-1	Brain	1-1	1	1	1	0.795880512679944	QLLNCLHVITMYNR	1xCarbamidomethyl [C5]	Q9ET01	"Glycogen phosphorylase	liver form"	1774.90911	light
f1	20171221_Baeza_DevAtlas_Brain_1-1	Brain	1-1	1	1	1	0.795880512679944	KAFEEAEK	""	Q01853	Transitional endoplasmic reticulum ATPase	951.47819	light	24.9370142441193
f1	20171221_Baeza_DevAtlas_Brain_1-1	Brain	1-1	1	1	1	0.795880512679944	QLLPCEMACNEK	2xCarbamidomethyl [C5; C9]	Q99J77	sialic acid synthase	1492.65928	light	24.137610492993
f1	20171221_Baeza_DevAtlas_Brain_1-1	Brain	1-1	1	1	1	0.795880512679944	KALAAGGYDVEK	""	P43276	Histone H1.5	1221.64738	light	24.6916913453047
f1	20171221_Baeza_DevAtlas_Brain_1-1	Brain	1-1	1	1	1	0.795880512679944	QILGVIDKK	1xGln->pyro-Glu [N-Term]	Q60865	Caprin-1	996.60881	light	25.2257914103254
f1	20171221_Baeza_DevAtlas_Brain_1-1	Brain	1-1	1	1	1	0.795880512679944	KALDIAENEMPGLMR	""	P50247	Adenosylhomocysteinase	1687.85059	light
f1	20171221_Baeza_DevAtlas_Brain_1-1	Brain	1-1	1	1	1	0.795880512679944	QLLLIAGLTR	""	Q8BGZ4	cell division cycle protein 23 homolog	1097.70411	light	24.9213117831132
f1	20171221_Baeza_DevAtlas_Brain_1-1	Brain	1-1	1	1	1	0.795880512679944	QILGVIDKK	""	Q60865	Caprin-1	1013.63536	light	25.4995624774479
f1	20171221_Baeza_DevAtlas_Brain_1-1	Brain	1-1	1	1	1	0.795880512679944	QLLHLAEEK	1xGln->pyro-Glu [N-Term]	Q8VDJ3	Vigilin	1063.57824	light	22.6151290558467
f1	20171221_Baeza_DevAtlas_Brain_1-1	Brain	1-1	1	1	1	0.795880512679944	KAPQLTSAELIDLTGK	1xLabel:13C(6)15N(2) [K]	P02772	Alpha-fetoprotein	1692.96218	light
f1	20171221_Baeza_DevAtlas_Brain_1-1	Brain	1-1	1	1	1	0.795880512679944	KAPQLTSAELIDLTGK	""	P02772	Alpha-fetoprotein	1684.94798	light
f1	20171221_Baeza_DevAtlas_Brain_1-1	Brain	1-1	1	1	1	0.795880512679944	KAPQHTAVGFK	""	P14685	26S proteasome non-ATPase regulatory subunit 3	1183.65822	light	23.5121942640056
f1	20171221_Baeza_DevAtlas_Brain_1-1	Brain	1-1	1	1	1	0.795880512679944	KAPPDGWELIEPTLDELDQK	""	Q6PGH1	Protein BUD31 homolog	2294.15507	light	23.8367920335596
f1	20171221_Baeza_DevAtlas_Brain_1-1	Brain	1-1	1	1	1	0.795880512679944	QLLHLAEEK	""	Q8VDJ3	Vigilin	1080.60479	light	23.1981100558866
f1	20171221_Baeza_DevAtlas_Brain_1-1	Brain	1-1	1	1	1	0.795880512679944	KAPIRPDIVNFVHTNLR	""	Q9D8E6	60S ribosomal protein L4	1990.13449	light
f1	20171221_Baeza_DevAtlas_Brain_1-1	Brain	1-1	1	1	1	0.795880512679944	KAPGFGGFGSSAVSGGSTAAMITETIIETDKPK	""	Q5XJY5	Coatomer subunit delta	3212.61437	light	24.0518417864288
f1	20171221_Baeza_DevAtlas_Brain_1-1	Brain	1-1	1	1	1	0.795880512679944	KAPEINR	""	""	""	827.47338	light	21.1987216953443
f1	20171221_Baeza_DevAtlas_Brain_1-1	Brain	1-1	1	1	1	0.795880512679944	KAPDFVFYAPR	""	P26043; P26041; P26040	radixin;Moesin;Ezrin	1310.68918	light	24.136372873374
f1	20171221_Baeza_DevAtlas_Brain_1-1	Brain	1-1	1	1	1	0.795880512679944	KANYAVDAYFR	""	Q6PGB8; Q91ZW3	Probable global transcription activator SNF2L1;SWI/SNF-related matrix-associated actin-dependent regulator of chromatin subfamily A member 5	1317.65861	light	23.8627703326278
f1	20171221_Baeza_DevAtlas_Brain_1-1	Brain	1-1	1	1	1	0.795880512679944	KANPFGGASHAK	""	P62267	40S ribosomal protein S23	1184.61708	light
f1	20171221_Baeza_DevAtlas_Brain_1-1	Brain	1-1	1	1	1	0.795880512679944	KANLQIDQINTDLNLER	""	Q8VDD5	Myosin-9	1998.06144	light	22.750794169911
f1	20171221_Baeza_DevAtlas_Brain_1-1	Brain	1-1	1	1	1	0.795880512679944	QLLHNFPPDQLTSSGAPFWSGPK	1xGln->pyro-Glu [N-Term]	Q02053	Ubiquitin-like modifier-activating enzyme 1	2507.23538	light	23.7800442409404
f1	20171221_Baeza_DevAtlas_Brain_1-1	Brain	1-1	1	1	1	0.795880512679944	KAMEAVAAQGK	""	Q9DBJ1	Phosphoglycerate mutase 1	1103.58775	light	24.7112551507909
f1	20171221_Baeza_DevAtlas_Brain_1-1	Brain	1-1	1	1	1	0.795880512679944	QLLHNFPPDQLTSSGAPFWSGPK	""	Q02053	Ubiquitin-like modifier-activating enzyme 1	2524.26193	light	27.5947978866166
f1	20171221_Baeza_DevAtlas_Brain_1-1	Brain	1-1	1	1	1	0.795880512679944	QLLHSCTVIATNILLVDEIMR	1xCarbamidomethyl [C6]	P80317	T-complex protein 1 subunit zeta	2439.30981	light	24.8378470017598
f1	20171221_Baeza_DevAtlas_Brain_1-1	Brain	1-1	1	1	1	0.795880512679944	QLLIDPEDDVRDNILK	""	P15116	Cadherin-2	1896.00728	light	24.317621522516
f1	20171221_Baeza_DevAtlas_Brain_1-1	Brain	1-1	1	1	1	0.795880512679944	QLLLDTTDKFR	""	""	""	1349.74234	light	22.403261599874
f1	20171221_Baeza_DevAtlas_Brain_1-1	Brain	1-1	1	1	1	0.795880512679944	KALPPEKK	""	Q8VEK3	Heterogeneous nuclear ribonucleoprotein U	910.57203	light	20.1052707271137
f1	20171221_Baeza_DevAtlas_Brain_1-1	Brain	1-1	1	1	1	0.795880512679944	KAIIIFVPVPQLK	""	P62082	40S ribosomal protein S7	1465.95048	light	25.0025035706934
f1	20171221_Baeza_DevAtlas_Brain_1-1	Brain	1-1	1	1	1	0.795880512679944	KAILCLLLGGVER	1xCarbamidomethyl [C5]	P25206	DNA replication licensing factor mcm3	1441.85593	light	20.2582389349475
f1	20171221_Baeza_DevAtlas_Brain_1-1	Brain	1-1	1	1	1	0.795880512679944	QILLGIQELLNEPNIQDPAQAEAYTIYCQNR	1xCarbamidomethyl [C28]	P63280	SUMO-conjugating enzyme ubc9	3615.81117	light	25.8371409976309
f1	20171221_Baeza_DevAtlas_Brain_1-1	Brain	1-1	1	1	1	0.795880512679944	QLLLIAGLTR	1xGln->pyro-Glu [N-Term]	Q8BGZ4	cell division cycle protein 23 homolog	1080.67756	light	22.5053599433841
f1	20171221_Baeza_DevAtlas_Brain_1-1	Brain	1-1	1	1	1	0.795880512679944	QILLPFR	""	Q60597	"2-oxoglutarate dehydrogenase	mitochondrial"	886.5509	light
f1	20171221_Baeza_DevAtlas_Brain_1-1	Brain	1-1	1	1	1	0.795880512679944	KCGETAFIAPQCEMIPIEWVCR	3xCarbamidomethyl [C2; C12; C21]	Q9DCL9	multifunctional protein ADE2	2695.24993	light	23.7528119245419
f1	20171221_Baeza_DevAtlas_Brain_1-1	Brain	1-1	1	1	1	0.795880512679944	KCGHTNNLRPK	1xCarbamidomethyl [C2]	P62984	Ubiquitin-60S ribosomal protein L40	1324.69026	light	18.508064223329
f1	20171221_Baeza_DevAtlas_Brain_1-1	Brain	1-1	1	1	1	0.795880512679944	KCLEELQK	1xCarbamidomethyl [C2]	Q9R1P3	proteasome subunit beta type-2	1047.55031	light	24.954199505932
f1	20171221_Baeza_DevAtlas_Brain_1-1	Brain	1-1	1	1	1	0.795880512679944	KDVYVQLYLQHLTAR	""	Q61029; Q61033-1; Q61029-3; Q61029-2	"Lamina-associated polypeptide 2	isoforms beta/delta/epsilon/gamma;Lamina-associated polypeptide 2	isoforms alpha/zeta;Isoform Epsilon of Lamina-associated polypeptide 2	isoforms beta/delta/epsilon/gamma;Isoform Delta of Lamina-associated polypeptide 2
f1	20171221_Baeza_DevAtlas_Brain_1-1	Brain	1-1	1	1	1	0.795880512679944	QIFETIYYGALEASCELAK	1xCarbamidomethyl [C15]	P07742	Ribonucleoside-diphosphate reductase large subunit	2206.07365	light	24.9049070753117
f1	20171221_Baeza_DevAtlas_Brain_1-1	Brain	1-1	1	1	1	0.795880512679944	QLFHPEQLITGK	1xGln->pyro-Glu [N-Term]	P68369; P05213; P68373; P68368	tubulin alpha-1A chain;Tubulin alpha-1B chain;Tubulin alpha-1C chain;Tubulin alpha-4A chain	1393.74743	light	32.0777235809435
f1	20171221_Baeza_DevAtlas_Brain_1-1	Brain	1-1	1	1	1	0.795880512679944	QLFHPEQLITGK	""	P68369; P05213; P68373; P68368	tubulin alpha-1A chain;Tubulin alpha-1B chain;Tubulin alpha-1C chain;Tubulin alpha-4A chain	1410.77398	light	33.3716726358655
f1	20171221_Baeza_DevAtlas_Brain_1-1	Brain	1-1	1	1	1	0.795880512679944	QLFHPEQLITGKEDAANNYAR	1xGln->pyro-Glu [N-Term]	P68369; P05213; P68373; P68368	tubulin alpha-1A chain;Tubulin alpha-1B chain;Tubulin alpha-1C chain;Tubulin alpha-4A chain	2398.1786	light	28.9971360019913
f1	20171221_Baeza_DevAtlas_Brain_1-1	Brain	1-1	1	1	1	0.795880512679944	QLFHPEQLITGKEDAANNYAR	""	P68369; P05213; P68373; P68368	tubulin alpha-1A chain;Tubulin alpha-1B chain;Tubulin alpha-1C chain;Tubulin alpha-4A chain	2415.20515	light	30.3250744120139
f1	20171221_Baeza_DevAtlas_Brain_1-1	Brain	1-1	1	1	1	0.795880512679944	QLFHPEQLITGKEDAANNYARG	1xGln->pyro-Glu [N-Term]	P68369; P05213; P68373; P68368	tubulin alpha-1A chain;Tubulin alpha-1B chain;Tubulin alpha-1C chain;Tubulin alpha-4A chain	2455.20006	light	25.3099710152742
f1	20171221_Baeza_DevAtlas_Brain_1-1	Brain	1-1	1	1	1	0.795880512679944	KDQVEYLVQQNVIPPFCNLLSVK	1xCarbamidomethyl [C17]	O35344	Importin subunit alpha-4	2731.44875	light	23.9337694342201
f1	20171221_Baeza_DevAtlas_Brain_1-1	Brain	1-1	1	1	1	0.795880512679944	QLFHPEQLITGKEDAANNYARG	""	P68369; P05213; P68373; P68368	tubulin alpha-1A chain;Tubulin alpha-1B chain;Tubulin alpha-1C chain;Tubulin alpha-4A chain	2472.22661	light	25.452254062104
f1	20171221_Baeza_DevAtlas_Brain_1-1	Brain	1-1	1	1	1	0.795880512679944	KDQVAYLIQQNVIPPFCNLLTVK	1xCarbamidomethyl [C17]	O35343	Importin subunit alpha-3	2701.47457	light	22.8723116247949
f1	20171221_Baeza_DevAtlas_Brain_1-1	Brain	1-1	1	1	1	0.795880512679944	KDQNPAECK	""	P28656	Nucleosome assembly protein 1-like 1	1032.47787	light	23.7019197029273
f1	20171221_Baeza_DevAtlas_Brain_1-1	Brain	1-1	1	1	1	0.795880512679944	QIFLGGVDK	""	P51881	ADP/ATP translocase 2	976.54621	light	25.9951668540552
f1	20171221_Baeza_DevAtlas_Brain_1-1	Brain	1-1	1	1	1	0.795880512679944	QIFLGGVDKR	1xGln->pyro-Glu [N-Term]	P51881	ADP/ATP translocase 2	1115.62077	light	26.6527653315134
f1	20171221_Baeza_DevAtlas_Brain_1-1	Brain	1-1	1	1	1	0.795880512679944	KDPVNETLYPEHYR	""	P13864	DNA (cytosine-5)-methyltransferase 1	1760.86022	light	22.7602160928668
f1	20171221_Baeza_DevAtlas_Brain_1-1	Brain	1-1	1	1	1	0.795880512679944	QIFLGGVDKR	""	P51881	ADP/ATP translocase 2	1132.64732	light	27.3654949260764
f1	20171221_Baeza_DevAtlas_Brain_1-1	Brain	1-1	1	1	1	0.795880512679944	QLFLGGVDR	1xGln->pyro-Glu [N-Term]	""	""	987.52581	light	23.2096675378539
f1	20171221_Baeza_DevAtlas_Brain_1-1	Brain	1-1	1	1	1	0.795880512679944	QLFLGGVDR	""	""	""	1004.55236	light	28.3571356962068
f1	20171221_Baeza_DevAtlas_Brain_1-1	Brain	1-1	1	1	1	0.795880512679944	QIFILLFQR	""	Q9ERK4	Exportin-2	1177.70919	light	24.8572873943757
f1	20171221_Baeza_DevAtlas_Brain_1-1	Brain	1-1	1	1	1	0.795880512679944	KDPNAPK	""	Q08943; P63158; O54879; P30681	FACT complex subunit SSRP1;High mobility group protein B1;High mobility group protein B3;High mobility group protein B2	769.42028	light	25.0218083521613
f1	20171221_Baeza_DevAtlas_Brain_1-1	Brain	1-1	1	1	1	0.795880512679944	QLFLITNSPFSFVDK	""	""	""	1755.9316	light	24.8477833074003
f1	20171221_Baeza_DevAtlas_Brain_1-1	Brain	1-1	1	1	1	0.795880512679944	KDPEQEVEK	""	Q99MR6-1	serrate RNA effector molecule homolog	1101.54224	light
f1	20171221_Baeza_DevAtlas_Brain_1-1	Brain	1-1	1	1	1	0.795880512679944	QIFIPILQGLALAAK	""	Q9ES00	Ubiquitin conjugation factor E4 B	1595.98833	light	23.4097882948738
f1	20171221_Baeza_DevAtlas_Brain_1-1	Brain	1-1	1	1	1	0.795880512679944	KDPELWGSVLLESNPYR	""	Q68FD5	Clathrin heavy chain 1	2003.02327	light	23.7995378579339
f1	20171221_Baeza_DevAtlas_Brain_1-1	Brain	1-1	1	1	1	0.795880512679944	QLFLQTYAR	1xGln->pyro-Glu [N-Term]	Q8CIE6	coatomer subunit alpha	1122.59422	light	22.1659773042759
f1	20171221_Baeza_DevAtlas_Brain_1-1	Brain	1-1	1	1	1	0.795880512679944	QLFLQTYAR	""	Q8CIE6	coatomer subunit alpha	1139.62077	light
f1	20171221_Baeza_DevAtlas_Brain_1-1	Brain	1-1	1	1	1	0.795880512679944	KDWYDVK	""	P97351	40S ribosomal protein S3a	953.47271	light	25.9397260849261
f1	20171221_Baeza_DevAtlas_Brain_1-1	Brain	1-1	1	1	1	0.795880512679944	KDLYANTVLSGGTTMYPGIADR	1xOxidation [M15]	P60710; P63260	"Actin	cytoplasmic 1;Actin	cytoplasmic 2"	2359.15984
f1	20171221_Baeza_DevAtlas_Brain_1-1	Brain	1-1	1	1	1	0.795880512679944	KDYEEIGPSICR	1xCarbamidomethyl [C11]	Q99JY9	actin-related protein 3	1466.6944	light	24.3624202364961
f1	20171221_Baeza_DevAtlas_Brain_1-1	Brain	1-1	1	1	1	0.795880512679944	KEAAENSLVAYK	""	P62259	14-3-3 protein epsilon	1322.69506	light	24.0510897586609
f1	20171221_Baeza_DevAtlas_Brain_1-1	Brain	1-1	1	1	1	0.795880512679944	KEEAYELVR	""	Q80UM3	"N-alpha-acetyltransferase 15	NatA auxiliary subunit"	1136.59461	light
f1	20171221_Baeza_DevAtlas_Brain_1-1	Brain	1-1	1	1	1	0.795880512679944	KEDQGIYTCVATNILGK	1xCarbamidomethyl [C9]	Q810U3	Neurofascin	1909.96879	light	22.2347873239913
f1	20171221_Baeza_DevAtlas_Brain_1-1	Brain	1-1	1	1	1	0.795880512679944	KEDMTYAVR	""	Q6PDM2	Serine/arginine-rich splicing factor 1	1112.54047	light
f1	20171221_Baeza_DevAtlas_Brain_1-1	Brain	1-1	1	1	1	0.795880512679944	KEDLYLKPIQR	""	P58252	Elongation factor 2	1402.80528	light	26.9368721645703
f1	20171221_Baeza_DevAtlas_Brain_1-1	Brain	1-1	1	1	1	0.795880512679944	KEDLVFIFWAPESAPLK	""	P45591	Cofilin-2	1990.06843	light	25.7159038789896
f1	20171221_Baeza_DevAtlas_Brain_1-1	Brain	1-1	1	1	1	0.795880512679944	QLFCWIDK	1xCarbamidomethyl [C4]; 1xGln->pyro-Glu [N-Term]	P53811	Phosphatidylinositol transfer protein beta isoform	1092.51828	light	22.4750049991264
f1	20171221_Baeza_DevAtlas_Brain_1-1	Brain	1-1	1	1	1	0.795880512679944	QLFCWIDK	1xCarbamidomethyl [C4]	P53811	Phosphatidylinositol transfer protein beta isoform	1109.54483	light	25.9211308747185
f1	20171221_Baeza_DevAtlas_Brain_1-1	Brain	1-1	1	1	1	0.795880512679944	KEDLVFIFWAPENAPLK	""	P18760	Cofilin-1	2017.07932	light	29.9861654211322
f1	20171221_Baeza_DevAtlas_Brain_1-1	Brain	1-1	1	1	1	0.795880512679944	KEDISGIASCVFTR	1xCarbamidomethyl [C10]	Q80Y17	Lethal(2) giant larvae protein homolog 1	1582.78937	light	22.8671194963464
f1	20171221_Baeza_DevAtlas_Brain_1-1	Brain	1-1	1	1	1	0.795880512679944	QIFDEYENETFLCHR	1xCarbamidomethyl [C13]; 1xGln->pyro-Glu [N-Term]	Q6PEB6	MOB-like protein phocein	1983.85415	light
f1	20171221_Baeza_DevAtlas_Brain_1-1	Brain	1-1	1	1	1	0.795880512679944	KEDLISAFGTDDQTEICK	1xCarbamidomethyl [C17]	P70122	Ribosome maturation protein SBDS	2069.96958	light	21.5165334745351
f1	20171221_Baeza_DevAtlas_Brain_1-1	Brain	1-1	1	1	1	0.795880512679944	QIFDEYENETFLCHR	1xCarbamidomethyl [C13]	Q6PEB6	MOB-like protein phocein	2000.8807	light	24.6400016606922
f1	20171221_Baeza_DevAtlas_Brain_1-1	Brain	1-1	1	1	1	0.795880512679944	KEDKTPIK	""	""	""	958.55677	light
f1	20171221_Baeza_DevAtlas_Brain_1-1	Brain	1-1	1	1	1	0.795880512679944	KEDGTFYEFGDDIPEAPER	""	Q8BP47	"Asparagine--tRNA ligase	cytoplasmic"	2214.98258	light
f1	20171221_Baeza_DevAtlas_Brain_1-1	Brain	1-1	1	1	1	0.795880512679944	QLFEELRR	1xGln->pyro-Glu [N-Term]	P52480; P53657-1	Pyruvate kinase PKM;Pyruvate kinase PKLR	1073.57382	light	19.9178967634154
f1	20171221_Baeza_DevAtlas_Brain_1-1	Brain	1-1	1	1	1	0.795880512679944	KEDALLYQSK	""	O08579	Emerin	1194.63648	light
f1	20171221_Baeza_DevAtlas_Brain_1-1	Brain	1-1	1	1	1	0.795880512679944	KECENCDCLQGFQLTHSLGGGTGSGMGTLLISK	3xCarbamidomethyl [C3; C6; C8]	Q9ERD7	tubulin beta-3 chain	3555.63348	light	27.0932592176867
f1	20171221_Baeza_DevAtlas_Brain_1-1	Brain	1-1	1	1	1	0.795880512679944	KECENCDCLQGFQLTH	3xCarbamidomethyl [C3; C6; C8]	Q9ERD7	tubulin beta-3 chain	2038.84156	light	21.3858334435111
f1	20171221_Baeza_DevAtlas_Brain_1-1	Brain	1-1	1	1	1	0.795880512679944	QLFEELRR	""	P52480; P53657-1	Pyruvate kinase PKM;Pyruvate kinase PKLR	1090.60037	light
f1	20171221_Baeza_DevAtlas_Brain_1-1	Brain	1-1	1	1	1	0.795880512679944	KEAPPMEKPEVVK	""	P62843	40S ribosomal protein S15	1481.80323	light	23.5160890567593
f1	20171221_Baeza_DevAtlas_Brain_1-1	Brain	1-1	1	1	1	0.795880512679944	KEAPAPPKAEAK	""	P62751	60S ribosomal protein L23a	1236.69466	light	21.4184651660093
f1	20171221_Baeza_DevAtlas_Brain_1-1	Brain	1-1	1	1	1	0.795880512679944	KEAPAPPK	""	P62751	60S ribosomal protein L23a	837.48288	light	22.0564872280974
f1	20171221_Baeza_DevAtlas_Brain_1-1	Brain	1-1	1	1	1	0.795880512679944	KEAESSPFVER	""	P08113	Endoplasmin	1278.63246	light	23.5504926652872
f1	20171221_Baeza_DevAtlas_Brain_1-1	Brain	1-1	1	1	1	0.795880512679944	KEAESCDCLQGFQLTHSLGGGTGSGMGTLLISK	2xCarbamidomethyl [C6; C8]	Q9D6F9; P99024; P68372	Tubulin beta-4A chain;tubulin beta-5 chain;Tubulin beta-4B chain	3439.62905	light	27.1474281514653
f1	20171221_Baeza_DevAtlas_Brain_1-1	Brain	1-1	1	1	1	0.795880512679944	KEAESCDCLQGFQLTH	2xCarbamidomethyl [C6; C8]	Q9D6F9; P99024; P68372	Tubulin beta-4A chain;tubulin beta-5 chain;Tubulin beta-4B chain	1922.83712	light	23.7051914116561
f1	20171221_Baeza_DevAtlas_Brain_1-1	Brain	1-1	1	1	1	0.795880512679944	QLFEEQAK	""	Q99MN1	Lysine--tRNA ligase	992.50474	light	25.5395147749758
f1	20171221_Baeza_DevAtlas_Brain_1-1	Brain	1-1	1	1	1	0.795880512679944	KDLYANTVLSGGTTMYPGIADR	""	P60710; P63260	"Actin	cytoplasmic 1;Actin	cytoplasmic 2"	2343.16492
f1	20171221_Baeza_DevAtlas_Brain_1-1	Brain	1-1	1	1	1	0.795880512679944	QIFNGTFVK	""	P14148	60S ribosomal protein L7	1053.57276	light	26.2056430455324
f1	20171221_Baeza_DevAtlas_Brain_1-1	Brain	1-1	1	1	1	0.795880512679944	KDLYANNVLSGGTTMYPGIADR	""	P68033	"Actin	alpha cardiac muscle 1"	2356.16017	light
f1	20171221_Baeza_DevAtlas_Brain_1-1	Brain	1-1	1	1	1	0.795880512679944	KDEEVLK	""	Q9Z1N5	spliceosome RNA helicase DDX39B	860.47237	light	22.9543022256205
f1	20171221_Baeza_DevAtlas_Brain_1-1	Brain	1-1	1	1	1	0.795880512679944	QLGIIPLLDPEDVFTENPDEK	""	P15508	"Spectrin beta chain	erythrocytic"	2382.2075	light
f1	20171221_Baeza_DevAtlas_Brain_1-1	Brain	1-1	1	1	1	0.795880512679944	QLGLQAFLQNLVAHK	""	Q8C080	Sorting nexin-16	1679.95915	light	21.4062778096552
f1	20171221_Baeza_DevAtlas_Brain_1-1	Brain	1-1	1	1	1	0.795880512679944	QLGLVVCR	1xCarbamidomethyl [C7]	Q9CQQ8	U6 snRNA-associated Sm-like protein LSm7	944.5346	light	25.8377122326568
f1	20171221_Baeza_DevAtlas_Brain_1-1	Brain	1-1	1	1	1	0.795880512679944	KDDTDDEIAK	""	P35564	Calnexin	1149.52699	light	21.8783334848988
f1	20171221_Baeza_DevAtlas_Brain_1-1	Brain	1-1	1	1	1	0.795880512679944	KDDPVTNLNNAFEVAEK	""	P57780	Alpha-actinin-4	1903.9396	light	21.3699524515561
f1	20171221_Baeza_DevAtlas_Brain_1-1	Brain	1-1	1	1	1	0.795880512679944	KDDEVQVVR	""	P61255	60S ribosomal protein L26	1087.57421	light	25.3720163171034
f1	20171221_Baeza_DevAtlas_Brain_1-1	Brain	1-1	1	1	1	0.795880512679944	KDDESNLVEEK	""	O88447	Kinesin light chain 1	1305.61687	light	23.4706451910123
f1	20171221_Baeza_DevAtlas_Brain_1-1	Brain	1-1	1	1	1	0.795880512679944	KDDEENYLDLFSHK	""	Q60749	"KH domain-containing	RNA-binding	signal transduction-associated protein 1"	1752.80752
f1	20171221_Baeza_DevAtlas_Brain_1-1	Brain	1-1	1	1	1	0.795880512679944	KDCEVVMMIGLPGAGK	1xCarbamidomethyl [C3]	Q8VEK3	Heterogeneous nuclear ribonucleoprotein U	1704.84814	light	26.7176133608382
f1	20171221_Baeza_DevAtlas_Brain_1-1	Brain	1-1	1	1	1	0.795880512679944	KDAQELSQNTCIK	1xCarbamidomethyl [C11]	Q9JIK5	Nucleolar RNA helicase 2	1534.75298	light	20.3821006138109
f1	20171221_Baeza_DevAtlas_Brain_1-1	Brain	1-1	1	1	1	0.795880512679944	QIGNVAALPGIVHR	1xGln->pyro-Glu [N-Term]	Q99LF4	tRNA-splicing ligase RtcB homolog	1427.81176	light	24.6920854774764
f1	20171221_Baeza_DevAtlas_Brain_1-1	Brain	1-1	1	1	1	0.795880512679944	KDAHSTLLSK	""	O55125	Protein NipSnap homolog 1	1099.6106	light	23.4556006174141
f1	20171221_Baeza_DevAtlas_Brain_1-1	Brain	1-1	1	1	1	0.795880512679944	KDAHSNLLAK	""	O55126	Protein NipSnap homolog 2	1096.61093	light	20.1316952817266
f1	20171221_Baeza_DevAtlas_Brain_1-1	Brain	1-1	1	1	1	0.795880512679944	KDAFADAVQR	""	Q3U0V1	Far upstream element-binding protein 2	1120.57455	light
f1	20171221_Baeza_DevAtlas_Brain_1-1	Brain	1-1	1	1	1	0.795880512679944	QIGNVAALPGIVHR	""	Q99LF4	tRNA-splicing ligase RtcB homolog	1444.83831	light	25.5813092098011
f1	20171221_Baeza_DevAtlas_Brain_1-1	Brain	1-1	1	1	1	0.795880512679944	KCVEEAYSLLNEYGDDMYGPEK	1xCarbamidomethyl [C2]	Q99J36	THUMP domain-containing protein 1	2610.13745	light	21.8547504644614
f1	20171221_Baeza_DevAtlas_Brain_1-1	Brain	1-1	1	1	1	0.795880512679944	QLGPVLR	""	P23249	Putative helicase MOV-10	782.4883	light
f1	20171221_Baeza_DevAtlas_Brain_1-1	Brain	1-1	1	1	1	0.795880512679944	KCSTPEEIKK	1xCarbamidomethyl [C2]	Q9R0P5	Destrin	1219.6351	light	23.8476418715724
f1	20171221_Baeza_DevAtlas_Brain_1-1	Brain	1-1	1	1	1	0.795880512679944	KCSTPEEIK	1xCarbamidomethyl [C2]	Q9R0P5	Destrin	1091.54014	light	25.131742546223
f1	20171221_Baeza_DevAtlas_Brain_1-1	Brain	1-1	1	1	1	0.795880512679944	KCPFGALSIVNLPSNLEK	1xCarbamidomethyl [C2]	P61222	ATP-binding cassette sub-family E member 1	1987.06811	light	23.2810169353802
f1	20171221_Baeza_DevAtlas_Brain_1-1	Brain	1-1	1	1	1	0.795880512679944	QLGSILK	""	Q8R3F5; Q6P5F9	"Malonyl-CoA-acyl carrier protein transacylase	mitochondrial;Exportin-1"	758.47707	light
f1	20171221_Baeza_DevAtlas_Brain_1-1	Brain	1-1	1	1	1	0.795880512679944	KCNENDIR	1xCarbamidomethyl [C2]	Q9Z0H4-1; Q9Z0H4-6	CUGBP Elav-like family member 2;Isoform 6 of CUGBP Elav-like family member 2	1048.48402	light	20.4084858859835
f1	20171221_Baeza_DevAtlas_Brain_1-1	Brain	1-1	1	1	1	0.795880512679944	KCLELFTELAEDKENYK	1xCarbamidomethyl [C2]	P07901	Heat shock protein HSP 90-alpha	2130.04235	light	21.8290888893143
f1	20171221_Baeza_DevAtlas_Brain_1-1	Brain	1-1	1	1	1	0.795880512679944	KCLELFSELAEDKENYK	1xCarbamidomethyl [C2]	P11499	Heat shock protein HSP 90-beta	2116.0267	light	22.624716600041
f1	20171221_Baeza_DevAtlas_Brain_1-1	Brain	1-1	1	1	1	0.795880512679944	KDEEVLKK	""	Q9Z1N5	spliceosome RNA helicase DDX39B	988.56734	light	22.4613936378328
f1	20171221_Baeza_DevAtlas_Brain_1-1	Brain	1-1	1	1	1	0.795880512679944	QIGLDQIWDDLR	""	Q9WTX6	Cullin-1	1471.75397	light	24.1119844438088
f1	20171221_Baeza_DevAtlas_Brain_1-1	Brain	1-1	1	1	1	0.795880512679944	QIGLDQIWDDLR	1xGln->pyro-Glu [N-Term]	Q9WTX6	Cullin-1	1454.72742	light
f1	20171221_Baeza_DevAtlas_Brain_1-1	Brain	1-1	1	1	1	0.795880512679944	KDEILGIANNR	""	Q8K1B8	Fermitin family homolog 3	1242.68008	light
f1	20171221_Baeza_DevAtlas_Brain_1-1	Brain	1-1	1	1	1	0.795880512679944	QLFSFPIK	""	Q6ZQ08-1	CCR4-NOT transcription complex subunit 1	979.56113	light	22.928740416098
f1	20171221_Baeza_DevAtlas_Brain_1-1	Brain	1-1	1	1	1	0.795880512679944	QIFSLIIPGHINCIR	1xCarbamidomethyl [C13]	P08775	DNA-directed RNA polymerase II subunit RPB1	1780.98907	light	23.2195679635439
f1	20171221_Baeza_DevAtlas_Brain_1-1	Brain	1-1	1	1	1	0.795880512679944	KDLTEYLSR	""	Q9Z130	Heterogeneous nuclear ribonucleoprotein D-like	1124.59461	light	23.956188867325
f1	20171221_Baeza_DevAtlas_Brain_1-1	Brain	1-1	1	1	1	0.795880512679944	KDISENKR	""	P63017	Heat shock cognate 71 kDa protein	989.53743	light
f1	20171221_Baeza_DevAtlas_Brain_1-1	Brain	1-1	1	1	1	0.795880512679944	QLFWEK	""	Q9Z2E1; Q9Z2D8-1	Methyl-CpG-binding domain protein 2;methyl-CpG-binding domain protein 3	850.44577	light	23.8215834589825
f1	20171221_Baeza_DevAtlas_Brain_1-1	Brain	1-1	1	1	1	0.795880512679944	QLGAHSPSTLLTTLMFFNTK	""	Q3UA37	Glutamine-rich protein 1	2207.1529	light	21.880265749002
f1	20171221_Baeza_DevAtlas_Brain_1-1	Brain	1-1	1	1	1	0.795880512679944	QLGDAFADLSLK	""	""	""	1277.67359	light	22.1476106668611
f1	20171221_Baeza_DevAtlas_Brain_1-1	Brain	1-1	1	1	1	0.795880512679944	KDLEQGVVGAHGLLCR	1xCarbamidomethyl [C15]	Q91Z53	Glyoxylate reductase/hydroxypyruvate reductase	1751.92211	light	22.6546444407169
f1	20171221_Baeza_DevAtlas_Brain_1-1	Brain	1-1	1	1	1	0.795880512679944	QLGDNEAVTQEIVGCAHLENYALK	1xCarbamidomethyl [C15]	Q9CR26	Vacuolar protein sorting-associated protein VTA1 homolog	2672.29846	light	26.5031817973893
f1	20171221_Baeza_DevAtlas_Brain_1-1	Brain	1-1	1	1	1	0.795880512679944	KDKDPVNK	""	P62852	40S ribosomal protein S25	943.52072	light	18.8790003977084
f1	20171221_Baeza_DevAtlas_Brain_1-1	Brain	1-1	1	1	1	0.795880512679944	KDHPYTWR	""	Q8BVQ5	Protein phosphatase methylesterase 1	1102.54285	light
f1	20171221_Baeza_DevAtlas_Brain_1-1	Brain	1-1	1	1	1	0.795880512679944	KDHPFGFVAVPTK	""	P63280	SUMO-conjugating enzyme ubc9	1442.77906	light	26.6250562168079
f1	20171221_Baeza_DevAtlas_Brain_1-1	Brain	1-1	1	1	1	0.795880512679944	KAETLPEVEAELAQR	""	Q8BSS9	Liprin-alpha-2	1683.89119	light
f1	20171221_Baeza_DevAtlas_Brain_1-1	Brain	1-1	1	1	1	0.795880512679944	QIGDNLIVPGGVK	1xGln->pyro-Glu [N-Term]	Q62188	Dihydropyrimidinase-related protein 3	1292.72088	light	26.912848048385
f1	20171221_Baeza_DevAtlas_Brain_1-1	Brain	1-1	1	1	1	0.795880512679944	KDGSASGTTLLEALDCILPPTRPTDKPLRLPLQDVYK	1xCarbamidomethyl [C16]	P10126	Elongation factor 1-alpha 1	4079.18454	light	26.2752877456243
f1	20171221_Baeza_DevAtlas_Brain_1-1	Brain	1-1	1	1	1	0.795880512679944	KDGSASGTTLLEALDCILPPTRPTDKPLR	1xCarbamidomethyl [C16]	P10126	Elongation factor 1-alpha 1	3122.65142	light	28.9646217750499
f1	20171221_Baeza_DevAtlas_Brain_1-1	Brain	1-1	1	1	1	0.795880512679944	QIGDNLIVPGGVK	""	Q62188	Dihydropyrimidinase-related protein 3	1309.74743	light	29.3867057195056
f1	20171221_Baeza_DevAtlas_Brain_1-1	Brain	1-1	1	1	1	0.795880512679944	KDGADFAK	""	P05063; P05064	Fructose-bisphosphate aldolase C;fructose-bisphosphate aldolase A	851.42576	light	22.913605017559
f1	20171221_Baeza_DevAtlas_Brain_1-1	Brain	1-1	1	1	1	0.795880512679944	KDFESCLGAK	1xCarbamidomethyl [C6]	P28271	Cytoplasmic aconitate hydratase	1154.55104	light	22.998170751215
f1	20171221_Baeza_DevAtlas_Brain_1-1	Brain	1-1	1	1	1	0.795880512679944	KDEWGLAAPISPGPLTPMR	""	P20357	microtubule-associated protein 2	2036.06336	light	25.352384018085
f1	20171221_Baeza_DevAtlas_Brain_1-1	Brain	1-1	1	1	1	0.795880512679944	QIGENLIVPGGIK	1xGln->pyro-Glu [N-Term]	O35098	dihydropyrimidinase-related protein 4	1320.75218	light	23.6767600701452
f1	20171221_Baeza_DevAtlas_Brain_1-1	Brain	1-1	1	1	1	0.795880512679944	KDEQEHEFYK	""	P54775	26S proteasome regulatory subunit 6B	1352.61172	light	23.1641903325334
f1	20171221_Baeza_DevAtlas_Brain_1-1	Brain	1-1	1	1	1	0.795880512679944	QIGENLIVPGGIK	""	O35098	dihydropyrimidinase-related protein 4	1337.77873	light	26.2377596351189
f1	20171221_Baeza_DevAtlas_Brain_1-1	Brain	1-1	1	1	1	0.795880512679944	QIGENLIVPGGVK	1xGln->pyro-Glu [N-Term]	O08553; P97427	Dihydropyrimidinase-related protein 2;Dihydropyrimidinase-related protein 1	1306.73653	light	27.937980873128
f1	20171221_Baeza_DevAtlas_Brain_1-1	Brain	1-1	1	1	1	0.795880512679944	QIGENLIVPGGVK	""	O08553; P97427	Dihydropyrimidinase-related protein 2;Dihydropyrimidinase-related protein 1	1323.76308	light
f1	20171221_Baeza_DevAtlas_Brain_1-1	Brain	1-1	1	1	1	0.795880512679944	QLGEVELQCGICTK	2xCarbamidomethyl [C9; C12]	Q91X20	Set1/Ash2 histone methyltransferase complex subunit ASH2	1634.78765	light
f1	20171221_Baeza_DevAtlas_Brain_1-1	Brain	1-1	1	1	1	0.795880512679944	KDGVDFGK	""	Q91Y97	fructose-bisphosphate aldolase B	865.44141	light	18.0094033962479
f1	20171221_Baeza_DevAtlas_Brain_1-1	Brain	1-1	1	1	1	0.795880512679944	QLLPDGSLFISNVVHSK	""	P97798-1	neogenin	1854.01197	light	22.0005622736843
f1	20171221_Baeza_DevAtlas_Brain_1-1	Brain	1-1	1	1	1	0.795880512679944	QLIPIFTDVALK	1xGln->pyro-Glu [N-Term]	Q8BMQ2-1	General transcription factor 3C polypeptide 4	1340.78242	light	20.0089139549468
f1	20171221_Baeza_DevAtlas_Brain_1-1	Brain	1-1	1	1	1	0.795880512679944	QLLQANPILEAFGNAK	1xGln->pyro-Glu [N-Term]	O08638-1; Q8VDD5; Q6URW6-1	Myosin-11;Myosin-9;myosin-14	1709.9221	light	23.8852882462363
f1	20171221_Baeza_DevAtlas_Brain_1-1	Brain	1-1	1	1	1	0.795880512679944	QIQELVEAIVLPMNHK	""	O88685	26S proteasome regulatory subunit 6A	1862.02043	light	24.0328493529338
f1	20171221_Baeza_DevAtlas_Brain_1-1	Brain	1-1	1	1	1	0.795880512679944	HVSPAGAAVGVPLSEDEAR	""	Q9CWJ9	bifunctional purine biosynthesis protein purH	1861.94027	light	25.3754732762639
f1	20171221_Baeza_DevAtlas_Brain_1-1	Brain	1-1	1	1	1	0.795880512679944	HVSNAPLTK	""	Q6PDG5-1	SWI/SNF complex subunit SMARCC2	966.53671	light	24.3218934485663
f1	20171221_Baeza_DevAtlas_Brain_1-1	Brain	1-1	1	1	1	0.795880512679944	HVSIQEAESYAESVGAK	""	P35282	Ras-related protein Rab-21	1804.87118	light	23.3247192856383
f1	20171221_Baeza_DevAtlas_Brain_1-1	Brain	1-1	1	1	1	0.795880512679944	QLQEMDER	""	Q8K012	Formin-binding protein 1-like	1048.47278	light	23.0544625617152
f1	20171221_Baeza_DevAtlas_Brain_1-1	Brain	1-1	1	1	1	0.795880512679944	QLQEMLGLSK	1xGln->pyro-Glu [N-Term]	Q01405	protein transport protein Sec23A	1129.59217	light	20.8344330497946
f1	20171221_Baeza_DevAtlas_Brain_1-1	Brain	1-1	1	1	1	0.795880512679944	QLQEMLGLSK	""	Q01405	protein transport protein Sec23A	1146.61872	light	23.6306153034978
f1	20171221_Baeza_DevAtlas_Brain_1-1	Brain	1-1	1	1	1	0.795880512679944	HVSDWLDETNK	""	Q91WM1	spermatid perinuclear RNA-binding protein	1343.62262	light	22.6003790277822
f1	20171221_Baeza_DevAtlas_Brain_1-1	Brain	1-1	1	1	1	0.795880512679944	HVSDDMK	""	P40124	adenylyl cyclase-associated protein 1	831.36653	light	22.255362016619
f1	20171221_Baeza_DevAtlas_Brain_1-1	Brain	1-1	1	1	1	0.795880512679944	HVSAQLER	""	P30999-1; P30999-3	Catenin delta-1;Isoform 3 of Catenin delta-1	939.50065	light	23.3907434965637
f1	20171221_Baeza_DevAtlas_Brain_1-1	Brain	1-1	1	1	1	0.795880512679944	QIQLAQK	""	Q99LI8	Hepatocyte growth factor-regulated tyrosine kinase substrate	828.49378	light	23.2274664108789
f1	20171221_Baeza_DevAtlas_Brain_1-1	Brain	1-1	1	1	1	0.795880512679944	HVQLLGR	""	Q7TMB8-1; Q5SQX6	cytoplasmic FMR1-interacting protein 1;Cytoplasmic FMR1-interacting protein 2	822.49445	light	27.4904646277791
f1	20171221_Baeza_DevAtlas_Brain_1-1	Brain	1-1	1	1	1	0.795880512679944	HVQGSLQTR	""	Q6PCM2-1	Integrator complex subunit 6	1025.54867	light	19.4373487527195
f1	20171221_Baeza_DevAtlas_Brain_1-1	Brain	1-1	1	1	1	0.795880512679944	HVQGILR	""	P62309	Small nuclear ribonucleoprotein G	822.49445	light
f1	20171221_Baeza_DevAtlas_Brain_1-1	Brain	1-1	1	1	1	0.795880512679944	HVPVVYVDYPGPASLTQIYGTFNR	""	Q9JHU4	Cytoplasmic dynein 1 heavy chain 1	2693.37221	light
f1	20171221_Baeza_DevAtlas_Brain_1-1	Brain	1-1	1	1	1	0.795880512679944	QLQLEAEEQR	""	Q505F5	Leucine-rich repeat-containing protein 47	1243.62771	light	23.2918835377262
f1	20171221_Baeza_DevAtlas_Brain_1-1	Brain	1-1	1	1	1	0.795880512679944	HVPGGGNVQIQNK	""	P27546-1	Microtubule-associated protein 4	1347.71277	light	24.3891799328396
f1	20171221_Baeza_DevAtlas_Brain_1-1	Brain	1-1	1	1	1	0.795880512679944	HVPGASFFDIEECR	1xCarbamidomethyl [C13]	P52196	thiosulfate sulfurtransferase	1663.75332	light
f1	20171221_Baeza_DevAtlas_Brain_1-1	Brain	1-1	1	1	1	0.795880512679944	HVNTNPLCDLTPIFK	1xCarbamidomethyl [C8]	Q9JIH2	Nuclear pore complex protein Nup50	1768.90507	light	23.2073673541607
f1	20171221_Baeza_DevAtlas_Brain_1-1	Brain	1-1	1	1	1	0.795880512679944	QLQLITSLK	""	Q8K2Q9-1	Shootin-1	1043.64592	light	23.769401637569
f1	20171221_Baeza_DevAtlas_Brain_1-1	Brain	1-1	1	1	1	0.795880512679944	QLQMDVIR	1xGln->pyro-Glu [N-Term]	Q91YR1	Twinfilin-1	985.51353	light	20.7921251114048
f1	20171221_Baeza_DevAtlas_Brain_1-1	Brain	1-1	1	1	1	0.795880512679944	HVNIDHLHVGWYQSTYYGSFVTR	""	Q91WK2	Eukaryotic translation initiation factor 3 subunit H	2779.33756	light	22.7131540600705
f1	20171221_Baeza_DevAtlas_Brain_1-1	Brain	1-1	1	1	1	0.795880512679944	QLQMDVIR	""	Q91YR1	Twinfilin-1	1002.54008	light	24.592562767971
f1	20171221_Baeza_DevAtlas_Brain_1-1	Brain	1-1	1	1	1	0.795880512679944	QLQQAQEAGMEEEVEK	""	P39749	Flap endonuclease 1	1846.84873	light	22.1461296928492
f1	20171221_Baeza_DevAtlas_Brain_1-1	Brain	1-1	1	1	1	0.795880512679944	HVMDVVDEELSK	""	Q8CGK3	"Lon protease homolog	mitochondrial"	1400.67261	light
f1	20171221_Baeza_DevAtlas_Brain_1-1	Brain	1-1	1	1	1	0.795880512679944	QLQEIFENYKK	1xGln->pyro-Glu [N-Term]	F6ZDS4	Nucleoprotein TPR	1422.72636	light	22.4605931282761
f1	20171221_Baeza_DevAtlas_Brain_1-1	Brain	1-1	1	1	1	0.795880512679944	HVMDGSLPTSLK	""	Q7TMY8	E3 ubiquitin-protein ligase HUWE1	1284.66165	light	23.1056022807836
f1	20171221_Baeza_DevAtlas_Brain_1-1	Brain	1-1	1	1	1	0.795880512679944	QLQEERPELSESELTR	""	P25976-1	Nucleolar transcription factor 1	1943.96687	light	22.5380219315125
f1	20171221_Baeza_DevAtlas_Brain_1-1	Brain	1-1	1	1	1	0.795880512679944	QLQEELAEHQVPVEK	""	Q9QXZ0-3	Isoform 3 of Microtubule-actin cross-linking factor 1	1776.91265	light	22.8056804120401
f1	20171221_Baeza_DevAtlas_Brain_1-1	Brain	1-1	1	1	1	0.795880512679944	HVYTGGK	""	Q08122-1; Q62441	Isoform 1 of Transducin-like enhancer protein 3;Transducin-like enhancer protein 4	761.39406	light	20.1505749566107
f1	20171221_Baeza_DevAtlas_Brain_1-1	Brain	1-1	1	1	1	0.795880512679944	QLPTLILFQGGK	""	Q9D710	Thioredoxin-related transmembrane protein 2	1314.778	light	23.9273737017223
f1	20171221_Baeza_DevAtlas_Brain_1-1	Brain	1-1	1	1	1	0.795880512679944	QLPVLDK	""	Q91VR7; Q9CQV6	Microtubule-associated proteins 1A/1B light chain 3A;Microtubule-associated proteins 1A/1B light chain 3B	812.48763	light	26.8986259263898
f1	20171221_Baeza_DevAtlas_Brain_1-1	Brain	1-1	1	1	1	0.795880512679944	HVVWHPSQELLASASYDDTVK	""	Q99KN2	Probable cytosolic iron-sulfur protein assembly protein Ciao1	2382.17245	light
f1	20171221_Baeza_DevAtlas_Brain_1-1	Brain	1-1	1	1	1	0.795880512679944	QIPYTMMK	""	Q8VEM8	"Phosphate carrier protein	mitochondrial"	1011.50019	light
f1	20171221_Baeza_DevAtlas_Brain_1-1	Brain	1-1	1	1	1	0.795880512679944	QLQAETEPIVK	1xGln->pyro-Glu [N-Term]	P60229	Eukaryotic translation initiation factor 3 subunit E	1238.66269	light	22.5081665283696
f1	20171221_Baeza_DevAtlas_Brain_1-1	Brain	1-1	1	1	1	0.795880512679944	HVVQPGYPAHR	""	Q8BHC4	dephospho-CoA kinase domain-containing protein	1260.65961	light	24.4512032025742
f1	20171221_Baeza_DevAtlas_Brain_1-1	Brain	1-1	1	1	1	0.795880512679944	QLQAETEPIVK	""	P60229	Eukaryotic translation initiation factor 3 subunit E	1255.68924	light	25.5332215903896
f1	20171221_Baeza_DevAtlas_Brain_1-1	Brain	1-1	1	1	1	0.795880512679944	HVVPNEVVVQR	""	P13020-1	Gelsolin	1275.7168	light	23.587427656505
f1	20171221_Baeza_DevAtlas_Brain_1-1	Brain	1-1	1	1	1	0.795880512679944	HVVLYPLVAK	""	O08915	AH receptor-interacting protein	1138.69829	light	23.58341749884
f1	20171221_Baeza_DevAtlas_Brain_1-1	Brain	1-1	1	1	1	0.795880512679944	QLQAIEFNK	""	""	""	1090.58914	light	23.876050460061
f1	20171221_Baeza_DevAtlas_Brain_1-1	Brain	1-1	1	1	1	0.795880512679944	HVVFIAQR	""	P62082	40S ribosomal protein S7	969.56286	light	28.1857290131128
f1	20171221_Baeza_DevAtlas_Brain_1-1	Brain	1-1	1	1	1	0.795880512679944	HVVFGQVIK	""	Q9CR16	peptidyl-prolyl cis-trans isomerase D	1026.60948	light	26.9204469958951
f1	20171221_Baeza_DevAtlas_Brain_1-1	Brain	1-1	1	1	1	0.795880512679944	QLQALSSELAQAR	1xGln->pyro-Glu [N-Term]	P26043	radixin	1397.73832	light	23.7236232432049
f1	20171221_Baeza_DevAtlas_Brain_1-1	Brain	1-1	1	1	1	0.795880512679944	QLQALSSELAQAR	""	P26043	radixin	1414.76487	light	25.4032067202013
f1	20171221_Baeza_DevAtlas_Brain_1-1	Brain	1-1	1	1	1	0.795880512679944	QLQDIATLADQR	1xGln->pyro-Glu [N-Term]	Q9EPL8	Importin-7	1354.69612	light	22.0478554662952
f1	20171221_Baeza_DevAtlas_Brain_1-1	Brain	1-1	1	1	1	0.795880512679944	QLQDIATLADQR	""	Q9EPL8	Importin-7	1371.72267	light
f1	20171221_Baeza_DevAtlas_Brain_1-1	Brain	1-1	1	1	1	0.795880512679944	QIQDQLNELEER	""	A2AQ19	RNA polymerase-associated protein RTF1 homolog	1514.74453	light	22.8092964293793
f1	20171221_Baeza_DevAtlas_Brain_1-1	Brain	1-1	1	1	1	0.795880512679944	HVTVIGGGLMGAGIAQVAAATGHTVVLVDQTEDILAK	""	Q61425	"Hydroxyacyl-coenzyme A dehydrogenase	mitochondrial"	3612.94179	light
f1	20171221_Baeza_DevAtlas_Brain_1-1	Brain	1-1	1	1	1	0.795880512679944	QLQEDAAR	""	Q62261-1	"Spectrin beta chain	non-erythrocytic 1"	930.46393	light
f1	20171221_Baeza_DevAtlas_Brain_1-1	Brain	1-1	1	1	1	0.795880512679944	HVTNPAFTK	""	P97496	SWI/SNF complex subunit SMARCC1	1014.53671	light	23.7293386077001
f1	20171221_Baeza_DevAtlas_Brain_1-1	Brain	1-1	1	1	1	0.795880512679944	HVTITGSPVSIALAQYLITACLETAK	1xCarbamidomethyl [C21]	P57724	poly(rC)-binding protein 4	2757.48553	light	23.7671066609234
f1	20171221_Baeza_DevAtlas_Brain_1-1	Brain	1-1	1	1	1	0.795880512679944	QIQEDWELAER	""	Q9JM13	Rab5 GDP/GTP exchange factor	1416.67538	light	24.2658093662483
f1	20171221_Baeza_DevAtlas_Brain_1-1	Brain	1-1	1	1	1	0.795880512679944	HVTFNQVK	""	P32921	"Tryptophan--tRNA ligase	cytoplasmic"	972.52614	light
f1	20171221_Baeza_DevAtlas_Brain_1-1	Brain	1-1	1	1	1	0.795880512679944	QLQEELAEHQVPVEK	1xGln->pyro-Glu [N-Term]	Q9QXZ0-3	Isoform 3 of Microtubule-actin cross-linking factor 1	1759.8861	light	21.4763677335723
f1	20171221_Baeza_DevAtlas_Brain_1-1	Brain	1-1	1	1	1	0.795880512679944	HVTAQQPSR	""	""	""	1023.53302	light	21.7721212324077
f1	20171221_Baeza_DevAtlas_Brain_1-1	Brain	1-1	1	1	1	0.795880512679944	QLQQENR	""	Q9CW03	Structural maintenance of chromosomes protein 3	915.46427	light	20.0325736246315
f1	20171221_Baeza_DevAtlas_Brain_1-1	Brain	1-1	1	1	1	0.795880512679944	QIQQLESNNR	""	P70336-1	Rho-associated protein kinase 2	1229.62329	light	20.922856481432
f1	20171221_Baeza_DevAtlas_Brain_1-1	Brain	1-1	1	1	1	0.795880512679944	HVLVTLGEK	""	Q60605	Myosin light polypeptide 6	995.58841	light	27.5239093490933
f1	20171221_Baeza_DevAtlas_Brain_1-1	Brain	1-1	1	1	1	0.795880512679944	HVFGESDELIGQK	""	P17751	Triosephosphate isomerase	1458.72233	light	28.0507726660058
f1	20171221_Baeza_DevAtlas_Brain_1-1	Brain	1-1	1	1	1	0.795880512679944	HVFFVDDFDAFK	""	Q80X19-1	Collagen alpha-1(XIV) chain	1486.70014	light
f1	20171221_Baeza_DevAtlas_Brain_1-1	Brain	1-1	1	1	1	0.795880512679944	HVFAIFNTEQR	""	P39054-1	Dynamin-2	1361.69606	light	23.053207013659
f1	20171221_Baeza_DevAtlas_Brain_1-1	Brain	1-1	1	1	1	0.795880512679944	QLSEVFIQLPSR	""	Q3TKT4-1; Q6DIC0	Transcription activator BRG1;Probable global transcription activator SNF2L2	1416.78454	light	25.4627029569073
f1	20171221_Baeza_DevAtlas_Brain_1-1	Brain	1-1	1	1	1	0.795880512679944	HVESIGDPEHISR	""	P55302	alpha-2-macroglobulin receptor-associated protein	1475.72373	light	23.9176728196411
f1	20171221_Baeza_DevAtlas_Brain_1-1	Brain	1-1	1	1	1	0.795880512679944	HVESDVLEACSK	1xCarbamidomethyl [C10]	Q9D3E6	Cohesin subunit SA-1	1373.63656	light	21.4419373430931
f1	20171221_Baeza_DevAtlas_Brain_1-1	Brain	1-1	1	1	1	0.795880512679944	HVEQVLQR	""	Q6PB44-1	Tyrosine-protein phosphatase non-receptor type 23	1008.5585	light	22.3808160163192
f1	20171221_Baeza_DevAtlas_Brain_1-1	Brain	1-1	1	1	1	0.795880512679944	HVEPGNAAIQEK	""	Q99KB8	"Hydroxyacylglutathione hydrolase	mitochondrial"	1292.65934	light
f1	20171221_Baeza_DevAtlas_Brain_1-1	Brain	1-1	1	1	1	0.795880512679944	HVENYLK	""	Q8VCH6	Delta(24)-sterol reductase	902.47304	light
f1	20171221_Baeza_DevAtlas_Brain_1-1	Brain	1-1	1	1	1	0.795880512679944	HVEGQSAAASEEALFPFCR	1xCarbamidomethyl [C18]	Q6A065	Centrosomal protein of 170 kDa	2105.97091	light	23.5563757786698
f1	20171221_Baeza_DevAtlas_Brain_1-1	Brain	1-1	1	1	1	0.795880512679944	HVEFDFLIK	""	Q9JJA4	ribosome biogenesis protein WDR12	1147.61462	light	23.2698193938461
f1	20171221_Baeza_DevAtlas_Brain_1-1	Brain	1-1	1	1	1	0.795880512679944	HVEDLLTK	""	F6ZDS4	Nucleoprotein TPR	954.52547	light
f1	20171221_Baeza_DevAtlas_Brain_1-1	Brain	1-1	1	1	1	0.795880512679944	HVEDGNVTVQHAALSALR	""	""	""	1916.9937	light	23.2108327319859
f1	20171221_Baeza_DevAtlas_Brain_1-1	Brain	1-1	1	1	1	0.795880512679944	HVEAIYIDIADR	""	P53810	Phosphatidylinositol transfer protein alpha isoform	1414.7325	light	23.5331215221871
f1	20171221_Baeza_DevAtlas_Brain_1-1	Brain	1-1	1	1	1	0.795880512679944	QLSILVHPDKNQDDADR	""	Q6NZB0	DnaJ homolog subfamily C member 8	1963.98319	light	24.2904286810661
f1	20171221_Baeza_DevAtlas_Brain_1-1	Brain	1-1	1	1	1	0.795880512679944	HVDYVADQIVSK	""	Q01320	DNA topoisomerase 2-alpha	1373.70596	light
f1	20171221_Baeza_DevAtlas_Brain_1-1	Brain	1-1	1	1	1	0.795880512679944	QLSNLALLCQNQGK	1xCarbamidomethyl [C9]	O88448	Kinesin light chain 2	1586.8319	light	22.5165589618798
f1	20171221_Baeza_DevAtlas_Brain_1-1	Brain	1-1	1	1	1	0.795880512679944	QISNLQQSISDAEQR	""	""	""	1716.85112	light
f1	20171221_Baeza_DevAtlas_Brain_1-1	Brain	1-1	1	1	1	0.795880512679944	HVDTAYAYQVEEEIGQAIQSK	""	Q8VC28	Aldo-keto reductase family 1 member C13	2379.14629	light
f1	20171221_Baeza_DevAtlas_Brain_1-1	Brain	1-1	1	1	1	0.795880512679944	QLSNPQQEVQNIFK	""	P17427	AP-2 complex subunit alpha-2	1672.86531	light	24.783901765216
f1	20171221_Baeza_DevAtlas_Brain_1-1	Brain	1-1	1	1	1	0.795880512679944	QISQAYEVLSDAK	1xGln->pyro-Glu [N-Term]	""	""	1434.7111	light	23.5325559231841
f1	20171221_Baeza_DevAtlas_Brain_1-1	Brain	1-1	1	1	1	0.795880512679944	HVDPENFR	""	P02088; P02089	Hemoglobin subunit beta-1;Hemoglobin subunit beta-2	1013.47992	light
f1	20171221_Baeza_DevAtlas_Brain_1-1	Brain	1-1	1	1	1	0.795880512679944	QISQAYEVLSDAK	""	""	""	1451.73765	light	26.0012929020132
f1	20171221_Baeza_DevAtlas_Brain_1-1	Brain	1-1	1	1	1	0.795880512679944	HVDNIMFENHTVADR	""	P60670-1	Nuclear protein localization protein 4 homolog	1797.83369	light	22.779225601016
f1	20171221_Baeza_DevAtlas_Brain_1-1	Brain	1-1	1	1	1	0.795880512679944	QLSQQSDGDRDLQEHR	""	Q6PGF7	Exocyst complex component 8	1911.89035	light	18.808988127283
f1	20171221_Baeza_DevAtlas_Brain_1-1	Brain	1-1	1	1	1	0.795880512679944	HVFGQAVK	""	Q9WUM4	coronin-1C	885.49411	light	26.391785980413
f1	20171221_Baeza_DevAtlas_Brain_1-1	Brain	1-1	1	1	1	0.795880512679944	HVFGQPAK	""	O89053	Coronin-1A	883.47846	light	24.1217900963431
f1	20171221_Baeza_DevAtlas_Brain_1-1	Brain	1-1	1	1	1	0.795880512679944	HVFGQPVK	""	Q9WUM3	Coronin-1B	911.50976	light	24.8556978544476
f1	20171221_Baeza_DevAtlas_Brain_1-1	Brain	1-1	1	1	1	0.795880512679944	QLSEVFIQLPSR	1xGln->pyro-Glu [N-Term]	Q3TKT4-1; Q6DIC0	Transcription activator BRG1;Probable global transcription activator SNF2L2	1399.75799	light
f1	20171221_Baeza_DevAtlas_Brain_1-1	Brain	1-1	1	1	1	0.795880512679944	HVLVILTDMSSYAEALR	""	P62814	"V-type proton ATPase subunit B	brain isoform"	1918.01026	light
f1	20171221_Baeza_DevAtlas_Brain_1-1	Brain	1-1	1	1	1	0.795880512679944	HVLVLGSGVYR	""	B2RQC6	CAD protein	1199.68952	light	21.4635662799138
f1	20171221_Baeza_DevAtlas_Brain_1-1	Brain	1-1	1	1	1	0.795880512679944	QLQQLQQLR	""	Q9Z315	U4/U6.U5 tri-snRNP-associated protein 1	1154.66403	light	23.5007061139337
f1	20171221_Baeza_DevAtlas_Brain_1-1	Brain	1-1	1	1	1	0.795880512679944	QLQSEQPQTAAAR	""	Q8BVE3	V-type proton ATPase subunit H	1427.72373	light	23.6302467916514
f1	20171221_Baeza_DevAtlas_Brain_1-1	Brain	1-1	1	1	1	0.795880512679944	HVLTGSADNSCR	1xCarbamidomethyl [C11]	Q9QZD9	Eukaryotic translation initiation factor 3 subunit I	1316.60117	light	24.5754915976118
f1	20171221_Baeza_DevAtlas_Brain_1-1	Brain	1-1	1	1	1	0.795880512679944	HVISYSLSPFEQR	""	Q9CQ69	Cytochrome b-c1 complex subunit 8	1562.79617	light	25.547858094311
f1	20171221_Baeza_DevAtlas_Brain_1-1	Brain	1-1	1	1	1	0.795880512679944	QIQSLCFQVNNLLEK	1xCarbamidomethyl [C6]	O88544	COP9 signalosome complex subunit 4	1833.95274	light
f1	20171221_Baeza_DevAtlas_Brain_1-1	Brain	1-1	1	1	1	0.795880512679944	QLQVDLQILR	""	Q9QXZ0-3	Isoform 3 of Microtubule-actin cross-linking factor 1	1225.7263	light
f1	20171221_Baeza_DevAtlas_Brain_1-1	Brain	1-1	1	1	1	0.795880512679944	HVINMCLNVIK	1xCarbamidomethyl [C6]	Q99LD4	COP9 signalosome complex subunit 1	1340.71772	light	24.0314688379729
f1	20171221_Baeza_DevAtlas_Brain_1-1	Brain	1-1	1	1	1	0.795880512679944	QIQVNDEDVR	""	P35288	Ras-related protein Rab-23	1215.59641	light	23.269932650666
f1	20171221_Baeza_DevAtlas_Brain_1-1	Brain	1-1	1	1	1	0.795880512679944	HVINFDLPSDIEEYVHR	""	Q62095; Q62167	atp-dependent rna helicase ddx3y;ATP-dependent RNA helicase DDX3X	2083.02433	light	26.1471963834153
f1	20171221_Baeza_DevAtlas_Brain_1-1	Brain	1-1	1	1	1	0.795880512679944	QLQVVPLFGDMQIELAR	""	Q7TMB8-1; Q5SQX6	cytoplasmic FMR1-interacting protein 1;Cytoplasmic FMR1-interacting protein 2	1957.05754	light	23.6987960038442
f1	20171221_Baeza_DevAtlas_Brain_1-1	Brain	1-1	1	1	1	0.795880512679944	QIPQATASMK	""	Q61753	D-3-phosphoglycerate dehydrogenase	1074.56121	light	25.0460479568525
f1	20171221_Baeza_DevAtlas_Brain_1-1	Brain	1-1	1	1	1	0.795880512679944	HVILGTQQFKPNEFASQINLSVENAWGILR	""	O70194	Eukaryotic translation initiation factor 3 subunit D	3409.80153	light	24.7506901212461
f1	20171221_Baeza_DevAtlas_Brain_1-1	Brain	1-1	1	1	1	0.795880512679944	QLSALHR	""	Q9CZM2	60S ribosomal protein L15	824.47371	light	25.5113758975482
f1	20171221_Baeza_DevAtlas_Brain_1-1	Brain	1-1	1	1	1	0.795880512679944	HVLEGHDR	""	Q8CIE6	coatomer subunit alpha	962.48025	light	20.57048822094
f1	20171221_Baeza_DevAtlas_Brain_1-1	Brain	1-1	1	1	1	0.795880512679944	HVLDTLIQLAK	""	Q7TMY8	E3 ubiquitin-protein ligase HUWE1	1250.7467	light	24.1666048999358
f1	20171221_Baeza_DevAtlas_Brain_1-1	Brain	1-1	1	1	1	0.795880512679944	QLSAQGQMTQLCELINK	1xCarbamidomethyl [C12]	O88543	COP9 signalosome complex subunit 3	1961.97831	light	23.6849084588879
f1	20171221_Baeza_DevAtlas_Brain_1-1	Brain	1-1	1	1	1	0.795880512679944	HVLATLGEK	""	P05977; P09541	"Myosin light chain 1/3	skeletal muscle isoform;Myosin light chain 4"	967.55711	light
f1	20171221_Baeza_DevAtlas_Brain_1-1	Brain	1-1	1	1	1	0.795880512679944	QLSDAISIIGR	1xGln->pyro-Glu [N-Term]	Q9ERK4	Exportin-2	1155.63681	light	23.0748194421829
f1	20171221_Baeza_DevAtlas_Brain_1-1	Brain	1-1	1	1	1	0.795880512679944	QLSDAISIIGR	""	Q9ERK4	Exportin-2	1172.66336	light	25.5213592563662
f1	20171221_Baeza_DevAtlas_Brain_1-1	Brain	1-1	1	1	1	0.795880512679944	HVGSNLCLDSR	1xCarbamidomethyl [C7]	Q6PB93-1	Polypeptide N-acetylgalactosaminyltransferase 2	1257.60044	light	22.6345666903732
f1	20171221_Baeza_DevAtlas_Brain_1-1	Brain	1-1	1	1	1	0.795880512679944	HVGMAVAGLLADAR	""	O70435	Proteasome subunit alpha type-3	1380.74163	light	26.5479860244668
f1	20171221_Baeza_DevAtlas_Brain_1-1	Brain	1-1	1	1	1	0.795880512679944	QLSESQVK	""	P63330	Serine/threonine-protein phosphatase 2A catalytic subunit alpha isoform	918.48909	light	24.9181556209494
f1	20171221_Baeza_DevAtlas_Brain_1-1	Brain	1-1	1	1	1	0.795880512679944	HVGDLGNVTAGK	""	P08228	Superoxide dismutase [Cu-Zn]	1167.61166	light
f1	20171221_Baeza_DevAtlas_Brain_1-1	Brain	1-1	1	1	1	0.795880512679944	HVFVGGDDFKSGQTK	""	Q9JHU9	Inositol-3-phosphate synthase 1	1621.7969	light	22.3957992570213
f1	20171221_Baeza_DevAtlas_Brain_1-1	Brain	1-1	1	1	1	0.795880512679944	QLSALHR	1xGln->pyro-Glu [N-Term]	Q9CZM2	60S ribosomal protein L15	807.44716	light	26.0484797439216
f1	20171221_Baeza_DevAtlas_Brain_1-1	Brain	1-1	1	1	1	0.795880512679944	QQLEQQQR	""	P83510	Traf2 and NCK-interacting protein kinase	1057.5385	light	20.1762635606904
f1	20171221_Baeza_DevAtlas_Brain_1-1	Brain	1-1	1	1	1	0.795880512679944	HWDISSSER	""	Q91XI1	tRNA-dihydrouridine(47) synthase [NAD(P)(+)]-like	1116.50686	light	21.7737940875004
f1	20171221_Baeza_DevAtlas_Brain_1-1	Brain	1-1	1	1	1	0.795880512679944	QLPLVKPYLR	""	Q68FD5	Clathrin heavy chain 1	1226.76195	light	26.3798446136426
f1	20171221_Baeza_DevAtlas_Brain_1-1	Brain	1-1	1	1	1	0.795880512679944	QLLTDFCTHLPNLPDSTAK	1xCarbamidomethyl [C7]; 1xGln->pyro-Glu [N-Term]	O88544	COP9 signalosome complex subunit 4	2154.05358	light
f1	20171221_Baeza_DevAtlas_Brain_1-1	Brain	1-1	1	1	1	0.795880512679944	QLLTDFCTHLPNLPDSTAK	1xCarbamidomethyl [C7]	O88544	COP9 signalosome complex subunit 4	2171.08013	light	24.8369617362467
f1	20171221_Baeza_DevAtlas_Brain_1-1	Brain	1-1	1	1	1	0.795880512679944	KAALEYLEDIDLK	""	Q9CYH2	Redox-regulatory protein FAM213A	1520.82065	light
f1	20171221_Baeza_DevAtlas_Brain_1-1	Brain	1-1	1	1	1	0.795880512679944	KAALEAQNALHNIK	""	Q9Z0H4-1; Q9Z0H4-6	CUGBP Elav-like family member 2;Isoform 6 of CUGBP Elav-like family member 2	1520.85435	light	25.3246409509261
f1	20171221_Baeza_DevAtlas_Brain_1-1	Brain	1-1	1	1	1	0.795880512679944	KAALCAVHVIR	1xCarbamidomethyl [C5]	P22892	AP-1 complex subunit gamma-1	1237.71977	light	21.7956693138114
f1	20171221_Baeza_DevAtlas_Brain_1-1	Brain	1-1	1	1	1	0.795880512679944	QLIVANAGDSR	""	Q61074	Protein phosphatase 1G	1143.61166	light	26.0353893314933
f1	20171221_Baeza_DevAtlas_Brain_1-1	Brain	1-1	1	1	1	0.795880512679944	KAAEVLNK	""	Q9D0E1	Heterogeneous nuclear ribonucleoprotein M	872.51999	light	23.1327846156954
f1	20171221_Baeza_DevAtlas_Brain_1-1	Brain	1-1	1	1	1	0.795880512679944	QIIVDPLSFSEER	""	P26231	Catenin alpha-1	1532.7955	light	24.3094255599242
f1	20171221_Baeza_DevAtlas_Brain_1-1	Brain	1-1	1	1	1	0.795880512679944	QIIVEEAK	""	P45591	Cofilin-2	929.53022	light	26.5112963837431
f1	20171221_Baeza_DevAtlas_Brain_1-1	Brain	1-1	1	1	1	0.795880512679944	QLIVELVVNK	""	O88935-1	Isoform IB of Synapsin-1	1154.71434	light	21.3092921826842
f1	20171221_Baeza_DevAtlas_Brain_1-1	Brain	1-1	1	1	1	0.795880512679944	KAAAQLLQSQAQQSGAQQTK	""	Q8C1B7	Septin-11	2085.1047	light	21.8993694626549
f1	20171221_Baeza_DevAtlas_Brain_1-1	Brain	1-1	1	1	1	0.795880512679944	KAAAPAPEEEMDECEQALAAEPK	1xCarbamidomethyl [C14]	Q9D8N0	elongation factor 1-gamma	2485.12213	light	26.0939760118624
f1	20171221_Baeza_DevAtlas_Brain_1-1	Brain	1-1	1	1	1	0.795880512679944	QILVGDIGDTVEDPYTSFVK	1xGln->pyro-Glu [N-Term]	P45591	Cofilin-2	2179.08051	light	23.6604653707625
f1	20171221_Baeza_DevAtlas_Brain_1-1	Brain	1-1	1	1	1	0.795880512679944	KAAALEFLNR	""	Q60864	stress-induced-phosphoprotein 1	1132.64732	light	26.2756613669939
f1	20171221_Baeza_DevAtlas_Brain_1-1	Brain	1-1	1	1	1	0.795880512679944	KAAALEAMKDYTK	""	Q60864	stress-induced-phosphoprotein 1	1439.75628	light	23.796065770075
f1	20171221_Baeza_DevAtlas_Brain_1-1	Brain	1-1	1	1	1	0.795880512679944	KAAALEAMK	""	Q60864	stress-induced-phosphoprotein 1	932.52336	light	23.9170654475346
f1	20171221_Baeza_DevAtlas_Brain_1-1	Brain	1-1	1	1	1	0.795880512679944	QILVGDIGDTVEDPYTSFVK	""	P45591	Cofilin-2	2196.10706	light	28.87890855766
f1	20171221_Baeza_DevAtlas_Brain_1-1	Brain	1-1	1	1	1	0.795880512679944	QLIVGVNK	1xGln->pyro-Glu [N-Term]	P10126; P62631	Elongation factor 1-alpha 1;Elongation factor 1-alpha 2	853.51418	light	22.7231822117441
f1	20171221_Baeza_DevAtlas_Brain_1-1	Brain	1-1	1	1	1	0.795880512679944	HYYTGTQGLIFVVDCADRDR	1xCarbamidomethyl [C15]	P62331	ADP-ribosylation factor 6	2386.12445	light	22.7348239219885
f1	20171221_Baeza_DevAtlas_Brain_1-1	Brain	1-1	1	1	1	0.795880512679944	HYYSITINYR	""	O35593	26S proteasome non-ATPase regulatory subunit 14	1329.65861	light	24.6354656108398
f1	20171221_Baeza_DevAtlas_Brain_1-1	Brain	1-1	1	1	1	0.795880512679944	QLIVGVNK	""	P10126; P62631	Elongation factor 1-alpha 1;Elongation factor 1-alpha 2	870.54073	light	30.9952231074445
f1	20171221_Baeza_DevAtlas_Brain_1-1	Brain	1-1	1	1	1	0.795880512679944	HYYEVSCHDQGLCR	2xCarbamidomethyl [C7; C13]	Q91VR5	ATP-dependent RNA helicase DDX1	1823.75881	light	23.8451969926545
f1	20171221_Baeza_DevAtlas_Brain_1-1	Brain	1-1	1	1	1	0.795880512679944	HYYESEALTIPSKDWTK	""	Q06770	corticosteroid-binding globulin	2068.0022	light
f1	20171221_Baeza_DevAtlas_Brain_1-1	Brain	1-1	1	1	1	0.795880512679944	QLIVGVNKMDSTEPPYSQK	""	P10126	Elongation factor 1-alpha 1	2134.08488	light	26.1706399090349
f1	20171221_Baeza_DevAtlas_Brain_1-1	Brain	1-1	1	1	1	0.795880512679944	QLIVPSEQGGALSR	""	Q9JME5	AP-3 complex subunit beta-2	1454.79617	light	23.8155828475497
f1	20171221_Baeza_DevAtlas_Brain_1-1	Brain	1-1	1	1	1	0.795880512679944	QLLSYITK	""	Q8K2Z4-1	condensin complex subunit 1	965.56661	light	22.5982618857161
f1	20171221_Baeza_DevAtlas_Brain_1-1	Brain	1-1	1	1	1	0.795880512679944	HYVLQELVETER	""	Q0KL02	Triple functional domain protein	1515.78018	light
f1	20171221_Baeza_DevAtlas_Brain_1-1	Brain	1-1	1	1	1	0.795880512679944	QLLSNELLLTQMEK	""	Q924C1	exportin-5	1659.89858	light	23.4300120812299
f1	20171221_Baeza_DevAtlas_Brain_1-1	Brain	1-1	1	1	1	0.795880512679944	KACADATLSQITNNIDPVGR	1xCarbamidomethyl [C3]	P62874	Guanine nucleotide-binding protein G(I)/G(S)/G(T) subunit beta-1	2144.07644	light	27.1135971419957
f1	20171221_Baeza_DevAtlas_Brain_1-1	Brain	1-1	1	1	1	0.795880512679944	KAELEENQR	""	Q61687	transcriptional regulator ATRX	1116.56438	light	19.3282440365504
f1	20171221_Baeza_DevAtlas_Brain_1-1	Brain	1-1	1	1	1	0.795880512679944	QLLQANPILEAFGNAK	""	O08638-1; Q8VDD5; Q6URW6-1	Myosin-11;Myosin-9;myosin-14	1726.94865	light	24.7490794764217
f1	20171221_Baeza_DevAtlas_Brain_1-1	Brain	1-1	1	1	1	0.795880512679944	QLLQANPILESFGNAK	1xGln->pyro-Glu [N-Term]	Q61879	Myosin-10	1725.91701	light	23.794857660863
f1	20171221_Baeza_DevAtlas_Brain_1-1	Brain	1-1	1	1	1	0.795880512679944	KAEGAGTEEEGTPK	""	Q91XV3	Brain acid soluble protein 1	1403.66488	light	25.3327809992384
f1	20171221_Baeza_DevAtlas_Brain_1-1	Brain	1-1	1	1	1	0.795880512679944	KAEEELGELEAK	""	Q9CW03	Structural maintenance of chromosomes protein 3	1345.68455	light	23.2935551409158
f1	20171221_Baeza_DevAtlas_Brain_1-1	Brain	1-1	1	1	1	0.795880512679944	KAEAQIAAK	""	P05202	"Aspartate aminotransferase	mitochondrial"	929.54146	light
f1	20171221_Baeza_DevAtlas_Brain_1-1	Brain	1-1	1	1	1	0.795880512679944	KAEALAQISAAFEDLEQALQQR	""	Q9R1R2	Tripartite motif-containing protein 3	2430.26233	light
f1	20171221_Baeza_DevAtlas_Brain_1-1	Brain	1-1	1	1	1	0.795880512679944	KAEAGAGSATEFQFR	""	P63325	40S ribosomal protein S10	1569.7656	light	26.2343323613593
f1	20171221_Baeza_DevAtlas_Brain_1-1	Brain	1-1	1	1	1	0.795880512679944	QLLQANPILESFGNAK	""	Q61879	Myosin-10	1742.94356	light	25.8472732131706
f1	20171221_Baeza_DevAtlas_Brain_1-1	Brain	1-1	1	1	1	0.795880512679944	QLLQLLTTYIVR	""	A2AN08	e3 ubiquitin-protein ligase UBR4	1460.88353	light	23.9745506049167
f1	20171221_Baeza_DevAtlas_Brain_1-1	Brain	1-1	1	1	1	0.795880512679944	QIIQQNPSLLPALLQQIGR	1xGln->pyro-Glu [N-Term]	P54728	UV excision repair protein RAD23 homolog B	2113.2128	light
f1	20171221_Baeza_DevAtlas_Brain_1-1	Brain	1-1	1	1	1	0.795880512679944	QIIQQNPSLLPALLQQIGR	""	P54728	UV excision repair protein RAD23 homolog B	2130.23935	light	26.3637351448064
f1	20171221_Baeza_DevAtlas_Brain_1-1	Brain	1-1	1	1	1	0.795880512679944	KADTTTPTTSAITASR	""	Q8K2F0	bromodomain-containing protein 3	1621.83915	light
f1	20171221_Baeza_DevAtlas_Brain_1-1	Brain	1-1	1	1	1	0.795880512679944	KADSDSEDKGEESKPK	""	P83917	Chromobox protein homolog 1	1749.81373	light	17.6040519573872
f1	20171221_Baeza_DevAtlas_Brain_1-1	Brain	1-1	1	1	1	0.795880512679944	KADNVVNIAR	""	""	""	1099.62183	light	21.9493238453271
f1	20171221_Baeza_DevAtlas_Brain_1-1	Brain	1-1	1	1	1	0.795880512679944	QILSADLR	""	Q11011	puromycin-sensitive aminopeptidase	915.52581	light	26.0202381868715
f1	20171221_Baeza_DevAtlas_Brain_1-1	Brain	1-1	1	1	1	0.795880512679944	KADLVNR	""	Q9WU78	Programmed cell death 6-interacting protein	815.47338	light	21.6543829468764
f1	20171221_Baeza_DevAtlas_Brain_1-1	Brain	1-1	1	1	1	0.795880512679944	KADIGVAMGIAGSDVSK	""	Q6PIC6	Sodium/potassium-transporting ATPase subunit alpha-3	1618.84688	light	21.6394991439564
f1	20171221_Baeza_DevAtlas_Brain_1-1	Brain	1-1	1	1	1	0.795880512679944	KADIDLTKR	""	P62270	40S ribosomal protein S18	1059.61568	light	23.9659598558822
f1	20171221_Baeza_DevAtlas_Brain_1-1	Brain	1-1	1	1	1	0.795880512679944	KADIDLTK	""	P62270	40S ribosomal protein S18	903.51457	light	26.2201926102308
f1	20171221_Baeza_DevAtlas_Brain_1-1	Brain	1-1	1	1	1	0.795880512679944	KADGYNQPDSK	""	""	""	1222.56986	light	21.5751430886783
f1	20171221_Baeza_DevAtlas_Brain_1-1	Brain	1-1	1	1	1	0.795880512679944	KADGVKPQTNSTK	""	P28652	Calcium/calmodulin-dependent protein kinase type II subunit beta	1373.73832	light	19.2139893952782
f1	20171221_Baeza_DevAtlas_Brain_1-1	Brain	1-1	1	1	1	0.795880512679944	KADEVLEILK	""	Q6P4T2	U5 small nuclear ribonucleoprotein 200 kDa helicase	1157.67762	light	25.016244488793
f1	20171221_Baeza_DevAtlas_Brain_1-1	Brain	1-1	1	1	1	0.795880512679944	KACQIFVR	1xCarbamidomethyl [C3]	Q9D0E1	Heterogeneous nuclear ribonucleoprotein M	1021.56115	light	26.1658779674111
f1	20171221_Baeza_DevAtlas_Brain_1-1	Brain	1-1	1	1	1	0.795880512679944	KACGDSTLTQITAGLDPVGR	1xCarbamidomethyl [C3]	P62880	Guanine nucleotide-binding protein G(I)/G(S)/G(T) subunit beta-2	2060.04408	light
f1	20171221_Baeza_DevAtlas_Brain_1-1	Brain	1-1	1	1	1	0.795880512679944	KAAWEAYLSR	""	P13439	uridine 5'-monophosphate synthase	1194.62658	light
f1	20171221_Baeza_DevAtlas_Brain_1-1	Brain	1-1	1	1	1	0.795880512679944	QLLVQQLGLTEK	""	Q8R4H2	Rho guanine nucleotide exchange factor 12	1369.80494	light	22.4548656724427
f1	20171221_Baeza_DevAtlas_Brain_1-1	Brain	1-1	1	1	1	0.795880512679944	HYTEAIK	""	Q60864	stress-induced-phosphoprotein 1	861.44649	light	25.0243035861081
f1	20171221_Baeza_DevAtlas_Brain_1-1	Brain	1-1	1	1	1	0.795880512679944	HYSLDDWK	""	Q9DCZ1	GMP reductase 1	1063.48434	light	20.4262938074788
f1	20171221_Baeza_DevAtlas_Brain_1-1	Brain	1-1	1	1	1	0.795880512679944	QINLSNIR	""	Q78PY7	staphylococcal nuclease domain-containing protein 1	957.5476	light	28.3349280594218
f1	20171221_Baeza_DevAtlas_Brain_1-1	Brain	1-1	1	1	1	0.795880512679944	QLNNLALLCQNQGK	1xCarbamidomethyl [C9]	Q9DBS5; O88447	Kinesin light chain 4;Kinesin light chain 1	1613.8428	light	24.9582998556148
f1	20171221_Baeza_DevAtlas_Brain_1-1	Brain	1-1	1	1	1	0.795880512679944	HYEDGYPGGSDNYGSLSR	""	P30999-1; P30999-3	Catenin delta-1;Isoform 3 of Catenin delta-1	1973.82602	light	22.9346806876455
f1	20171221_Baeza_DevAtlas_Brain_1-1	Brain	1-1	1	1	1	0.795880512679944	HYEDFPK	""	Q91YR7	Pre-mRNA-processing factor 6	935.42576	light	24.2190919873068
f1	20171221_Baeza_DevAtlas_Brain_1-1	Brain	1-1	1	1	1	0.795880512679944	HYCYPHFTCAVDTENIR	2xCarbamidomethyl [C3; C9]	P63094	Guanine nucleotide-binding protein G(s) subunit alpha isoforms short	2182.94332	light	22.8668613131555
f1	20171221_Baeza_DevAtlas_Brain_1-1	Brain	1-1	1	1	1	0.795880512679944	HYASEEIKEK	""	Q62261-1	"Spectrin beta chain	non-erythrocytic 1"	1233.61099	light
f1	20171221_Baeza_DevAtlas_Brain_1-1	Brain	1-1	1	1	1	0.795880512679944	HYAMQEAK	""	Q8BP92	Reticulocalbin-2	977.45093	light	24.4227889532465
f1	20171221_Baeza_DevAtlas_Brain_1-1	Brain	1-1	1	1	1	0.795880512679944	HYALNVPLYTHFTSPIR	""	Q8CI75	DIS3-like exonuclease 2	2029.06541	light	22.4923276598108
f1	20171221_Baeza_DevAtlas_Brain_1-1	Brain	1-1	1	1	1	0.795880512679944	HYAHTDCPGHADYVK	1xCarbamidomethyl [C7]	Q8BFR5	"elongation factor Tu	mitochondrial"	1770.76528	light
f1	20171221_Baeza_DevAtlas_Brain_1-1	Brain	1-1	1	1	1	0.795880512679944	QINNIFLR	""	Q6PD03; Q61151	Serine/threonine-protein phosphatase 2A 56 kDa regulatory subunit alpha isoform;Serine/threonine-protein phosphatase 2A 56 kDa regulatory subunit epsilon isoform	1017.58399	light	23.1709165037125
f1	20171221_Baeza_DevAtlas_Brain_1-1	Brain	1-1	1	1	1	0.795880512679944	QINPTLGSQEDFKDLLQSAK	""	P10852-2	Isoform 2 of 4F2 cell-surface antigen heavy chain	2232.15065	light	24.4512036900248
f1	20171221_Baeza_DevAtlas_Brain_1-1	Brain	1-1	1	1	1	0.795880512679944	QLNPVWLR	""	Q9JI39	"ATP-binding cassette sub-family B member 10	mitochondrial"	1025.58908	light
f1	20171221_Baeza_DevAtlas_Brain_1-1	Brain	1-1	1	1	1	0.795880512679944	QINVSTDDSEVK	""	Q9DAW6	U4/U6 small nuclear ribonucleoprotein Prp4	1334.64341	light	23.3167763511696
f1	20171221_Baeza_DevAtlas_Brain_1-1	Brain	1-1	1	1	1	0.795880512679944	QINWTVLYR	1xGln->pyro-Glu [N-Term]	Q8BP67	60S ribosomal protein L24	1175.62077	light	25.0594398575912
f1	20171221_Baeza_DevAtlas_Brain_1-1	Brain	1-1	1	1	1	0.795880512679944	HWPFMVVNDAGRPK	""	P63017	Heat shock cognate 71 kDa protein	1653.83184	light	29.3378898882721
f1	20171221_Baeza_DevAtlas_Brain_1-1	Brain	1-1	1	1	1	0.795880512679944	HWPFMVVNDAGR	""	P63017	Heat shock cognate 71 kDa protein	1428.68411	light	25.0198085751576
f1	20171221_Baeza_DevAtlas_Brain_1-1	Brain	1-1	1	1	1	0.795880512679944	QINWTVLYR	""	Q8BP67	60S ribosomal protein L24	1192.64732	light	28.3063749257592
f1	20171221_Baeza_DevAtlas_Brain_1-1	Brain	1-1	1	1	1	0.795880512679944	HWLNQNLPISSGK	""	Q99J99	3-mercaptopyruvate sulfurtransferase	1493.78594	light	23.6517049472753
f1	20171221_Baeza_DevAtlas_Brain_1-1	Brain	1-1	1	1	1	0.795880512679944	HWILPQDYDHAQAEAR	""	Q05186	Reticulocalbin-1	1949.92528	light	22.9493633898831
f1	20171221_Baeza_DevAtlas_Brain_1-1	Brain	1-1	1	1	1	0.795880512679944	HWLDSPWPGFFTLDGQPR	""	Q60597	"2-oxoglutarate dehydrogenase	mitochondrial"	2156.03483	light
f1	20171221_Baeza_DevAtlas_Brain_1-1	Brain	1-1	1	1	1	0.795880512679944	QLPDKWQHDLFDSGFGGGAGVETGGK	1xGln->pyro-Glu [N-Term]	O08583-1	THO complex subunit 4	2686.25322	light	24.5512257257139
f1	20171221_Baeza_DevAtlas_Brain_1-1	Brain	1-1	1	1	1	0.795880512679944	HWGGNVLGPK	""	P12970	60S ribosomal protein L7a	1064.56359	light
f1	20171221_Baeza_DevAtlas_Brain_1-1	Brain	1-1	1	1	1	0.795880512679944	QLPDKWQHDLFDSGFGGGAGVETGGK	""	O08583-1	THO complex subunit 4	2703.27977	light	25.2912991570938
f1	20171221_Baeza_DevAtlas_Brain_1-1	Brain	1-1	1	1	1	0.795880512679944	QLPLVKPYLR	1xGln->pyro-Glu [N-Term]	Q68FD5	Clathrin heavy chain 1	1209.73541	light	25.5226716786807
f1	20171221_Baeza_DevAtlas_Brain_1-1	Brain	1-1	1	1	1	0.795880512679944	HWEEILQQSLWER	""	P58281-1	"Dynamin-like 120 kDa protein	mitochondrial"	1753.86564	light
f1	20171221_Baeza_DevAtlas_Brain_1-1	Brain	1-1	1	1	1	0.795880512679944	HYFQNTQGLIFVVDSNDR	""	P61750; P84078; Q8BSL7; P84084	ADP-ribosylation factor 4;ADP-ribosylation factor 1;ADP-ribosylation factor 2;ADP-ribosylation factor 5	2153.04104	light	24.525482605572
f1	20171221_Baeza_DevAtlas_Brain_1-1	Brain	1-1	1	1	1	0.795880512679944	HYFQNTQGLIFVVDSNDRER	""	P61750; P84078; Q8BSL7; P84084	ADP-ribosylation factor 4;ADP-ribosylation factor 1;ADP-ribosylation factor 2;ADP-ribosylation factor 5	2438.18475	light	26.6927249811765
f1	20171221_Baeza_DevAtlas_Brain_1-1	Brain	1-1	1	1	1	0.795880512679944	QINIHNLSAFYDSDLFK	""	P97310	DNA replication licensing factor mcm2	2025.00762	light	23.8923099914348
f1	20171221_Baeza_DevAtlas_Brain_1-1	Brain	1-1	1	1	1	0.795880512679944	QINHIFYR	""	""	""	1090.57924	light	21.5547626095566
f1	20171221_Baeza_DevAtlas_Brain_1-1	Brain	1-1	1	1	1	0.795880512679944	HYQINQQWER	""	P11276	fibronectin	1401.66582	light
f1	20171221_Baeza_DevAtlas_Brain_1-1	Brain	1-1	1	1	1	0.795880512679944	HYQGTVDK	""	O08599	Syntaxin-binding protein 1	947.45812	light
f1	20171221_Baeza_DevAtlas_Brain_1-1	Brain	1-1	1	1	1	0.795880512679944	HYQEEGQGTEVVQGVLLGLVVEDR	""	Q91WK2	Eukaryotic translation initiation factor 3 subunit H	2654.34203	light	22.7368332646459
f1	20171221_Baeza_DevAtlas_Brain_1-1	Brain	1-1	1	1	1	0.795880512679944	QLIYNYPEQLFGAAGVMAIEHADFAGVER	""	P80314	T-complex protein 1 subunit beta	3209.57244	light	25.1741296152754
f1	20171221_Baeza_DevAtlas_Brain_1-1	Brain	1-1	1	1	1	0.795880512679944	QIMENAEINNIIK	""	Q01320; Q64511	DNA topoisomerase 2-alpha;DNA topoisomerase 2-beta	1529.7992	light	23.8617466950661
f1	20171221_Baeza_DevAtlas_Brain_1-1	Brain	1-1	1	1	1	0.795880512679944	HYNLETTVPQVNNFVIFEGFFAHQHPPAR	""	Q8K341-2	Isoform 2 of Alpha-tubulin N-acetyltransferase 1	3409.6865	light
f1	20171221_Baeza_DevAtlas_Brain_1-1	Brain	1-1	1	1	1	0.795880512679944	HYNGEAYEDDEHHPR	""	P63037	DnaJ homolog subfamily A member 1	1868.75828	light	21.4538623724096
f1	20171221_Baeza_DevAtlas_Brain_1-1	Brain	1-1	1	1	1	0.795880512679944	QINDIQLSR	1xGln->pyro-Glu [N-Term]	Q9QZD9	Eukaryotic translation initiation factor 3 subunit I	1069.56365	light	22.0886818247518
f1	20171221_Baeza_DevAtlas_Brain_1-1	Brain	1-1	1	1	1	0.795880512679944	QINDIQLSR	""	Q9QZD9	Eukaryotic translation initiation factor 3 subunit I	1086.5902	light	25.7238287132401
f1	20171221_Baeza_DevAtlas_Brain_1-1	Brain	1-1	1	1	1	0.795880512679944	QLNDLWDQIEQAHLELR	1xGln->pyro-Glu [N-Term]	Q6A068	Cell division cycle 5-like protein	2104.04579	light
f1	20171221_Baeza_DevAtlas_Brain_1-1	Brain	1-1	1	1	1	0.795880512679944	QLNDLWDQIEQAHLELR	""	Q6A068	Cell division cycle 5-like protein	2121.07234	light	23.8498802816853
f1	20171221_Baeza_DevAtlas_Brain_1-1	Brain	1-1	1	1	1	0.795880512679944	HYILDLLR	""	Q5SW19-1	Clustered mitochondria protein homolog	1042.60439	light	22.4298426729921
f1	20171221_Baeza_DevAtlas_Brain_1-1	Brain	1-1	1	1	1	0.795880512679944	HWDQDDDFEFTGSHLTVR	""	Q6ZQ88	Lysine-specific histone demethylase 1A	2204.96319	light	23.3274042104659
f1	20171221_Baeza_DevAtlas_Brain_1-1	Brain	1-1	1	1	1	0.795880512679944	QLNENKQER	1xGln->pyro-Glu [N-Term]	P26369	Splicing factor U2AF 65 kDa subunit	1141.55963	light	23.4125056614017
f1	20171221_Baeza_DevAtlas_Brain_1-1	Brain	1-1	1	1	1	0.795880512679944	HYLFYDGESVSGK	""	P40336	Vacuolar protein sorting-associated protein 26A	1501.69578	light	21.0182061227337
f1	20171221_Baeza_DevAtlas_Brain_1-1	Brain	1-1	1	1	1	0.795880512679944	HYLFDVQR	""	Q9CQQ7	"ATP synthase F(0) complex subunit B1	mitochondrial"	1077.5476	light
f1	20171221_Baeza_DevAtlas_Brain_1-1	Brain	1-1	1	1	1	0.795880512679944	HYLDQLNHILGILGSPSQEDLNCIINMK	1xCarbamidomethyl [C23]	Q63844	mitogen-activated protein kinase 3	3235.62383	light	20.8179466364707
f1	20171221_Baeza_DevAtlas_Brain_1-1	Brain	1-1	1	1	1	0.795880512679944	HYLDQLNHILGILGSPSQEDLNCIINLK	1xCarbamidomethyl [C23]	P63085	mitogen-activated protein kinase 1	3217.66741	light	24.7840966805073
f1	20171221_Baeza_DevAtlas_Brain_1-1	Brain	1-1	1	1	1	0.795880512679944	HYLDFINHYANLFHEK	""	Q9JHU4	Cytoplasmic dynein 1 heavy chain 1	2060.99772	light	25.0170048683916
f1	20171221_Baeza_DevAtlas_Brain_1-1	Brain	1-1	1	1	1	0.795880512679944	HYGVNCDDWLLR	1xCarbamidomethyl [C6]	Q8CHC4	Synaptojanin-1	1547.70597	light	22.6585345696198
f1	20171221_Baeza_DevAtlas_Brain_1-1	Brain	1-1	1	1	1	0.795880512679944	QLNENQVR	""	P62715	serine/threonine-protein phosphatase 2A catalytic subunit beta isoform	1000.51703	light	20.5458577918029
f1	20171221_Baeza_DevAtlas_Brain_1-1	Brain	1-1	1	1	1	0.795880512679944	HYGQFTCEGCK	2xCarbamidomethyl [C7; C10]	Q60632; P43135	coup transcription factor 1;COUP transcription factor 2	1386.55653	light	21.8372394760116
f1	20171221_Baeza_DevAtlas_Brain_1-1	Brain	1-1	1	1	1	0.795880512679944	HYGPGWVSMANAGK	""	P24369	peptidyl-prolyl cis-trans isomerase B	1474.68959	light	26.2027004770623
f1	20171221_Baeza_DevAtlas_Brain_1-1	Brain	1-1	1	1	1	0.795880512679944	HYGITSPISLAAPK	""	Q61183-1	Poly(A) polymerase alpha	1454.80019	light	22.8194842896805
f1	20171221_Baeza_DevAtlas_Brain_1-1	Brain	1-1	1	1	1	0.795880512679944	HYGGLTGLNK	""	Q9DBJ1	Phosphoglycerate mutase 1	1059.55817	light	28.3893204257416
f1	20171221_Baeza_DevAtlas_Brain_1-1	Brain	1-1	1	1	1	0.795880512679944	HYGFQLYQSDPSGNYGGWK	""	Q9R1P0	Proteasome subunit alpha type-4	2203.98319	light	25.8349641177743
f1	20171221_Baeza_DevAtlas_Brain_1-1	Brain	1-1	1	1	1	0.795880512679944	QLNENKQER	""	P26369	Splicing factor U2AF 65 kDa subunit	1158.58617	light	21.9911929426188
f1	20171221_Baeza_DevAtlas_Brain_1-1	Brain	1-1	1	1	1	0.795880512679944	QQLETEK	""	P26040	Ezrin	875.44689	light	21.6353349660484
f1	20171221_Baeza_DevAtlas_Brain_1-1	Brain	1-1	1	1	1	0.795880512679944	QQLGPNSGEVESHLSFLEK	""	P06728	Apolipoprotein A-IV	2099.04037	light
f1	20171221_Baeza_DevAtlas_Brain_1-1	Brain	1-1	1	1	1	0.795880512679944	QQIGSSAMPYK	""	P54822	adenylosuccinate lyase	1209.59323	light	23.275715885316
f1	20171221_Baeza_DevAtlas_Brain_1-1	Brain	1-1	1	1	1	0.795880512679944	HDSEQDNSDNNTIFVQGLGENVTIESVADYFK	""	P56959	RNA-binding protein FUS	3585.6252	light	26.4973527716436
f1	20171221_Baeza_DevAtlas_Brain_1-1	Brain	1-1	1	1	1	0.795880512679944	HDSATSFVDAGNAYK	""	P28663	Beta-soluble NSF attachment protein	1582.71323	light	22.4813815095831
f1	20171221_Baeza_DevAtlas_Brain_1-1	Brain	1-1	1	1	1	0.795880512679944	QVLIRPCSK	1xCarbamidomethyl [C7]; 1xGln->pyro-Glu [N-Term]	P62245	40S ribosomal protein S15a	1083.59793	light	24.8052334557336
f1	20171221_Baeza_DevAtlas_Brain_1-1	Brain	1-1	1	1	1	0.795880512679944	QVLIRPCSK	1xCarbamidomethyl [C7]	P62245	40S ribosomal protein S15a	1100.62447	light	24.6599874569645
f1	20171221_Baeza_DevAtlas_Brain_1-1	Brain	1-1	1	1	1	0.795880512679944	QVLLSAAEAAEVILR	""	P80314	T-complex protein 1 subunit beta	1582.91628	light	26.6351491366666
f1	20171221_Baeza_DevAtlas_Brain_1-1	Brain	1-1	1	1	1	0.795880512679944	HDMLAWVNDSLHLNYTK	""	Q6PER3	Microtubule-associated protein RP/EB family member 3	2056.99092	light	22.9620497045366
f1	20171221_Baeza_DevAtlas_Brain_1-1	Brain	1-1	1	1	1	0.795880512679944	HDMLAWINESLQLNLTK	""	Q61166	Microtubule-associated protein RP/EB family member 1	2026.04262	light	24.3234774454658
f1	20171221_Baeza_DevAtlas_Brain_1-1	Brain	1-1	1	1	1	0.795880512679944	QVLLSEPQEAAALYR	""	Q8R146	Acylamino-acid-releasing enzyme	1687.90136	light	23.7150170515325
f1	20171221_Baeza_DevAtlas_Brain_1-1	Brain	1-1	1	1	1	0.795880512679944	HDLNPLIK	""	Q07113	Cation-independent mannose-6-phosphate receptor	949.54654	light
f1	20171221_Baeza_DevAtlas_Brain_1-1	Brain	1-1	1	1	1	0.795880512679944	QVINNACATQAIVSVLLNCTHQDVHLGETLSEFK	2xCarbamidomethyl [C7; C19]	Q9WUP7-1	Ubiquitin carboxyl-terminal hydrolase isozyme L5	3809.89492	light	23.0567698330798
f1	20171221_Baeza_DevAtlas_Brain_1-1	Brain	1-1	1	1	1	0.795880512679944	HDLLLAR	""	Q6IR34-1	G-protein-signaling modulator 1	837.49411	light	25.4880548438026
f1	20171221_Baeza_DevAtlas_Brain_1-1	Brain	1-1	1	1	1	0.795880512679944	HDIIGEFK	""	P46096	Synaptotagmin-1	958.49926	light
f1	20171221_Baeza_DevAtlas_Brain_1-1	Brain	1-1	1	1	1	0.795880512679944	QVLPFLLR	""	""	""	985.61931	light
f1	20171221_Baeza_DevAtlas_Brain_1-1	Brain	1-1	1	1	1	0.795880512679944	HDLGHFMLR	""	Q923D2	flavin reductase (NADPH)	1125.56221	light	22.4768581068397
f1	20171221_Baeza_DevAtlas_Brain_1-1	Brain	1-1	1	1	1	0.795880512679944	HDLDLICR	1xCarbamidomethyl [C7]	P63087-2; P62137; P62141	Isoform Gamma-2 of Serine/threonine-protein phosphatase PP1-gamma catalytic subunit;serine/threonine-protein phosphatase PP1-alpha catalytic subunit;Serine/threonine-protein phosphatase PP1-beta catalytic subunit	1041.51459	light	27.8631717370614
f1	20171221_Baeza_DevAtlas_Brain_1-1	Brain	1-1	1	1	1	0.795880512679944	HDIAFVEFENDGQAGAAR	""	Q9CQI7	U2 small nuclear ribonucleoprotein B''	1946.89913	light	23.0809740750963
f1	20171221_Baeza_DevAtlas_Brain_1-1	Brain	1-1	1	1	1	0.795880512679944	QVIPGLEQSLLDMCVGEK	1xCarbamidomethyl [C14]	Q9D1M7	Peptidyl-prolyl cis-trans isomerase FKBP11	2016.01402	light	24.2054557150057
f1	20171221_Baeza_DevAtlas_Brain_1-1	Brain	1-1	1	1	1	0.795880512679944	QVLQGLDYLHSK	""	O54781	SRSF protein kinase 2	1400.75324	light
f1	20171221_Baeza_DevAtlas_Brain_1-1	Brain	1-1	1	1	1	0.795880512679944	HDGYGSHGPLLPLPSR	""	Q921F4-1	Heterogeneous nuclear ribonucleoprotein L-like	1702.86598	light	26.27189566915
f1	20171221_Baeza_DevAtlas_Brain_1-1	Brain	1-1	1	1	1	0.795880512679944	QVIQGLEALKNEHNSILQSLLETLK	""	O88447	Kinesin light chain 1	2818.56728	light	24.4280236884756
f1	20171221_Baeza_DevAtlas_Brain_1-1	Brain	1-1	1	1	1	0.795880512679944	HDFSTVLTVFPILR	""	O35250	Exocyst complex component 7	1644.9108	light	21.8569161601143
f1	20171221_Baeza_DevAtlas_Brain_1-1	Brain	1-1	1	1	1	0.795880512679944	QVIQQNPALLPALLQQLGQENPQLLQQISR	""	P54726	UV excision repair protein RAD23 homolog A	3378.8856	light	22.2222096966256
f1	20171221_Baeza_DevAtlas_Brain_1-1	Brain	1-1	1	1	1	0.795880512679944	QVLVAPGNAGTACAGK	1xCarbamidomethyl [C13]	Q64737	trifunctional purine biosynthetic protein adenosine-3	1513.77914	light	24.7086468372974
f1	20171221_Baeza_DevAtlas_Brain_1-1	Brain	1-1	1	1	1	0.795880512679944	HDELADSLPCAEGEFIFLR	1xCarbamidomethyl [C10]	Q9DBR1	5'-3' exoribonuclease 2	2219.04374	light	22.6077481763622
f1	20171221_Baeza_DevAtlas_Brain_1-1	Brain	1-1	1	1	1	0.795880512679944	HDEGYGPPPPHYEGR	""	Q8R081	Heterogeneous nuclear ribonucleoprotein L	1707.75101	light
f1	20171221_Baeza_DevAtlas_Brain_1-1	Brain	1-1	1	1	1	0.795880512679944	HDSFVPCSEK	1xCarbamidomethyl [C7]	Q68FF6	ARF GTPase-activating protein GIT1	1205.52555	light	22.5151776683763
f1	20171221_Baeza_DevAtlas_Brain_1-1	Brain	1-1	1	1	1	0.795880512679944	QVLYQQSSGHNNR	""	Q99M71	Mammalian ependymin-related protein 1	1530.74078	light	20.63191917055
f1	20171221_Baeza_DevAtlas_Brain_1-1	Brain	1-1	1	1	1	0.795880512679944	QVLIRPC	1xCarbamidomethyl [C7]	P62245	40S ribosomal protein S15a	885.49748	light	26.5208693352602
f1	20171221_Baeza_DevAtlas_Brain_1-1	Brain	1-1	1	1	1	0.795880512679944	QVIIQGFR	""	Q9CW03	Structural maintenance of chromosomes protein 3	960.56253	light	24.4227581298482
f1	20171221_Baeza_DevAtlas_Brain_1-1	Brain	1-1	1	1	1	0.795880512679944	QVLALQSQLADTK	1xGln->pyro-Glu [N-Term]	Q61879	Myosin-10	1397.76347	light	24.0528257258183
f1	20171221_Baeza_DevAtlas_Brain_1-1	Brain	1-1	1	1	1	0.795880512679944	HEEAPGHRPTTNPNASK	""	P97315	Cysteine and glycine-rich protein 1	1842.88415	light	19.9299500850867
f1	20171221_Baeza_DevAtlas_Brain_1-1	Brain	1-1	1	1	1	0.795880512679944	QVLALQSQLADTK	""	Q61879	Myosin-10	1414.79002	light	25.8743614527594
f1	20171221_Baeza_DevAtlas_Brain_1-1	Brain	1-1	1	1	1	0.795880512679944	QVLALQSQLADTKK	1xGln->pyro-Glu [N-Term]	Q61879	Myosin-10	1525.85843	light	22.1576793783755
f1	20171221_Baeza_DevAtlas_Brain_1-1	Brain	1-1	1	1	1	0.795880512679944	QVLALQSQLADTKK	""	Q61879	Myosin-10	1542.88498	light	23.4462833176917
f1	20171221_Baeza_DevAtlas_Brain_1-1	Brain	1-1	1	1	1	0.795880512679944	HECGAAFTSK	1xCarbamidomethyl [C3]	Q3TCH7; A2A432-1	cullin-4A;Cullin-4B	1107.48877	light	20.4009922362089
f1	20171221_Baeza_DevAtlas_Brain_1-1	Brain	1-1	1	1	1	0.795880512679944	QVLASAPTDNNLCHFR	1xCarbamidomethyl [C13]	Q9DCC4	Pyrroline-5-carboxylate reductase 3	1842.89154	light	24.4367034576891
f1	20171221_Baeza_DevAtlas_Brain_1-1	Brain	1-1	1	1	1	0.795880512679944	QVICVYTDDFTDR	1xCarbamidomethyl [C4]	Q8VD62	UPF0696 protein C11orf68 homolog	1631.737	light	21.9907679907674
f1	20171221_Baeza_DevAtlas_Brain_1-1	Brain	1-1	1	1	1	0.795880512679944	QVIDCQLADVNNLGK	1xCarbamidomethyl [C5]	Q9CPY7-1	cytosol aminopeptidase	1686.84795	light	23.7292306138997
f1	20171221_Baeza_DevAtlas_Brain_1-1	Brain	1-1	1	1	1	0.795880512679944	QVLDLEDLVFTQGSHFMANK	""	Q6P4T2	U5 small nuclear ribonucleoprotein 200 kDa helicase	2292.13289	light	22.9863484689329
f1	20171221_Baeza_DevAtlas_Brain_1-1	Brain	1-1	1	1	1	0.795880512679944	HEALLYTWLAEHKPLVLCGPPGSGK	1xCarbamidomethyl [C18]	Q9JHU4	Cytoplasmic dynein 1 heavy chain 1	2773.44942	light	26.4144288532943
f1	20171221_Baeza_DevAtlas_Brain_1-1	Brain	1-1	1	1	1	0.795880512679944	QVLEDFPTISLEFR	""	P53798	squalene synthase	1693.87956	light	23.5206680720979
f1	20171221_Baeza_DevAtlas_Brain_1-1	Brain	1-1	1	1	1	0.795880512679944	QVLFSADDR	""	P05063	Fructose-bisphosphate aldolase C	1050.52145	light	26.3165135642185
f1	20171221_Baeza_DevAtlas_Brain_1-1	Brain	1-1	1	1	1	0.795880512679944	QVLFTPATQAAR	""	A2AN08	e3 ubiquitin-protein ligase UBR4	1302.71646	light	24.1872100905534
f1	20171221_Baeza_DevAtlas_Brain_1-1	Brain	1-1	1	1	1	0.795880512679944	QVLFVPR	""	Q8BK58	HSPB1-associated protein 1	858.5196	light	22.6016133118785
f1	20171221_Baeza_DevAtlas_Brain_1-1	Brain	1-1	1	1	1	0.795880512679944	QVLGQMVIDEELLGDGHSYSPR	1xGln->pyro-Glu [N-Term]	P99026	Proteasome subunit beta type-4	2426.16565	light	23.8710982316491
f1	20171221_Baeza_DevAtlas_Brain_1-1	Brain	1-1	1	1	1	0.795880512679944	QVLGQMVIDEELLGDGHSYSPR	""	P99026	Proteasome subunit beta type-4	2443.1922	light	26.3127060034898
f1	20171221_Baeza_DevAtlas_Brain_1-1	Brain	1-1	1	1	1	0.795880512679944	QVIGTGSFFPK	""	P97447-1	Four and a half LIM domains protein 1	1180.63609	light
f1	20171221_Baeza_DevAtlas_Brain_1-1	Brain	1-1	1	1	1	0.795880512679944	QVLIASHLPSYELR	""	Q5SWU9-1	Acetyl-CoA carboxylase 1	1625.90097	light	23.1342194855467
f1	20171221_Baeza_DevAtlas_Brain_1-1	Brain	1-1	1	1	1	0.795880512679944	QVLLGDQIPK	1xGln->pyro-Glu [N-Term]	Q60692	Proteasome subunit beta type-6	1093.62519	light
f1	20171221_Baeza_DevAtlas_Brain_1-1	Brain	1-1	1	1	1	0.795880512679944	QVLLGDQIPK	""	Q60692	Proteasome subunit beta type-6	1110.65174	light	27.580043676305
f1	20171221_Baeza_DevAtlas_Brain_1-1	Brain	1-1	1	1	1	0.795880512679944	HDVVFLITK	""	Q68FD5	Clathrin heavy chain 1	1071.61971	light	27.5592997119868
f1	20171221_Baeza_DevAtlas_Brain_1-1	Brain	1-1	1	1	1	0.795880512679944	HDVTCTVSGGGR	1xCarbamidomethyl [C5]	Q9D7N3	"28S ribosomal protein S9	mitochondrial"	1245.56406	light
f1	20171221_Baeza_DevAtlas_Brain_1-1	Brain	1-1	1	1	1	0.795880512679944	HDVNLGR	""	Q99PV0	Pre-mRNA-processing-splicing factor 8	810.42168	light	24.8433766165602
f1	20171221_Baeza_DevAtlas_Brain_1-1	Brain	1-1	1	1	1	0.795880512679944	HDTLDASLQSFQQER	""	P08032	"spectrin alpha chain	erythrocytic 1"	1774.83547	light
f1	20171221_Baeza_DevAtlas_Brain_1-1	Brain	1-1	1	1	1	0.795880512679944	HDSPEDVKR	""	Q60864	stress-induced-phosphoprotein 1	1082.52251	light	21.4530805681497
f1	20171221_Baeza_DevAtlas_Brain_1-1	Brain	1-1	1	1	1	0.795880512679944	HEEEEAKAER	""	Q9R1P0	Proteasome subunit alpha type-4	1227.56002	light	19.0113502884319
f1	20171221_Baeza_DevAtlas_Brain_1-1	Brain	1-1	1	1	1	0.795880512679944	QVMEEK	""	Q9Z2U1	Proteasome subunit alpha type-5	763.36547	light	21.1098302558393
f1	20171221_Baeza_DevAtlas_Brain_1-1	Brain	1-1	1	1	1	0.795880512679944	HDDYLVMLK	""	Q9CQE8	UPF0568 protein C14orf166 homolog	1133.56596	light	25.6786952290453
f1	20171221_Baeza_DevAtlas_Brain_1-1	Brain	1-1	1	1	1	0.795880512679944	HCDLQVR	1xCarbamidomethyl [C2]	P23116	Eukaryotic translation initiation factor 3 subunit A	927.44651	light	25.0356439162079
f1	20171221_Baeza_DevAtlas_Brain_1-1	Brain	1-1	1	1	1	0.795880512679944	QVQSLTCEVDALKGTNESLER	1xCarbamidomethyl [C7]; 1xGln->pyro-Glu [N-Term]	P20152	Vimentin	2360.13983	light	24.2299776539215
f1	20171221_Baeza_DevAtlas_Brain_1-1	Brain	1-1	1	1	1	0.795880512679944	HCCPGGFHCSAR	3xCarbamidomethyl [C2; C3; C9]	P28798	Granulins	1445.56197	light	21.0952368405153
f1	20171221_Baeza_DevAtlas_Brain_1-1	Brain	1-1	1	1	1	0.795880512679944	QVQSLTCEVDALKGTNESLER	1xCarbamidomethyl [C7]	P20152	Vimentin	2377.16638	light	23.1177007997181
f1	20171221_Baeza_DevAtlas_Brain_1-1	Brain	1-1	1	1	1	0.795880512679944	QVQSQAHGLQMR	1xGln->pyro-Glu [N-Term]	Q9CU62	structural maintenance of chromosomes protein 1a	1365.66919	light	21.9875753379033
f1	20171221_Baeza_DevAtlas_Brain_1-1	Brain	1-1	1	1	1	0.795880512679944	HCALALANCALHGGQTVQR	2xCarbamidomethyl [C2; C9]	Q6PDS3	Sterile alpha and TIR motif-containing protein 1	2077.01782	light	21.5857890418374
f1	20171221_Baeza_DevAtlas_Brain_1-1	Brain	1-1	1	1	1	0.795880512679944	QVQSQAHGLQMR	""	Q9CU62	structural maintenance of chromosomes protein 1a	1382.69574	light	20.7290995788664
f1	20171221_Baeza_DevAtlas_Brain_1-1	Brain	1-1	1	1	1	0.795880512679944	QVRPVTEK	""	P50516-1	V-type proton ATPase catalytic subunit A	956.55236	light	21.4964773764538
f1	20171221_Baeza_DevAtlas_Brain_1-1	Brain	1-1	1	1	1	0.795880512679944	HAYGDQYR	""	O88844	Isocitrate dehydrogenase [NADP] cytoplasmic	1009.44862	light
f1	20171221_Baeza_DevAtlas_Brain_1-1	Brain	1-1	1	1	1	0.795880512679944	HAVVVGR	""	Q922D8	"C-1-tetrahydrofolate synthase	cytoplasmic"	737.44168	light
f1	20171221_Baeza_DevAtlas_Brain_1-1	Brain	1-1	1	1	1	0.795880512679944	HAVVNLINYQDDAELATR	""	Q02248	Catenin beta-1	2042.03014	light	24.8934643449367
f1	20171221_Baeza_DevAtlas_Brain_1-1	Brain	1-1	1	1	1	0.795880512679944	QVSAAASVVSQALHDLLQHVR	""	Q71LX4	Talin-2	2229.20984	light	20.2683058347793
f1	20171221_Baeza_DevAtlas_Brain_1-1	Brain	1-1	1	1	1	0.795880512679944	HAVTEAEIQK	""	""	""	1125.58986	light	21.9081763609897
f1	20171221_Baeza_DevAtlas_Brain_1-1	Brain	1-1	1	1	1	0.795880512679944	HAVSEGTKAVTKYTSSK	""	Q64475; Q64525; Q9D2U9	Histone H2B type 1-B;Histone H2B type 2-B;Histone H2B type 3-A	1793.9392	light
f1	20171221_Baeza_DevAtlas_Brain_1-1	Brain	1-1	1	1	1	0.795880512679944	QVSDDLTER	""	P67778	Prohibitin	1062.50619	light	25.6046603390348
f1	20171221_Baeza_DevAtlas_Brain_1-1	Brain	1-1	1	1	1	0.795880512679944	HAVSEGTK	""	Q64475; Q64525; Q9D2U9	Histone H2B type 1-B;Histone H2B type 2-B;Histone H2B type 3-A	828.42101	light	19.0362673672414
f1	20171221_Baeza_DevAtlas_Brain_1-1	Brain	1-1	1	1	1	0.795880512679944	HAVSDPSILDSLDLNEDEREVLINNINR	""	Q6ZWX6	Eukaryotic translation initiation factor 2 subunit 1	3190.59747	light	24.0390818234777
f1	20171221_Baeza_DevAtlas_Brain_1-1	Brain	1-1	1	1	1	0.795880512679944	HAVSDPSILDSLDLNEDER	""	Q6ZWX6	Eukaryotic translation initiation factor 2 subunit 1	2125.00438	light	23.068145027654
f1	20171221_Baeza_DevAtlas_Brain_1-1	Brain	1-1	1	1	1	0.795880512679944	QVSDLISVLR	1xGln->pyro-Glu [N-Term]	Q61656	probable ATP-dependent RNA helicase DDX5	1112.631	light	25.307110596737
f1	20171221_Baeza_DevAtlas_Brain_1-1	Brain	1-1	1	1	1	0.795880512679944	HAVDGAVK	""	E9PVA8	eIF-2-alpha kinase activator GCN1	796.43118	light	20.7846244626038
f1	20171221_Baeza_DevAtlas_Brain_1-1	Brain	1-1	1	1	1	0.795880512679944	HATIYPTEEELQAVQK	""	O88532	Zinc finger RNA-binding protein	1856.93887	light	22.3868129247646
f1	20171221_Baeza_DevAtlas_Brain_1-1	Brain	1-1	1	1	1	0.795880512679944	QVSDLISVLR	""	Q61656	probable ATP-dependent RNA helicase DDX5	1129.65755	light	27.5885318810499
f1	20171221_Baeza_DevAtlas_Brain_1-1	Brain	1-1	1	1	1	0.795880512679944	HATALEELSEQLEQAKR	""	Q61879	Myosin-10	1953.00359	light	24.2088567878728
f1	20171221_Baeza_DevAtlas_Brain_1-1	Brain	1-1	1	1	1	0.795880512679944	HATALEELSEQLEQAK	""	Q61879	Myosin-10	1796.90248	light	27.2932243716851
f1	20171221_Baeza_DevAtlas_Brain_1-1	Brain	1-1	1	1	1	0.795880512679944	HASSILPITEFSDITR	""	Q61029; Q61029-3; Q61029-2	"Lamina-associated polypeptide 2	isoforms beta/delta/epsilon/gamma;Isoform Epsilon of Lamina-associated polypeptide 2	isoforms beta/delta/epsilon/gamma;Isoform Delta of Lamina-associated polypeptide 2	isoforms beta/delta/epsilon/gamma"
f1	20171221_Baeza_DevAtlas_Brain_1-1	Brain	1-1	1	1	1	0.795880512679944	QVQSLTCEVDALK	1xCarbamidomethyl [C7]	P20152	Vimentin	1490.75192	light	28.4245043705982
f1	20171221_Baeza_DevAtlas_Brain_1-1	Brain	1-1	1	1	1	0.795880512679944	QVMMFSATLSK	1xGln->pyro-Glu [N-Term]	Q9Z1N5	spliceosome RNA helicase DDX39B	1225.59554	light
f1	20171221_Baeza_DevAtlas_Brain_1-1	Brain	1-1	1	1	1	0.795880512679944	QVQSLTCEVDALK	1xCarbamidomethyl [C7]; 1xGln->pyro-Glu [N-Term]	P20152	Vimentin	1473.72537	light	26.2130733592202
f1	20171221_Baeza_DevAtlas_Brain_1-1	Brain	1-1	1	1	1	0.795880512679944	HCECAEEGTR	2xCarbamidomethyl [C2; C4]	Q6ZQ38	cullin-associated nedd8-dissociated protein 1	1248.4732	light	21.6355745462644
f1	20171221_Baeza_DevAtlas_Brain_1-1	Brain	1-1	1	1	1	0.795880512679944	QVMMFSATLSK	""	Q9Z1N5	spliceosome RNA helicase DDX39B	1242.62209	light	25.7845651585323
f1	20171221_Baeza_DevAtlas_Brain_1-1	Brain	1-1	1	1	1	0.795880512679944	HDDGTQSDSENAGAHR	""	Q6A065	Centrosomal protein of 170 kDa	1696.69059	light
f1	20171221_Baeza_DevAtlas_Brain_1-1	Brain	1-1	1	1	1	0.795880512679944	HDDFEEAFTAQEEK	""	P08032	"spectrin alpha chain	erythrocytic 1"	1695.71329	light
f1	20171221_Baeza_DevAtlas_Brain_1-1	Brain	1-1	1	1	1	0.795880512679944	QVMVVPVGPTCDEYAQK	1xCarbamidomethyl [C11]	Q9D0R2	"Threonine--tRNA ligase	cytoplasmic"	1920.9194	light
f1	20171221_Baeza_DevAtlas_Brain_1-1	Brain	1-1	1	1	1	0.795880512679944	QVNITVQK	""	Q8K2C9	Very-long-chain (3R)-3-hydroxyacyl-CoA dehydratase 3	929.54146	light	24.6621897238949
f1	20171221_Baeza_DevAtlas_Brain_1-1	Brain	1-1	1	1	1	0.795880512679944	QVPNESFFNFFSPLK	""	Q78ZA7	Nucleosome assembly protein 1-like 4	1800.89555	light	26.1293986632718
f1	20171221_Baeza_DevAtlas_Brain_1-1	Brain	1-1	1	1	1	0.795880512679944	QVPVDVVEMK	1xGln->pyro-Glu [N-Term]	Q8JZQ9	Eukaryotic translation initiation factor 3 subunit B	1126.58127	light	21.5332059031967
f1	20171221_Baeza_DevAtlas_Brain_1-1	Brain	1-1	1	1	1	0.795880512679944	HDADGQATLLNLLLR	""	P14685	26S proteasome non-ATPase regulatory subunit 3	1649.89694	light	25.9553282443707
f1	20171221_Baeza_DevAtlas_Brain_1-1	Brain	1-1	1	1	1	0.795880512679944	QVPVDVVEMK	""	Q8JZQ9	Eukaryotic translation initiation factor 3 subunit B	1143.60782	light	24.7977574928458
f1	20171221_Baeza_DevAtlas_Brain_1-1	Brain	1-1	1	1	1	0.795880512679944	HDAATCFVDAGNAFK	1xCarbamidomethyl [C6]	Q9DB05	alpha-soluble nsf attachment protein	1623.72202	light	24.5748442749714
f1	20171221_Baeza_DevAtlas_Brain_1-1	Brain	1-1	1	1	1	0.795880512679944	QVQGPVLVEDTCLCFNALGGLPGPYIK	2xCarbamidomethyl [C12; C14]	Q9D892	Inosine triphosphate pyrophosphatase	2945.48996	light	23.8159661400778
f1	20171221_Baeza_DevAtlas_Brain_1-1	Brain	1-1	1	1	1	0.795880512679944	HCSQVDSVR	1xCarbamidomethyl [C2]	Q60598	Src substrate cortactin	1087.49492	light	23.6013907527615
f1	20171221_Baeza_DevAtlas_Brain_1-1	Brain	1-1	1	1	1	0.795880512679944	QVQGSEISSIDEFCR	1xCarbamidomethyl [C14]	Q9D1C8	vacuolar protein sorting-associated protein 28 homolog	1754.80139	light	23.8113292196999
f1	20171221_Baeza_DevAtlas_Brain_1-1	Brain	1-1	1	1	1	0.795880512679944	HCPYLDTINR	1xCarbamidomethyl [C2]	Q3TIX9	U4/U6.U5 tri-snRNP-associated protein 2	1288.61028	light	23.3808997546402
f1	20171221_Baeza_DevAtlas_Brain_1-1	Brain	1-1	1	1	1	0.795880512679944	HCNMVLENVK	1xCarbamidomethyl [C2]	P62317	Small nuclear ribonucleoprotein Sm D2	1243.59219	light	27.2435244177121
f1	20171221_Baeza_DevAtlas_Brain_1-1	Brain	1-1	1	1	1	0.795880512679944	QVQHILASASPSGR	1xGln->pyro-Glu [N-Term]	Q3UPL0	Protein transport protein Sec31A	1433.74955	light
f1	20171221_Baeza_DevAtlas_Brain_1-1	Brain	1-1	1	1	1	0.795880512679944	QVQHILASASPSGR	""	Q3UPL0	Protein transport protein Sec31A	1450.7761	light	23.7845890701474
f1	20171221_Baeza_DevAtlas_Brain_1-1	Brain	1-1	1	1	1	0.795880512679944	QVQIDGLVVLK	""	Q91WK2	Eukaryotic translation initiation factor 3 subunit H	1211.7358	light	24.7954394289921
f1	20171221_Baeza_DevAtlas_Brain_1-1	Brain	1-1	1	1	1	0.795880512679944	QVQPEGPYR	""	P19096	Fatty acid synthase	1073.53743	light	26.0951835498051
f1	20171221_Baeza_DevAtlas_Brain_1-1	Brain	1-1	1	1	1	0.795880512679944	QVQQNSLHR	""	Q9Z0R4	Intersectin-1	1109.58103	light	18.8072709920827
f1	20171221_Baeza_DevAtlas_Brain_1-1	Brain	1-1	1	1	1	0.795880512679944	HCILDVSGNAIK	1xCarbamidomethyl [C2]	Q91XM9-1; Q811D0; P70175	Disks large homolog 2;Disks large homolog 1;Disks large homolog 3	1326.68345	light	23.2455936143134
f1	20171221_Baeza_DevAtlas_Brain_1-1	Brain	1-1	1	1	1	0.795880512679944	HCILDVSANAVR	1xCarbamidomethyl [C2]	Q62108-1	Disks large homolog 4	1354.68959	light	21.0822049276521
f1	20171221_Baeza_DevAtlas_Brain_1-1	Brain	1-1	1	1	1	0.795880512679944	HCGALR	1xCarbamidomethyl [C2]	Q9CZM2	60S ribosomal protein L15	713.35115	light	23.3785228153121
f1	20171221_Baeza_DevAtlas_Brain_1-1	Brain	1-1	1	1	1	0.795880512679944	HCFTSNEAAR	1xCarbamidomethyl [C2]	P97770-1	THUMP domain-containing protein 3	1192.51638	light	21.5225998485185
f1	20171221_Baeza_DevAtlas_Brain_1-1	Brain	1-1	1	1	1	0.795880512679944	HCECSTDEVNSEDMDAYCR	3xCarbamidomethyl [C2; C4; C18]	P09055	Integrin beta-1	2377.84242	light
f1	20171221_Baeza_DevAtlas_Brain_1-1	Brain	1-1	1	1	1	0.795880512679944	QVQSLMVHQR	1xGln->pyro-Glu [N-Term]	O54941	SWI/SNF-related matrix-associated actin-dependent regulator of chromatin subfamily E member 1	1208.62045	light	22.4804153789852
f1	20171221_Baeza_DevAtlas_Brain_1-1	Brain	1-1	1	1	1	0.795880512679944	HEEEFDLFMR	""	Q3TKT4-1	Transcription activator BRG1	1352.59396	light	23.6866906239469
f1	20171221_Baeza_DevAtlas_Brain_1-1	Brain	1-1	1	1	1	0.795880512679944	QVKPYVEEGLHPQIIIR	""	P80313	T-complex protein 1 subunit eta	2019.13857	light	27.3974994911987
f1	20171221_Baeza_DevAtlas_Brain_1-1	Brain	1-1	1	1	1	0.795880512679944	HEEFEEGCK	1xCarbamidomethyl [C8]	Q9CPV4-1	Glyoxalase domain-containing protein 4	1164.46261	light	23.6888363703274
f1	20171221_Baeza_DevAtlas_Brain_1-1	Brain	1-1	1	1	1	0.795880512679944	QVCEIIESPLFLK	1xCarbamidomethyl [C3]; 1xGln->pyro-Glu [N-Term]	O88545	COP9 signalosome complex subunit 6	1558.81854	light	22.6225794949223
f1	20171221_Baeza_DevAtlas_Brain_1-1	Brain	1-1	1	1	1	0.795880512679944	QVCEIIESPLFLK	1xCarbamidomethyl [C3]	O88545	COP9 signalosome complex subunit 6	1575.84509	light	24.480251540909
f1	20171221_Baeza_DevAtlas_Brain_1-1	Brain	1-1	1	1	1	0.795880512679944	QVCPLDNR	1xCarbamidomethyl [C3]	P62878	E3 ubiquitin-protein ligase RBX1	1001.48329	light	25.7713808573844
f1	20171221_Baeza_DevAtlas_Brain_1-1	Brain	1-1	1	1	1	0.795880512679944	QVCPLDNREWEFQK	1xCarbamidomethyl [C3]	P62878	E3 ubiquitin-protein ligase RBX1	1848.86974	light	22.8910674055998
f1	20171221_Baeza_DevAtlas_Brain_1-1	Brain	1-1	1	1	1	0.795880512679944	HFELGGDKK	""	P83882	60S ribosomal protein L36a	1030.53162	light	20.9940116216544
f1	20171221_Baeza_DevAtlas_Brain_1-1	Brain	1-1	1	1	1	0.795880512679944	HFELGGDK	""	P83882	60S ribosomal protein L36a	902.43666	light	19.5605871802816
f1	20171221_Baeza_DevAtlas_Brain_1-1	Brain	1-1	1	1	1	0.795880512679944	QVCQLPGLFCYAQHIASIDGR	2xCarbamidomethyl [C3; C10]	Q791V5	Mitochondrial carrier homolog 2	2433.1802	light	24.1035325808723
f1	20171221_Baeza_DevAtlas_Brain_1-1	Brain	1-1	1	1	1	0.795880512679944	QVDAESWK	""	Q9D0R2	"Threonine--tRNA ligase	cytoplasmic"	962.45779	light
f1	20171221_Baeza_DevAtlas_Brain_1-1	Brain	1-1	1	1	1	0.795880512679944	HFEELETIMDR	""	P97496; Q6PDG5-1	SWI/SNF complex subunit SMARCC1;SWI/SNF complex subunit SMARCC2	1419.65729	light	25.2012450980934
f1	20171221_Baeza_DevAtlas_Brain_1-1	Brain	1-1	1	1	1	0.795880512679944	HFEEAYPNCTVLEAR	1xCarbamidomethyl [C9]	Q3TWI9	CSC1-like protein 2	1835.83811	light
f1	20171221_Baeza_DevAtlas_Brain_1-1	Brain	1-1	1	1	1	0.795880512679944	HFEATDILVSK	""	Q05D44	Eukaryotic translation initiation factor 5B	1259.66303	light
f1	20171221_Baeza_DevAtlas_Brain_1-1	Brain	1-1	1	1	1	0.795880512679944	HFEALANR	""	Q01405	protein transport protein Sec23A	957.49009	light	24.7252267308582
f1	20171221_Baeza_DevAtlas_Brain_1-1	Brain	1-1	1	1	1	0.795880512679944	HFDSQVIIYGK	""	Q9EP69	Phosphatidylinositide phosphatase SAC1	1306.67901	light	23.3450115507591
f1	20171221_Baeza_DevAtlas_Brain_1-1	Brain	1-1	1	1	1	0.795880512679944	HFDSPYLLYHEK	""	Q6P5D3-1	putative ATP-dependent RNA helicase DHX57	1548.74815	light	21.3152851635286
f1	20171221_Baeza_DevAtlas_Brain_1-1	Brain	1-1	1	1	1	0.795880512679944	HFDPFTEGIVDGIVANTLSVK	""	Q9Z1B3-1	"1-phosphatidylinositol 4	5-bisphosphate phosphodiesterase beta-1"	2259.16557	light
f1	20171221_Baeza_DevAtlas_Brain_1-1	Brain	1-1	1	1	1	0.795880512679944	HFDETVNR	""	Q91YQ5	Dolichyl-diphosphooligosaccharide--protein glycosyltransferase subunit 1	1017.47483	light	24.9404056375742
f1	20171221_Baeza_DevAtlas_Brain_1-1	Brain	1-1	1	1	1	0.795880512679944	QVDDLEVWSHTNDTIGSVR	""	P70398	Probable ubiquitin carboxyl-terminal hydrolase FAF-X	2171.03635	light	23.4670172767025
f1	20171221_Baeza_DevAtlas_Brain_1-1	Brain	1-1	1	1	1	0.795880512679944	HFDADGNGYIEGK	""	Q08331	Calretinin	1422.62843	light	21.1147361787935
f1	20171221_Baeza_DevAtlas_Brain_1-1	Brain	1-1	1	1	1	0.795880512679944	QVDENWYEGR	""	Q62417	Sorbin and SH3 domain-containing protein 1	1295.5651	light	21.9069628723734
f1	20171221_Baeza_DevAtlas_Brain_1-1	Brain	1-1	1	1	1	0.795880512679944	HFCPNVPIILVGNKK	1xCarbamidomethyl [C3]	Q9QUI0; Q62159	Transforming protein RhoA;Rho-related GTP-binding protein RhoC	1735.96761	light	27.2151460126301
f1	20171221_Baeza_DevAtlas_Brain_1-1	Brain	1-1	1	1	1	0.795880512679944	HFCPNVPIILVGNK	1xCarbamidomethyl [C3]	Q9QUI0; Q62159	Transforming protein RhoA;Rho-related GTP-binding protein RhoC	1607.87264	light	26.7748668479211
f1	20171221_Baeza_DevAtlas_Brain_1-1	Brain	1-1	1	1	1	0.795880512679944	HFCPNVPIILVANKK	1xCarbamidomethyl [C3]	P62746	Rho-related GTP-binding protein RhoB	1749.98326	light	24.1258770846134
f1	20171221_Baeza_DevAtlas_Brain_1-1	Brain	1-1	1	1	1	0.795880512679944	HFCPNVPIILVANK	1xCarbamidomethyl [C3]	P62746	Rho-related GTP-binding protein RhoB	1621.88829	light	23.5130646210963
f1	20171221_Baeza_DevAtlas_Brain_1-1	Brain	1-1	1	1	1	0.795880512679944	QVDGDNSHVEMK	1xGln->pyro-Glu [N-Term]	Q62351	Transferrin receptor protein 1	1341.57396	light	20.4022122822984
f1	20171221_Baeza_DevAtlas_Brain_1-1	Brain	1-1	1	1	1	0.795880512679944	HFCCFDCDHILAGK	3xCarbamidomethyl [C3; C4; C7]	P47226-1	Testin	1779.73999	light
f1	20171221_Baeza_DevAtlas_Brain_1-1	Brain	1-1	1	1	1	0.795880512679944	HFGAGGNQR	""	Q9EQH3	Vacuolar protein sorting-associated protein 35	943.44929	light
f1	20171221_Baeza_DevAtlas_Brain_1-1	Brain	1-1	1	1	1	0.795880512679944	QVDGDNSHVEMK	""	Q62351	Transferrin receptor protein 1	1358.6005	light
f1	20171221_Baeza_DevAtlas_Brain_1-1	Brain	1-1	1	1	1	0.795880512679944	HFGLQILEHVVK	""	Q924C1	exportin-5	1419.8107	light	23.8954421535415
f1	20171221_Baeza_DevAtlas_Brain_1-1	Brain	1-1	1	1	1	0.795880512679944	HFGYTSYSVSNSVK	""	P10605	Cathepsin B	1575.7438	light	24.7796974163296
f1	20171221_Baeza_DevAtlas_Brain_1-1	Brain	1-1	1	1	1	0.795880512679944	QVAEQFLNMR	""	Q9DB77	"Cytochrome b-c1 complex subunit 2	mitochondrial"	1235.62012	light
f1	20171221_Baeza_DevAtlas_Brain_1-1	Brain	1-1	1	1	1	0.795880512679944	QVAGTMK	""	Q03265	"ATP synthase subunit alpha	mitochondrial"	734.38654	light
f1	20171221_Baeza_DevAtlas_Brain_1-1	Brain	1-1	1	1	1	0.795880512679944	QVALWDTK	""	O89053	Coronin-1A	960.51491	light
f1	20171221_Baeza_DevAtlas_Brain_1-1	Brain	1-1	1	1	1	0.795880512679944	HFPSVNWLISYSK	""	P50516-1	V-type proton ATPase catalytic subunit A	1577.81109	light	24.0530789204738
f1	20171221_Baeza_DevAtlas_Brain_1-1	Brain	1-1	1	1	1	0.795880512679944	QVAPEKPVKK	""	""	""	1123.68337	light	23.1539520703981
f1	20171221_Baeza_DevAtlas_Brain_1-1	Brain	1-1	1	1	1	0.795880512679944	HFNAPSHIR	""	P61255	60S ribosomal protein L26	1078.55409	light	26.5866353802643
f1	20171221_Baeza_DevAtlas_Brain_1-1	Brain	1-1	1	1	1	0.795880512679944	QVAQNLDR	""	Q8CHT0	"Delta-1-pyrroline-5-carboxylate dehydrogenase	mitochondrial"	943.49557	light
f1	20171221_Baeza_DevAtlas_Brain_1-1	Brain	1-1	1	1	1	0.795880512679944	HFIVPASR	""	Q9CXS4	Centromere protein V	926.52066	light	25.0086363487994
f1	20171221_Baeza_DevAtlas_Brain_1-1	Brain	1-1	1	1	1	0.795880512679944	HFISHVLAFFAASDGIVNENLVER	""	P11157	ribonucleoside-diphosphate reductase subunit M2	2685.37836	light
f1	20171221_Baeza_DevAtlas_Brain_1-1	Brain	1-1	1	1	1	0.795880512679944	HFLQQATQVNAWDR	""	Q63850	nuclear pore glycoprotein p62	1713.84558	light	24.0385648001899
f1	20171221_Baeza_DevAtlas_Brain_1-1	Brain	1-1	1	1	1	0.795880512679944	HFLPEMLSK	""	Q62448	Eukaryotic translation initiation factor 4 gamma 2	1101.57613	light
f1	20171221_Baeza_DevAtlas_Brain_1-1	Brain	1-1	1	1	1	0.795880512679944	QVAQQEAER	""	P67778	Prohibitin	1058.52251	light	23.2499981552213
f1	20171221_Baeza_DevAtlas_Brain_1-1	Brain	1-1	1	1	1	0.795880512679944	HFIMQVVCEATQCPDTR	2xCarbamidomethyl [C8; C13]	P70168	Importin subunit beta-1	2091.94088	light	25.2636369573566
f1	20171221_Baeza_DevAtlas_Brain_1-1	Brain	1-1	1	1	1	0.795880512679944	HFILDECDKMLEQLDMR	1xCarbamidomethyl [C7]	Q9Z1N5	spliceosome RNA helicase DDX39B	2193.01371	light	23.4294068692226
f1	20171221_Baeza_DevAtlas_Brain_1-1	Brain	1-1	1	1	1	0.795880512679944	HFILDECDK	1xCarbamidomethyl [C7]	Q9Z1N5	spliceosome RNA helicase DDX39B	1176.53539	light	27.8436195819273
f1	20171221_Baeza_DevAtlas_Brain_1-1	Brain	1-1	1	1	1	0.795880512679944	QVAQQEAQR	1xGln->pyro-Glu [N-Term]	O35129	Prohibitin-2	1040.51195	light	23.1516296578844
f1	20171221_Baeza_DevAtlas_Brain_1-1	Brain	1-1	1	1	1	0.795880512679944	HFIEQGINVCLCQSYAK	2xCarbamidomethyl [C10; C12]	P05202	"Aspartate aminotransferase	mitochondrial"	2066.97864	light
f1	20171221_Baeza_DevAtlas_Brain_1-1	Brain	1-1	1	1	1	0.795880512679944	QVAQQEAQR	""	O35129	Prohibitin-2	1057.5385	light	22.7158467077847
f1	20171221_Baeza_DevAtlas_Brain_1-1	Brain	1-1	1	1	1	0.795880512679944	QVASHVGLHSASIPGILALDLCPSDTNK	1xCarbamidomethyl [C22]; 1xGln->pyro-Glu [N-Term]	Q99KP6-1	Pre-mRNA-processing factor 19	2883.46692	light	24.0471220810991
f1	20171221_Baeza_DevAtlas_Brain_1-1	Brain	1-1	1	1	1	0.795880512679944	HFIDVGAGVIDEDYR	""	""	""	1705.81802	light	24.4479552507333
f1	20171221_Baeza_DevAtlas_Brain_1-1	Brain	1-1	1	1	1	0.795880512679944	QVASHVGLHSASIPGILALDLCPSDTNK	1xCarbamidomethyl [C22]	Q99KP6-1	Pre-mRNA-processing factor 19	2900.49347	light	25.615814995393
f1	20171221_Baeza_DevAtlas_Brain_1-1	Brain	1-1	1	1	1	0.795880512679944	QVATALQNLQTK	1xGln->pyro-Glu [N-Term]	Q64727	Vinculin	1297.71104	light	21.8211972759735
f1	20171221_Baeza_DevAtlas_Brain_1-1	Brain	1-1	1	1	1	0.795880512679944	HFHPLFEYFDYESR	""	Q9EQH3	Vacuolar protein sorting-associated protein 35	1886.84966	light	24.4326262575278
f1	20171221_Baeza_DevAtlas_Brain_1-1	Brain	1-1	1	1	1	0.795880512679944	HFHNTLEHLR	""	Q9EQH3	Vacuolar protein sorting-associated protein 35	1303.66543	light	24.763937303086
f1	20171221_Baeza_DevAtlas_Brain_1-1	Brain	1-1	1	1	1	0.795880512679944	HFHALGGWGELQNTIK	""	P24527	leukotriene A-4 hydrolase	1807.92383	light
f1	20171221_Baeza_DevAtlas_Brain_1-1	Brain	1-1	1	1	1	0.795880512679944	QVATALQNLQTK	""	Q64727	Vinculin	1314.73759	light	23.5585856028183
f1	20171221_Baeza_DevAtlas_Brain_1-1	Brain	1-1	1	1	1	0.795880512679944	HFADLLPGFLQAVNDSCYQNDDSVLK	1xCarbamidomethyl [C17]	Q8BKC5-1	Importin-5	2966.3989	light	25.3216359699796
f1	20171221_Baeza_DevAtlas_Brain_1-1	Brain	1-1	1	1	1	0.795880512679944	HEYQANGPEDLNR	""	Q9R0P5	Destrin	1542.69316	light	26.6674754140116
f1	20171221_Baeza_DevAtlas_Brain_1-1	Brain	1-1	1	1	1	0.795880512679944	HEYGSPGILEFFHHQLK	""	Q7TMB8-1; Q5SQX6	cytoplasmic FMR1-interacting protein 1;Cytoplasmic FMR1-interacting protein 2	2039.01337	light	22.3218981008013
f1	20171221_Baeza_DevAtlas_Brain_1-1	Brain	1-1	1	1	1	0.795880512679944	QVEQLEK	""	P23116	Eukaryotic translation initiation factor 3 subunit A	873.46762	light	23.2560453849223
f1	20171221_Baeza_DevAtlas_Brain_1-1	Brain	1-1	1	1	1	0.795880512679944	HELQANCYEEVKDR	1xCarbamidomethyl [C7]	P18760	Cofilin-1	1790.81262	light	29.073611674879
f1	20171221_Baeza_DevAtlas_Brain_1-1	Brain	1-1	1	1	1	0.795880512679944	HELQANCYEEVK	1xCarbamidomethyl [C7]	P18760	Cofilin-1	1519.68457	light	25.9356774591653
f1	20171221_Baeza_DevAtlas_Brain_1-1	Brain	1-1	1	1	1	0.795880512679944	HEIIQTLQMTDGLIPLEIR	""	Q63836; P17563	Selenium-binding protein 2;Selenium-binding protein 1	2220.20566	light
f1	20171221_Baeza_DevAtlas_Brain_1-1	Brain	1-1	1	1	1	0.795880512679944	HELLQPFNVLYEK	""	P50580	proliferation-associated protein 2G4	1629.86352	light	27.3010918662618
f1	20171221_Baeza_DevAtlas_Brain_1-1	Brain	1-1	1	1	1	0.795880512679944	HELLLGAAGAGPGAGPQQATPGALLQAGPPR	""	Q6PE01	U5 small nuclear ribonucleoprotein 40 kDa protein	2873.53805	light	24.7418351044614
f1	20171221_Baeza_DevAtlas_Brain_1-1	Brain	1-1	1	1	1	0.795880512679944	HELIEFR	""	Q68FD5	Clathrin heavy chain 1	943.49959	light	26.9636057695852
f1	20171221_Baeza_DevAtlas_Brain_1-1	Brain	1-1	1	1	1	0.795880512679944	QVEVINFGDCLVR	1xCarbamidomethyl [C10]; 1xGln->pyro-Glu [N-Term]	P46061	Ran GTPase-activating protein 1	1531.75734	light	22.1271827895913
f1	20171221_Baeza_DevAtlas_Brain_1-1	Brain	1-1	1	1	1	0.795880512679944	QVEVINFGDCLVR	1xCarbamidomethyl [C10]	P46061	Ran GTPase-activating protein 1	1548.78389	light	25.0501038659296
f1	20171221_Baeza_DevAtlas_Brain_1-1	Brain	1-1	1	1	1	0.795880512679944	HEIDSYDDR	""	P08032	"spectrin alpha chain	erythrocytic 1"	1149.48071	light
f1	20171221_Baeza_DevAtlas_Brain_1-1	Brain	1-1	1	1	1	0.795880512679944	QVEVLTNQR	""	P31001	desmin	1086.5902	light	22.7979968878246
f1	20171221_Baeza_DevAtlas_Brain_1-1	Brain	1-1	1	1	1	0.795880512679944	QVEYLVNEK	""	P05201	"Aspartate aminotransferase	cytoplasmic"	1121.58372	light
f1	20171221_Baeza_DevAtlas_Brain_1-1	Brain	1-1	1	1	1	0.795880512679944	QVFLATWK	""	Q9DBG3	AP-2 complex subunit beta	992.55638	light	25.8994480179066
f1	20171221_Baeza_DevAtlas_Brain_1-1	Brain	1-1	1	1	1	0.795880512679944	QVGNVTKPTVIISQEGGK	""	P51880	"Fatty acid-binding protein	brain"	1855.02835	light
f1	20171221_Baeza_DevAtlas_Brain_1-1	Brain	1-1	1	1	1	0.795880512679944	HEKEDGAISTIVLR	""	P42932	T-complex protein 1 subunit theta	1567.84385	light	25.7404145316918
f1	20171221_Baeza_DevAtlas_Brain_1-1	Brain	1-1	1	1	1	0.795880512679944	HEHQVMLMR	""	Q99K48	Non-POU domain-containing octamer-binding protein	1180.57139	light	25.6882709752543
f1	20171221_Baeza_DevAtlas_Brain_1-1	Brain	1-1	1	1	1	0.795880512679944	HEHQLMLMR	""	Q8R326	Paraspeckle component 1	1194.58704	light	23.1401401398636
f1	20171221_Baeza_DevAtlas_Brain_1-1	Brain	1-1	1	1	1	0.795880512679944	HEGVSCDACLK	2xCarbamidomethyl [C6; C9]	Q80UY2	E3 ubiquitin-protein ligase KCMF1	1275.54563	light	21.5731407239027
f1	20171221_Baeza_DevAtlas_Brain_1-1	Brain	1-1	1	1	1	0.795880512679944	HEGVFICR	1xCarbamidomethyl [C7]	P35550	rRNA 2'-O-methyltransferase fibrillarin	1017.49346	light	25.2584280143697
f1	20171221_Baeza_DevAtlas_Brain_1-1	Brain	1-1	1	1	1	0.795880512679944	QVHDEEVAELLATLQASSQAAAEVDVAVAKPDLTSALR	""	P46660	alpha-internexin	3946.04038	light	26.0199095960066
f1	20171221_Baeza_DevAtlas_Brain_1-1	Brain	1-1	1	1	1	0.795880512679944	HEGLDVIENAVDNLDSR	""	Q812A2	SLIT-ROBO Rho GTPase-activating protein 3	1895.90936	light	22.9694567002226
f1	20171221_Baeza_DevAtlas_Brain_1-1	Brain	1-1	1	1	1	0.795880512679944	HEFQAETK	""	Q9CQN1	"heat shock protein 75 kDa	mitochondrial"	989.46869	light
f1	20171221_Baeza_DevAtlas_Brain_1-1	Brain	1-1	1	1	1	0.795880512679944	QVHPDTGISSK	1xGln->pyro-Glu [N-Term]	Q64475; Q64525; Q9D2U9	Histone H2B type 1-B;Histone H2B type 2-B;Histone H2B type 3-A	1151.56913	light	32.2435813919183
f1	20171221_Baeza_DevAtlas_Brain_1-1	Brain	1-1	1	1	1	0.795880512679944	QVHPDTGISSK	""	Q64475; Q64525; Q9D2U9	Histone H2B type 1-B;Histone H2B type 2-B;Histone H2B type 3-A	1168.59568	light	32.578078277415
f1	20171221_Baeza_DevAtlas_Brain_1-1	Brain	1-1	1	1	1	0.795880512679944	QVKPYVEEGLHPQIIIR	1xGln->pyro-Glu [N-Term]	P80313	T-complex protein 1 subunit eta	2002.11202	light	25.7893785452053
f1	20171221_Baeza_DevAtlas_Brain_1-1	Brain	1-1	1	1	1	0.795880512679944	HEIVPK	""	O70435	Proteasome subunit alpha type-3	722.41955	light	23.0079308110556
f1	20171221_Baeza_DevAtlas_Brain_1-1	Brain	1-1	1	1	1	0.795880512679944	QVELALWDTAGQEDYDR	""	Q9QUI0; Q62159; P62746	Transforming protein RhoA;Rho-related GTP-binding protein RhoC;Rho-related GTP-binding protein RhoB	2008.92467	light	26.5087106691081
f1	20171221_Baeza_DevAtlas_Brain_1-1	Brain	1-1	1	1	1	0.795880512679944	QVELALWDTAGQEDYDR	1xGln->pyro-Glu [N-Term]	Q9QUI0; Q62159; P62746	Transforming protein RhoA;Rho-related GTP-binding protein RhoC;Rho-related GTP-binding protein RhoB	1991.89813	light	24.0742721508846
f1	20171221_Baeza_DevAtlas_Brain_1-1	Brain	1-1	1	1	1	0.795880512679944	HEMLPANLIQAQR	""	Q9DCD0	"6-phosphogluconate dehydrogenase	decarboxylating"	1520.80021	light
f1	20171221_Baeza_DevAtlas_Brain_1-1	Brain	1-1	1	1	1	0.795880512679944	HEWQVNGLDDIKDR	""	P45591	Cofilin-2	1724.83507	light	25.4517797100334
f1	20171221_Baeza_DevAtlas_Brain_1-1	Brain	1-1	1	1	1	0.795880512679944	QVDQLTNDK	""	P20152	Vimentin	1060.52693	light	27.0670907982109
f1	20171221_Baeza_DevAtlas_Brain_1-1	Brain	1-1	1	1	1	0.795880512679944	HEVININLK	""	O09131	Glutathione S-transferase omega-1	1079.62077	light	24.6717525778462
f1	20171221_Baeza_DevAtlas_Brain_1-1	Brain	1-1	1	1	1	0.795880512679944	HEVLLISAEQDKR	""	Q8VDJ3	Vigilin	1537.83328	light	22.553733690817
f1	20171221_Baeza_DevAtlas_Brain_1-1	Brain	1-1	1	1	1	0.795880512679944	HEVILADIASHEPR	""	P08032	"spectrin alpha chain	erythrocytic 1"	1586.82853	light
f1	20171221_Baeza_DevAtlas_Brain_1-1	Brain	1-1	1	1	1	0.795880512679944	QVDTEEAGMVTAATASNVK	""	Q99JF8	PC4 and SFRS1-interacting protein	1921.91715	light	24.2135992314676
f1	20171221_Baeza_DevAtlas_Brain_1-1	Brain	1-1	1	1	1	0.795880512679944	QVDVPTLTGAFGILASHVPTLQVLRPGLVVVHTEDGTTTK	""	Q9D3D9	"ATP synthase subunit delta	mitochondrial"	4167.28122	light
f1	20171221_Baeza_DevAtlas_Brain_1-1	Brain	1-1	1	1	1	0.795880512679944	HESGASIKIDEPLEGSEDR	""	P61979-3; P61979	Isoform 3 of Heterogeneous nuclear ribonucleoprotein K;Heterogeneous nuclear ribonucleoprotein K	2068.97817	light
f1	20171221_Baeza_DevAtlas_Brain_1-1	Brain	1-1	1	1	1	0.795880512679944	QVDVVITCTGNK	1xCarbamidomethyl [C8]	Q80SW1	S-adenosylhomocysteine hydrolase-like protein 1	1333.67803	light
f1	20171221_Baeza_DevAtlas_Brain_1-1	Brain	1-1	1	1	1	0.795880512679944	HESGASIK	""	P61979-3; P61979	Isoform 3 of Heterogeneous nuclear ribonucleoprotein K;Heterogeneous nuclear ribonucleoprotein K	828.42101	light
f1	20171221_Baeza_DevAtlas_Brain_1-1	Brain	1-1	1	1	1	0.795880512679944	QVEDDIQQLLK	1xGln->pyro-Glu [N-Term]	P46471	26S proteasome regulatory subunit 7	1311.67907	light	23.7379739887078
f1	20171221_Baeza_DevAtlas_Brain_1-1	Brain	1-1	1	1	1	0.795880512679944	QVEDDIQQLLK	""	P46471	26S proteasome regulatory subunit 7	1328.70562	light	25.5197171077287
f1	20171221_Baeza_DevAtlas_Brain_1-1	Brain	1-1	1	1	1	0.795880512679944	HASSGSTVHIHPQAAPVVCR	1xCarbamidomethyl [C19]	Q7TMY8	E3 ubiquitin-protein ligase HUWE1	2111.05632	light	22.2607243208484
f1	20171221_Baeza_DevAtlas_Brain_1-1	Brain	1-1	1	1	1	0.795880512679944	QVEEALHQLHAR	""	Q9CR00	26S proteasome non-ATPase regulatory subunit 9	1430.74989	light	23.453866672904
f1	20171221_Baeza_DevAtlas_Brain_1-1	Brain	1-1	1	1	1	0.795880512679944	QVEELFER	""	Q9ESZ8-1	General transcription factor II-I	1049.5262	light	26.114334747459
f1	20171221_Baeza_DevAtlas_Brain_1-1	Brain	1-1	1	1	1	0.795880512679944	HEQILVLDPPSDLK	""	Q9WV55	vesicle-associated membrane protein-associated protein A	1603.869	light	26.4008145006848
f1	20171221_Baeza_DevAtlas_Brain_1-1	Brain	1-1	1	1	1	0.795880512679944	HEQGLSTALSVEK	""	Q8JZX4	Splicing factor 45	1398.72233	light
f1	20171221_Baeza_DevAtlas_Brain_1-1	Brain	1-1	1	1	1	0.795880512679944	HEQEYMEVR	""	Q9R0Q3	Transmembrane emp24 domain-containing protein 2	1220.53645	light	24.2039825473705
f1	20171221_Baeza_DevAtlas_Brain_1-1	Brain	1-1	1	1	1	0.795880512679944	QVEEIFNLK	""	Q9ESZ8-1	General transcription factor II-I	1119.60445	light	23.6484871625994
f1	20171221_Baeza_DevAtlas_Brain_1-1	Brain	1-1	1	1	1	0.795880512679944	HEPVGVCGQIIPWNFPLLMQAWK	1xCarbamidomethyl [C7]	P47738	"Aldehyde dehydrogenase	mitochondrial"	2720.38398	light
f1	20171221_Baeza_DevAtlas_Brain_1-1	Brain	1-1	1	1	1	0.795880512679944	HEPLVLFCESCDTLTCR	3xCarbamidomethyl [C8; C11; C16]	Q62318	Transcription intermediary factor 1-beta	2136.95111	light	26.8479143620758
f1	20171221_Baeza_DevAtlas_Brain_1-1	Brain	1-1	1	1	1	0.795880512679944	QVEELYQSLLELGEK	""	P16546	"Spectrin alpha chain	non-erythrocytic 1"	1777.92182	light
f1	20171221_Baeza_DevAtlas_Brain_1-1	Brain	1-1	1	1	1	0.795880512679944	HENVIGLLDVFTPAR	""	P47811	Mitogen-activated protein kinase 14	1680.90678	light	19.8120500656463
f1	20171221_Baeza_DevAtlas_Brain_1-1	Brain	1-1	1	1	1	0.795880512679944	QVEHPLLSGLLYPGLQALDEEYLK	""	Q91WQ3	"Tyrosine--tRNA ligase	cytoplasmic"	2725.44471	light
f1	20171221_Baeza_DevAtlas_Brain_1-1	Brain	1-1	1	1	1	0.795880512679944	QVEKNDEDQKIEQDGVKPEDK	""	P06837	Neuromodulin	2471.18962	light	24.8986525866946
f1	20171221_Baeza_DevAtlas_Brain_1-1	Brain	1-1	1	1	1	0.795880512679944	HEMLPEFYK	""	Q6ZQ38	cullin-associated nedd8-dissociated protein 1	1193.56596	light	25.4573771213813
f1	20171221_Baeza_DevAtlas_Brain_1-1	Brain	1-1	1	1	1	0.795880512679944	HEQNIDCGGGYVK	1xCarbamidomethyl [C7]	P14211	Calreticulin	1476.6536	light	27.2826499896128
f1	20171221_Baeza_DevAtlas_Brain_1-1	Brain	1-1	1	1	1	0.795880512679944	HASNMLGELR	""	Q9EQH3	Vacuolar protein sorting-associated protein 35	1127.5626	light
f1	20171221_Baeza_DevAtlas_Brain_1-1	Brain	1-1	1	1	1	0.795880512679944	QVSDVQKR	1xGln->pyro-Glu [N-Term]	Q62318	Transcription intermediary factor 1-beta	942.50032	light	17.3883192696469
f1	20171221_Baeza_DevAtlas_Brain_1-1	Brain	1-1	1	1	1	0.795880512679944	QVSIEEGER	""	P35279	Ras-related protein Rab-6A	1046.51128	light	24.1719442691416
f1	20171221_Baeza_DevAtlas_Brain_1-1	Brain	1-1	1	1	1	0.795880512679944	QYPWGVVQVENENHCDFVK	1xCarbamidomethyl [C15]; 1xGln->pyro-Glu [N-Term]	Q8CHH9-1; Q8C1B7	Septin-8;Septin-11	2331.04989	light	23.2231852400258
f1	20171221_Baeza_DevAtlas_Brain_1-1	Brain	1-1	1	1	1	0.795880512679944	QYPWGVVQVENENHCDFVK	1xCarbamidomethyl [C15]	Q8CHH9-1; Q8C1B7	Septin-8;Septin-11	2348.07644	light	24.9068285887976
f1	20171221_Baeza_DevAtlas_Brain_1-1	Brain	1-1	1	1	1	0.795880512679944	QYPYNNLYLER	""	Q9D6J5	"NADH dehydrogenase [ubiquinone] 1 beta subcomplex subunit 8	mitochondrial"	1472.71685	light
f1	20171221_Baeza_DevAtlas_Brain_1-1	Brain	1-1	1	1	1	0.795880512679944	GYFIFK	""	Q0VGB7	Serine/threonine-protein phosphatase 4 regulatory subunit 2	774.41849	light	21.2883384916611
f1	20171221_Baeza_DevAtlas_Brain_1-1	Brain	1-1	1	1	1	0.795880512679944	GYFEYIEENKYSR	""	Q8VEK3	Heterogeneous nuclear ribonucleoprotein U	1697.78058	light	27.6571263512335
f1	20171221_Baeza_DevAtlas_Brain_1-1	Brain	1-1	1	1	1	0.795880512679944	QYQIDAAIVR	""	Q3TCH7; A2A432-1	cullin-4A;Cullin-4B	1176.63715	light	24.5907012543665
f1	20171221_Baeza_DevAtlas_Brain_1-1	Brain	1-1	1	1	1	0.795880512679944	GYFEYIEENK	""	Q8VEK3	Heterogeneous nuclear ribonucleoprotein U	1291.58411	light
f1	20171221_Baeza_DevAtlas_Brain_1-1	Brain	1-1	1	1	1	0.795880512679944	QYTSPEEIDAQLQAEK	1xGln->pyro-Glu [N-Term]	Q3UHX2	28 kDa heat- and acid-stable phosphoprotein	1832.85486	light
f1	20171221_Baeza_DevAtlas_Brain_1-1	Brain	1-1	1	1	1	0.795880512679944	QYTSPEEIDAQLQAEK	""	Q3UHX2	28 kDa heat- and acid-stable phosphoprotein	1849.88141	light	26.4604518966394
f1	20171221_Baeza_DevAtlas_Brain_1-1	Brain	1-1	1	1	1	0.795880512679944	GYEVIYLTEPVDEYCIQALPEFDGKR	1xCarbamidomethyl [C15]	P08113	Endoplasmin	3104.49213	light	25.7818678421449
f1	20171221_Baeza_DevAtlas_Brain_1-1	Brain	1-1	1	1	1	0.795880512679944	GYEVIYLTEPVDEYCIQALPEFDGK	1xCarbamidomethyl [C15]	P08113	Endoplasmin	2948.39102	light	22.8481066464216
f1	20171221_Baeza_DevAtlas_Brain_1-1	Brain	1-1	1	1	1	0.795880512679944	GYESPEIALNCGIMLR	1xCarbamidomethyl [C11]	Q06138	Calcium-binding protein 39	1822.88262	light	24.3172375970544
f1	20171221_Baeza_DevAtlas_Brain_1-1	Brain	1-1	1	1	1	0.795880512679944	QYVGFATLPNQVHR	""	Q9Z2Q6	Septin-5	1629.8496	light	24.6028700951613
f1	20171221_Baeza_DevAtlas_Brain_1-1	Brain	1-1	1	1	1	0.795880512679944	QYVYNVAK	""	Q9JHI5	"Isovaleryl-CoA dehydrogenase	mitochondrial"	984.51491	light
f1	20171221_Baeza_DevAtlas_Brain_1-1	Brain	1-1	1	1	1	0.795880512679944	GYELLFQPEVVR	""	P30999-1; P30999-3	Catenin delta-1;Isoform 3 of Catenin delta-1	1449.77364	light	24.3160058065543
f1	20171221_Baeza_DevAtlas_Brain_1-1	Brain	1-1	1	1	1	0.795880512679944	QYYALEVSYFK	""	O35864	COP9 signalosome complex subunit 5	1410.69399	light	24.5487334979419
f1	20171221_Baeza_DevAtlas_Brain_1-1	Brain	1-1	1	1	1	0.795880512679944	GYEEWLLNEIRR	""	P57780; Q9JI91; Q7TPR4	Alpha-actinin-4;Alpha-actinin-2;Alpha-actinin-1	1577.80707	light
f1	20171221_Baeza_DevAtlas_Brain_1-1	Brain	1-1	1	1	1	0.795880512679944	GYEEWLLNEIR	""	P57780; Q9JI91; Q7TPR4	Alpha-actinin-4;Alpha-actinin-2;Alpha-actinin-1	1421.70596	light	25.7679019552788
f1	20171221_Baeza_DevAtlas_Brain_1-1	Brain	1-1	1	1	1	0.795880512679944	QYYAYLTDTQCK	1xCarbamidomethyl [C11]	Q99LH2	phosphatidylserine synthase 1	1553.69407	light
f1	20171221_Baeza_DevAtlas_Brain_1-1	Brain	1-1	1	1	1	0.795880512679944	GYEENYFFIFR	""	Q8K2T8	RNA polymerase II-associated factor 1 homolog	1484.68449	light	22.5391827183477
f1	20171221_Baeza_DevAtlas_Brain_1-1	Brain	1-1	1	1	1	0.795880512679944	QYYLASCGDDCK	2xCarbamidomethyl [C7; C11]	Q8K0G5	EARP-interacting protein	1479.58789	light	22.015899571932
f1	20171221_Baeza_DevAtlas_Brain_1-1	Brain	1-1	1	1	1	0.795880512679944	GYDVIAQAQSGTGK	""	P60843; P10630-1	Eukaryotic initiation factor 4A-I;eukaryotic initiation factor 4A-II	1394.69103	light	28.2361651773511
f1	20171221_Baeza_DevAtlas_Brain_1-1	Brain	1-1	1	1	1	0.795880512679944	GYDVDFPR	""	P47856	glutamine--fructose-6-phosphate aminotransferase [isomerizing] 1	968.44722	light	22.7682753054639
f1	20171221_Baeza_DevAtlas_Brain_1-1	Brain	1-1	1	1	1	0.795880512679944	GYDSDPVK	""	Q01320	DNA topoisomerase 2-alpha	880.40469	light	21.6739488835355
f1	20171221_Baeza_DevAtlas_Brain_1-1	Brain	1-1	1	1	1	0.795880512679944	GYDRYEDYDYR	""	Q6PFR5	Transformer-2 protein homolog alpha	1514.61826	light	23.0337274653482
f1	20171221_Baeza_DevAtlas_Brain_1-1	Brain	1-1	1	1	1	0.795880512679944	QYPWGVAEVENGEHCDFTILR	1xCarbamidomethyl [C15]	O55131	Septin-7	2520.16123	light	24.5078062518158
f1	20171221_Baeza_DevAtlas_Brain_1-1	Brain	1-1	1	1	1	0.795880512679944	GYDFESETDTETIAK	""	P47856	glutamine--fructose-6-phosphate aminotransferase [isomerizing] 1	1705.74392	light	20.506556136045
f1	20171221_Baeza_DevAtlas_Brain_1-1	Brain	1-1	1	1	1	0.795880512679944	GYGCAGVSSVAYGLLTR	1xCarbamidomethyl [C4]	Q60759	"Glutaryl-CoA dehydrogenase	mitochondrial"	1730.85303	light
f1	20171221_Baeza_DevAtlas_Brain_1-1	Brain	1-1	1	1	1	0.795880512679944	GYGFCEYQDQETALSAMR	1xCarbamidomethyl [C5]	Q8BIQ5-1; Q8C7E9	cleavage stimulation factor subunit 2;cleavage stimulation factor subunit 2 tau variant	2125.89537	light	22.7901656129297
f1	20171221_Baeza_DevAtlas_Brain_1-1	Brain	1-1	1	1	1	0.795880512679944	QYLAQWLEK	""	P42225	signal transducer and activator of transcription 1	1178.62044	light	21.945327020195
f1	20171221_Baeza_DevAtlas_Brain_1-1	Brain	1-1	1	1	1	0.795880512679944	QYLDQQQYQSALFWADK	""	Q8R349	cell division cycle protein 16 homolog	2132.00834	light	23.0052899352094
f1	20171221_Baeza_DevAtlas_Brain_1-1	Brain	1-1	1	1	1	0.795880512679944	GYLGPEQLPDCLK	1xCarbamidomethyl [C11]	P08249	"Malate dehydrogenase	mitochondrial"	1489.73554	light
f1	20171221_Baeza_DevAtlas_Brain_1-1	Brain	1-1	1	1	1	0.795880512679944	QYLFSLYECR	1xCarbamidomethyl [C9]	Q99JI4	26S proteasome non-ATPase regulatory subunit 6	1378.646	light	25.6961158986403
f1	20171221_Baeza_DevAtlas_Brain_1-1	Brain	1-1	1	1	1	0.795880512679944	QYIQCLYAFECK	2xCarbamidomethyl [C5; C11]	A2BH40	AT-rich interactive domain-containing protein 1A	1622.73416	light	22.9460868704894
f1	20171221_Baeza_DevAtlas_Brain_1-1	Brain	1-1	1	1	1	0.795880512679944	GYIFLEYASPAHAVDAVK	""	Q8JZQ9	Eukaryotic translation initiation factor 3 subunit B	1950.99599	light	25.6992637508058
f1	20171221_Baeza_DevAtlas_Brain_1-1	Brain	1-1	1	1	1	0.795880512679944	GYLDKLEPSK	""	Q03265	"ATP synthase subunit alpha	mitochondrial"	1149.61502	light
f1	20171221_Baeza_DevAtlas_Brain_1-1	Brain	1-1	1	1	1	0.795880512679944	QYLVFHDGDSVVFAGPAGNSVETR	""	Q8R146	Acylamino-acid-releasing enzyme	2565.23684	light
f1	20171221_Baeza_DevAtlas_Brain_1-1	Brain	1-1	1	1	1	0.795880512679944	QYMEEENYDK	""	Q9CZW5	Mitochondrial import receptor subunit TOM70	1348.53617	light
f1	20171221_Baeza_DevAtlas_Brain_1-1	Brain	1-1	1	1	1	0.795880512679944	GYKPPDEGPSEYQTIPLNK	""	O35864	COP9 signalosome complex subunit 5	2133.04988	light	23.9966798410339
f1	20171221_Baeza_DevAtlas_Brain_1-1	Brain	1-1	1	1	1	0.795880512679944	GYHYATCLEGALK	1xCarbamidomethyl [C7]	P47856	glutamine--fructose-6-phosphate aminotransferase [isomerizing] 1	1482.70458	light	21.5858140221173
f1	20171221_Baeza_DevAtlas_Brain_1-1	Brain	1-1	1	1	1	0.795880512679944	GYHLNEEGTR	""	Q08879; Q08879-2	Fibulin-1;Isoform C of Fibulin-1	1175.54398	light
f1	20171221_Baeza_DevAtlas_Brain_1-1	Brain	1-1	1	1	1	0.795880512679944	QYNVDYK	""	O88544	COP9 signalosome complex subunit 4	929.43632	light	23.3831546342105
f1	20171221_Baeza_DevAtlas_Brain_1-1	Brain	1-1	1	1	1	0.795880512679944	GYGYGQGAGTLSTDKGESLGIK	""	P97315	Cysteine and glycine-rich protein 1	2159.0615	light	22.2535480232408
f1	20171221_Baeza_DevAtlas_Brain_1-1	Brain	1-1	1	1	1	0.795880512679944	GYGYGQGAGTLNMDR	""	P97314	Cysteine and glycine-rich protein 2	1559.69072	light	23.1322356577786
f1	20171221_Baeza_DevAtlas_Brain_1-1	Brain	1-1	1	1	1	0.795880512679944	GYGPATQVR	""	Q61191	Host cell factor 1	948.48976	light	25.287969336719
f1	20171221_Baeza_DevAtlas_Brain_1-1	Brain	1-1	1	1	1	0.795880512679944	GYGLCHGAAGNAYAFLALYNLTQDLK	1xCarbamidomethyl [C5]	O89112	LanC-like protein 1	2801.37156	light	23.2705135315836
f1	20171221_Baeza_DevAtlas_Brain_1-1	Brain	1-1	1	1	1	0.795880512679944	GYGFVSFYNK	""	P70318	Nucleolysin TIAR	1181.56259	light	24.6263307515269
f1	20171221_Baeza_DevAtlas_Brain_1-1	Brain	1-1	1	1	1	0.795880512679944	QYPISLVLAPTR	1xGln->pyro-Glu [N-Term]	Q62095; Q62167	atp-dependent rna helicase ddx3y;ATP-dependent RNA helicase DDX3X	1340.75726	light	22.9317078728384
f1	20171221_Baeza_DevAtlas_Brain_1-1	Brain	1-1	1	1	1	0.795880512679944	GYGFVSFFNK	""	P52912	nucleolysin TIA-1	1165.56767	light	24.4141611965688
f1	20171221_Baeza_DevAtlas_Brain_1-1	Brain	1-1	1	1	1	0.795880512679944	GYGFVHFETQEAAER	""	P29341	Polyadenylate-binding protein 1	1740.79762	light	26.0186538975323
f1	20171221_Baeza_DevAtlas_Brain_1-1	Brain	1-1	1	1	1	0.795880512679944	GYGFITFSDSECAK	1xCarbamidomethyl [C12]	Q8VH51-1	RNA-binding protein 39	1581.68899	light	24.5171699222552
f1	20171221_Baeza_DevAtlas_Brain_1-1	Brain	1-1	1	1	1	0.795880512679944	GYGFIEYEK	""	Q3UEB3-2	Isoform 2 of Poly(U)-binding-splicing factor PUF60	1105.52005	light	25.7508639743868
f1	20171221_Baeza_DevAtlas_Brain_1-1	Brain	1-1	1	1	1	0.795880512679944	GYGFGMVK	""	Q60931	Voltage-dependent anion-selective channel protein 3	858.41784	light	25.6220776323372
f1	20171221_Baeza_DevAtlas_Brain_1-1	Brain	1-1	1	1	1	0.795880512679944	GYGFGLIK	""	Q60932-2	Isoform Mt-VDAC1 of Voltage-dependent anion-selective channel protein 1	854.47707	light	26.9379063632988
f1	20171221_Baeza_DevAtlas_Brain_1-1	Brain	1-1	1	1	1	0.795880512679944	QYPISLVLAPTR	""	Q62095; Q62167	atp-dependent rna helicase ddx3y;ATP-dependent RNA helicase DDX3X	1357.78381	light	26.2719408401358
f1	20171221_Baeza_DevAtlas_Brain_1-1	Brain	1-1	1	1	1	0.795880512679944	GYDDRDYYSR	""	P62996-1	transformer-2 protein homolog beta	1309.54437	light	25.399678990623
f1	20171221_Baeza_DevAtlas_Brain_1-1	Brain	1-1	1	1	1	0.795880512679944	QYYTLLNQAPDMLHR	1xGln->pyro-Glu [N-Term]	P97855	Ras GTPase-activating protein-binding protein 1	1845.89523	light	24.9412772659041
f1	20171221_Baeza_DevAtlas_Brain_1-1	Brain	1-1	1	1	1	0.795880512679944	GYCFVSYLAHLVGDQDQFDK	1xCarbamidomethyl [C3]	Q8VCT3	aminopeptidase B	2362.08086	light	23.265775696998
f1	20171221_Baeza_DevAtlas_Brain_1-1	Brain	1-1	1	1	1	0.795880512679944	RAGADIIITYFAPQLLK	""	P10518	Delta-aminolevulinic acid dehydratase	1890.08474	light	20.9226114405076
f1	20171221_Baeza_DevAtlas_Brain_1-1	Brain	1-1	1	1	1	0.795880512679944	GWPLYLSTK	""	O88844	Isocitrate dehydrogenase [NADP] cytoplasmic	1064.57751	light	27.6413646112633
f1	20171221_Baeza_DevAtlas_Brain_1-1	Brain	1-1	1	1	1	0.795880512679944	GWPLELICEK	1xCarbamidomethyl [C8]	Q9Z1X4-3	Isoform 3 of Interleukin enhancer-binding factor 3	1244.63437	light	25.8360575203569
f1	20171221_Baeza_DevAtlas_Brain_1-1	Brain	1-1	1	1	1	0.795880512679944	RAGELTEDEVER	""	P62270	40S ribosomal protein S18	1403.67611	light	25.7386697608431
f1	20171221_Baeza_DevAtlas_Brain_1-1	Brain	1-1	1	1	1	0.795880512679944	GWNWVDVVK	""	Q9CPR1	RWD domain-containing protein 4	1102.56801	light	22.4519949667716
f1	20171221_Baeza_DevAtlas_Brain_1-1	Brain	1-1	1	1	1	0.795880512679944	GWNWGTVK	""	Q08943	FACT complex subunit SSRP1	947.47338	light	24.3143102372096
f1	20171221_Baeza_DevAtlas_Brain_1-1	Brain	1-1	1	1	1	0.795880512679944	GWNILTNSEK	""	Q91VD9	"NADH-ubiquinone oxidoreductase 75 kDa subunit	mitochondrial"	1161.58986	light
f1	20171221_Baeza_DevAtlas_Brain_1-1	Brain	1-1	1	1	1	0.795880512679944	RALDDTAR	""	P14733	Lamin-B1	917.47992	light	24.6205675565558
f1	20171221_Baeza_DevAtlas_Brain_1-1	Brain	1-1	1	1	1	0.795880512679944	RALDLVAAK	""	P14685	26S proteasome non-ATPase regulatory subunit 3	956.58874	light	22.9462424520351
f1	20171221_Baeza_DevAtlas_Brain_1-1	Brain	1-1	1	1	1	0.795880512679944	GWLVDLLNK	""	P70398	Probable ubiquitin carboxyl-terminal hydrolase FAF-X	1057.60406	light	22.7903203546387
f1	20171221_Baeza_DevAtlas_Brain_1-1	Brain	1-1	1	1	1	0.795880512679944	RAIGNIELGIR	""	P14873	microtubule-associated protein 1B	1211.72188	light	24.8849934832111
f1	20171221_Baeza_DevAtlas_Brain_1-1	Brain	1-1	1	1	1	0.795880512679944	RALSSQHQAR	""	P20029	78 kDa glucose-regulated protein	1153.61848	light	20.4455938468224
f1	20171221_Baeza_DevAtlas_Brain_1-1	Brain	1-1	1	1	1	0.795880512679944	RAIYQATYR	""	O55234	proteasome subunit beta type-5	1141.61127	light	25.2201272048273
f1	20171221_Baeza_DevAtlas_Brain_1-1	Brain	1-1	1	1	1	0.795880512679944	RAPAAQPPAAAAPSAVGSPAAAPR	""	Q9D1L0	Coiled-coil-helix-coiled-coil-helix domain-containing protein 2	2153.15741	light	25.2052008247709
f1	20171221_Baeza_DevAtlas_Brain_1-1	Brain	1-1	1	1	1	0.795880512679944	GWIDWAASK	""	Q9QYF9	protein NDRG3	1033.51016	light	23.5246225345769
f1	20171221_Baeza_DevAtlas_Brain_1-1	Brain	1-1	1	1	1	0.795880512679944	RAPFDLFENK	""	P11499	Heat shock protein HSP 90-beta	1236.63715	light	29.6836509366986
f1	20171221_Baeza_DevAtlas_Brain_1-1	Brain	1-1	1	1	1	0.795880512679944	RAPFDLFENKK	""	P11499	Heat shock protein HSP 90-beta	1364.73211	light	27.4435292723826
f1	20171221_Baeza_DevAtlas_Brain_1-1	Brain	1-1	1	1	1	0.795880512679944	GWGEGDFVHQCMEVLLR	1xCarbamidomethyl [C11]	Q8VEH5	EPM2A-interacting protein 1	2032.93678	light	22.6918181564633
f1	20171221_Baeza_DevAtlas_Brain_1-1	Brain	1-1	1	1	1	0.795880512679944	GWFVYQQR	""	Q9JHR7	insulin-degrading enzyme	1083.53704	light	23.4245000137176
f1	20171221_Baeza_DevAtlas_Brain_1-1	Brain	1-1	1	1	1	0.795880512679944	GWFDSEGQALDGVSISDHR	""	Q8VEE4	Replication protein A 70 kDa DNA-binding subunit	2075.94172	light	23.1337546261003
f1	20171221_Baeza_DevAtlas_Brain_1-1	Brain	1-1	1	1	1	0.795880512679944	GWENHVEGQK	""	Q9JHU4	Cytoplasmic dynein 1 heavy chain 1	1183.54906	light	25.2948842592084
f1	20171221_Baeza_DevAtlas_Brain_1-1	Brain	1-1	1	1	1	0.795880512679944	RAPFDLFENR	""	P07901	Heat shock protein HSP 90-alpha	1264.6433	light	25.9486337786763
f1	20171221_Baeza_DevAtlas_Brain_1-1	Brain	1-1	1	1	1	0.795880512679944	GWEEGVAQMSVGQR	""	P26883	Peptidyl-prolyl cis-trans isomerase FKBP1A	1533.71145	light	26.8964725183915
f1	20171221_Baeza_DevAtlas_Brain_1-1	Brain	1-1	1	1	1	0.795880512679944	RAPFDLFENRK	""	P07901	Heat shock protein HSP 90-alpha	1392.73826	light	25.4327272773133
f1	20171221_Baeza_DevAtlas_Brain_1-1	Brain	1-1	1	1	1	0.795880512679944	GWDTLYWTSYTTSTITR	""	Q91ZX7	prolow-density lipoprotein receptor-related protein 1	2051.9709	light	21.7901330911925
f1	20171221_Baeza_DevAtlas_Brain_1-1	Brain	1-1	1	1	1	0.795880512679944	RAFVHWYVGEGMEEGEFSEAR	""	P68369; P05213; P68373; P68368	tubulin alpha-1A chain;Tubulin alpha-1B chain;Tubulin alpha-1C chain;Tubulin alpha-4A chain	2486.11937	light	25.9523163253392
f1	20171221_Baeza_DevAtlas_Brain_1-1	Brain	1-1	1	1	1	0.795880512679944	RAEISNAIDQYVTGTIGEGEDLVK	""	Q9CWJ9	bifunctional purine biosynthesis protein purH	2578.2995	light	23.431769331679
f1	20171221_Baeza_DevAtlas_Brain_1-1	Brain	1-1	1	1	1	0.795880512679944	RAEGDIKPYSSSDREFLK	""	Q8K341-2; Q8K341	Isoform 2 of Alpha-tubulin N-acetyltransferase 1;Alpha-tubulin N-acetyltransferase 1	2098.05636	light	23.1019234298429
f1	20171221_Baeza_DevAtlas_Brain_1-1	Brain	1-1	1	1	1	0.795880512679944	GWTQWIEGDELHLEMR	""	Q00915	Retinol-binding protein 1	1999.93307	light	24.8529884992835
f1	20171221_Baeza_DevAtlas_Brain_1-1	Brain	1-1	1	1	1	0.795880512679944	QYYTLLNQAPDMLHR	""	P97855	Ras GTPase-activating protein-binding protein 1	1862.92178	light	26.4411384074328
f1	20171221_Baeza_DevAtlas_Brain_1-1	Brain	1-1	1	1	1	0.795880512679944	RAASLLR	""	Q99LC5	"Electron transfer flavoprotein subunit alpha	mitochondrial"	786.49445	light
f1	20171221_Baeza_DevAtlas_Brain_1-1	Brain	1-1	1	1	1	0.795880512679944	GYAYVEFENPDEAEK	""	Q99M28	RNA-binding protein with serine-rich domain 1	1760.76499	light	25.4204873838299
f1	20171221_Baeza_DevAtlas_Brain_1-1	Brain	1-1	1	1	1	0.795880512679944	GYAYTFITEDQAR	""	Q569Z5-1	probable ATP-dependent RNA helicase DDX46	1534.71725	light	23.8721922105331
f1	20171221_Baeza_DevAtlas_Brain_1-1	Brain	1-1	1	1	1	0.795880512679944	GYATDESTVSSVQGSR	""	Q61584	Fragile X mental retardation syndrome-related protein 1	1643.75073	light	23.0169917383492
f1	20171221_Baeza_DevAtlas_Brain_1-1	Brain	1-1	1	1	1	0.795880512679944	RACYGVLR	1xCarbamidomethyl [C3]	P62908	40S ribosomal protein S3	994.5251	light	25.3101100172152
f1	20171221_Baeza_DevAtlas_Brain_1-1	Brain	1-1	1	1	1	0.795880512679944	GYALTAIMK	""	P22892	AP-1 complex subunit gamma-1	967.52811	light	23.8816154048403
f1	20171221_Baeza_DevAtlas_Brain_1-1	Brain	1-1	1	1	1	0.795880512679944	RADLNQGIGEPQSPSR	""	Q9D8Y0	EF-hand domain-containing protein D2	1724.86743	light	23.530182341786
f1	20171221_Baeza_DevAtlas_Brain_1-1	Brain	1-1	1	1	1	0.795880512679944	RADQLADESLESTRR	""	P60879	Synaptosomal-associated protein 25	1746.87291	light	23.1914790159146
f1	20171221_Baeza_DevAtlas_Brain_1-1	Brain	1-1	1	1	1	0.795880512679944	GYAFVTFCTK	1xCarbamidomethyl [C8]	Q7TMK9	Heterogeneous nuclear ribonucleoprotein Q	1193.56596	light	26.320031324568
f1	20171221_Baeza_DevAtlas_Brain_1-1	Brain	1-1	1	1	1	0.795880512679944	RADSLQK	""	P28271	Cytoplasmic aconitate hydratase	817.45264	light	20.7943237488817
f1	20171221_Baeza_DevAtlas_Brain_1-1	Brain	1-1	1	1	1	0.795880512679944	RADTFDLQR	""	Q8BTV1	Tumor suppressor candidate 3	1121.5698	light	21.403695621935
f1	20171221_Baeza_DevAtlas_Brain_1-1	Brain	1-1	1	1	1	0.795880512679944	GYIGVVK	""	O55201	Transcription elongation factor Spt5	735.43995	light	22.1694549918505
f1	20171221_Baeza_DevAtlas_Brain_1-1	Brain	1-1	1	1	1	0.795880512679944	GYAFVHFETQEAADK	""	""	""	1712.79148	light	19.8056390876762
f1	20171221_Baeza_DevAtlas_Brain_1-1	Brain	1-1	1	1	1	0.795880512679944	GYAFITFCGK	1xCarbamidomethyl [C8]	""	""	1163.55539	light	26.1925051847715
f1	20171221_Baeza_DevAtlas_Brain_1-1	Brain	1-1	1	1	1	0.795880512679944	GYAFIEYEHER	""	Q62376-1	U1 small nuclear ribonucleoprotein 70 kDa	1413.64336	light	26.309416643048
f1	20171221_Baeza_DevAtlas_Brain_1-1	Brain	1-1	1	1	1	0.795880512679944	RAEDGSVIDYELIDQDAR	""	P07356	Annexin A2	2064.98325	light	23.9304749076422
f1	20171221_Baeza_DevAtlas_Brain_1-1	Brain	1-1	1	1	1	0.795880512679944	GYAFIEFASFEDAK	""	P09405	Nucleolin	1594.7424	light
f1	20171221_Baeza_DevAtlas_Brain_1-1	Brain	1-1	1	1	1	0.795880512679944	GYAEVVVASENSVHK	""	Q8BTV2	Cleavage and polyadenylation specificity factor subunit 7	1588.79656	light	21.2767409433856
f1	20171221_Baeza_DevAtlas_Brain_1-1	Brain	1-1	1	1	1	0.795880512679944	GYADIVQLLLAK	""	Q62422	osteoclast-stimulating factor 1	1303.76201	light	22.7902452731702
f1	20171221_Baeza_DevAtlas_Brain_1-1	Brain	1-1	1	1	1	0.795880512679944	RAEEIWQQSVIGDYLAR	""	P25976-1	Nucleolar transcription factor 1	2034.04031	light	22.4804717132876
f1	20171221_Baeza_DevAtlas_Brain_1-1	Brain	1-1	1	1	1	0.795880512679944	GWVTFDR	""	Q99MR6-1	serrate RNA effector molecule homolog	880.43118	light	23.6785271788353
f1	20171221_Baeza_DevAtlas_Brain_1-1	Brain	1-1	1	1	1	0.795880512679944	GWVNTLVGGQK	""	Q9JHR7	insulin-degrading enzyme	1158.62658	light	24.2818089372468
f1	20171221_Baeza_DevAtlas_Brain_1-1	Brain	1-1	1	1	1	0.795880512679944	RAEEQMLK	""	P23116	Eukaryotic translation initiation factor 3 subunit A	1004.51934	light	24.4067878553703
f1	20171221_Baeza_DevAtlas_Brain_1-1	Brain	1-1	1	1	1	0.795880512679944	RAEFTVETR	""	Q8BTM8	Filamin-A	1108.57455	light
f1	20171221_Baeza_DevAtlas_Brain_1-1	Brain	1-1	1	1	1	0.795880512679944	GWVKPVIGSEYPLEK	""	P47199	Quinone oxidoreductase	1701.92103	light	22.7958695305977
f1	20171221_Baeza_DevAtlas_Brain_1-1	Brain	1-1	1	1	1	0.795880512679944	GYAFNHSADFETVR	""	P61161	Actin-related protein 2	1613.7343	light	26.8497515765099
f1	20171221_Baeza_DevAtlas_Brain_1-1	Brain	1-1	1	1	1	0.795880512679944	HFSGLEEAVYR	""	P42932	T-complex protein 1 subunit theta	1307.63788	light	27.4987586383619
f1	20171221_Baeza_DevAtlas_Brain_1-1	Brain	1-1	1	1	1	0.795880512679944	QYKPVVYSNTIQSLAAIVR	""	P18872-2; P18872	Isoform Alpha-2 of Guanine nucleotide-binding protein G(o) subunit alpha;Guanine nucleotide-binding protein G(O) subunit alpha	2150.19681	light	26.0242129325315
f1	20171221_Baeza_DevAtlas_Brain_1-1	Brain	1-1	1	1	1	0.795880512679944	GYIIGYGVGSPYAETVR	""	P70211	Netrin receptor DCC	1801.91193	light	22.4453364575484
f1	20171221_Baeza_DevAtlas_Brain_1-1	Brain	1-1	1	1	1	0.795880512679944	HAFSPVASVESASGETLHSPK	""	P29699	Alpha-2-HS-glycoprotein	2138.05127	light	24.2034969197245
f1	20171221_Baeza_DevAtlas_Brain_1-1	Brain	1-1	1	1	1	0.795880512679944	QVVEEPSPQLPADK	""	P70236	Dual specificity mitogen-activated protein kinase kinase 6	1536.79041	light	22.442706638505
f1	20171221_Baeza_DevAtlas_Brain_1-1	Brain	1-1	1	1	1	0.795880512679944	HAFFEGLNWENIR	""	Q7TT50	Serine/threonine-protein kinase MRCK beta	1632.79175	light	22.3022915418306
f1	20171221_Baeza_DevAtlas_Brain_1-1	Brain	1-1	1	1	1	0.795880512679944	QVVELQNR	""	Q8BUK6	Protein Hook homolog 3	985.54252	light	23.0792479738466
f1	20171221_Baeza_DevAtlas_Brain_1-1	Brain	1-1	1	1	1	0.795880512679944	QVVNFGPGPAK	1xGln->pyro-Glu [N-Term]	Q99K85	phosphoserine aminotransferase	1096.57857	light	24.301590108081
f1	20171221_Baeza_DevAtlas_Brain_1-1	Brain	1-1	1	1	1	0.795880512679944	QVVNFGPGPAK	""	Q99K85	phosphoserine aminotransferase	1113.60512	light	26.693983298785
f1	20171221_Baeza_DevAtlas_Brain_1-1	Brain	1-1	1	1	1	0.795880512679944	QVVNIPSFIVR	1xGln->pyro-Glu [N-Term]	Q6ZWN5	40S ribosomal protein S9	1254.72048	light	24.9481313885837
f1	20171221_Baeza_DevAtlas_Brain_1-1	Brain	1-1	1	1	1	0.795880512679944	HAEQERDELADEIANSASGK	""	Q61879	Myosin-10	2170.00069	light	24.3605623333742
f1	20171221_Baeza_DevAtlas_Brain_1-1	Brain	1-1	1	1	1	0.795880512679944	HAEMVHTGLK	""	P40124	adenylyl cyclase-associated protein 1	1122.57244	light	24.7355614595618
f1	20171221_Baeza_DevAtlas_Brain_1-1	Brain	1-1	1	1	1	0.795880512679944	HAELIANSFMDQCR	1xCarbamidomethyl [C13]	P28658	Ataxin-10	1691.76284	light	24.9104369641511
f1	20171221_Baeza_DevAtlas_Brain_1-1	Brain	1-1	1	1	1	0.795880512679944	QVVNIPSFIVR	""	Q6ZWN5	40S ribosomal protein S9	1271.74703	light	27.3118123284772
f1	20171221_Baeza_DevAtlas_Brain_1-1	Brain	1-1	1	1	1	0.795880512679944	QVVNQVWEAADVLIK	""	Q7TMY8	E3 ubiquitin-protein ligase HUWE1	1711.93775	light
f1	20171221_Baeza_DevAtlas_Brain_1-1	Brain	1-1	1	1	1	0.795880512679944	HAEELAAQK	""	Q9QWV9	Cyclin-T1	996.51088	light	21.2366227828475
f1	20171221_Baeza_DevAtlas_Brain_1-1	Brain	1-1	1	1	1	0.795880512679944	QVVQATAEQMR	""	Q91VX2	Ubiquitin-associated protein 2	1260.6365	light	22.5521617827122
f1	20171221_Baeza_DevAtlas_Brain_1-1	Brain	1-1	1	1	1	0.795880512679944	HAEATLGSGNLR	""	Q8BPB0	mob kinase activator 1b	1225.62837	light	22.6024198930266
f1	20171221_Baeza_DevAtlas_Brain_1-1	Brain	1-1	1	1	1	0.795880512679944	HADYLNDDQK	""	Q99104	Unconventional myosin-Va	1218.53856	light	22.3725574320657
f1	20171221_Baeza_DevAtlas_Brain_1-1	Brain	1-1	1	1	1	0.795880512679944	HADYIASYGSK	""	P53612	Geranylgeranyl transferase type-2 subunit beta	1211.56913	light	22.4574859652073
f1	20171221_Baeza_DevAtlas_Brain_1-1	Brain	1-1	1	1	1	0.795880512679944	QVVQTPNTVLSTPFR	""	Q6A068	Cell division cycle 5-like protein	1686.91735	light	23.5907935249602
f1	20171221_Baeza_DevAtlas_Brain_1-1	Brain	1-1	1	1	1	0.795880512679944	QVWGLNFGSK	""	P70460	Vasodilator-stimulated phosphoprotein	1135.58947	light	24.2847218891413
f1	20171221_Baeza_DevAtlas_Brain_1-1	Brain	1-1	1	1	1	0.795880512679944	QVYDGFSFIGNTGPYEVSK	""	Q9QZE7	Translin-associated protein X	2107.99711	light	23.4509863021826
f1	20171221_Baeza_DevAtlas_Brain_1-1	Brain	1-1	1	1	1	0.795880512679944	QVYGLNFGSK	""	Q03173-1	Protein enabled homolog	1112.57348	light	24.0764954648773
f1	20171221_Baeza_DevAtlas_Brain_1-1	Brain	1-1	1	1	1	0.795880512679944	QVYVDK	""	Q61316	Heat shock 70 kDa protein 4	751.39848	light	23.4011169766665
f1	20171221_Baeza_DevAtlas_Brain_1-1	Brain	1-1	1	1	1	0.795880512679944	HACVPVDFEEVHVSSNADEEDIR	1xCarbamidomethyl [C3]	P70404	"Isocitrate dehydrogenase [NAD] subunit gamma 1	mitochondrial"	2654.17873	light
f1	20171221_Baeza_DevAtlas_Brain_1-1	Brain	1-1	1	1	1	0.795880512679944	QWADDWLVHLISPNVYR	""	Q8BWM0	Prostaglandin E synthase 2	2112.06613	light	20.9761399981223
f1	20171221_Baeza_DevAtlas_Brain_1-1	Brain	1-1	1	1	1	0.795880512679944	QWCNCAFLESSAK	2xCarbamidomethyl [C3; C5]	P62835	ras-related protein Rap-1A	1600.68827	light	23.7835236453555
f1	20171221_Baeza_DevAtlas_Brain_1-1	Brain	1-1	1	1	1	0.795880512679944	QVVAVTGDGTNDGPALK	""	Q6Q477; G5E829; Q9R0K7	Plasma membrane calcium-transporting ATPase 4;Plasma membrane calcium-transporting ATPase 1;Plasma membrane calcium-transporting ATPase 2	1641.84424	light	23.6028320457746
f1	20171221_Baeza_DevAtlas_Brain_1-1	Brain	1-1	1	1	1	0.795880512679944	HAASTVQILGAEK	""	Q6DFW4	Nucleolar protein 58	1324.72194	light	24.2173456922122
f1	20171221_Baeza_DevAtlas_Brain_1-1	Brain	1-1	1	1	1	0.795880512679944	QVTVLELFR	""	P32037	"Solute carrier family 2	facilitated glucose transporter member 3"	1104.64117	light
f1	20171221_Baeza_DevAtlas_Brain_1-1	Brain	1-1	1	1	1	0.795880512679944	HAGGVTGGWDNLLAVIPGGSSTPLIPK	""	Q91YT0	"NADH dehydrogenase [ubiquinone] flavoprotein 1	mitochondrial"	2614.39876	light
f1	20171221_Baeza_DevAtlas_Brain_1-1	Brain	1-1	1	1	1	0.795880512679944	QVSSECQGEMLDYR	1xCarbamidomethyl [C6]	Q61543	Golgi apparatus protein 1	1701.7207	light	22.5674928705913
f1	20171221_Baeza_DevAtlas_Brain_1-1	Brain	1-1	1	1	1	0.795880512679944	QVTAYNAVNNSTVSR	""	Q80UG2	Plexin-A4	1623.80852	light	20.3309140067492
f1	20171221_Baeza_DevAtlas_Brain_1-1	Brain	1-1	1	1	1	0.795880512679944	QVTCLHDFFGDDDVFIACGPEK	2xCarbamidomethyl [C4; C18]	O88809	Neuronal migration protein doublecortin	2570.13264	light	27.1525428331114
f1	20171221_Baeza_DevAtlas_Brain_1-1	Brain	1-1	1	1	1	0.795880512679944	HAQGGMWYGVDINNENIADNFQAFVWEPAMVR	""	P80313	T-complex protein 1 subunit eta	3679.68453	light	23.2621473332963
f1	20171221_Baeza_DevAtlas_Brain_1-1	Brain	1-1	1	1	1	0.795880512679944	QVTCVAWVR	1xCarbamidomethyl [C4]	Q99LL5	Periodic tryptophan protein 1 homolog	1118.57752	light	20.9496418633025
f1	20171221_Baeza_DevAtlas_Brain_1-1	Brain	1-1	1	1	1	0.795880512679944	QVTDAETKPK	1xGln->pyro-Glu [N-Term]	Q9WVA3	Mitotic checkpoint protein BUB3	1099.56298	light	23.4746893775252
f1	20171221_Baeza_DevAtlas_Brain_1-1	Brain	1-1	1	1	1	0.795880512679944	HAPGLIAALAYDTASFYQK	""	Q8K2Q7-1	BRO1 domain-containing protein BROX	2037.044	light	24.7943252673833
f1	20171221_Baeza_DevAtlas_Brain_1-1	Brain	1-1	1	1	1	0.795880512679944	HAPDVVLDTLEQVK	""	Q91Z69	SLIT-ROBO Rho GTPase-activating protein 1	1563.8377	light	23.8820439823013
f1	20171221_Baeza_DevAtlas_Brain_1-1	Brain	1-1	1	1	1	0.795880512679944	QVTDAETKPK	""	Q9WVA3	Mitotic checkpoint protein BUB3	1116.58953	light	20.7442816940054
f1	20171221_Baeza_DevAtlas_Brain_1-1	Brain	1-1	1	1	1	0.795880512679944	HAIVICNR	1xCarbamidomethyl [C6]	Q8CIE6	coatomer subunit alpha	982.5251	light	24.370943169619
f1	20171221_Baeza_DevAtlas_Brain_1-1	Brain	1-1	1	1	1	0.795880512679944	QVTITGSAASISLAQYLINAR	1xGln->pyro-Glu [N-Term]	P60335	Poly(RC)-binding protein 1	2160.16591	light	23.7139923369898
f1	20171221_Baeza_DevAtlas_Brain_1-1	Brain	1-1	1	1	1	0.795880512679944	HAITATQK	""	P16858	glyceraldehyde-3-phosphate dehydrogenase	869.48394	light	18.3519716055265
f1	20171221_Baeza_DevAtlas_Brain_1-1	Brain	1-1	1	1	1	0.795880512679944	QVTITGSAASISLAQYLINAR	""	P60335	Poly(RC)-binding protein 1	2177.19246	light	27.0252800041996
f1	20171221_Baeza_DevAtlas_Brain_1-1	Brain	1-1	1	1	1	0.795880512679944	HALQSASAGSGSFTDVR	""	P11276	fibronectin	1690.81434	light	19.0332341075846
f1	20171221_Baeza_DevAtlas_Brain_1-1	Brain	1-1	1	1	1	0.795880512679944	HAIPIIK	""	Q62095; Q62167	atp-dependent rna helicase ddx3y;ATP-dependent RNA helicase DDX3X	791.51379	light	26.5944586738568
f1	20171221_Baeza_DevAtlas_Brain_1-1	Brain	1-1	1	1	1	0.795880512679944	QVTITGSAASISLAQYLINVR	""	Q61990; Q61990-2	Poly(rC)-binding protein 2;Isoform 2 of Poly(rC)-binding protein 2	2205.22376	light	25.8595822254156
f1	20171221_Baeza_DevAtlas_Brain_1-1	Brain	1-1	1	1	1	0.795880512679944	HALIIYDDLSK	""	Q03265	"ATP synthase subunit alpha	mitochondrial"	1287.69433	light
f1	20171221_Baeza_DevAtlas_Brain_1-1	Brain	1-1	1	1	1	0.795880512679944	HALLEEENR	""	B2RXS4	Plexin-B2	1110.55381	light	22.3317530226474
f1	20171221_Baeza_DevAtlas_Brain_1-1	Brain	1-1	1	1	1	0.795880512679944	HALHCTILASAGQQR	1xCarbamidomethyl [C5]	O88544	COP9 signalosome complex subunit 4	1662.84928	light	23.1630953865697
f1	20171221_Baeza_DevAtlas_Brain_1-1	Brain	1-1	1	1	1	0.795880512679944	QVTNAVLK	""	Q9WTX6	Cullin-1	872.51999	light	23.2001104573432
f1	20171221_Baeza_DevAtlas_Brain_1-1	Brain	1-1	1	1	1	0.795880512679944	QVTQEEGQQLAR	""	P62071	Ras-related protein R-Ras2	1386.69718	light	22.7999385745875
f1	20171221_Baeza_DevAtlas_Brain_1-1	Brain	1-1	1	1	1	0.795880512679944	QVTQLAIDTEER	""	Q6NZJ6	eukaryotic translation initiation factor 4 gamma 1	1402.71725	light	24.7681855365441
f1	20171221_Baeza_DevAtlas_Brain_1-1	Brain	1-1	1	1	1	0.795880512679944	QVTSAEECK	1xCarbamidomethyl [C8]	Q6P2B1-1	transportin-3	1051.47245	light	20.207987068255
f1	20171221_Baeza_DevAtlas_Brain_1-1	Brain	1-1	1	1	1	0.795880512679944	HAHGDQYK	""	P54071	"Isocitrate dehydrogenase [NADP]	mitochondrial"	955.43805	light
f1	20171221_Baeza_DevAtlas_Brain_1-1	Brain	1-1	1	1	1	0.795880512679944	HAGGVAEYR	""	Q9DCZ1	GMP reductase 1	959.46935	light	19.4820979261048
f1	20171221_Baeza_DevAtlas_Brain_1-1	Brain	1-1	1	1	1	0.795880512679944	QWELLLEK	1xGln->pyro-Glu [N-Term]	P16546; P16546-2	"Spectrin alpha chain	non-erythrocytic 1;Isoform 2 of Spectrin alpha chain	non-erythrocytic 1"	1041.56152
f1	20171221_Baeza_DevAtlas_Brain_1-1	Brain	1-1	1	1	1	0.795880512679944	HAACPVLVGNK	1xCarbamidomethyl [C4]	Q60715	prolyl 4-hydroxylase subunit alpha-1	1165.61464	light	22.3507766817117
f1	20171221_Baeza_DevAtlas_Brain_1-1	Brain	1-1	1	1	1	0.795880512679944	QWELLLEK	""	P16546; P16546-2	"Spectrin alpha chain	non-erythrocytic 1;Isoform 2 of Spectrin alpha chain	non-erythrocytic 1"	1058.58807
f1	20171221_Baeza_DevAtlas_Brain_1-1	Brain	1-1	1	1	1	0.795880512679944	GYQINWWK	""	P70232-1	Neural cell adhesion molecule L1-like protein	1094.54179	light	23.6818348324031
f1	20171221_Baeza_DevAtlas_Brain_1-1	Brain	1-1	1	1	1	0.795880512679944	QYAGCDYSQQGR	1xCarbamidomethyl [C5]	Q9EQQ2	Protein YIPF5	1432.591	light	21.7511457130303
f1	20171221_Baeza_DevAtlas_Brain_1-1	Brain	1-1	1	1	1	0.795880512679944	GYPTLLWFR	""	Q91W90	Thioredoxin domain-containing protein 5	1152.62004	light	23.6984974945504
f1	20171221_Baeza_DevAtlas_Brain_1-1	Brain	1-1	1	1	1	0.795880512679944	GYPTLLLFR	""	Q91W90	Thioredoxin domain-containing protein 5	1079.62479	light	24.6745989672568
f1	20171221_Baeza_DevAtlas_Brain_1-1	Brain	1-1	1	1	1	0.795880512679944	QYAGFSTVEESNK	""	P16332	"Methylmalonyl-CoA mutase	mitochondrial"	1459.66996	light
f1	20171221_Baeza_DevAtlas_Brain_1-1	Brain	1-1	1	1	1	0.795880512679944	GYPSEFATYLNFCR	1xCarbamidomethyl [C13]	Q9DC28-1	Casein kinase I isoform delta	1724.77372	light	22.7413159680859
f1	20171221_Baeza_DevAtlas_Brain_1-1	Brain	1-1	1	1	1	0.795880512679944	QYAGTGALK	""	Q9EP69	Phosphatidylinositide phosphatase SAC1	908.48361	light	22.7108146822757
f1	20171221_Baeza_DevAtlas_Brain_1-1	Brain	1-1	1	1	1	0.795880512679944	GYPHWPAR	""	Q99JF8; P51859; Q9JMG7-1; Q3UMU9	PC4 and SFRS1-interacting protein;hepatoma-derived growth factor;Hepatoma-derived growth factor-related protein 3;Hepatoma-derived growth factor-related protein 2	983.48461	light	26.4520351666832
f1	20171221_Baeza_DevAtlas_Brain_1-1	Brain	1-1	1	1	1	0.795880512679944	GYPHLCSICDLPVHSNK	2xCarbamidomethyl [C6; C9]	Q8K310	Matrin-3	1996.93678	light	26.7884526402383
f1	20171221_Baeza_DevAtlas_Brain_1-1	Brain	1-1	1	1	1	0.795880512679944	GYNVNDEK	""	Q91XV3	Brain acid soluble protein 1	938.4214	light	26.4171629712483
f1	20171221_Baeza_DevAtlas_Brain_1-1	Brain	1-1	1	1	1	0.795880512679944	QYASLTGTQALPPLFSLGYHQSR	""	Q8BHN3-2	Isoform 2 of Neutral alpha-glucosidase AB	2535.29905	light	24.9758603848616
f1	20171221_Baeza_DevAtlas_Brain_1-1	Brain	1-1	1	1	1	0.795880512679944	GYMVSCLVDHR	1xCarbamidomethyl [C6]	Q61543	Golgi apparatus protein 1	1336.61365	light
f1	20171221_Baeza_DevAtlas_Brain_1-1	Brain	1-1	1	1	1	0.795880512679944	QYASYEFVQR	1xGln->pyro-Glu [N-Term]	Q9JHU4	Cytoplasmic dynein 1 heavy chain 1	1273.58478	light	22.7897618737406
f1	20171221_Baeza_DevAtlas_Brain_1-1	Brain	1-1	1	1	1	0.795880512679944	QYASYEFVQR	""	Q9JHU4	Cytoplasmic dynein 1 heavy chain 1	1290.61133	light	26.0191183091175
f1	20171221_Baeza_DevAtlas_Brain_1-1	Brain	1-1	1	1	1	0.795880512679944	QYDQEIENLEK	""	O54988-1	STE20-like serine/threonine-protein kinase	1408.65906	light
f1	20171221_Baeza_DevAtlas_Brain_1-1	Brain	1-1	1	1	1	0.795880512679944	QYEMGECTR	1xCarbamidomethyl [C7]	Q9D883	Splicing factor U2AF 35 kDa subunit	1173.46632	light	25.3300066425735
f1	20171221_Baeza_DevAtlas_Brain_1-1	Brain	1-1	1	1	1	0.795880512679944	QYEQQTYQVIPEVIK	1xGln->pyro-Glu [N-Term]	Q8QZY1	eukaryotic translation initiation factor 3 subunit L	1848.93781	light
f1	20171221_Baeza_DevAtlas_Brain_1-1	Brain	1-1	1	1	1	0.795880512679944	GYIVIEDLWK	""	Q9DCZ4	MICOS complex subunit MIC26	1235.66705	light	22.7807372897614
f1	20171221_Baeza_DevAtlas_Brain_1-1	Brain	1-1	1	1	1	0.795880512679944	QYEQQTYQVIPEVIK	""	Q8QZY1	eukaryotic translation initiation factor 3 subunit L	1865.96435	light	24.9206356218456
f1	20171221_Baeza_DevAtlas_Brain_1-1	Brain	1-1	1	1	1	0.795880512679944	GYISPYFINTSK	""	P63038-1	"60 kDa heat shock protein	mitochondrial"	1389.70489	light
f1	20171221_Baeza_DevAtlas_Brain_1-1	Brain	1-1	1	1	1	0.795880512679944	QYFEQFGK	""	Q920Q6-1	RNA-binding protein Musashi homolog 2	1046.49417	light	24.317511430857
f1	20171221_Baeza_DevAtlas_Brain_1-1	Brain	1-1	1	1	1	0.795880512679944	GYLPSHYER	""	Q99PV0	Pre-mRNA-processing-splicing factor 8	1121.53743	light	23.3530911504315
f1	20171221_Baeza_DevAtlas_Brain_1-1	Brain	1-1	1	1	1	0.795880512679944	QYGIIPWNAFPGK	""	P35803-8	Isoform 8 of Neuronal membrane glycoprotein M6-b	1490.77906	light	26.0633868518148
f1	20171221_Baeza_DevAtlas_Brain_1-1	Brain	1-1	1	1	1	0.795880512679944	GYLISGSSYAR	""	Q6ZQ38	cullin-associated nedd8-dissociated protein 1	1173.58986	light	26.8961699594069
f1	20171221_Baeza_DevAtlas_Brain_1-1	Brain	1-1	1	1	1	0.795880512679944	QYHQEIEEFVSNLVK	""	Q9CYA6	Zinc finger CCHC domain-containing protein 8	1862.9283	light	22.381476281227
f1	20171221_Baeza_DevAtlas_Brain_1-1	Brain	1-1	1	1	1	0.795880512679944	GYQPCDPQVIQDR	1xCarbamidomethyl [C5]	P15508	"Spectrin beta chain	erythrocytic"	1575.72202	light
f1	20171221_Baeza_DevAtlas_Brain_1-1	Brain	1-1	1	1	1	0.795880512679944	QYADICLFNTAQYK	1xCarbamidomethyl [C6]	Q8BWG8-1	Beta-arrestin-1	1734.81558	light
f1	20171221_Baeza_DevAtlas_Brain_1-1	Brain	1-1	1	1	1	0.795880512679944	QWYESHYALPLGR	""	P62242	40S ribosomal protein S8	1619.7965	light	27.6989453147914
f1	20171221_Baeza_DevAtlas_Brain_1-1	Brain	1-1	1	1	1	0.795880512679944	QWYESHYALPLGR	1xGln->pyro-Glu [N-Term]	P62242	40S ribosomal protein S8	1602.76995	light
f1	20171221_Baeza_DevAtlas_Brain_1-1	Brain	1-1	1	1	1	0.795880512679944	HAAALSQALQLEAPELPVQVNPSKPR	""	Q3UQA7	Selenoprotein H	2764.51044	light	23.4272024033156
f1	20171221_Baeza_DevAtlas_Brain_1-1	Brain	1-1	1	1	1	0.795880512679944	QWGLCIFDDVIEHCSPASFK	2xCarbamidomethyl [C5; C14]	""	""	2409.10021	light	25.5700676781279
f1	20171221_Baeza_DevAtlas_Brain_1-1	Brain	1-1	1	1	1	0.795880512679944	QWGWTQGR	1xGln->pyro-Glu [N-Term]	Q9CPR4	60S ribosomal protein L17	1001.45879	light	23.1442031158946
f1	20171221_Baeza_DevAtlas_Brain_1-1	Brain	1-1	1	1	1	0.795880512679944	GYYSLETFTYLLALK	""	Q9CQR6	Serine/threonine-protein phosphatase 6 catalytic subunit	1781.93601	light	23.3834303465061
f1	20171221_Baeza_DevAtlas_Brain_1-1	Brain	1-1	1	1	1	0.795880512679944	QWKPQLGFNR	""	Q9DBR1	5'-3' exoribonuclease 2	1273.68002	light	22.8671591909786
f1	20171221_Baeza_DevAtlas_Brain_1-1	Brain	1-1	1	1	1	0.795880512679944	QWLIDTLYAFNSGAVDR	""	Q9WVJ2	26S proteasome non-ATPase regulatory subunit 13	1968.9814	light	24.7663142646026
f1	20171221_Baeza_DevAtlas_Brain_1-1	Brain	1-1	1	1	1	0.795880512679944	QWLQEIDR	1xGln->pyro-Glu [N-Term]	P62821; Q9D1G1	Ras-related protein Rab-1A;ras-related protein Rab-1B	1070.52653	light	24.2145663654983
f1	20171221_Baeza_DevAtlas_Brain_1-1	Brain	1-1	1	1	1	0.795880512679944	GYWGLDASAQTTSHELTIPNDLIGCIIGR	1xCarbamidomethyl [C25]	""	""	3158.55752	light	25.294891478952
f1	20171221_Baeza_DevAtlas_Brain_1-1	Brain	1-1	1	1	1	0.795880512679944	GYWASLDASTQTTHELTIPNNLIGCIIGR	1xCarbamidomethyl [C25]	P60335	Poly(RC)-binding protein 1	3201.59972	light	26.4350989657628
f1	20171221_Baeza_DevAtlas_Brain_1-1	Brain	1-1	1	1	1	0.795880512679944	GYWAGLDASAQTTSHELTIPNDLIGCIIGR	1xCarbamidomethyl [C26]	Q61990; Q61990-2	Poly(rC)-binding protein 2;Isoform 2 of Poly(rC)-binding protein 2	3229.59464	light	25.7027941632685
f1	20171221_Baeza_DevAtlas_Brain_1-1	Brain	1-1	1	1	1	0.795880512679944	QWLQEIDR	""	P62821; Q9D1G1	Ras-related protein Rab-1A;ras-related protein Rab-1B	1087.55308	light	27.1165985846463
f1	20171221_Baeza_DevAtlas_Brain_1-1	Brain	1-1	1	1	1	0.795880512679944	QWLQEVK	""	P05202	"Aspartate aminotransferase	mitochondrial"	930.50434	light
f1	20171221_Baeza_DevAtlas_Brain_1-1	Brain	1-1	1	1	1	0.795880512679944	QYKPVVYSNTIQSLAAIVR	1xGln->pyro-Glu [N-Term]	P18872-2; P18872	Isoform Alpha-2 of Guanine nucleotide-binding protein G(o) subunit alpha;Guanine nucleotide-binding protein G(O) subunit alpha	2133.17027	light	24.0748021332533
f1	20171221_Baeza_DevAtlas_Brain_1-1	Brain	1-1	1	1	1	0.795880512679944	QWNNCAFLESSAK	1xCarbamidomethyl [C5]; 1xGln->pyro-Glu [N-Term]	Q99JI6	Ras-related protein Rap-1b	1537.674	light	21.7798272411677
f1	20171221_Baeza_DevAtlas_Brain_1-1	Brain	1-1	1	1	1	0.795880512679944	GYVQDLLR	""	Q6P9Z1	SWI/SNF-related matrix-associated actin-dependent regulator of chromatin subfamily D member 3	963.52581	light	23.1568015382487
f1	20171221_Baeza_DevAtlas_Brain_1-1	Brain	1-1	1	1	1	0.795880512679944	QWNNCAFLESSAK	1xCarbamidomethyl [C5]	Q99JI6	Ras-related protein Rap-1b	1554.70055	light	25.2325392075056
f1	20171221_Baeza_DevAtlas_Brain_1-1	Brain	1-1	1	1	1	0.795880512679944	GYVKEQFAWR	""	P63325	40S ribosomal protein S10	1283.65313	light	22.2168151166923
f1	20171221_Baeza_DevAtlas_Brain_1-1	Brain	1-1	1	1	1	0.795880512679944	GYTVNVFDIHQGFDNPR	""	Q9R1J0	"sterol-4-alpha-carboxylate 3-dehydrogenase	decarboxylating"	1978.9406	light
f1	20171221_Baeza_DevAtlas_Brain_1-1	Brain	1-1	1	1	1	0.795880512679944	QWTEILHFTEHSGLTTGVAFGHHAK	1xGln->pyro-Glu [N-Term]	Q99KP6-1	Pre-mRNA-processing factor 19	2787.36377	light	22.7813123831228
f1	20171221_Baeza_DevAtlas_Brain_1-1	Brain	1-1	1	1	1	0.795880512679944	GYTLVEYETYK	""	Q9CWZ3	RNA-binding protein 8A	1365.65727	light	26.044262030636
f1	20171221_Baeza_DevAtlas_Brain_1-1	Brain	1-1	1	1	1	0.795880512679944	GYTLLSEGIDEMVGIIYKPK	""	Q6P4T2	U5 small nuclear ribonucleoprotein 200 kDa helicase	2226.17263	light	24.2332965645992
f1	20171221_Baeza_DevAtlas_Brain_1-1	Brain	1-1	1	1	1	0.795880512679944	QWTEILHFTEHSGLTTGVAFGHHAK	""	Q99KP6-1	Pre-mRNA-processing factor 19	2804.39032	light	22.7634508761497
f1	20171221_Baeza_DevAtlas_Brain_1-1	Brain	1-1	1	1	1	0.795880512679944	GYSFVTTAER	""	P68033	"Actin	alpha cardiac muscle 1"	1130.54766	light
f1	20171221_Baeza_DevAtlas_Brain_1-1	Brain	1-1	1	1	1	0.795880512679944	GYSFTTTAEREIVR	""	P60710; P63260	"Actin	cytoplasmic 1;Actin	cytoplasmic 2"	1629.82311
f1	20171221_Baeza_DevAtlas_Brain_1-1	Brain	1-1	1	1	1	0.795880512679944	GYSFTTTAER	""	P60710; P63260	"Actin	cytoplasmic 1;Actin	cytoplasmic 2"	1132.52693
f1	20171221_Baeza_DevAtlas_Brain_1-1	Brain	1-1	1	1	1	0.795880512679944	GYSFSLTTFSPSGK	""	P49722	Proteasome subunit alpha type-2	1478.71619	light	27.0832273946597
f1	20171221_Baeza_DevAtlas_Brain_1-1	Brain	1-1	1	1	1	0.795880512679944	GYVSCALGCPYEGK	2xCarbamidomethyl [C5; C9]	P38060	"Hydroxymethylglutaryl-CoA lyase	mitochondrial"	1560.68213	light
f1	20171221_Baeza_DevAtlas_Brain_1-1	Brain	1-1	1	1	1	0.795880512679944	KEECPAVR	1xCarbamidomethyl [C4]	P09103	Protein disulfide-isomerase	988.48804	light	23.9367126042158
f1	20171221_Baeza_DevAtlas_Brain_1-1	Brain	1-1	1	1	1	0.795880512679944	QVAEQFLNMR	1xGln->pyro-Glu [N-Term]	Q9DB77	"Cytochrome b-c1 complex subunit 2	mitochondrial"	1218.59357	light
f1	20171221_Baeza_DevAtlas_Brain_1-1	Brain	1-1	1	1	1	0.795880512679944	QVAEAYEVLSDAK	""	O54946-1	DnaJ homolog subfamily B member 6	1422.7111	light	24.0023063346873
f1	20171221_Baeza_DevAtlas_Brain_1-1	Brain	1-1	1	1	1	0.795880512679944	QREEEIEAQEK	""	Q6NZB0	DnaJ homolog subfamily C member 8	1388.66521	light	23.2835399358355
f1	20171221_Baeza_DevAtlas_Brain_1-1	Brain	1-1	1	1	1	0.795880512679944	QREEQAEPDGTEVADK	1xGln->pyro-Glu [N-Term]	Q5SX40; P13541; Q5SX39; P13542	Myosin-1;Myosin-3;Myosin-4;Myosin-8	1784.79333	light
f1	20171221_Baeza_DevAtlas_Brain_1-1	Brain	1-1	1	1	1	0.795880512679944	HILCEK	1xCarbamidomethyl [C4]	Q9CWW6	Peptidyl-prolyl cis-trans isomerase NIMA-interacting 4	799.41309	light
f1	20171221_Baeza_DevAtlas_Brain_1-1	Brain	1-1	1	1	1	0.795880512679944	HIIATEYLNYEDGK	""	Q68FL6	"Methionine--tRNA ligase	cytoplasmic"	1665.81188	light
f1	20171221_Baeza_DevAtlas_Brain_1-1	Brain	1-1	1	1	1	0.795880512679944	HILANFNNYQFFIGENMNPDGMVALLDYR	""	P63028	Translationally-controlled tumor protein	3416.61908	light	25.3009847287724
f1	20171221_Baeza_DevAtlas_Brain_1-1	Brain	1-1	1	1	1	0.795880512679944	QREESYSR	1xGln->pyro-Glu [N-Term]	Q8VIJ6	"splicing factor	proline- and glutamine-rich"	1037.46466	light
f1	20171221_Baeza_DevAtlas_Brain_1-1	Brain	1-1	1	1	1	0.795880512679944	HLLAFLLAELGTSGSIDGNNQLVIK	""	Q99L45	Eukaryotic translation initiation factor 2 subunit 2	2623.44538	light	23.814877843228
f1	20171221_Baeza_DevAtlas_Brain_1-1	Brain	1-1	1	1	1	0.795880512679944	QREESYSR	""	Q8VIJ6	"splicing factor	proline- and glutamine-rich"	1054.49121	light
f1	20171221_Baeza_DevAtlas_Brain_1-1	Brain	1-1	1	1	1	0.795880512679944	HILAAEQK	""	Q3TPX4	Exocyst complex component 5	909.51524	light	22.2180934338759
f1	20171221_Baeza_DevAtlas_Brain_1-1	Brain	1-1	1	1	1	0.795880512679944	HLKPGDR	""	Q64442	Sorbitol dehydrogenase	822.45806	light	16.7309114336508
f1	20171221_Baeza_DevAtlas_Brain_1-1	Brain	1-1	1	1	1	0.795880512679944	HLKEETQLR	""	Q9D394; Q9D394-4	Protein RUFY3;Isoform 4 of Protein RUFY3	1153.6324	light	22.7031120084755
f1	20171221_Baeza_DevAtlas_Brain_1-1	Brain	1-1	1	1	1	0.795880512679944	QREMEEQMR	1xGln->pyro-Glu [N-Term]	Q8VIJ6	"splicing factor	proline- and glutamine-rich"	1219.51942	light
f1	20171221_Baeza_DevAtlas_Brain_1-1	Brain	1-1	1	1	1	0.795880512679944	QRLEDLATLIQK	""	P46735-1	Unconventional myosin-Ib	1427.82165	light	21.8410604981119
f1	20171221_Baeza_DevAtlas_Brain_1-1	Brain	1-1	1	1	1	0.795880512679944	QRPASLVQDTAPAETPR	""	P14901	heme oxygenase 1	1836.95625	light
f1	20171221_Baeza_DevAtlas_Brain_1-1	Brain	1-1	1	1	1	0.795880512679944	HLHSAGIIHR	""	Q91Y86; Q9WTU6; Q61831	Mitogen-activated protein kinase 8;Mitogen-activated protein kinase 9;mitogen-activated protein kinase 10	1140.63849	light	20.7783732571841
f1	20171221_Baeza_DevAtlas_Brain_1-1	Brain	1-1	1	1	1	0.795880512679944	QRPGSTDPSTSGSNLPDFELLSR	""	Q6ZPZ3	Zinc finger CCCH domain-containing protein 4	2461.19537	light	23.2623863730036
f1	20171221_Baeza_DevAtlas_Brain_1-1	Brain	1-1	1	1	1	0.795880512679944	HIHITQATETTTTR	""	Q99KN9-1	Clathrin interactor 1	1609.82926	light	22.8452668091653
f1	20171221_Baeza_DevAtlas_Brain_1-1	Brain	1-1	1	1	1	0.795880512679944	HLGYTLCK	1xCarbamidomethyl [C7]	Q7TMY8	E3 ubiquitin-protein ligase HUWE1	991.50296	light
f1	20171221_Baeza_DevAtlas_Brain_1-1	Brain	1-1	1	1	1	0.795880512679944	HIGYDDSSK	""	Q3THS6	S-adenosylmethionine synthase isoform type-2	1021.45851	light	22.957586794778
f1	20171221_Baeza_DevAtlas_Brain_1-1	Brain	1-1	1	1	1	0.795880512679944	HIGYDDSAK	""	Q91X83	S-adenosylmethionine synthase isoform type-1	1005.4636	light
f1	20171221_Baeza_DevAtlas_Brain_1-1	Brain	1-1	1	1	1	0.795880512679944	HLGVILPAVMLALK	""	E9PVA8	eIF-2-alpha kinase activator GCN1	1474.9178	light	23.3116739754494
f1	20171221_Baeza_DevAtlas_Brain_1-1	Brain	1-1	1	1	1	0.795880512679944	HLGVCISVANNR	1xCarbamidomethyl [C5]	""	""	1339.68993	light	25.515108111669
f1	20171221_Baeza_DevAtlas_Brain_1-1	Brain	1-1	1	1	1	0.795880512679944	QRPQATAEQIR	""	Q80X50	Ubiquitin-associated protein 2-like	1297.69712	light	23.9103722043616
f1	20171221_Baeza_DevAtlas_Brain_1-1	Brain	1-1	1	1	1	0.795880512679944	HIGTSAIMDLLLR	""	Q7TSI3; Q922D4-1	Serine/threonine-protein phosphatase 6 regulatory subunit 1;Serine/threonine-protein phosphatase 6 regulatory subunit 3	1439.8039	light	21.0052195073268
f1	20171221_Baeza_DevAtlas_Brain_1-1	Brain	1-1	1	1	1	0.795880512679944	HLGTLNFGGIR	""	Q9Z1G4	V-type proton ATPase 116 kDa subunit a isoform 1	1184.65347	light	20.9383589287657
f1	20171221_Baeza_DevAtlas_Brain_1-1	Brain	1-1	1	1	1	0.795880512679944	QREEEIEAQEK	1xGln->pyro-Glu [N-Term]	Q6NZB0	DnaJ homolog subfamily C member 8	1371.63866	light	23.1608905379444
f1	20171221_Baeza_DevAtlas_Brain_1-1	Brain	1-1	1	1	1	0.795880512679944	QRYEILTPNSIPK	1xGln->pyro-Glu [N-Term]	Q8VDD5	Myosin-9	1541.83222	light	21.3189949435916
f1	20171221_Baeza_DevAtlas_Brain_1-1	Brain	1-1	1	1	1	0.795880512679944	HIIEDPCTLR	1xCarbamidomethyl [C7]	Q7TMY8	E3 ubiquitin-protein ligase HUWE1	1253.63068	light
f1	20171221_Baeza_DevAtlas_Brain_1-1	Brain	1-1	1	1	1	0.795880512679944	HIIENAK	""	Q3TKT4-1	Transcription activator BRG1	824.46248	light	22.5100801150515
f1	20171221_Baeza_DevAtlas_Brain_1-1	Brain	1-1	1	1	1	0.795880512679944	HLLQAPVDDAQEILHSR	""	Q01405	protein transport protein Sec23A	1942.0141	light	23.8845006181457
f1	20171221_Baeza_DevAtlas_Brain_1-1	Brain	1-1	1	1	1	0.795880512679944	HLLQAPLDDAQEILQAR	""	Q9D662	protein transport protein Sec23B	1931.0345	light	23.4976943521919
f1	20171221_Baeza_DevAtlas_Brain_1-1	Brain	1-1	1	1	1	0.795880512679944	HLLPVETQR	""	Q9JHU4	Cytoplasmic dynein 1 heavy chain 1	1092.61602	light	27.0319093065363
f1	20171221_Baeza_DevAtlas_Brain_1-1	Brain	1-1	1	1	1	0.795880512679944	HLIPAANTGESKG	""	""	""	1294.67499	light	22.7838578144969
f1	20171221_Baeza_DevAtlas_Brain_1-1	Brain	1-1	1	1	1	0.795880512679944	QQYESVAAK	""	P20152	Vimentin	1023.51055	light	27.2804388972437
f1	20171221_Baeza_DevAtlas_Brain_1-1	Brain	1-1	1	1	1	0.795880512679944	HLIPAANTGESK	""	P62259	14-3-3 protein epsilon	1237.65353	light
f1	20171221_Baeza_DevAtlas_Brain_1-1	Brain	1-1	1	1	1	0.795880512679944	HLLNVINENFGTLAFCR	1xCarbamidomethyl [C16]	O08663	methionine aminopeptidase 2	2018.02764	light	24.165772759454
f1	20171221_Baeza_DevAtlas_Brain_1-1	Brain	1-1	1	1	1	0.795880512679944	HLLNSPTDPFNR	""	Q9ES00	Ubiquitin conjugation factor E4 B	1410.71244	light	22.9459495734689
f1	20171221_Baeza_DevAtlas_Brain_1-1	Brain	1-1	1	1	1	0.795880512679944	QQYNVTYVVK	""	Q80X90	Filamin-B	1241.65246	light	23.3821689703968
f1	20171221_Baeza_DevAtlas_Brain_1-1	Brain	1-1	1	1	1	0.795880512679944	HLILPEKYPPPTELLDLQPLPVSALR	""	Q6P4T2	U5 small nuclear ribonucleoprotein 200 kDa helicase	2949.68119	light	22.0284945974774
f1	20171221_Baeza_DevAtlas_Brain_1-1	Brain	1-1	1	1	1	0.795880512679944	QQYTNQLAK	""	O70439	Syntaxin-7	1093.56365	light	18.1104342434439
f1	20171221_Baeza_DevAtlas_Brain_1-1	Brain	1-1	1	1	1	0.795880512679944	HILILQNK	""	Q9Z0N1; Q9Z0N2	"Eukaryotic translation initiation factor 2 subunit 3	X-linked;Eukaryotic translation initiation factor 2 subunit 3	Y-linked"	978.60948
f1	20171221_Baeza_DevAtlas_Brain_1-1	Brain	1-1	1	1	1	0.795880512679944	HLILLIK	""	A2AN08	e3 ubiquitin-protein ligase UBR4	849.59204	light	22.7689926502637
f1	20171221_Baeza_DevAtlas_Brain_1-1	Brain	1-1	1	1	1	0.795880512679944	HLLIGVSSDR	""	""	""	1096.61093	light	26.8121916058297
f1	20171221_Baeza_DevAtlas_Brain_1-1	Brain	1-1	1	1	1	0.795880512679944	HLLIGLPSGAILSLPK	""	Q8C7X2	ER membrane protein complex subunit 1	1629.00979	light	23.4462232340884
f1	20171221_Baeza_DevAtlas_Brain_1-1	Brain	1-1	1	1	1	0.795880512679944	QRDEKDEHGR	1xGln->pyro-Glu [N-Term]	Q00PI9	heterogeneous nuclear ribonucleoprotein U-like protein 2	1252.5665	light	18.7168626772762
f1	20171221_Baeza_DevAtlas_Brain_1-1	Brain	1-1	1	1	1	0.795880512679944	HILLAVANDEELNQLLK	""	Q9QZQ8-1; Q8CCK0	Core histone macro-H2A.1;Core histone macro-H2A.2	1933.0753	light	27.3849582032743
f1	20171221_Baeza_DevAtlas_Brain_1-1	Brain	1-1	1	1	1	0.795880512679944	HLLGVEDLLQK	""	Q62261-1	"Spectrin beta chain	non-erythrocytic 1"	1264.72596	light
f1	20171221_Baeza_DevAtlas_Brain_1-1	Brain	1-1	1	1	1	0.795880512679944	HLLGLLLIAK	""	Q9DC50	peroxisomal carnitine O-octanoyltransferase	1090.73468	light	21.3711062063836
f1	20171221_Baeza_DevAtlas_Brain_1-1	Brain	1-1	1	1	1	0.795880512679944	HILGFDTGDAVLNEAAQILR	""	Q9CQE8	UPF0568 protein C14orf166 homolog	2153.13494	light	25.8293177214654
f1	20171221_Baeza_DevAtlas_Brain_1-1	Brain	1-1	1	1	1	0.795880512679944	HLLGAEHGDEAQGGGLR	""	Q4VBE8	WD repeat-containing protein 18	1716.84122	light	22.958347917437
f1	20171221_Baeza_DevAtlas_Brain_1-1	Brain	1-1	1	1	1	0.795880512679944	QRDEKDEHGR	""	Q00PI9	heterogeneous nuclear ribonucleoprotein U-like protein 2	1269.59305	light
f1	20171221_Baeza_DevAtlas_Brain_1-1	Brain	1-1	1	1	1	0.795880512679944	HLLEVEDLLQK	""	P15508	"Spectrin beta chain	erythrocytic"	1336.74709	light
f1	20171221_Baeza_DevAtlas_Brain_1-1	Brain	1-1	1	1	1	0.795880512679944	QRDELNR	""	P63005-1	Platelet-activating factor acetylhydrolase IB subunit alpha	930.47517	light	21.9076220931194
f1	20171221_Baeza_DevAtlas_Brain_1-1	Brain	1-1	1	1	1	0.795880512679944	HLIEQDFPGMR	""	Q9WVK4	EH domain-containing protein 1	1342.65723	light	20.9209192412303
f1	20171221_Baeza_DevAtlas_Brain_1-1	Brain	1-1	1	1	1	0.795880512679944	QREEAAR	1xGln->pyro-Glu [N-Term]	Q3UHX2	28 kDa heat- and acid-stable phosphoprotein	842.41151	light	20.7269945923391
f1	20171221_Baeza_DevAtlas_Brain_1-1	Brain	1-1	1	1	1	0.795880512679944	QQYESVAAK	1xGln->pyro-Glu [N-Term]	P20152	Vimentin	1006.484	light	25.0346874833459
f1	20171221_Baeza_DevAtlas_Brain_1-1	Brain	1-1	1	1	1	0.795880512679944	HIGLVYSGMGPDYR	""	P49722	Proteasome subunit alpha type-2	1564.75767	light	26.0017004648213
f1	20171221_Baeza_DevAtlas_Brain_1-1	Brain	1-1	1	1	1	0.795880512679944	QSAALCLLR	1xCarbamidomethyl [C6]; 1xGln->pyro-Glu [N-Term]	P17427; P17426	AP-2 complex subunit alpha-2;AP-2 complex subunit alpha-1	1014.54008	light	23.2505469461644
f1	20171221_Baeza_DevAtlas_Brain_1-1	Brain	1-1	1	1	1	0.795880512679944	HLEILQQQLLQEQAMLLHDHR	""	P97820	Mitogen-activated protein kinase kinase kinase kinase 4	2593.36675	light	22.8992541114528
f1	20171221_Baeza_DevAtlas_Brain_1-1	Brain	1-1	1	1	1	0.795880512679944	QSGESIDIITR	1xGln->pyro-Glu [N-Term]	Q3U1J4	DNA damage-binding protein 1	1201.60591	light	22.9634077459643
f1	20171221_Baeza_DevAtlas_Brain_1-1	Brain	1-1	1	1	1	0.795880512679944	HLEIFHTEFQNLLDADKNEDLGR	""	Q9WTX6	Cullin-1	2754.34818	light	23.6745522037703
f1	20171221_Baeza_DevAtlas_Brain_1-1	Brain	1-1	1	1	1	0.795880512679944	QSGESIDIITR	""	Q3U1J4	DNA damage-binding protein 1	1218.63246	light	27.1023126887835
f1	20171221_Baeza_DevAtlas_Brain_1-1	Brain	1-1	1	1	1	0.795880512679944	QSHLLLQSSIPDQQLLK	1xGln->pyro-Glu [N-Term]	""	""	1931.05965	light	21.5183285096916
f1	20171221_Baeza_DevAtlas_Brain_1-1	Brain	1-1	1	1	1	0.795880512679944	HLEGQLEEK	""	Q8BSS9	Liprin-alpha-2	1082.54766	light	21.805101763201
f1	20171221_Baeza_DevAtlas_Brain_1-1	Brain	1-1	1	1	1	0.795880512679944	QSHLLLQSSIPDQQLLK	""	""	""	1948.0862	light	23.4429962520449
f1	20171221_Baeza_DevAtlas_Brain_1-1	Brain	1-1	1	1	1	0.795880512679944	HLEGLSEEAIMELNLPTGIPIVYELDK	""	Q9DBJ1	Phosphoglycerate mutase 1	3023.56457	light	27.3747135164222
f1	20171221_Baeza_DevAtlas_Brain_1-1	Brain	1-1	1	1	1	0.795880512679944	QSIAIDDCTFHQCVR	2xCarbamidomethyl [C8; C13]; 1xGln->pyro-Glu [N-Term]	P84091	AP-2 complex subunit mu	1832.80543	light	24.2331693844833
f1	20171221_Baeza_DevAtlas_Brain_1-1	Brain	1-1	1	1	1	0.795880512679944	QSIAIDDCTFHQCVR	2xCarbamidomethyl [C8; C13]	P84091	AP-2 complex subunit mu	1849.83198	light	25.1581157862696
f1	20171221_Baeza_DevAtlas_Brain_1-1	Brain	1-1	1	1	1	0.795880512679944	QSIDALKDWFR	1xGln->pyro-Glu [N-Term]	Q05D44	Eukaryotic translation initiation factor 5B	1361.68483	light	21.1508311233274
f1	20171221_Baeza_DevAtlas_Brain_1-1	Brain	1-1	1	1	1	0.795880512679944	HLEFMNQLK	""	O88447	Kinesin light chain 1	1159.59284	light	24.7599112378376
f1	20171221_Baeza_DevAtlas_Brain_1-1	Brain	1-1	1	1	1	0.795880512679944	QSIDALKDWFR	""	Q05D44	Eukaryotic translation initiation factor 5B	1378.71138	light	22.0583590954568
f1	20171221_Baeza_DevAtlas_Brain_1-1	Brain	1-1	1	1	1	0.795880512679944	QSLETICLLLAYK	1xCarbamidomethyl [C7]; 1xGln->pyro-Glu [N-Term]	P63087-2; P62137; P62141	Isoform Gamma-2 of Serine/threonine-protein phosphatase PP1-gamma catalytic subunit;serine/threonine-protein phosphatase PP1-alpha catalytic subunit;Serine/threonine-protein phosphatase PP1-beta catalytic subunit	1534.81854	light	24.4276517238097
f1	20171221_Baeza_DevAtlas_Brain_1-1	Brain	1-1	1	1	1	0.795880512679944	QSLETICLLLAYK	1xCarbamidomethyl [C7]	P63087-2; P62137; P62141	Isoform Gamma-2 of Serine/threonine-protein phosphatase PP1-gamma catalytic subunit;serine/threonine-protein phosphatase PP1-alpha catalytic subunit;Serine/threonine-protein phosphatase PP1-beta catalytic subunit	1551.84509	light	26.6717084211149
f1	20171221_Baeza_DevAtlas_Brain_1-1	Brain	1-1	1	1	1	0.795880512679944	QSLEYLEQVR	""	Q99ME9	Nucleolar GTP-binding protein 1	1264.65319	light
f1	20171221_Baeza_DevAtlas_Brain_1-1	Brain	1-1	1	1	1	0.795880512679944	QSLHTYLR	1xGln->pyro-Glu [N-Term]	Q9D6Z1	Nucleolar protein 56	1000.52106	light	23.4883655707274
f1	20171221_Baeza_DevAtlas_Brain_1-1	Brain	1-1	1	1	1	0.795880512679944	QSLIDWNNPAIINK	""	Q6PDI5-1	Proteasome-associated protein ECM29 homolog	1625.86458	light
f1	20171221_Baeza_DevAtlas_Brain_1-1	Brain	1-1	1	1	1	0.795880512679944	QSILILK	""	Q8BIQ5-1; Q8C7E9	cleavage stimulation factor subunit 2;cleavage stimulation factor subunit 2 tau variant	814.53967	light	24.1382736753465
f1	20171221_Baeza_DevAtlas_Brain_1-1	Brain	1-1	1	1	1	0.795880512679944	HLEEAFTSEHWLVR	""	Q3TDQ1	Dolichyl-diphosphooligosaccharide--protein glycosyltransferase subunit STT3B	1753.86564	light	22.7607903898396
f1	20171221_Baeza_DevAtlas_Brain_1-1	Brain	1-1	1	1	1	0.795880512679944	QSIINPDWNFEK	""	P46460	Vesicle-fusing ATPase	1490.72742	light	24.912680783986
f1	20171221_Baeza_DevAtlas_Brain_1-1	Brain	1-1	1	1	1	0.795880512679944	HLECTK	1xCarbamidomethyl [C4]	Q61584	Fragile X mental retardation syndrome-related protein 1	787.3767	light	16.8565945997417
f1	20171221_Baeza_DevAtlas_Brain_1-1	Brain	1-1	1	1	1	0.795880512679944	QSLPPGLAVK	""	Q9JJI8	60s ribosomal protein l38	1009.60406	light	27.365576972107
f1	20171221_Baeza_DevAtlas_Brain_1-1	Brain	1-1	1	1	1	0.795880512679944	QSLQNCQNLSK	1xCarbamidomethyl [C6]	Q5SNZ0	Girdin	1319.63722	light	21.8765269698254
f1	20171221_Baeza_DevAtlas_Brain_1-1	Brain	1-1	1	1	1	0.795880512679944	HLEIIYAINQR	""	Q8CI94	"Glycogen phosphorylase	brain form"	1369.75866	light
f1	20171221_Baeza_DevAtlas_Brain_1-1	Brain	1-1	1	1	1	0.795880512679944	HLGLQNR	""	Q07646-1	mesoderm-specific transcript protein	837.46896	light	23.5114992770436
f1	20171221_Baeza_DevAtlas_Brain_1-1	Brain	1-1	1	1	1	0.795880512679944	HLEIIYEINQK	""	Q9ET01	"Glycogen phosphorylase	liver form"	1399.75799	light
f1	20171221_Baeza_DevAtlas_Brain_1-1	Brain	1-1	1	1	1	0.795880512679944	HLEINPDHSIIETLR	""	P07901	Heat shock protein HSP 90-alpha	1786.94462	light	28.4456747450918
f1	20171221_Baeza_DevAtlas_Brain_1-1	Brain	1-1	1	1	1	0.795880512679944	HLGHCTDTDDVSLLGK	1xCarbamidomethyl [C5]	Q6PFE7-1	Tomoregulin-1	1767.83302	light	23.0860019083938
f1	20171221_Baeza_DevAtlas_Brain_1-1	Brain	1-1	1	1	1	0.795880512679944	QSAALCLLR	1xCarbamidomethyl [C6]	P17427; P17426	AP-2 complex subunit alpha-2;AP-2 complex subunit alpha-1	1031.56663	light	25.8651055174366
f1	20171221_Baeza_DevAtlas_Brain_1-1	Brain	1-1	1	1	1	0.795880512679944	HIFWGSGSHTLSALVENLK	""	Q62351	Transferrin receptor protein 1	2096.09235	light
f1	20171221_Baeza_DevAtlas_Brain_1-1	Brain	1-1	1	1	1	0.795880512679944	QSCALYQTLGDYK	1xCarbamidomethyl [C3]	P02772	Alpha-fetoprotein	1546.72062	light	23.8923669736207
f1	20171221_Baeza_DevAtlas_Brain_1-1	Brain	1-1	1	1	1	0.795880512679944	QSCYLCDLPR	2xCarbamidomethyl [C3; C6]	E9Q1P8; Q8K3X4	Interferon regulatory factor 2-binding protein 2;interferon regulatory factor 2-binding protein-like	1311.58202	light	23.3464164770008
f1	20171221_Baeza_DevAtlas_Brain_1-1	Brain	1-1	1	1	1	0.795880512679944	QSDDEVYAPGLDIESSLK	""	Q8K4Z5	splicing factor 3A subunit 1	1965.92876	light	23.6144977774311
f1	20171221_Baeza_DevAtlas_Brain_1-1	Brain	1-1	1	1	1	0.795880512679944	QSDELALVR	""	Q99PL5-1	Ribosome-binding protein 1	1030.55275	light	23.4271281531715
f1	20171221_Baeza_DevAtlas_Brain_1-1	Brain	1-1	1	1	1	0.795880512679944	HIFLIR	""	Q8BX10-1	"Serine/threonine-protein phosphatase Pgam5	mitochondrial"	798.49847	light
f1	20171221_Baeza_DevAtlas_Brain_1-1	Brain	1-1	1	1	1	0.795880512679944	QSDQVSFVSLIEDLKR	""	Q61595-11; Q61595	Isoform 11 of Kinectin;Kinectin	1863.98107	light	23.2294023778328
f1	20171221_Baeza_DevAtlas_Brain_1-1	Brain	1-1	1	1	1	0.795880512679944	HLFGQPNSAYDFK	""	Q8CG48	structural maintenance of chromosomes protein 2	1523.72775	light
f1	20171221_Baeza_DevAtlas_Brain_1-1	Brain	1-1	1	1	1	0.795880512679944	QSDVMR	""	Q9CZM2	60S ribosomal protein L15	735.3454	light	23.409469536138
f1	20171221_Baeza_DevAtlas_Brain_1-1	Brain	1-1	1	1	1	0.795880512679944	HLFAILGGSEGK	""	E9PVA8	eIF-2-alpha kinase activator GCN1	1228.66845	light	21.7374205541195
f1	20171221_Baeza_DevAtlas_Brain_1-1	Brain	1-1	1	1	1	0.795880512679944	HIFALFNTEQR	""	P39053	Dynamin-1	1375.71171	light	24.788834855418
f1	20171221_Baeza_DevAtlas_Brain_1-1	Brain	1-1	1	1	1	0.795880512679944	HIEWESVLTNTAGCLR	1xCarbamidomethyl [C14]	P30999-1; P30999-3	Catenin delta-1;Isoform 3 of Catenin delta-1	1885.92251	light	24.0262209587911
f1	20171221_Baeza_DevAtlas_Brain_1-1	Brain	1-1	1	1	1	0.795880512679944	HIEVQVAQETR	""	Q58A65	C-jun-amino-terminal kinase-interacting protein 4	1309.68589	light	20.7260415184785
f1	20171221_Baeza_DevAtlas_Brain_1-1	Brain	1-1	1	1	1	0.795880512679944	QSELAAHQK	""	Q9R1P4	Proteasome subunit alpha type-1	1011.52178	light	19.895268512887
f1	20171221_Baeza_DevAtlas_Brain_1-1	Brain	1-1	1	1	1	0.795880512679944	HLEVQILADQYGNAISLFGR	""	Q5SWU9-1	Acetyl-CoA carboxylase 1	2244.17714	light	22.1193513575592
f1	20171221_Baeza_DevAtlas_Brain_1-1	Brain	1-1	1	1	1	0.795880512679944	QSFTMVADTPENLR	1xGln->pyro-Glu [N-Term]	Q61792	LIM and SH3 domain protein 1	1591.74208	light	23.6957424035276
f1	20171221_Baeza_DevAtlas_Brain_1-1	Brain	1-1	1	1	1	0.795880512679944	HIETSAALHHNTR	""	Q8VEL9-1	GTP-binding protein REM 2	1486.75095	light	19.9620558843581
f1	20171221_Baeza_DevAtlas_Brain_1-1	Brain	1-1	1	1	1	0.795880512679944	QSFTMVADTPENLR	""	Q61792	LIM and SH3 domain protein 1	1608.76863	light	26.1793130766848
f1	20171221_Baeza_DevAtlas_Brain_1-1	Brain	1-1	1	1	1	0.795880512679944	HIESMIR	""	P97310	DNA replication licensing factor mcm2	885.4611	light
f1	20171221_Baeza_DevAtlas_Brain_1-1	Brain	1-1	1	1	1	0.795880512679944	QSFVLK	""	Q99PT1	rho GDP-dissociation inhibitor 1	721.4243	light	26.5135788861126
f1	20171221_Baeza_DevAtlas_Brain_1-1	Brain	1-1	1	1	1	0.795880512679944	HLENNSHFGSHR	""	O70133-2; O70133	Isoform 2 of ATP-dependent RNA helicase A;Atp-dependent rna helicase a	1434.66213	light	23.1452566134882
f1	20171221_Baeza_DevAtlas_Brain_1-1	Brain	1-1	1	1	1	0.795880512679944	HLENDPSFQAHDTSGQK	""	Q9ERU9	E3 SUMO-protein ligase RanBP2	1910.86274	light	21.243436236016
f1	20171221_Baeza_DevAtlas_Brain_1-1	Brain	1-1	1	1	1	0.795880512679944	QSGEAFVELESEDDVK	""	Q9Z2X1-1	Heterogeneous nuclear ribonucleoprotein F	1781.80758	light	24.5099885433202
f1	20171221_Baeza_DevAtlas_Brain_1-1	Brain	1-1	1	1	1	0.795880512679944	HLEINPDHPIVETLR	""	P11499	Heat shock protein HSP 90-beta	1782.94971	light	29.3662605493302
f1	20171221_Baeza_DevAtlas_Brain_1-1	Brain	1-1	1	1	1	0.795880512679944	QQYEQCMDLQLFYR	1xCarbamidomethyl [C6]	P16546; P16546-2	"Spectrin alpha chain	non-erythrocytic 1;Isoform 2 of Spectrin alpha chain	non-erythrocytic 1"	1921.85713
f1	20171221_Baeza_DevAtlas_Brain_1-1	Brain	1-1	1	1	1	0.795880512679944	QQWQQLYDTLNAWK	""	Q99JX4	Eukaryotic translation initiation factor 3 subunit M	1821.89186	light	25.1946857023298
f1	20171221_Baeza_DevAtlas_Brain_1-1	Brain	1-1	1	1	1	0.795880512679944	HLLSAGDGEVK	""	Q5U4D9	THO complex subunit 6 homolog	1125.58986	light	24.1861087974984
f1	20171221_Baeza_DevAtlas_Brain_1-1	Brain	1-1	1	1	1	0.795880512679944	HLSDEEVLAFVVR	""	Q5XJV6	Serine/threonine-protein kinase LMTK3	1513.80092	light
f1	20171221_Baeza_DevAtlas_Brain_1-1	Brain	1-1	1	1	1	0.795880512679944	QQLTGHSK	""	P26039	Talin-1	898.47411	light	19.4766509158869
f1	20171221_Baeza_DevAtlas_Brain_1-1	Brain	1-1	1	1	1	0.795880512679944	QQLTNTEVR	""	P58281-1	"Dynamin-like 120 kDa protein	mitochondrial"	1088.56946	light
f1	20171221_Baeza_DevAtlas_Brain_1-1	Brain	1-1	1	1	1	0.795880512679944	HLSAEDFSR	""	Q9WV69-1	Dematin	1061.50105	light	21.8382810291878
f1	20171221_Baeza_DevAtlas_Brain_1-1	Brain	1-1	1	1	1	0.795880512679944	QQLVASHLEK	1xGln->pyro-Glu [N-Term]	Q99KJ8	dynactin subunit 2	1135.6106	light
f1	20171221_Baeza_DevAtlas_Brain_1-1	Brain	1-1	1	1	1	0.795880512679944	HLRDEGLR	""	Q9WV55	vesicle-associated membrane protein-associated protein A	995.5381	light	21.0742829321269
f1	20171221_Baeza_DevAtlas_Brain_1-1	Brain	1-1	1	1	1	0.795880512679944	QQLVASHLEK	""	Q99KJ8	dynactin subunit 2	1152.63715	light	24.2648829517811
f1	20171221_Baeza_DevAtlas_Brain_1-1	Brain	1-1	1	1	1	0.795880512679944	HLQVIFGHLAASR	""	P70398	Probable ubiquitin carboxyl-terminal hydrolase FAF-X	1448.81209	light	23.5831277701986
f1	20171221_Baeza_DevAtlas_Brain_1-1	Brain	1-1	1	1	1	0.795880512679944	HLQTGENHTSVDPR	""	Q91YR7	Pre-mRNA-processing factor 6	1590.76191	light	22.468598564501
f1	20171221_Baeza_DevAtlas_Brain_1-1	Brain	1-1	1	1	1	0.795880512679944	QQLVETHMAR	""	P12023	Amyloid-beta A4 protein	1212.61537	light	21.4815814325982
f1	20171221_Baeza_DevAtlas_Brain_1-1	Brain	1-1	1	1	1	0.795880512679944	HLQLSFQEPHFYLR	""	P42128	Forkhead box protein K1	1814.93366	light	22.0647439157971
f1	20171221_Baeza_DevAtlas_Brain_1-1	Brain	1-1	1	1	1	0.795880512679944	HLQLQTQLEQLQEETFR	""	Q8BUK6	Protein Hook homolog 3	2141.09856	light	22.0167919684992
f1	20171221_Baeza_DevAtlas_Brain_1-1	Brain	1-1	1	1	1	0.795880512679944	HLQINQTFEELR	""	P42232	Signal transducer and activator of transcription 5B	1527.79142	light
f1	20171221_Baeza_DevAtlas_Brain_1-1	Brain	1-1	1	1	1	0.795880512679944	HLQLAVR	""	Q64522	Histone H2A type 2-B	836.5101	light	26.1539134839918
f1	20171221_Baeza_DevAtlas_Brain_1-1	Brain	1-1	1	1	1	0.795880512679944	HLQLAIRNDEELNKLLGR	""	Q8CGP5; Q8R1M2	Histone H2A type 1-F;Histone H2A.J	2132.19346	light	24.4933200578449
f1	20171221_Baeza_DevAtlas_Brain_1-1	Brain	1-1	1	1	1	0.795880512679944	HLQLAIRNDEELNK	""	Q64523; Q8CGP5; Q8R1M2; P27661	Histone H2A type 2-C;Histone H2A type 1-F;Histone H2A.J;Histone H2AX	1692.90276	light	21.7668294374139
f1	20171221_Baeza_DevAtlas_Brain_1-1	Brain	1-1	1	1	1	0.795880512679944	HLQLAIRGDEELDSLIK	""	Q3THW5	Histone H2A.V	1950.06547	light	25.6011641770246
f1	20171221_Baeza_DevAtlas_Brain_1-1	Brain	1-1	1	1	1	0.795880512679944	HLQLAIR	""	Q64523; Q3THW5; Q8CGP5; Q8R1M2; P27661	Histone H2A type 2-C;Histone H2A.V;Histone H2A type 1-F;Histone H2A.J;Histone H2AX	850.52575	light	34.6615483480532
f1	20171221_Baeza_DevAtlas_Brain_1-1	Brain	1-1	1	1	1	0.795880512679944	QQMLDQDELLASTR	""	P28738	kinesin heavy chain isoform 5C	1647.80066	light	24.8194835100562
f1	20171221_Baeza_DevAtlas_Brain_1-1	Brain	1-1	1	1	1	0.795880512679944	HLQEASATDGK	""	Q8BUV8	Protein GPR107	1156.55929	light	19.6654921740233
f1	20171221_Baeza_DevAtlas_Brain_1-1	Brain	1-1	1	1	1	0.795880512679944	HLQEAEQTK	""	Q91YE6	Importin-9	1083.54291	light	22.3181959216883
f1	20171221_Baeza_DevAtlas_Brain_1-1	Brain	1-1	1	1	1	0.795880512679944	QQMQDFFLAHKDEEWFR	""	Q99MR6-1	serrate RNA effector molecule homolog	2255.03385	light	22.6812488153291
f1	20171221_Baeza_DevAtlas_Brain_1-1	Brain	1-1	1	1	1	0.795880512679944	HIQDLNWQR	""	Q9D287	Pre-mRNA-splicing factor spf27	1209.61233	light
f1	20171221_Baeza_DevAtlas_Brain_1-1	Brain	1-1	1	1	1	0.795880512679944	HLQDLMEGLTAK	""	Q04750	DNA topoisomerase 1	1355.69876	light	25.0763830837599
f1	20171221_Baeza_DevAtlas_Brain_1-1	Brain	1-1	1	1	1	0.795880512679944	HLQDLFAPLVVR	""	Q80TJ1-2; Q80TJ1	Isoform 2 of Calcium-dependent secretion activator 1;Calcium-dependent secretion activator 1	1407.8107	light	23.7281704502468
f1	20171221_Baeza_DevAtlas_Brain_1-1	Brain	1-1	1	1	1	0.795880512679944	HLSDHLSELVEQTLSDLEQSK	""	Q6P4T2	U5 small nuclear ribonucleoprotein 200 kDa helicase	2408.19397	light	23.8955293473855
f1	20171221_Baeza_DevAtlas_Brain_1-1	Brain	1-1	1	1	1	0.795880512679944	QQNDELTTLADEAQSLKDEIDVLR	""	Q8BUK6	Protein Hook homolog 3	2744.35847	light	22.6814460395978
f1	20171221_Baeza_DevAtlas_Brain_1-1	Brain	1-1	1	1	1	0.795880512679944	QQLTGHSK	1xGln->pyro-Glu [N-Term]	P26039	Talin-1	881.44756	light
f1	20171221_Baeza_DevAtlas_Brain_1-1	Brain	1-1	1	1	1	0.795880512679944	QQLSAEELDAQLDAYNAR	""	O08583-1	THO complex subunit 4	2034.97269	light	26.3838570296987
f1	20171221_Baeza_DevAtlas_Brain_1-1	Brain	1-1	1	1	1	0.795880512679944	HITIFSPEGR	""	Q9QUM9	Proteasome subunit alpha type-6	1156.61093	light
f1	20171221_Baeza_DevAtlas_Brain_1-1	Brain	1-1	1	1	1	0.795880512679944	HLTGEFEKK	""	P62827	GTP-binding nuclear protein RAN	1088.57348	light	25.4337974594119
f1	20171221_Baeza_DevAtlas_Brain_1-1	Brain	1-1	1	1	1	0.795880512679944	QQLLADR	""	Q6PDG5-1	SWI/SNF complex subunit SMARCC2	843.46829	light	24.7286028047
f1	20171221_Baeza_DevAtlas_Brain_1-1	Brain	1-1	1	1	1	0.795880512679944	HLTGEFEK	""	P62827	GTP-binding nuclear protein RAN	960.47852	light	28.4345601487361
f1	20171221_Baeza_DevAtlas_Brain_1-1	Brain	1-1	1	1	1	0.795880512679944	HLTEYFTFK	""	P63328-2; P48453-1	Isoform 2 of Serine/threonine-protein phosphatase 2B catalytic subunit alpha isoform;serine/threonine-protein phosphatase 2B catalytic subunit beta isoform	1185.59389	light
f1	20171221_Baeza_DevAtlas_Brain_1-1	Brain	1-1	1	1	1	0.795880512679944	QQILHSEEFLSFFDHSTR	1xGln->pyro-Glu [N-Term]	O88487	cytoplasmic dynein 1 intermediate chain 2	2204.04071	light	22.5613303695082
f1	20171221_Baeza_DevAtlas_Brain_1-1	Brain	1-1	1	1	1	0.795880512679944	QQILHSEEFLSFFDHSTR	""	O88487	cytoplasmic dynein 1 intermediate chain 2	2221.06726	light	23.9213964172034
f1	20171221_Baeza_DevAtlas_Brain_1-1	Brain	1-1	1	1	1	0.795880512679944	HLTDAYFK	""	P47911	60S ribosomal protein L6	994.49926	light	28.14609876477
f1	20171221_Baeza_DevAtlas_Brain_1-1	Brain	1-1	1	1	1	0.795880512679944	HLTASEAK	""	P39749	Flap endonuclease 1	856.45231	light	22.065843568057
f1	20171221_Baeza_DevAtlas_Brain_1-1	Brain	1-1	1	1	1	0.795880512679944	HLTAQVR	""	E9Q7G0	nuclear mitotic apparatus protein 1	824.47371	light	23.4778857122605
f1	20171221_Baeza_DevAtlas_Brain_1-1	Brain	1-1	1	1	1	0.795880512679944	HLSVVTLAAK	""	Q9CZ04	COP9 signalosome complex subunit 7a	1038.63061	light	23.9111930957542
f1	20171221_Baeza_DevAtlas_Brain_1-1	Brain	1-1	1	1	1	0.795880512679944	HLSVNDLPVGR	""	P20108	"Thioredoxin-dependent peroxide reductase	mitochondrial"	1206.65895	light
f1	20171221_Baeza_DevAtlas_Brain_1-1	Brain	1-1	1	1	1	0.795880512679944	QQLILAR	""	Q9CX56	26S proteasome non-ATPase regulatory subunit 8	841.52541	light	25.6882752511966
f1	20171221_Baeza_DevAtlas_Brain_1-1	Brain	1-1	1	1	1	0.795880512679944	HLSSQNR	""	P24547	inosine-5'-monophosphate dehydrogenase 2	841.42749	light	13.8941982846715
f1	20171221_Baeza_DevAtlas_Brain_1-1	Brain	1-1	1	1	1	0.795880512679944	HLSSCAAPAPLTSAER	1xCarbamidomethyl [C5]	Q9Z0P5	Twinfilin-2	1667.81698	light	23.1757341005303
f1	20171221_Baeza_DevAtlas_Brain_1-1	Brain	1-1	1	1	1	0.795880512679944	QQLLIGAYAK	1xGln->pyro-Glu [N-Term]	P80313	T-complex protein 1 subunit eta	1087.61462	light	23.2785756508564
f1	20171221_Baeza_DevAtlas_Brain_1-1	Brain	1-1	1	1	1	0.795880512679944	HISQISVADDDDESLLGHLMIVGK	""	P70349	Histidine triad nucleotide-binding protein 1	2592.29739	light	24.1104942619037
f1	20171221_Baeza_DevAtlas_Brain_1-1	Brain	1-1	1	1	1	0.795880512679944	QQLLIGAYAK	""	P80313	T-complex protein 1 subunit eta	1104.64117	light	27.1110530266274
f1	20171221_Baeza_DevAtlas_Brain_1-1	Brain	1-1	1	1	1	0.795880512679944	QQLLQEQQLR	""	P97820	Mitogen-activated protein kinase kinase kinase kinase 4	1283.70662	light	24.724064868699
f1	20171221_Baeza_DevAtlas_Brain_1-1	Brain	1-1	1	1	1	0.795880512679944	HLSNVSSTGSIDMVDSPQLATLADEVSASLAK	""	P10637-5	Isoform Tau-D of Microtubule-associated protein tau	3243.60493	light	25.5022784860856
f1	20171221_Baeza_DevAtlas_Brain_1-1	Brain	1-1	1	1	1	0.795880512679944	QQIQSIQQSIER	1xGln->pyro-Glu [N-Term]	Q9D0T1	NHP2-like protein 1	1440.74413	light	23.569648895721
f1	20171221_Baeza_DevAtlas_Brain_1-1	Brain	1-1	1	1	1	0.795880512679944	QQIQSIQQSIER	""	Q9D0T1	NHP2-like protein 1	1457.77068	light	26.1863302418472
f1	20171221_Baeza_DevAtlas_Brain_1-1	Brain	1-1	1	1	1	0.795880512679944	QQLQTTR	""	Q99KP6-1	Pre-mRNA-processing factor 19	874.47411	light	24.6234501898431
f1	20171221_Baeza_DevAtlas_Brain_1-1	Brain	1-1	1	1	1	0.795880512679944	HLSLCHGLSDLAR	1xCarbamidomethyl [C5]	O35218	Cleavage and polyadenylation specificity factor subunit 2	1478.75326	light	23.2838537912966
f1	20171221_Baeza_DevAtlas_Brain_1-1	Brain	1-1	1	1	1	0.795880512679944	QQLSAEELDAQLDAYNAR	1xGln->pyro-Glu [N-Term]	O08583-1	THO complex subunit 4	2017.94614	light	23.6257122426568
f1	20171221_Baeza_DevAtlas_Brain_1-1	Brain	1-1	1	1	1	0.795880512679944	QQISLATQMVR	""	P80316	T-complex protein 1 subunit epsilon	1274.68853	light	26.3651404576316
f1	20171221_Baeza_DevAtlas_Brain_1-1	Brain	1-1	1	1	1	0.795880512679944	HIQALAIR	""	Q9JHR7	insulin-degrading enzyme	921.56286	light
f1	20171221_Baeza_DevAtlas_Brain_1-1	Brain	1-1	1	1	1	0.795880512679944	HLQAEVK	""	A2CG49-1; Q0KL02	kalirin;Triple functional domain protein	824.46248	light	22.6251402739561
f1	20171221_Baeza_DevAtlas_Brain_1-1	Brain	1-1	1	1	1	0.795880512679944	HLQAAFEDGFDNCDAGWLSDR	1xCarbamidomethyl [C13]	P55066	Neurocan core protein	2424.03095	light	23.4059659325148
f1	20171221_Baeza_DevAtlas_Brain_1-1	Brain	1-1	1	1	1	0.795880512679944	QQSAQSQVSTTAENK	""	Q8K224	RNA cytidine acetyltransferase	1606.76672	light	20.3098424057424
f1	20171221_Baeza_DevAtlas_Brain_1-1	Brain	1-1	1	1	1	0.795880512679944	QQSEEDLLLQDFSR	1xGln->pyro-Glu [N-Term]	Q9DCF9-1	Translocon-associated protein subunit gamma	1690.79187	light	21.4947512326574
f1	20171221_Baeza_DevAtlas_Brain_1-1	Brain	1-1	1	1	1	0.795880512679944	HIMGQNVADYMR	""	P47962	60S ribosomal protein L5	1434.66166	light	26.729063080592
f1	20171221_Baeza_DevAtlas_Brain_1-1	Brain	1-1	1	1	1	0.795880512679944	QQSEEDLLLQDFSR	""	Q9DCF9-1	Translocon-associated protein subunit gamma	1707.81842	light	24.066202212002
f1	20171221_Baeza_DevAtlas_Brain_1-1	Brain	1-1	1	1	1	0.795880512679944	QQSELQSQVR	1xGln->pyro-Glu [N-Term]	Q61792	LIM and SH3 domain protein 1	1185.58584	light	22.7784252963666
f1	20171221_Baeza_DevAtlas_Brain_1-1	Brain	1-1	1	1	1	0.795880512679944	QQSELQSQVR	""	Q61792	LIM and SH3 domain protein 1	1202.61239	light	25.3736185779135
f1	20171221_Baeza_DevAtlas_Brain_1-1	Brain	1-1	1	1	1	0.795880512679944	QQSHFAMMHGGTGFAGIDSSSPEVK	1xGln->pyro-Glu [N-Term]	P60335	Poly(RC)-binding protein 1	2589.14968	light	23.5848484143853
f1	20171221_Baeza_DevAtlas_Brain_1-1	Brain	1-1	1	1	1	0.795880512679944	HILYGCSELFNATQFIK	1xCarbamidomethyl [C6]	""	""	2041.02116	light	22.1631860646559
f1	20171221_Baeza_DevAtlas_Brain_1-1	Brain	1-1	1	1	1	0.795880512679944	QQSHFAMMHGGTGFAGIDSSSPEVK	""	P60335	Poly(RC)-binding protein 1	2606.17623	light	24.6533386534933
f1	20171221_Baeza_DevAtlas_Brain_1-1	Brain	1-1	1	1	1	0.795880512679944	QQSNEHLR	1xGln->pyro-Glu [N-Term]	P57780	Alpha-actinin-4	994.47008	light	21.3462659131497
f1	20171221_Baeza_DevAtlas_Brain_1-1	Brain	1-1	1	1	1	0.795880512679944	HILVSQGLIR	""	A2AN08	e3 ubiquitin-protein ligase UBR4	1135.6946	light	23.2719109280921
f1	20171221_Baeza_DevAtlas_Brain_1-1	Brain	1-1	1	1	1	0.795880512679944	HLLVSNVGGDGEEIER	""	Q99P88	nuclear pore complex protein nup155	1723.86095	light	26.0137901907866
f1	20171221_Baeza_DevAtlas_Brain_1-1	Brain	1-1	1	1	1	0.795880512679944	QQSPGLGRPIWLQIAESAYR	""	Q8BH59	Calcium-binding mitochondrial carrier protein Aralar1	2270.20402	light	23.1733602555597
f1	20171221_Baeza_DevAtlas_Brain_1-1	Brain	1-1	1	1	1	0.795880512679944	QQSQQIATAK	""	Q91YM2	Rho GTPase-activating protein 35	1102.58511	light	21.0884458423811
f1	20171221_Baeza_DevAtlas_Brain_1-1	Brain	1-1	1	1	1	0.795880512679944	HLIVLINK	""	Q8R050	Eukaryotic peptide chain release factor GTP-binding subunit ERF3A	949.61931	light	25.7825935584034
f1	20171221_Baeza_DevAtlas_Brain_1-1	Brain	1-1	1	1	1	0.795880512679944	HLLVHAPEDKK	""	Q91V92	ATP-citrate synthase	1286.72155	light	23.834382220565
f1	20171221_Baeza_DevAtlas_Brain_1-1	Brain	1-1	1	1	1	0.795880512679944	QQTDMAVNWAGGLHHAK	""	P70288	Histone deacetylase 2	1863.89188	light	22.9638705468433
f1	20171221_Baeza_DevAtlas_Brain_1-1	Brain	1-1	1	1	1	0.795880512679944	QQTSLFIAR	""	A2AGT5	Cytoskeleton-associated protein 5	1063.58947	light	24.3806680755458
f1	20171221_Baeza_DevAtlas_Brain_1-1	Brain	1-1	1	1	1	0.795880512679944	HIITTTR	""	Q9Z0S1	"3'(2')	5'-bisphosphate nucleotidase 1"	841.48903	light
f1	20171221_Baeza_DevAtlas_Brain_1-1	Brain	1-1	1	1	1	0.795880512679944	HLLTQR	""	Q99PV0	Pre-mRNA-processing-splicing factor 8	767.45225	light	24.3260368139052
f1	20171221_Baeza_DevAtlas_Brain_1-1	Brain	1-1	1	1	1	0.795880512679944	QQVLLR	""	Q9EQ20; Q9D8C4	"Methylmalonate-semialdehyde dehydrogenase [acylating]	mitochondrial;Interferon-induced 35 kDa protein homolog"	756.47265	light
f1	20171221_Baeza_DevAtlas_Brain_1-1	Brain	1-1	1	1	1	0.795880512679944	QQVQVVGLQER	""	P28740-2	Isoform 2 of Kinesin-like protein KIF2A	1283.70662	light	24.0864793318572
f1	20171221_Baeza_DevAtlas_Brain_1-1	Brain	1-1	1	1	1	0.795880512679944	HLLSLMGIPYLDAPSEAEASCAALAK	1xCarbamidomethyl [C21]	P39749	Flap endonuclease 1	2728.36845	light	23.2640937738873
f1	20171221_Baeza_DevAtlas_Brain_1-1	Brain	1-1	1	1	1	0.795880512679944	QQVSPIR	""	Q99LE6	ATP-binding cassette sub-family F member 2	827.47338	light	22.5323045539345
f1	20171221_Baeza_DevAtlas_Brain_1-1	Brain	1-1	1	1	1	0.795880512679944	QQWQQLYDTLNAWK	1xGln->pyro-Glu [N-Term]	Q99JX4	Eukaryotic translation initiation factor 3 subunit M	1804.86531	light	22.1784431386888
f1	20171221_Baeza_DevAtlas_Brain_1-1	Brain	1-1	1	1	1	0.795880512679944	HLNATVNNLQTK	""	Q9D394; Q9D394-4	Protein RUFY3;Isoform 4 of Protein RUFY3	1352.72809	light	25.0945787394185
f1	20171221_Baeza_DevAtlas_Brain_1-1	Brain	1-1	1	1	1	0.795880512679944	QQSAAASTDSKPIDASR	""	P31230	aminoacyl tRNA synthase complex-interacting multifunctional protein 1	1732.84603	light	23.480536070918
f1	20171221_Baeza_DevAtlas_Brain_1-1	Brain	1-1	1	1	1	0.795880512679944	HLNDESTSK	""	Q8BHZ0	Protein FAM49A	1030.47998	light
f1	20171221_Baeza_DevAtlas_Brain_1-1	Brain	1-1	1	1	1	0.795880512679944	HLNDETTSK	""	Q921M7	protein FAM49B	1044.49563	light	21.3990903917603
f1	20171221_Baeza_DevAtlas_Brain_1-1	Brain	1-1	1	1	1	0.795880512679944	QQPLFVSGGDDYK	""	Q8CIE6	coatomer subunit alpha	1453.69578	light	24.4002488446907
f1	20171221_Baeza_DevAtlas_Brain_1-1	Brain	1-1	1	1	1	0.795880512679944	QQPTQFINPETPGYVGFANLPNQVHR	1xGln->pyro-Glu [N-Term]	P42208	septin-2	2935.44856	light	22.5990026144037
f1	20171221_Baeza_DevAtlas_Brain_1-1	Brain	1-1	1	1	1	0.795880512679944	QQPTQFINPETPGYVGFANLPNQVHR	""	P42208	septin-2	2952.47511	light	25.2233682156519
f1	20171221_Baeza_DevAtlas_Brain_1-1	Brain	1-1	1	1	1	0.795880512679944	HLPSTEPDPHVVR	""	Q8VDM6	Heterogeneous nuclear ribonucleoprotein U-like protein 1	1483.7652	light	24.7516943170152
f1	20171221_Baeza_DevAtlas_Brain_1-1	Brain	1-1	1	1	1	0.795880512679944	HLPPAALHLIAYYK	""	Q9Z277	Tyrosine-protein kinase BAZ1B	1606.91041	light
f1	20171221_Baeza_DevAtlas_Brain_1-1	Brain	1-1	1	1	1	0.795880512679944	QQQDEAYLASLR	1xGln->pyro-Glu [N-Term]	Q3TDN2-1	FAS-associated factor 2	1404.67538	light	20.9158216769684
f1	20171221_Baeza_DevAtlas_Brain_1-1	Brain	1-1	1	1	1	0.795880512679944	QQQDEAYLASLR	""	Q3TDN2-1	FAS-associated factor 2	1421.70193	light	24.5026901867675
f1	20171221_Baeza_DevAtlas_Brain_1-1	Brain	1-1	1	1	1	0.795880512679944	QQQDQVDR	1xGln->pyro-Glu [N-Term]	Q99K48	Non-POU domain-containing octamer-binding protein	999.44901	light	22.1458183613763
f1	20171221_Baeza_DevAtlas_Brain_1-1	Brain	1-1	1	1	1	0.795880512679944	HLPGAFFLGAER	""	""	""	1314.69533	light
f1	20171221_Baeza_DevAtlas_Brain_1-1	Brain	1-1	1	1	1	0.795880512679944	QQQDQVDR	""	Q99K48	Non-POU domain-containing octamer-binding protein	1016.47556	light	22.6942861446964
f1	20171221_Baeza_DevAtlas_Brain_1-1	Brain	1-1	1	1	1	0.795880512679944	QQQEELETDHGAGDR	""	O54825	Bystin	1712.74704	light
f1	20171221_Baeza_DevAtlas_Brain_1-1	Brain	1-1	1	1	1	0.795880512679944	HLNYVEFTQFLQELQLEHAR	""	Q8BH59	Calcium-binding mitochondrial carrier protein Aralar1	2515.27283	light	20.2159840913477
f1	20171221_Baeza_DevAtlas_Brain_1-1	Brain	1-1	1	1	1	0.795880512679944	QSLQVIESAMER	1xGln->pyro-Glu [N-Term]	O88696	"ATP-dependent Clp protease proteolytic subunit	mitochondrial"	1373.67294	light
f1	20171221_Baeza_DevAtlas_Brain_1-1	Brain	1-1	1	1	1	0.795880512679944	QQQELFAK	""	Q91WV0	Protein Dr1	991.52072	light	21.5827062741448
f1	20171221_Baeza_DevAtlas_Brain_1-1	Brain	1-1	1	1	1	0.795880512679944	QQQFENLDQQLR	""	Q9CWK8	Sorting nexin-2	1546.76084	light	23.4701190398848
f1	20171221_Baeza_DevAtlas_Brain_1-1	Brain	1-1	1	1	1	0.795880512679944	QQQFNVQALVAVGDHASK	1xGln->pyro-Glu [N-Term]	Q922B2	"Aspartate--tRNA ligase	cytoplasmic"	1922.9719	light
f1	20171221_Baeza_DevAtlas_Brain_1-1	Brain	1-1	1	1	1	0.795880512679944	QQQFNVQALVAVGDHASK	""	Q922B2	"Aspartate--tRNA ligase	cytoplasmic"	1939.99845	light
f1	20171221_Baeza_DevAtlas_Brain_1-1	Brain	1-1	1	1	1	0.795880512679944	HINMDGTINVDDFK	""	Q6P4T2	U5 small nuclear ribonucleoprotein 200 kDa helicase	1618.75298	light	24.2624178811324
f1	20171221_Baeza_DevAtlas_Brain_1-1	Brain	1-1	1	1	1	0.795880512679944	HLNLSGNK	""	O35381	Acidic leucine-rich nuclear phosphoprotein 32 family member A	882.47919	light	27.3260802418495
f1	20171221_Baeza_DevAtlas_Brain_1-1	Brain	1-1	1	1	1	0.795880512679944	HLNLGMNR	""	Q01730	Ras suppressor protein 1	954.49379	light	22.2038447305527
f1	20171221_Baeza_DevAtlas_Brain_1-1	Brain	1-1	1	1	1	0.795880512679944	QQQLLNEENLR	""	Q925I1-1	ATPase family AAA domain-containing protein 3	1384.71792	light	23.3024252889057
f1	20171221_Baeza_DevAtlas_Brain_1-1	Brain	1-1	1	1	1	0.795880512679944	HINFCK	1xCarbamidomethyl [C5]	Q8BJH1-1	Zinc finger C2HC domain-containing protein 1A	818.39777	light
f1	20171221_Baeza_DevAtlas_Brain_1-1	Brain	1-1	1	1	1	0.795880512679944	QQQPPPETFDFK	""	O08788-1	Dynactin subunit 1	1461.70087	light	24.0134741526507
f1	20171221_Baeza_DevAtlas_Brain_1-1	Brain	1-1	1	1	1	0.795880512679944	QQQQQQNDVVK	""	Q6PHN9	Ras-related protein Rab-35	1342.67097	light	21.6770398766421
f1	20171221_Baeza_DevAtlas_Brain_1-1	Brain	1-1	1	1	1	0.795880512679944	HLNEIDLFHCIDPNDSK	1xCarbamidomethyl [C10]	Q9R0Q7	Prostaglandin E synthase 3	2066.96001	light	27.6109286316086
f1	20171221_Baeza_DevAtlas_Brain_1-1	Brain	1-1	1	1	1	0.795880512679944	HINDSAPEVR	""	A2AGT5	Cytoskeleton-associated protein 5	1137.56471	light	24.930649550436
f1	20171221_Baeza_DevAtlas_Brain_1-1	Brain	1-1	1	1	1	0.795880512679944	QQQEILAAKPWTK	""	O35864	COP9 signalosome complex subunit 5	1540.8482	light	23.9994296788072
f1	20171221_Baeza_DevAtlas_Brain_1-1	Brain	1-1	1	1	1	0.795880512679944	QSLQVIESAMER	""	O88696	"ATP-dependent Clp protease proteolytic subunit	mitochondrial"	1390.69949	light
f1	20171221_Baeza_DevAtlas_Brain_1-1	Brain	1-1	1	1	1	0.795880512679944	HLDSSSNERPDISSIQR	""	Q3V1L4	Cytosolic purine 5'-nucleotidase	1940.94206	light	22.8711569980527
f1	20171221_Baeza_DevAtlas_Brain_1-1	Brain	1-1	1	1	1	0.795880512679944	QSNASSDVEVEEK	""	Q99JF8	PC4 and SFRS1-interacting protein	1421.63906	light	23.4482862285418
f1	20171221_Baeza_DevAtlas_Brain_1-1	Brain	1-1	1	1	1	0.795880512679944	QTLQSATVEAIEAEK	1xGln->pyro-Glu [N-Term]	P48453-1	serine/threonine-protein phosphatase 2B catalytic subunit beta isoform	1600.80646	light
f1	20171221_Baeza_DevAtlas_Brain_1-1	Brain	1-1	1	1	1	0.795880512679944	HGIVEDWDLMER	""	Q99JY9	actin-related protein 3	1499.69474	light	25.7076750979074
f1	20171221_Baeza_DevAtlas_Brain_1-1	Brain	1-1	1	1	1	0.795880512679944	QTLQSEQPLQVAR	""	P46471	26S proteasome regulatory subunit 7	1497.80198	light	25.1693265305766
f1	20171221_Baeza_DevAtlas_Brain_1-1	Brain	1-1	1	1	1	0.795880512679944	HGLTEELLSR	""	Q69ZR2	E3 ubiquitin-protein ligase hectd1	1154.61641	light
f1	20171221_Baeza_DevAtlas_Brain_1-1	Brain	1-1	1	1	1	0.795880512679944	HGLQSLGK	""	Q7TPM1-1; Q3TLH4; Q7TSC1	Protein PRRC2B;Protein Prrc2c;Protein PRRC2A	839.47338	light	24.2067617542069
f1	20171221_Baeza_DevAtlas_Brain_1-1	Brain	1-1	1	1	1	0.795880512679944	QTISNACGTIGLIHAIANNK	1xCarbamidomethyl [C7]; 1xGln->pyro-Glu [N-Term]	Q9JKB1	Ubiquitin carboxyl-terminal hydrolase isozyme L3	2079.06515	light	22.1553095891567
f1	20171221_Baeza_DevAtlas_Brain_1-1	Brain	1-1	1	1	1	0.795880512679944	HGIPDETCNNYQAK	1xCarbamidomethyl [C8]	Q9WUU7	Cathepsin Z	1646.72274	light	21.8910428304488
f1	20171221_Baeza_DevAtlas_Brain_1-1	Brain	1-1	1	1	1	0.795880512679944	HGINCFINR	1xCarbamidomethyl [C5]	P80314	T-complex protein 1 subunit beta	1130.55237	light	27.2958294097508
f1	20171221_Baeza_DevAtlas_Brain_1-1	Brain	1-1	1	1	1	0.795880512679944	HGLLVPNNTTDQELQHIR	""	O55135	eukaryotic translation initiation factor 6	2085.08358	light	24.1136076532028
f1	20171221_Baeza_DevAtlas_Brain_1-1	Brain	1-1	1	1	1	0.795880512679944	QTISNACGTIGLIHAIANNK	1xCarbamidomethyl [C7]	Q9JKB1	Ubiquitin carboxyl-terminal hydrolase isozyme L3	2096.0917	light	24.3883636815012
f1	20171221_Baeza_DevAtlas_Brain_1-1	Brain	1-1	1	1	1	0.795880512679944	HGLINFGIYK	""	Q6ZQ88	Lysine-specific histone demethylase 1A	1161.6415	light	24.2631866597731
f1	20171221_Baeza_DevAtlas_Brain_1-1	Brain	1-1	1	1	1	0.795880512679944	QTMQVDEHARPQTTLEQLQK	1xGln->pyro-Glu [N-Term]	Q8BWT1	"3-ketoacyl-CoA thiolase	mitochondrial"	2364.16123	light
f1	20171221_Baeza_DevAtlas_Brain_1-1	Brain	1-1	1	1	1	0.795880512679944	HGLGYSLLER	""	P23249	Putative helicase MOV-10	1144.61093	light
f1	20171221_Baeza_DevAtlas_Brain_1-1	Brain	1-1	1	1	1	0.795880512679944	HGLEVSEMAVSELPGNPNAVWTVR	""	Q921M3-1	Splicing factor 3B subunit 3	2592.2875	light	24.1532617839795
f1	20171221_Baeza_DevAtlas_Brain_1-1	Brain	1-1	1	1	1	0.795880512679944	HGLEVIYMIEPIDEYCVQQLK	1xCarbamidomethyl [C16]	P07901	Heat shock protein HSP 90-alpha	2577.27276	light	27.2276773107974
f1	20171221_Baeza_DevAtlas_Brain_1-1	Brain	1-1	1	1	1	0.795880512679944	QTMQVDEHARPQTTLEQLQK	""	Q8BWT1	"3-ketoacyl-CoA thiolase	mitochondrial"	2381.18778	light
f1	20171221_Baeza_DevAtlas_Brain_1-1	Brain	1-1	1	1	1	0.795880512679944	HGLALSNLGAVSDVTVGGVIGSGTHNTGIK	""	P58710	L-gulonolactone oxidase	2831.50099	light
f1	20171221_Baeza_DevAtlas_Brain_1-1	Brain	1-1	1	1	1	0.795880512679944	QTNLVPYPR	""	Q3UX10; P68369; P05213; P68373; P68368	Tubulin alpha chain-like 3;tubulin alpha-1A chain;Tubulin alpha-1B chain;Tubulin alpha-1C chain;Tubulin alpha-4A chain	1087.58947	light	23.9824244105927
f1	20171221_Baeza_DevAtlas_Brain_1-1	Brain	1-1	1	1	1	0.795880512679944	HGGYQPSDEHKTDLNPDNLQGGDDLDPNYVLSSR	""	Q04447	Creatine kinase B-type	3753.70116	light	28.206630704218
f1	20171221_Baeza_DevAtlas_Brain_1-1	Brain	1-1	1	1	1	0.795880512679944	QTNPSAMEVEEDDPVPEIR	1xGln->pyro-Glu [N-Term]	Q01853	Transitional endoplasmic reticulum ATPase	2138.95465	light	22.5085345730302
f1	20171221_Baeza_DevAtlas_Brain_1-1	Brain	1-1	1	1	1	0.795880512679944	HGGVIHIYVDK	""	Q8VH51-1	RNA-binding protein 39	1237.66878	light	24.3723803850345
f1	20171221_Baeza_DevAtlas_Brain_1-1	Brain	1-1	1	1	1	0.795880512679944	HGGTIPVVPTAEFQDR	""	P26443	"Glutamate dehydrogenase 1	mitochondrial"	1723.87621	light
f1	20171221_Baeza_DevAtlas_Brain_1-1	Brain	1-1	1	1	1	0.795880512679944	HGGSPTSLGTWGSWAGPDHDKFSAMK	""	O08795-1	Glucosidase 2 subunit beta	2714.24161	light	23.1298799385816
f1	20171221_Baeza_DevAtlas_Brain_1-1	Brain	1-1	1	1	1	0.795880512679944	QTNPSAMEVEEDDPVPEIR	""	Q01853	Transitional endoplasmic reticulum ATPase	2155.9812	light	26.296004376833
f1	20171221_Baeza_DevAtlas_Brain_1-1	Brain	1-1	1	1	1	0.795880512679944	HGGSLGLGLAAMGTAR	""	Q3TXS7	26S proteasome non-ATPase regulatory subunit 1	1468.76891	light	22.9433795843231
f1	20171221_Baeza_DevAtlas_Brain_1-1	Brain	1-1	1	1	1	0.795880512679944	HGLVPFAFVR	""	Q9D0B0	serine/arginine-rich splicing factor 9	1142.64692	light	23.8991820007407
f1	20171221_Baeza_DevAtlas_Brain_1-1	Brain	1-1	1	1	1	0.795880512679944	QTNYLR	""	Q9JHU4	Cytoplasmic dynein 1 heavy chain 1	794.41553	light	23.7446304137852
f1	20171221_Baeza_DevAtlas_Brain_1-1	Brain	1-1	1	1	1	0.795880512679944	HGLYEK	""	P62849-1	40S ribosomal protein S24	746.38317	light	25.4193113807114
f1	20171221_Baeza_DevAtlas_Brain_1-1	Brain	1-1	1	1	1	0.795880512679944	QTLMWSATWPK	""	Q501J6; Q61656	Probable ATP-dependent RNA helicase DDX17;probable ATP-dependent RNA helicase DDX5	1348.67182	light	27.2820045712895
f1	20171221_Baeza_DevAtlas_Brain_1-1	Brain	1-1	1	1	1	0.795880512679944	QTIAGDFEYFLNLNSR	""	Q9JLV5	Cullin-3	1887.92355	light	22.5735315382931
f1	20171221_Baeza_DevAtlas_Brain_1-1	Brain	1-1	1	1	1	0.795880512679944	HGTVSSFVAK	""	Q08879-2	Isoform C of Fibulin-1	1032.54727	light	23.1906472777273
f1	20171221_Baeza_DevAtlas_Brain_1-1	Brain	1-1	1	1	1	0.795880512679944	HGTVASRPPVQIEELIEKPGGIIVR	""	Q9Z2L7-1	Cytokine receptor-like factor 3	2695.52536	light
f1	20171221_Baeza_DevAtlas_Brain_1-1	Brain	1-1	1	1	1	0.795880512679944	QTLELAR	""	Q8R317	Ubiquilin-1	830.47304	light	24.8557528473053
f1	20171221_Baeza_DevAtlas_Brain_1-1	Brain	1-1	1	1	1	0.795880512679944	QTLEILK	""	P61759	Prefoldin subunit 3	844.51384	light	25.2752189998362
f1	20171221_Baeza_DevAtlas_Brain_1-1	Brain	1-1	1	1	1	0.795880512679944	QTLENERGELANEVK	1xGln->pyro-Glu [N-Term]	Q8VDD5	Myosin-9	1712.84497	light	21.9497613579583
f1	20171221_Baeza_DevAtlas_Brain_1-1	Brain	1-1	1	1	1	0.795880512679944	HGTALQR	""	Q3B7Z2	Oxysterol-binding protein 1	782.42676	light	22.1585904284365
f1	20171221_Baeza_DevAtlas_Brain_1-1	Brain	1-1	1	1	1	0.795880512679944	QTLENERGELANEVK	""	Q8VDD5	Myosin-9	1729.87152	light	23.7932698022844
f1	20171221_Baeza_DevAtlas_Brain_1-1	Brain	1-1	1	1	1	0.795880512679944	HGSYEDAVHSGALND	""	""	""	1571.67209	light
f1	20171221_Baeza_DevAtlas_Brain_1-1	Brain	1-1	1	1	1	0.795880512679944	HGSWGSGLDMHTKPWIR	""	O35490	Betaine--homocysteine S-methyltransferase 1	1964.95481	light
f1	20171221_Baeza_DevAtlas_Brain_1-1	Brain	1-1	1	1	1	0.795880512679944	QTIENSQGAYQEAFDISK	""	P68254-1	14-3-3 protein theta	2028.95089	light	25.6199312399151
f1	20171221_Baeza_DevAtlas_Brain_1-1	Brain	1-1	1	1	1	0.795880512679944	QTIENSQGAYQEAFDISKK	""	P68254-1	14-3-3 protein theta	2157.04585	light	25.9887620362657
f1	20171221_Baeza_DevAtlas_Brain_1-1	Brain	1-1	1	1	1	0.795880512679944	HGSIIYHPSLLPR	""	Q8R0Y6; Q8K009	Cytosolic 10-formyltetrahydrofolate dehydrogenase;Mitochondrial 10-formyltetrahydrofolate dehydrogenase	1489.82741	light	22.8078260775776
f1	20171221_Baeza_DevAtlas_Brain_1-1	Brain	1-1	1	1	1	0.795880512679944	HGSLGFLPR	""	P27659	60S ribosomal protein L3	983.54213	light	28.3510490776985
f1	20171221_Baeza_DevAtlas_Brain_1-1	Brain	1-1	1	1	1	0.795880512679944	QTLFASQVMR	""	Q3V1L4	Cytosolic purine 5'-nucleotidase	1180.6143	light
f1	20171221_Baeza_DevAtlas_Brain_1-1	Brain	1-1	1	1	1	0.795880512679944	QTIGNSCGTIGLIHAVANNQDK	1xCarbamidomethyl [C7]	Q9R0P9	Ubiquitin carboxyl-terminal hydrolase isozyme L1	2311.14592	light	21.1399436439341
f1	20171221_Baeza_DevAtlas_Brain_1-1	Brain	1-1	1	1	1	0.795880512679944	QTIGNSCGTIGLIHAVANNQDKLEFEDGSVLK	1xCarbamidomethyl [C7]	Q9R0P9	Ubiquitin carboxyl-terminal hydrolase isozyme L1	3428.71146	light	28.1005802160485
f1	20171221_Baeza_DevAtlas_Brain_1-1	Brain	1-1	1	1	1	0.795880512679944	QTLGYHVYPTCR	1xCarbamidomethyl [C11]	Q8BHG1	Nardilysin	1494.71581	light	23.8997226510652
f1	20171221_Baeza_DevAtlas_Brain_1-1	Brain	1-1	1	1	1	0.795880512679944	QTLLAVLQFLR	""	Q8C092	Transcription initiation factor TFIID subunit 5	1301.79398	light	21.2067131730267
f1	20171221_Baeza_DevAtlas_Brain_1-1	Brain	1-1	1	1	1	0.795880512679944	QTLLDMIAR	""	Q9JLV5	Cullin-3	1060.58194	light	23.476704801992
f1	20171221_Baeza_DevAtlas_Brain_1-1	Brain	1-1	1	1	1	0.795880512679944	QTIIGQPMSVTITTK	""	Q9ESN6	Tripartite motif-containing protein 2	1617.88802	light	22.4371422236577
f1	20171221_Baeza_DevAtlas_Brain_1-1	Brain	1-1	1	1	1	0.795880512679944	HGNQYIQVNEPWK	""	Q68FL6	"Methionine--tRNA ligase	cytoplasmic"	1612.78667	light
f1	20171221_Baeza_DevAtlas_Brain_1-1	Brain	1-1	1	1	1	0.795880512679944	HGNIQVSCVECSNQHGR	2xCarbamidomethyl [C8; C11]	Q8BPN8-1	DmX-like protein 2	1981.87155	light
f1	20171221_Baeza_DevAtlas_Brain_1-1	Brain	1-1	1	1	1	0.795880512679944	HGNLCLDK	1xCarbamidomethyl [C5]	Q8CGY8-2; Q8CGY8-1	Isoform 2 of UDP-N-acetylglucosamine--peptide N-acetylglucosaminyltransferase 110 kDa subunit;UDP-N-acetylglucosamine--peptide N-acetylglucosaminyltransferase 110 kDa subunit	956.46183	light	23.3643742145185
f1	20171221_Baeza_DevAtlas_Brain_1-1	Brain	1-1	1	1	1	0.795880512679944	QTLMWSATWPK	1xGln->pyro-Glu [N-Term]	Q501J6; Q61656	Probable ATP-dependent RNA helicase DDX17;probable ATP-dependent RNA helicase DDX5	1331.64527	light	24.4757366464587
f1	20171221_Baeza_DevAtlas_Brain_1-1	Brain	1-1	1	1	1	0.795880512679944	QTLPVAPR	""	Q8BJ05	Zinc finger CCCH domain-containing protein 14	881.52033	light	22.7115805435914
f1	20171221_Baeza_DevAtlas_Brain_1-1	Brain	1-1	1	1	1	0.795880512679944	HGGLSLVQTTDYIYPIVDDPYMMGR	""	Q8BH69	"Selenide	water dikinase 1"	2841.35861	light
f1	20171221_Baeza_DevAtlas_Brain_1-1	Brain	1-1	1	1	1	0.795880512679944	QTPLTCSGH	1xCarbamidomethyl [C6]	Q9Z1Z2	Serine-threonine kinase receptor-associated protein	1000.45166	light
f1	20171221_Baeza_DevAtlas_Brain_1-1	Brain	1-1	1	1	1	0.795880512679944	QTPMASSPRPK	1xGln->pyro-Glu [N-Term]	Q3TEA8-1	Heterochromatin protein 1-binding protein 3	1182.59357	light	21.9143248154205
f1	20171221_Baeza_DevAtlas_Brain_1-1	Brain	1-1	1	1	1	0.795880512679944	QTVAVGVIK	1xGln->pyro-Glu [N-Term]	P10126; P62631	Elongation factor 1-alpha 1;Elongation factor 1-alpha 2	897.54039	light	25.7290064049917
f1	20171221_Baeza_DevAtlas_Brain_1-1	Brain	1-1	1	1	1	0.795880512679944	HGAGAEISTVNPEQYSK	""	O70172; Q80XI4	phosphatidylinositol 5-phosphate 4-kinase type-2 alpha;Phosphatidylinositol 5-phosphate 4-kinase type-2 beta	1787.85587	light	24.0782700152648
f1	20171221_Baeza_DevAtlas_Brain_1-1	Brain	1-1	1	1	1	0.795880512679944	QTVAVGVIK	""	P10126; P62631	Elongation factor 1-alpha 1;Elongation factor 1-alpha 2	914.56694	light
f1	20171221_Baeza_DevAtlas_Brain_1-1	Brain	1-1	1	1	1	0.795880512679944	HGAEVIDTPVFELK	""	Q61035	"Histidine--tRNA ligase	cytoplasmic"	1554.81623	light
f1	20171221_Baeza_DevAtlas_Brain_1-1	Brain	1-1	1	1	1	0.795880512679944	HFYWYLTNEGIQYLR	""	P63325	40S ribosomal protein S10	2002.98101	light	27.5748799523042
f1	20171221_Baeza_DevAtlas_Brain_1-1	Brain	1-1	1	1	1	0.795880512679944	HFYVVIPQIYK	""	Q8K012	Formin-binding protein 1-like	1406.78308	light	25.0575216334063
f1	20171221_Baeza_DevAtlas_Brain_1-1	Brain	1-1	1	1	1	0.795880512679944	HFWGLR	""	P62270	40S ribosomal protein S18	815.43112	light	28.0899018798662
f1	20171221_Baeza_DevAtlas_Brain_1-1	Brain	1-1	1	1	1	0.795880512679944	QTVFYMEDYLTVK	""	Q9JIF0-2	Isoform 2 of Protein arginine N-methyltransferase 1	1636.79272	light	24.9662591757961
f1	20171221_Baeza_DevAtlas_Brain_1-1	Brain	1-1	1	1	1	0.795880512679944	HFVSQTTGNLYIAR	""	Q61330	Contactin-2	1606.83362	light	20.9805392576299
f1	20171221_Baeza_DevAtlas_Brain_1-1	Brain	1-1	1	1	1	0.795880512679944	QTWTDEGSVSER	""	Q9EQH2	endoplasmic reticulum aminopeptidase 1	1394.61826	light
f1	20171221_Baeza_DevAtlas_Brain_1-1	Brain	1-1	1	1	1	0.795880512679944	QTYFLPVIGLVDAEK	""	O88685	26S proteasome regulatory subunit 6A	1692.9207	light	26.1262781439349
f1	20171221_Baeza_DevAtlas_Brain_1-1	Brain	1-1	1	1	1	0.795880512679944	QTYSTEPNNLK	1xGln->pyro-Glu [N-Term]	P41105	60S ribosomal protein L28	1277.60082	light	24.8686648003521
f1	20171221_Baeza_DevAtlas_Brain_1-1	Brain	1-1	1	1	1	0.795880512679944	HFVLDECDK	1xCarbamidomethyl [C7]	Q8VDW0-1	ATP-dependent RNA helicase DDX39A	1162.51974	light	24.0490362200174
f1	20171221_Baeza_DevAtlas_Brain_1-1	Brain	1-1	1	1	1	0.795880512679944	HFVGMLPEKDCR	1xCarbamidomethyl [C11]	Q9R0P5	Destrin	1488.70862	light	26.2877862030709
f1	20171221_Baeza_DevAtlas_Brain_1-1	Brain	1-1	1	1	1	0.795880512679944	HFVGMLPEK	""	Q9R0P5	Destrin	1057.54991	light	27.1994014151347
f1	20171221_Baeza_DevAtlas_Brain_1-1	Brain	1-1	1	1	1	0.795880512679944	HFVDSHHQKPVNAIIEHVR	""	Q78PY7	staphylococcal nuclease domain-containing protein 1	2263.18429	light	21.5498192081674
f1	20171221_Baeza_DevAtlas_Brain_1-1	Brain	1-1	1	1	1	0.795880512679944	QTYSTEPNNLK	""	P41105	60S ribosomal protein L28	1294.62737	light	27.1154090048422
f1	20171221_Baeza_DevAtlas_Brain_1-1	Brain	1-1	1	1	1	0.795880512679944	HFVCQK	1xCarbamidomethyl [C4]	Q80XI4	Phosphatidylinositol 5-phosphate 4-kinase type-2 beta	818.39777	light	22.0224537277108
f1	20171221_Baeza_DevAtlas_Brain_1-1	Brain	1-1	1	1	1	0.795880512679944	QVAASTAQLLVACK	1xCarbamidomethyl [C13]	Q71LX4; P26039	Talin-2;Talin-1	1459.79372	light	23.3585803795021
f1	20171221_Baeza_DevAtlas_Brain_1-1	Brain	1-1	1	1	1	0.795880512679944	HFTVMNYDPDVVLK	""	Q3UDE2	Tubulin--tyrosine ligase-like protein 12	1677.8305	light
f1	20171221_Baeza_DevAtlas_Brain_1-1	Brain	1-1	1	1	1	0.795880512679944	HFTILDAPGHK	""	Q8R050	Eukaryotic peptide chain release factor GTP-binding subunit ERF3A	1235.65313	light	27.0320207588419
f1	20171221_Baeza_DevAtlas_Brain_1-1	Brain	1-1	1	1	1	0.795880512679944	QVADEGDALVAGGVSQTPSYLSCK	1xCarbamidomethyl [C23]	O35490	Betaine--homocysteine S-methyltransferase 1	2452.16604	light
f1	20171221_Baeza_DevAtlas_Brain_1-1	Brain	1-1	1	1	1	0.795880512679944	HFTEFVPLR	""	P50516-1	V-type proton ATPase catalytic subunit A	1145.6102	light	24.3177661710819
f1	20171221_Baeza_DevAtlas_Brain_1-1	Brain	1-1	1	1	1	0.795880512679944	HFTEDIQTR	""	O70551; O54781	SRSF protein kinase 1;SRSF protein kinase 2	1146.55381	light	24.4142902561555
f1	20171221_Baeza_DevAtlas_Brain_1-1	Brain	1-1	1	1	1	0.795880512679944	HGATHVFASK	""	Q91ZW3	SWI/SNF-related matrix-associated actin-dependent regulator of chromatin subfamily A member 5	1054.54285	light	22.3210663764892
f1	20171221_Baeza_DevAtlas_Brain_1-1	Brain	1-1	1	1	1	0.795880512679944	QTVADQVLVGSYCVFSNQGGLVHPK	1xCarbamidomethyl [C13]	O55135	eukaryotic translation initiation factor 6	2703.35591	light	24.1253939200652
f1	20171221_Baeza_DevAtlas_Brain_1-1	Brain	1-1	1	1	1	0.795880512679944	QTVADQVLVGSYCVFSNQGGLVHPK	1xCarbamidomethyl [C13]; 1xGln->pyro-Glu [N-Term]	O55135	eukaryotic translation initiation factor 6	2686.32936	light	22.3212461945321
f1	20171221_Baeza_DevAtlas_Brain_1-1	Brain	1-1	1	1	1	0.795880512679944	HGDDLRR	""	P11679	"Keratin	type II cytoskeletal 8"	868.43839	light
f1	20171221_Baeza_DevAtlas_Brain_1-1	Brain	1-1	1	1	1	0.795880512679944	HGGGGIVANLSEQSLK	""	Q3UM45	Protein phosphatase 1 regulatory subunit 7	1566.82344	light
f1	20171221_Baeza_DevAtlas_Brain_1-1	Brain	1-1	1	1	1	0.795880512679944	QTQSASSTLQK	""	P97820	Mitogen-activated protein kinase kinase kinase kinase 4	1178.60116	light	20.9658515572032
f1	20171221_Baeza_DevAtlas_Brain_1-1	Brain	1-1	1	1	1	0.795880512679944	HGGEDYVFSLLTGYCEPPTGVSLR	1xCarbamidomethyl [C15]	Q9D0M3	"Cytochrome c1	heme protein	mitochondrial"	2654.25553
f1	20171221_Baeza_DevAtlas_Brain_1-1	Brain	1-1	1	1	1	0.795880512679944	QTQTFTTYSDNQPGVLIQVYEGER	1xGln->pyro-Glu [N-Term]	Q61696; P63017	heat shock 70 kDa protein 1A;Heat shock cognate 71 kDa protein	2757.30023	light	25.7711697053312
f1	20171221_Baeza_DevAtlas_Brain_1-1	Brain	1-1	1	1	1	0.795880512679944	QTQTFTTYSDNQPGVLIQVYEGER	""	Q61696; P63017	heat shock 70 kDa protein 1A;Heat shock cognate 71 kDa protein	2774.32678	light	28.362632844521
f1	20171221_Baeza_DevAtlas_Brain_1-1	Brain	1-1	1	1	1	0.795880512679944	HGFSDNQK	""	Q6P8I4	PEST proteolytic signal-containing nuclear protein	932.42207	light	21.2362964371611
f1	20171221_Baeza_DevAtlas_Brain_1-1	Brain	1-1	1	1	1	0.795880512679944	QTQVNEATK	""	Q8CCF0	U4/U6 small nuclear ribonucleoprotein Prp31	1018.51636	light	20.949341391131
f1	20171221_Baeza_DevAtlas_Brain_1-1	Brain	1-1	1	1	1	0.795880512679944	HGFLEEFITPIVK	""	Q64511	DNA topoisomerase 2-beta	1529.83624	light	25.2848984598842
f1	20171221_Baeza_DevAtlas_Brain_1-1	Brain	1-1	1	1	1	0.795880512679944	HGFEAASIKEER	""	Q61879	Myosin-10	1373.6808	light	25.1344159253317
f1	20171221_Baeza_DevAtlas_Brain_1-1	Brain	1-1	1	1	1	0.795880512679944	HGFEAASIK	""	Q61879	Myosin-10	959.49451	light	25.5415232354508
f1	20171221_Baeza_DevAtlas_Brain_1-1	Brain	1-1	1	1	1	0.795880512679944	HGFCGIPITDTGR	1xCarbamidomethyl [C4]	P24547	inosine-5'-monophosphate dehydrogenase 2	1430.68451	light	24.2309647578326
f1	20171221_Baeza_DevAtlas_Brain_1-1	Brain	1-1	1	1	1	0.795880512679944	HGEVCPAGWKPGSETIIPDPAGK	1xCarbamidomethyl [C5]	O08807	Peroxiredoxin-4	2403.17616	light
f1	20171221_Baeza_DevAtlas_Brain_1-1	Brain	1-1	1	1	1	0.795880512679944	QTGIVLNRPVLR	""	""	""	1365.83249	light	25.6463627838283
f1	20171221_Baeza_DevAtlas_Brain_1-1	Brain	1-1	1	1	1	0.795880512679944	QTQVSVLPEGGETPLFK	""	P13020-1	Gelsolin	1829.96435	light	24.4328705086159
f1	20171221_Baeza_DevAtlas_Brain_1-1	Brain	1-1	1	1	1	0.795880512679944	HGESAWNLENR	""	Q9DBJ1	Phosphoglycerate mutase 1	1312.60289	light	27.4383609017957
f1	20171221_Baeza_DevAtlas_Brain_1-1	Brain	1-1	1	1	1	0.795880512679944	HGELWCAVSK	1xCarbamidomethyl [C6]	Q91YR7	Pre-mRNA-processing factor 6	1186.56735	light	23.5243055669162
f1	20171221_Baeza_DevAtlas_Brain_1-1	Brain	1-1	1	1	1	0.795880512679944	HGEIDYEAIVK	""	P62334	26S proteasome regulatory subunit 10B	1273.64229	light
f1	20171221_Baeza_DevAtlas_Brain_1-1	Brain	1-1	1	1	1	0.795880512679944	QTTQDAPEEVR	""	Q9JHS9	spliceosome-associated protein CWC15 homolog	1273.60188	light	23.1858658498209
f1	20171221_Baeza_DevAtlas_Brain_1-1	Brain	1-1	1	1	1	0.795880512679944	HGECAQTIR	1xCarbamidomethyl [C4]	P27612	Phospholipase A-2-activating protein	1071.5	light	22.8294372534402
f1	20171221_Baeza_DevAtlas_Brain_1-1	Brain	1-1	1	1	1	0.795880512679944	QTTSNLGHLNKPSIQALIHGLNR	1xGln->pyro-Glu [N-Term]	O35593	26S proteasome non-ATPase regulatory subunit 14	2495.34773	light	22.9464207744434
f1	20171221_Baeza_DevAtlas_Brain_1-1	Brain	1-1	1	1	1	0.795880512679944	QTTSNLGHLNKPSIQALIHGLNR	""	O35593	26S proteasome non-ATPase regulatory subunit 14	2512.37428	light
f1	20171221_Baeza_DevAtlas_Brain_1-1	Brain	1-1	1	1	1	0.795880512679944	HGDPGDAAQQEAK	""	P56812	Programmed cell death protein 5	1323.59238	light	23.551995541435
f1	20171221_Baeza_DevAtlas_Brain_1-1	Brain	1-1	1	1	1	0.795880512679944	QTTVSNSQQAYQEAFEISK	1xGln->pyro-Glu [N-Term]	Q9CQV8-1	14-3-3 protein beta/alpha	2141.99857	light	23.8588692433089
f1	20171221_Baeza_DevAtlas_Brain_1-1	Brain	1-1	1	1	1	0.795880512679944	QTTVSNSQQAYQEAFEISK	""	Q9CQV8-1	14-3-3 protein beta/alpha	2159.02512	light	27.1490836080649
f1	20171221_Baeza_DevAtlas_Brain_1-1	Brain	1-1	1	1	1	0.795880512679944	QTTVSNSQQAYQEAFEISKK	""	Q9CQV8-1	14-3-3 protein beta/alpha	2287.12008	light	23.8679833856465
f1	20171221_Baeza_DevAtlas_Brain_1-1	Brain	1-1	1	1	1	0.795880512679944	HGDEIITSTTSNYETQTFSSK	""	Q99PV0	Pre-mRNA-processing-splicing factor 8	2346.07319	light	22.8701268759016
f1	20171221_Baeza_DevAtlas_Brain_1-1	Brain	1-1	1	1	1	0.795880512679944	HGEVCPAGWKPGSDTIKPDVNK	1xCarbamidomethyl [C5]	P35700	peroxiredoxin-1	2392.1714	light	27.4796774985674
f1	20171221_Baeza_DevAtlas_Brain_1-1	Brain	1-1	1	1	1	0.795880512679944	HFSVEGQLEFR	""	P07901; P11499	Heat shock protein HSP 90-alpha;Heat shock protein HSP 90-beta	1348.66443	light	28.637980376778
f1	20171221_Baeza_DevAtlas_Brain_1-1	Brain	1-1	1	1	1	0.795880512679944	QTGLAPGQEYEISLHIVK	""	Q80YX1	Tenascin	1983.05457	light
f1	20171221_Baeza_DevAtlas_Brain_1-1	Brain	1-1	1	1	1	0.795880512679944	QTFSPFGQIMEIR	""	P52912; P70318	nucleolysin TIA-1;Nucleolysin TIAR	1553.77807	light	24.8417432300881
f1	20171221_Baeza_DevAtlas_Brain_1-1	Brain	1-1	1	1	1	0.795880512679944	QSTQVMAASMSAFDPLK	""	""	""	1811.86663	light
f1	20171221_Baeza_DevAtlas_Brain_1-1	Brain	1-1	1	1	1	0.795880512679944	HLASDAIINENYDYLK	""	Q6PFD9	nuclear pore complex protein Nup98-Nup96	1878.92322	light	22.8637270654258
f1	20171221_Baeza_DevAtlas_Brain_1-1	Brain	1-1	1	1	1	0.795880512679944	HLAPPGLHPVPGGVFPVPPAAVVLMK	""	Q99LI7	Cleavage stimulation factor subunit 3	2597.47887	light	23.3969395216296
f1	20171221_Baeza_DevAtlas_Brain_1-1	Brain	1-1	1	1	1	0.795880512679944	HIANYISGIQTIGHR	""	Q921M3-1	Splicing factor 3B subunit 3	1679.89761	light	25.3822902607243
f1	20171221_Baeza_DevAtlas_Brain_1-1	Brain	1-1	1	1	1	0.795880512679944	QSVDHFAK	""	Q91VK1	Basic leucine zipper and W2 domain-containing protein 2	931.46321	light	22.5271210428886
f1	20171221_Baeza_DevAtlas_Brain_1-1	Brain	1-1	1	1	1	0.795880512679944	HLANATTDLMK	""	Q8VE33	Ganglioside-induced differentiation-associated protein 1-like 1	1214.61978	light	23.9997314240928
f1	20171221_Baeza_DevAtlas_Brain_1-1	Brain	1-1	1	1	1	0.795880512679944	HLALNLQEK	""	Q9CU62	structural maintenance of chromosomes protein 1a	1065.60512	light	21.3795744284313
f1	20171221_Baeza_DevAtlas_Brain_1-1	Brain	1-1	1	1	1	0.795880512679944	QSVEHFTK	1xGln->pyro-Glu [N-Term]	Q9CQC6	Basic leucine zipper and W2 domain-containing protein 1	958.46287	light	24.1110119419164
f1	20171221_Baeza_DevAtlas_Brain_1-1	Brain	1-1	1	1	1	0.795880512679944	QSVELCK	1xCarbamidomethyl [C6]	Q68FD5	Clathrin heavy chain 1	863.42913	light	25.0899916316657
f1	20171221_Baeza_DevAtlas_Brain_1-1	Brain	1-1	1	1	1	0.795880512679944	QSVELCKK	1xCarbamidomethyl [C6]	Q68FD5	Clathrin heavy chain 1	991.52409	light	25.2265619999879
f1	20171221_Baeza_DevAtlas_Brain_1-1	Brain	1-1	1	1	1	0.795880512679944	QSVVVLMGSLAK	1xGln->pyro-Glu [N-Term]	E9PVA8	eIF-2-alpha kinase activator GCN1	1214.68132	light	21.4249726585506
f1	20171221_Baeza_DevAtlas_Brain_1-1	Brain	1-1	1	1	1	0.795880512679944	HIAGILAR	""	""	""	850.52575	light
f1	20171221_Baeza_DevAtlas_Brain_1-1	Brain	1-1	1	1	1	0.795880512679944	HLAGLGLTEAIDKNK	""	P19324	Serpin H1	1579.88023	light	24.8955244360102
f1	20171221_Baeza_DevAtlas_Brain_1-1	Brain	1-1	1	1	1	0.795880512679944	HLAGLGLTEAIDK	""	P19324	Serpin H1	1337.74234	light	26.9145349321384
f1	20171221_Baeza_DevAtlas_Brain_1-1	Brain	1-1	1	1	1	0.795880512679944	HLAGEVAK	""	Q8VDM4	26S proteasome non-ATPase regulatory subunit 2	824.46248	light	24.5037282191156
f1	20171221_Baeza_DevAtlas_Brain_1-1	Brain	1-1	1	1	1	0.795880512679944	HIAFTPESQR	""	Q922D4-1	Serine/threonine-protein phosphatase 6 regulatory subunit 3	1185.6011	light	22.0501711606181
f1	20171221_Baeza_DevAtlas_Brain_1-1	Brain	1-1	1	1	1	0.795880512679944	HIAEVSQEVTR	""	O08599	Syntaxin-binding protein 1	1268.65934	light	24.94681381139
f1	20171221_Baeza_DevAtlas_Brain_1-1	Brain	1-1	1	1	1	0.795880512679944	QSVYEEK	""	P23116	Eukaryotic translation initiation factor 3 subunit A	882.42034	light	23.0838611993739
f1	20171221_Baeza_DevAtlas_Brain_1-1	Brain	1-1	1	1	1	0.795880512679944	HLAEHSPYYEAMK	""	Q9CQN1	"heat shock protein 75 kDa	mitochondrial"	1575.72604	light
f1	20171221_Baeza_DevAtlas_Brain_1-1	Brain	1-1	1	1	1	0.795880512679944	HLAEFTHVEAECPFLTFEDLLNR	1xCarbamidomethyl [C12]	Q8BP47	"Asparagine--tRNA ligase	cytoplasmic"	2788.33993	light
f1	20171221_Baeza_DevAtlas_Brain_1-1	Brain	1-1	1	1	1	0.795880512679944	HIAEEADRK	""	P21107-2; P21107	Isoform 2 of Tropomyosin alpha-3 chain;Tropomyosin alpha-3 chain	1068.54325	light	21.9277216382539
f1	20171221_Baeza_DevAtlas_Brain_1-1	Brain	1-1	1	1	1	0.795880512679944	HIAEEADR	""	P21107-2; P21107	Isoform 2 of Tropomyosin alpha-3 chain;Tropomyosin alpha-3 chain	940.44828	light	25.2237093546057
f1	20171221_Baeza_DevAtlas_Brain_1-1	Brain	1-1	1	1	1	0.795880512679944	HIAEDSDR	""	P58774	Tropomyosin beta chain	942.42755	light	19.3995079546459
f1	20171221_Baeza_DevAtlas_Brain_1-1	Brain	1-1	1	1	1	0.795880512679944	HIAVFPCK	1xCarbamidomethyl [C7]	Q05D44	Eukaryotic translation initiation factor 5B	971.51313	light	24.7598311036891
f1	20171221_Baeza_DevAtlas_Brain_1-1	Brain	1-1	1	1	1	0.795880512679944	HIAEDADR	""	P58771-2; P58771-1	Isoform 2 of Tropomyosin alpha-1 chain;Tropomyosin alpha-1 chain	926.43263	light	24.5362126566055
f1	20171221_Baeza_DevAtlas_Brain_1-1	Brain	1-1	1	1	1	0.795880512679944	HLCAVYYNK	1xCarbamidomethyl [C3]	Q9WUA2	Phenylalanine--tRNA ligase beta subunit	1167.56154	light	24.6676668431149
f1	20171221_Baeza_DevAtlas_Brain_1-1	Brain	1-1	1	1	1	0.795880512679944	HLCEPGADGAETFADGVPR	1xCarbamidomethyl [C3]	Q6PDQ2; A2A8L1	Chromodomain-helicase-DNA-binding protein 4;Chromodomain-helicase-DNA-binding protein 5	1998.89741	light	24.3451908121725
f1	20171221_Baeza_DevAtlas_Brain_1-1	Brain	1-1	1	1	1	0.795880512679944	HLDRVDSILLTHIGDDNLPGINSMLQR	""	P14873	microtubule-associated protein 1B	3042.57893	light	24.5357427228749
f1	20171221_Baeza_DevAtlas_Brain_1-1	Brain	1-1	1	1	1	0.795880512679944	QSNSYDMFMR	""	Q922B2	"Aspartate--tRNA ligase	cytoplasmic"	1278.52417	light
f1	20171221_Baeza_DevAtlas_Brain_1-1	Brain	1-1	1	1	1	0.795880512679944	QSPINIDEDLTQVNVNLK	""	B9EKR1	Receptor-type tyrosine-protein phosphatase zeta	2040.06077	light
f1	20171221_Baeza_DevAtlas_Brain_1-1	Brain	1-1	1	1	1	0.795880512679944	QSPISTPTSPGSLRK	1xGln->pyro-Glu [N-Term]	O88809	Neuronal migration protein doublecortin	1538.8173	light	21.3569471700714
f1	20171221_Baeza_DevAtlas_Brain_1-1	Brain	1-1	1	1	1	0.795880512679944	QSPTLQR	""	Q9JMA1	Ubiquitin carboxyl-terminal hydrolase 14	829.45264	light	22.7559394994676
f1	20171221_Baeza_DevAtlas_Brain_1-1	Brain	1-1	1	1	1	0.795880512679944	QSPVDIDTATAQHDPALQPLLISYDK	""	P00920	Carbonic anhydrase 2	2836.43633	light	23.9094223423082
f1	20171221_Baeza_DevAtlas_Brain_1-1	Brain	1-1	1	1	1	0.795880512679944	QSQQIAQDELR	""	Q91W86	Vacuolar protein sorting-associated protein 11 homolog	1315.66007	light	21.7449749445686
f1	20171221_Baeza_DevAtlas_Brain_1-1	Brain	1-1	1	1	1	0.795880512679944	QSSFALLGDLTK	""	Q8BFY9; Q99LG2	transportin-1;Transportin-2	1279.68924	light	25.4436791251676
f1	20171221_Baeza_DevAtlas_Brain_1-1	Brain	1-1	1	1	1	0.795880512679944	HLDIAQEQGDK	""	Q6IR34-1	G-protein-signaling modulator 1	1253.61206	light	22.8391084239448
f1	20171221_Baeza_DevAtlas_Brain_1-1	Brain	1-1	1	1	1	0.795880512679944	QSSGASSSSFSSSR	""	Q62167	ATP-dependent RNA helicase DDX3X	1361.59278	light	23.796926226684
f1	20171221_Baeza_DevAtlas_Brain_1-1	Brain	1-1	1	1	1	0.795880512679944	QSSGPGASSGPGGDHSELIVR	""	P57776-2	Isoform 2 of Elongation factor 1-delta	1994.95262	light	22.945453927852
f1	20171221_Baeza_DevAtlas_Brain_1-1	Brain	1-1	1	1	1	0.795880512679944	HLDHVAALFPGDVDR	""	Q8CI94	"Glycogen phosphorylase	brain form"	1661.83943	light
f1	20171221_Baeza_DevAtlas_Brain_1-1	Brain	1-1	1	1	1	0.795880512679944	QSSNLIQHQR	1xGln->pyro-Glu [N-Term]	Q9ERU3	zinc finger protein 22	1193.60216	light	22.8610939125146
f1	20171221_Baeza_DevAtlas_Brain_1-1	Brain	1-1	1	1	1	0.795880512679944	HIDFSLR	""	Q6ZWN5	40S ribosomal protein S9	887.47338	light	28.2502376889611
f1	20171221_Baeza_DevAtlas_Brain_1-1	Brain	1-1	1	1	1	0.795880512679944	HLDFLKQPLATQK	""	P14873	microtubule-associated protein 1B	1538.86894	light	24.5726577882689
f1	20171221_Baeza_DevAtlas_Brain_1-1	Brain	1-1	1	1	1	0.795880512679944	HLDFLK	""	P26618; P14873	Platelet-derived growth factor receptor alpha;microtubule-associated protein 1B	772.4352	light	27.9484017223975
f1	20171221_Baeza_DevAtlas_Brain_1-1	Brain	1-1	1	1	1	0.795880512679944	QSSNLIQHQR	""	Q9ERU3	zinc finger protein 22	1210.62871	light	22.9865054542547
f1	20171221_Baeza_DevAtlas_Brain_1-1	Brain	1-1	1	1	1	0.795880512679944	HIDCASVYGNETEIGEALK	1xCarbamidomethyl [C4]	Q9JII6	alcohol dehydrogenase [NADP(+)]	2105.98081	light	23.9782507364102
f1	20171221_Baeza_DevAtlas_Brain_1-1	Brain	1-1	1	1	1	0.795880512679944	HIDCAQVYQNEK	1xCarbamidomethyl [C4]	P45376	aldose reductase	1504.6849	light	24.8618022001415
f1	20171221_Baeza_DevAtlas_Brain_1-1	Brain	1-1	1	1	1	0.795880512679944	QSSSEISLAVER	""	Q7TSC1	Protein PRRC2A	1305.66448	light
f1	20171221_Baeza_DevAtlas_Brain_1-1	Brain	1-1	1	1	1	0.795880512679944	QSSVTQVTEQSPK	""	Q61464	Zinc finger protein 638	1418.71216	light	22.5071236686997
f1	20171221_Baeza_DevAtlas_Brain_1-1	Brain	1-1	1	1	1	0.795880512679944	QSTDEEVTSLAK	""	P10711	Transcription elongation factor A protein 1	1307.63252	light	24.1056033996882
f1	20171221_Baeza_DevAtlas_Brain_1-1	Brain	1-1	1	1	1	0.795880512679944	HLCQQLQAEQAAAEKR	1xCarbamidomethyl [C3]	E9Q7G0	nuclear mitotic apparatus protein 1	1880.93955	light	21.8962303007119
f1	20171221_Baeza_DevAtlas_Brain_1-1	Brain	1-1	1	1	1	0.795880512679944	QSTIVCHNR	1xCarbamidomethyl [C6]; 1xGln->pyro-Glu [N-Term]	Q3U1J4	DNA damage-binding protein 1	1097.51565	light	23.458704054131
f1	20171221_Baeza_DevAtlas_Brain_1-1	Brain	1-1	1	1	1	0.795880512679944	HLCHTALPR	1xCarbamidomethyl [C3]	Q8R5H6	wiskott-Aldrich syndrome protein family member 1	1104.57311	light	22.6547605676111
f1	20171221_Baeza_DevAtlas_Brain_1-1	Brain	1-1	1	1	1	0.795880512679944	QSTIVCHNR	1xCarbamidomethyl [C6]	Q3U1J4	DNA damage-binding protein 1	1114.5422	light	20.9676075460424
f1	20171221_Baeza_DevAtlas_Brain_1-1	Brain	1-1	1	1	1	0.795880512679944	HIADLAGNPDLILPVPAFNVINGGSHAGNK	""	""	""	3021.59048	light	26.7791253867747
f1	20171221_Baeza_DevAtlas_Brain_1-1	Brain	1-1	1	1	1	0.795880512679944	QTAAQLILK	1xGln->pyro-Glu [N-Term]	Q9QZQ8-1	Core histone macro-H2A.1	968.57751	light	24.135395071231
f1	20171221_Baeza_DevAtlas_Brain_1-1	Brain	1-1	1	1	1	0.795880512679944	HLAAVEER	""	P97496; Q6PDG5-1	SWI/SNF complex subunit SMARCC1;SWI/SNF complex subunit SMARCC2	924.48976	light	25.1664285263939
f1	20171221_Baeza_DevAtlas_Brain_1-1	Brain	1-1	1	1	1	0.795880512679944	HHLEALQSSK	""	Q7TQF7	amphiphysin	1149.6011	light	20.9966971650094
f1	20171221_Baeza_DevAtlas_Brain_1-1	Brain	1-1	1	1	1	0.795880512679944	QTEQADLINELYQGK	""	Q8BY87-1	ubiquitin carboxyl-terminal hydrolase 47	1749.86537	light	22.9870911013676
f1	20171221_Baeza_DevAtlas_Brain_1-1	Brain	1-1	1	1	1	0.795880512679944	QTESTSFLEK	1xGln->pyro-Glu [N-Term]	Q9QUM9	Proteasome subunit alpha type-6	1152.54191	light	23.7594660256526
f1	20171221_Baeza_DevAtlas_Brain_1-1	Brain	1-1	1	1	1	0.795880512679944	HHGQEGSILVTK	""	Q8BTZ7	Mannose-1-phosphate guanyltransferase beta	1305.69097	light	21.3316130497127
f1	20171221_Baeza_DevAtlas_Brain_1-1	Brain	1-1	1	1	1	0.795880512679944	HHGPQTLYLPVTLSSIPVFQR	""	Q8BHN3-2	Isoform 2 of Neutral alpha-glucosidase AB	2390.29793	light	25.2098193912375
f1	20171221_Baeza_DevAtlas_Brain_1-1	Brain	1-1	1	1	1	0.795880512679944	QTESTSFLEK	""	Q9QUM9	Proteasome subunit alpha type-6	1169.56846	light	26.6737661564133
f1	20171221_Baeza_DevAtlas_Brain_1-1	Brain	1-1	1	1	1	0.795880512679944	QTEVLLQPNPNAR	1xGln->pyro-Glu [N-Term]	Q9JK48; Q9JK48-2	Endophilin-B1;Isoform 2 of Endophilin-B1	1462.76487	light	20.6425964517668
f1	20171221_Baeza_DevAtlas_Brain_1-1	Brain	1-1	1	1	1	0.795880512679944	HHEDEIDHHSK	""	O35143	"ATPase inhibitor	mitochondrial"	1383.60362	light
f1	20171221_Baeza_DevAtlas_Brain_1-1	Brain	1-1	1	1	1	0.795880512679944	HHCPNTPIILVGTK	1xCarbamidomethyl [C3]	P63001	Ras-related C3 botulinum toxin substrate 1	1586.84716	light	26.9354843827046
f1	20171221_Baeza_DevAtlas_Brain_1-1	Brain	1-1	1	1	1	0.795880512679944	QTEVLLQPNPNAR	""	Q9JK48; Q9JK48-2	Endophilin-B1;Isoform 2 of Endophilin-B1	1479.79142	light	23.594951447499
f1	20171221_Baeza_DevAtlas_Brain_1-1	Brain	1-1	1	1	1	0.795880512679944	HHCAAITPGR	1xCarbamidomethyl [C3]	Q61543	Golgi apparatus protein 1	1119.54762	light	21.467753544737
f1	20171221_Baeza_DevAtlas_Brain_1-1	Brain	1-1	1	1	1	0.795880512679944	HHASISELKK	""	P48193	protein 4.1	1149.63748	light	20.5213791468322
f1	20171221_Baeza_DevAtlas_Brain_1-1	Brain	1-1	1	1	1	0.795880512679944	HHAISAK	""	P35564	Calnexin	763.42095	light	15.6328225144945
f1	20171221_Baeza_DevAtlas_Brain_1-1	Brain	1-1	1	1	1	0.795880512679944	HHAAYVNNLNATEEK	""	P09671	"Superoxide dismutase [Mn]	mitochondrial"	1710.81942	light
f1	20171221_Baeza_DevAtlas_Brain_1-1	Brain	1-1	1	1	1	0.795880512679944	QTFCEVPDLDR	1xCarbamidomethyl [C4]	P37913	DNA ligase 1	1379.62599	light	23.2043657671886
f1	20171221_Baeza_DevAtlas_Brain_1-1	Brain	1-1	1	1	1	0.795880512679944	QTFEAAILTQLHPR	1xGln->pyro-Glu [N-Term]	Q921I9	Exosome complex component Rrp41	1607.85402	light	21.7503736363551
f1	20171221_Baeza_DevAtlas_Brain_1-1	Brain	1-1	1	1	1	0.795880512679944	HGYIPGK	""	Q9WUM4	coronin-1C	771.4148	light
f1	20171221_Baeza_DevAtlas_Brain_1-1	Brain	1-1	1	1	1	0.795880512679944	HGYIGEFEIIDDHR	""	P62245	40S ribosomal protein S15a	1700.80271	light	26.9728710820907
f1	20171221_Baeza_DevAtlas_Brain_1-1	Brain	1-1	1	1	1	0.795880512679944	QTFENQVNR	""	P08775	DNA-directed RNA polymerase II subunit RPB1	1135.54906	light	22.487487647682
f1	20171221_Baeza_DevAtlas_Brain_1-1	Brain	1-1	1	1	1	0.795880512679944	HGWEELVYYTVPLIQEMESR	""	O55126	Protein NipSnap homolog 2	2479.19622	light	21.7927816078907
f1	20171221_Baeza_DevAtlas_Brain_1-1	Brain	1-1	1	1	1	0.795880512679944	QTFGYGAR	""	Q8BK64	activator of 90 kDa heat shock protein ATPase homolog 1	899.43699	light	24.8714207121968
f1	20171221_Baeza_DevAtlas_Brain_1-1	Brain	1-1	1	1	1	0.795880512679944	HGVYNPNK	""	P08249	"Malate dehydrogenase	mitochondrial"	928.46354	light
f1	20171221_Baeza_DevAtlas_Brain_1-1	Brain	1-1	1	1	1	0.795880512679944	HGVVPLATYMR	""	O09167	60S ribosomal protein L21	1243.66159	light
f1	20171221_Baeza_DevAtlas_Brain_1-1	Brain	1-1	1	1	1	0.795880512679944	QTFIGHESDINAVAFFPNGYAFTTGSDDATCR	1xCarbamidomethyl [C31]	P62880	Guanine nucleotide-binding protein G(I)/G(S)/G(T) subunit beta-2	3509.57027	light	23.5544899033722
f1	20171221_Baeza_DevAtlas_Brain_1-1	Brain	1-1	1	1	1	0.795880512679944	QTFSPFGQIMEIR	1xGln->pyro-Glu [N-Term]	P52912; P70318	nucleolysin TIA-1;Nucleolysin TIAR	1536.75153	light	22.8504606125196
f1	20171221_Baeza_DevAtlas_Brain_1-1	Brain	1-1	1	1	1	0.795880512679944	HHLEAVQNAK	""	D3Z6Q9	Bridging integrator 2	1146.60143	light	17.334839155233
f1	20171221_Baeza_DevAtlas_Brain_1-1	Brain	1-1	1	1	1	0.795880512679944	HHLGAATPENPEIELLR	""	Q9EQS3	C-Myc-binding protein	1896.99264	light	21.2294840869538
f1	20171221_Baeza_DevAtlas_Brain_1-1	Brain	1-1	1	1	1	0.795880512679944	QTELFAHFIQPAAQK	""	Q91ZW3	SWI/SNF-related matrix-associated actin-dependent regulator of chromatin subfamily A member 5	1728.90678	light	23.8831518883459
f1	20171221_Baeza_DevAtlas_Brain_1-1	Brain	1-1	1	1	1	0.795880512679944	HHITPLLSAVYEGHVSCVK	1xCarbamidomethyl [C17]	P62774	Myotrophin	2147.10662	light	23.6060366219091
f1	20171221_Baeza_DevAtlas_Brain_1-1	Brain	1-1	1	1	1	0.795880512679944	QTAAQLILK	""	Q9QZQ8-1	Core histone macro-H2A.1	985.60406	light	27.026475657264
f1	20171221_Baeza_DevAtlas_Brain_1-1	Brain	1-1	1	1	1	0.795880512679944	QTAAQVTLK	""	Q8CCK0	Core histone macro-H2A.2	959.55202	light	26.2095188105155
f1	20171221_Baeza_DevAtlas_Brain_1-1	Brain	1-1	1	1	1	0.795880512679944	QTALLDADDPVSQLHK	""	P31266-1	Recombining binding protein suppressor of hairless	1750.897	light
f1	20171221_Baeza_DevAtlas_Brain_1-1	Brain	1-1	1	1	1	0.795880512679944	QTAPGAEAEGSTSQAPGK	""	Q6PAM1	alpha-taxilin	1686.79293	light	21.8975320602044
f1	20171221_Baeza_DevAtlas_Brain_1-1	Brain	1-1	1	1	1	0.795880512679944	HKSETDTSLIR	""	P80317	T-complex protein 1 subunit zeta	1286.6699	light	25.3979993526821
f1	20171221_Baeza_DevAtlas_Brain_1-1	Brain	1-1	1	1	1	0.795880512679944	HKSDFGK	""	P14211	Calreticulin	818.41553	light	18.7928462831652
f1	20171221_Baeza_DevAtlas_Brain_1-1	Brain	1-1	1	1	1	0.795880512679944	HKQEFLDKPEDVLLK	""	Q9Z2H5-1	Band 4.1-like protein 1	1839.00107	light	22.3900511071317
f1	20171221_Baeza_DevAtlas_Brain_1-1	Brain	1-1	1	1	1	0.795880512679944	QTASIFK	""	Q9Z2E1; Q9Z2D8-1	Methyl-CpG-binding domain protein 2;methyl-CpG-binding domain protein 3	794.44068	light	22.4571834617754
f1	20171221_Baeza_DevAtlas_Brain_1-1	Brain	1-1	1	1	1	0.795880512679944	QTATQLLK	""	P12970	60S ribosomal protein L7a	902.53056	light
f1	20171221_Baeza_DevAtlas_Brain_1-1	Brain	1-1	1	1	1	0.795880512679944	HKPAFTEEDVLNIFPVVK	""	Q5SW19-1	Clustered mitochondria protein homolog	2083.12225	light
f1	20171221_Baeza_DevAtlas_Brain_1-1	Brain	1-1	1	1	1	0.795880512679944	QTCDLDTLESLLLTAADRPKPLLFK	1xCarbamidomethyl [C3]	Q6P5E4	UDP-glucose:glycoprotein glucosyltransferase 1	2858.53321	light	23.2419341404812
f1	20171221_Baeza_DevAtlas_Brain_1-1	Brain	1-1	1	1	1	0.795880512679944	HKHEIESGR	""	O08582	GTP-binding protein 1	1092.55448	light	18.424509880752
f1	20171221_Baeza_DevAtlas_Brain_1-1	Brain	1-1	1	1	1	0.795880512679944	QTFTGHESDINAICFFPNGNAFATGSDDATCR	2xCarbamidomethyl [C14; C31]	P62874	Guanine nucleotide-binding protein G(I)/G(S)/G(T) subunit beta-1	3521.51211	light	23.9846060309535
f1	20171221_Baeza_DevAtlas_Brain_1-1	Brain	1-1	1	1	1	0.795880512679944	QTDPMIMLK	""	Q3UKJ7	WD40 repeat-containing protein SMU1	1076.54786	light	23.2306486355974
f1	20171221_Baeza_DevAtlas_Brain_1-1	Brain	1-1	1	1	1	0.795880512679944	QTDVGITHFR	""	Q99PV0	Pre-mRNA-processing-splicing factor 8	1173.6011	light	26.6372323880895
f1	20171221_Baeza_DevAtlas_Brain_1-1	Brain	1-1	1	1	1	0.795880512679944	QTDVLQQLSIQMANAK	1xGln->pyro-Glu [N-Term]	Q9JHU4	Cytoplasmic dynein 1 heavy chain 1	1770.90546	light	22.689223283528
f1	20171221_Baeza_DevAtlas_Brain_1-1	Brain	1-1	1	1	1	0.795880512679944	HKDIDILIVR	""	P70404	"Isocitrate dehydrogenase [NAD] subunit gamma 1	mitochondrial"	1221.73138	light
f1	20171221_Baeza_DevAtlas_Brain_1-1	Brain	1-1	1	1	1	0.795880512679944	HKDAAIYLVTSLASK	""	Q9ERK4	Exportin-2	1616.90063	light	24.2838535087656
f1	20171221_Baeza_DevAtlas_Brain_1-1	Brain	1-1	1	1	1	0.795880512679944	HHYESLQTAK	""	O08539-1	Myc box-dependent-interacting protein 1	1213.59601	light	22.1205741070436
f1	20171221_Baeza_DevAtlas_Brain_1-1	Brain	1-1	1	1	1	0.795880512679944	HHYEQQQEDLAR	""	Q6PDQ2; A2A8L1	Chromodomain-helicase-DNA-binding protein 4;Chromodomain-helicase-DNA-binding protein 5	1553.70914	light	23.4296546027192
f1	20171221_Baeza_DevAtlas_Brain_1-1	Brain	1-1	1	1	1	0.795880512679944	HHVLHDQNVDKR	""	Q60597	"2-oxoglutarate dehydrogenase	mitochondrial"	1497.76693	light
f1	20171221_Baeza_DevAtlas_Brain_1-1	Brain	1-1	1	1	1	0.795880512679944	QTDVLQQLSIQMANAK	""	Q9JHU4	Cytoplasmic dynein 1 heavy chain 1	1787.93201	light	24.9001156800984
f1	20171221_Baeza_DevAtlas_Brain_1-1	Brain	1-1	1	1	1	0.795880512679944	HHTIGGSR	""	Q9CZM2	60S ribosomal protein L15	864.44347	light	21.9931595371661
f1	20171221_Baeza_DevAtlas_Brain_1-1	Brain	1-1	1	1	1	0.795880512679944	QTEDVAEVLNHCASSNWSER	1xCarbamidomethyl [C12]	Q80TV8-2	Isoform 2 of CLIP-associating protein 1	2332.02586	light	22.4650108157739
f1	20171221_Baeza_DevAtlas_Brain_1-1	Brain	1-1	1	1	1	0.795880512679944	HHPDLIFCR	1xCarbamidomethyl [C8]	P83870	PHD finger-like domain-containing protein 5A	1194.58367	light	23.9027547964625
f1	20171221_Baeza_DevAtlas_Brain_1-1	Brain	1-1	1	1	1	0.795880512679944	HHNQPYCGIAPYIR	1xCarbamidomethyl [C7]	Q62376-1	U1 small nuclear ribonucleoprotein 70 kDa	1725.82782	light	25.4065354986986
f1	20171221_Baeza_DevAtlas_Brain_1-1	Brain	1-1	1	1	1	0.795880512679944	HKELAPYDENWFYTR	""	Q9CZX8	40S ribosomal protein S19	1968.92389	light	26.597446553721
f1	20171221_Baeza_DevAtlas_Brain_1-1	Brain	1-1	1	1	1	0.795880512679944	QLFALSCAAEEQGMLPEDLSGVIR	1xCarbamidomethyl [C7]	P08752	guanine nucleotide-binding protein G(i) subunit alpha-2	2634.2902	light	25.4227435358139
f1	20171221_Baeza_DevAtlas_Brain_1-1	Brain	1-1	1	1	1	0.795880512679944	KEEEAVLVGGEWSPSLDGLDPQADPQVLVR	""	Q8VDP4	Cell cycle and apoptosis regulator protein 2	3233.63246	light	23.520023931185
f1	20171221_Baeza_DevAtlas_Brain_1-1	Brain	1-1	1	1	1	0.795880512679944	KEEEDLAK	""	P70297	signal transducing adapter molecule 1	961.48367	light	20.7375840487863
f1	20171221_Baeza_DevAtlas_Brain_1-1	Brain	1-1	1	1	1	0.795880512679944	KRPIQK	""	Q9CY50	Translocon-associated protein subunit alpha	769.50428	light	16.1392226695317
f1	20171221_Baeza_DevAtlas_Brain_1-1	Brain	1-1	1	1	1	0.795880512679944	QAGAEALSQAVAR	1xGln->pyro-Glu [N-Term]	E9PVA8	eIF-2-alpha kinase activator GCN1	1254.64369	light
f1	20171221_Baeza_DevAtlas_Brain_1-1	Brain	1-1	1	1	1	0.795880512679944	KRPAAEDSSSQNKR	""	P46414	Cyclin-dependent kinase inhibitor 1B	1573.80411	light	18.0661139968167
f1	20171221_Baeza_DevAtlas_Brain_1-1	Brain	1-1	1	1	1	0.795880512679944	QAGAEALSQAVAR	""	E9PVA8	eIF-2-alpha kinase activator GCN1	1271.67024	light	23.5476144956939
f1	20171221_Baeza_DevAtlas_Brain_1-1	Brain	1-1	1	1	1	0.795880512679944	KREELSNVLAAMR	""	""	""	1516.82642	light	26.4179239734162
f1	20171221_Baeza_DevAtlas_Brain_1-1	Brain	1-1	1	1	1	0.795880512679944	KREELFLLQEALR	""	Q9QXL1	Kinesin-like protein KIF21B	1644.94317	light	23.3467183690242
f1	20171221_Baeza_DevAtlas_Brain_1-1	Brain	1-1	1	1	1	0.795880512679944	QAGEVTFADAHRPK	1xGln->pyro-Glu [N-Term]	O35326	Serine/arginine-rich splicing factor 5	1509.74447	light	24.3431335186297
f1	20171221_Baeza_DevAtlas_Brain_1-1	Brain	1-1	1	1	1	0.795880512679944	KQYPISLVLAPTR	""	Q62095; Q62167	atp-dependent rna helicase ddx3y;ATP-dependent RNA helicase DDX3X	1485.87877	light
f1	20171221_Baeza_DevAtlas_Brain_1-1	Brain	1-1	1	1	1	0.795880512679944	QAGEVTFADAHRPK	""	O35326	Serine/arginine-rich splicing factor 5	1526.77102	light	25.3453671789596
f1	20171221_Baeza_DevAtlas_Brain_1-1	Brain	1-1	1	1	1	0.795880512679944	KQWLQEVK	""	P05202	"Aspartate aminotransferase	mitochondrial"	1058.59931	light
f1	20171221_Baeza_DevAtlas_Brain_1-1	Brain	1-1	1	1	1	0.795880512679944	KQVVNIPSFIVR	""	Q6ZWN5	40S ribosomal protein S9	1399.842	light	26.7208517472155
f1	20171221_Baeza_DevAtlas_Brain_1-1	Brain	1-1	1	1	1	0.795880512679944	KQVHPDTGISSK	""	Q64475; Q64525; Q9D2U9	Histone H2B type 1-B;Histone H2B type 2-B;Histone H2B type 3-A	1296.69064	light
f1	20171221_Baeza_DevAtlas_Brain_1-1	Brain	1-1	1	1	1	0.795880512679944	KQVFDQYVK	""	Q8CGF7-1	Transcription elongation regulator 1	1154.62044	light
f1	20171221_Baeza_DevAtlas_Brain_1-1	Brain	1-1	1	1	1	0.795880512679944	KQVEELFER	""	Q9ESZ8-1	General transcription factor II-I	1177.62116	light	22.1947796944766
f1	20171221_Baeza_DevAtlas_Brain_1-1	Brain	1-1	1	1	1	0.795880512679944	QAGEVTYADAHK	1xGln->pyro-Glu [N-Term]	Q8VE97; Q3TWW8	Serine/arginine-rich splicing factor 4;Serine/arginine-rich splicing factor 6	1272.58551	light	25.1625361086734
f1	20171221_Baeza_DevAtlas_Brain_1-1	Brain	1-1	1	1	1	0.795880512679944	QAGEVTYADAHK	""	Q8VE97; Q3TWW8	Serine/arginine-rich splicing factor 4;Serine/arginine-rich splicing factor 6	1289.61206	light	25.24223594971
f1	20171221_Baeza_DevAtlas_Brain_1-1	Brain	1-1	1	1	1	0.795880512679944	QAGEVTYADAHKER	""	Q3TWW8	Serine/arginine-rich splicing factor 6	1574.75576	light	23.1753502041389
f1	20171221_Baeza_DevAtlas_Brain_1-1	Brain	1-1	1	1	1	0.795880512679944	KQTIENSQGAYQEAFDISKK	""	P68254-1	14-3-3 protein theta	2285.14082	light	27.2379445269173
f1	20171221_Baeza_DevAtlas_Brain_1-1	Brain	1-1	1	1	1	0.795880512679944	KQTIENSQGAYQEAFDISK	""	P68254-1	14-3-3 protein theta	2157.04585	light	26.0302076780304
f1	20171221_Baeza_DevAtlas_Brain_1-1	Brain	1-1	1	1	1	0.795880512679944	QAGLSYIR	""	P56382	"ATP synthase subunit epsilon	mitochondrial"	907.49959	light
f1	20171221_Baeza_DevAtlas_Brain_1-1	Brain	1-1	1	1	1	0.795880512679944	KQSVEDILK	""	Q9D0F9	Phosphoglucomutase-1	1059.60445	light	26.089967081008
f1	20171221_Baeza_DevAtlas_Brain_1-1	Brain	1-1	1	1	1	0.795880512679944	KQSTDEEVTSLAK	""	P10711	Transcription elongation factor A protein 1	1435.72748	light	23.2987532748272
f1	20171221_Baeza_DevAtlas_Brain_1-1	Brain	1-1	1	1	1	0.795880512679944	KQSNPLLIHVDTK	""	Q9QUR6	prolyl endopeptidase	1492.8482	light	23.9640592225853
f1	20171221_Baeza_DevAtlas_Brain_1-1	Brain	1-1	1	1	1	0.795880512679944	QAGPASVPLR	1xGln->pyro-Glu [N-Term]	P27773	Protein disulfide-isomerase A3	978.53671	light	23.8440205051098
f1	20171221_Baeza_DevAtlas_Brain_1-1	Brain	1-1	1	1	1	0.795880512679944	QAGPASVPLR	""	P27773	Protein disulfide-isomerase A3	995.56325	light	26.5666644864389
f1	20171221_Baeza_DevAtlas_Brain_1-1	Brain	1-1	1	1	1	0.795880512679944	KRPVPK	""	Q9CZM2	60S ribosomal protein L15	724.48282	light	19.3968234652987
f1	20171221_Baeza_DevAtlas_Brain_1-1	Brain	1-1	1	1	1	0.795880512679944	KQSDVMR	""	Q9CZM2	60S ribosomal protein L15	863.44036	light	20.8133702455037
f1	20171221_Baeza_DevAtlas_Brain_1-1	Brain	1-1	1	1	1	0.795880512679944	QAFTQQIEELKR	""	Q5SX40; P13541; Q5SX39	Myosin-1;Myosin-3;Myosin-4	1490.79617	light
f1	20171221_Baeza_DevAtlas_Brain_1-1	Brain	1-1	1	1	1	0.795880512679944	KSADTLWGIQK	""	P06151	L-lactate dehydrogenase A chain	1246.67901	light	23.8627231401764
f1	20171221_Baeza_DevAtlas_Brain_1-1	Brain	1-1	1	1	1	0.795880512679944	QAFDDAIAELDTLNEDSYK	""	P68510	14-3-3 protein eta	2157.98225	light	25.3901241487695
f1	20171221_Baeza_DevAtlas_Brain_1-1	Brain	1-1	1	1	1	0.795880512679944	QAFHMEQLK	""	Q6PDG5-1	SWI/SNF complex subunit SMARCC2	1131.56154	light	22.5907992345803
f1	20171221_Baeza_DevAtlas_Brain_1-1	Brain	1-1	1	1	1	0.795880512679944	KSDYIK	""	P08113	Endoplasmin	753.41413	light	23.414495033893
f1	20171221_Baeza_DevAtlas_Brain_1-1	Brain	1-1	1	1	1	0.795880512679944	QAFLQVFVQPH	""	O35136-1	Neural cell adhesion molecule 2	1313.70008	light
f1	20171221_Baeza_DevAtlas_Brain_1-1	Brain	1-1	1	1	1	0.795880512679944	KSDVETIFSK	""	Q64012	RNA-binding protein Raly	1153.60993	light	25.7139798602716
f1	20171221_Baeza_DevAtlas_Brain_1-1	Brain	1-1	1	1	1	0.795880512679944	KSDVEAIFSK	""	Q9Z204; Q9Z204-2	Heterogeneous nuclear ribonucleoproteins C1/C2;Isoform C1 of Heterogeneous nuclear ribonucleoproteins C1/C2	1123.59937	light	28.0711061700111
f1	20171221_Baeza_DevAtlas_Brain_1-1	Brain	1-1	1	1	1	0.795880512679944	KSDPVVSYR	""	P58252	Elongation factor 2	1050.55783	light	24.2230931541412
f1	20171221_Baeza_DevAtlas_Brain_1-1	Brain	1-1	1	1	1	0.795880512679944	KSDIYVCMISYAHNVAAQGK	1xCarbamidomethyl [C7]	P50396	Rab GDP dissociation inhibitor alpha	2255.09473	light	26.4250798757457
f1	20171221_Baeza_DevAtlas_Brain_1-1	Brain	1-1	1	1	1	0.795880512679944	KSDIYVCMISFAHNVAAQGK	1xCarbamidomethyl [C7]	Q61598	Rab GDP dissociation inhibitor beta	2239.09982	light	25.9398711251552
f1	20171221_Baeza_DevAtlas_Brain_1-1	Brain	1-1	1	1	1	0.795880512679944	KSDLFQEDLYPPTAGPDPALTAEEWLGGR	""	O89053	Coronin-1A	3173.54258	light	23.6178393675511
f1	20171221_Baeza_DevAtlas_Brain_1-1	Brain	1-1	1	1	1	0.795880512679944	KSDLFQDDLYPDTAGPEAALEAEEWFEGK	""	Q9WUM4	coronin-1C	3271.49536	light	26.0749249241897
f1	20171221_Baeza_DevAtlas_Brain_1-1	Brain	1-1	1	1	1	0.795880512679944	QAFPNTNR	1xGln->pyro-Glu [N-Term]	Q9D8N0	elongation factor 1-gamma	930.44281	light	24.458207208125
f1	20171221_Baeza_DevAtlas_Brain_1-1	Brain	1-1	1	1	1	0.795880512679944	KSDIDEIVLVGGSTR	""	P20029	78 kDa glucose-regulated protein	1588.85408	light	25.7619820092343
f1	20171221_Baeza_DevAtlas_Brain_1-1	Brain	1-1	1	1	1	0.795880512679944	KSDGIYIINLKR	""	P14206	40S ribosomal protein SA	1419.83182	light	23.6136599889818
f1	20171221_Baeza_DevAtlas_Brain_1-1	Brain	1-1	1	1	1	0.795880512679944	KSDGIYIINLK	""	P14206	40S ribosomal protein SA	1263.73071	light	26.5408626297926
f1	20171221_Baeza_DevAtlas_Brain_1-1	Brain	1-1	1	1	1	0.795880512679944	QAFPNTNR	""	Q9D8N0	elongation factor 1-gamma	947.46935	light	27.3103017124915
f1	20171221_Baeza_DevAtlas_Brain_1-1	Brain	1-1	1	1	1	0.795880512679944	KSDCGEWQWSVCVPTSGDCGLGTR	3xCarbamidomethyl [C4; C12; C19]	P63089	Pleiotrophin	2742.17049	light	24.4721642714655
f1	20171221_Baeza_DevAtlas_Brain_1-1	Brain	1-1	1	1	1	0.795880512679944	KSCHTGLGR	1xCarbamidomethyl [C3]	Q921I1	Serotransferrin	1015.51017	light	19.5844759908521
f1	20171221_Baeza_DevAtlas_Brain_1-1	Brain	1-1	1	1	1	0.795880512679944	QAFTDVATGSLGQGLGAACGMAYTGK	1xCarbamidomethyl [C19]; 1xGln->pyro-Glu [N-Term]	P40142	Transketolase	2515.15918	light	24.3002617790007
f1	20171221_Baeza_DevAtlas_Brain_1-1	Brain	1-1	1	1	1	0.795880512679944	KSCCSCCPVGCSK	5xCarbamidomethyl [C3; C4; C6; C7; C11]	P02802	Metallothionein-1	1589.59974	light
f1	20171221_Baeza_DevAtlas_Brain_1-1	Brain	1-1	1	1	1	0.795880512679944	KSCCSCCPVGCAK	5xCarbamidomethyl [C3; C4; C6; C7; C11]	P02798	metallothionein-2	1573.60482	light	19.1815693396754
f1	20171221_Baeza_DevAtlas_Brain_1-1	Brain	1-1	1	1	1	0.795880512679944	KSAPSTGGVK	""	P84244	histone H3.3	931.52072	light	21.6721023291397
f1	20171221_Baeza_DevAtlas_Brain_1-1	Brain	1-1	1	1	1	0.795880512679944	QAFTDVATGSLGQGLGAACGMAYTGK	1xCarbamidomethyl [C19]	P40142	Transketolase	2532.18573	light	26.1247185979569
f1	20171221_Baeza_DevAtlas_Brain_1-1	Brain	1-1	1	1	1	0.795880512679944	KSAPATGGVK	""	P68433; P84228	Histone H3.1;histone H3.2	915.52581	light	25.1072983426672
f1	20171221_Baeza_DevAtlas_Brain_1-1	Brain	1-1	1	1	1	0.795880512679944	KSAEFLLHMLK	""	Q9CPR4	60S ribosomal protein L17	1316.7395	light	26.9275338235308
f1	20171221_Baeza_DevAtlas_Brain_1-1	Brain	1-1	1	1	1	0.795880512679944	KSADTLWDIQK	""	P16125	L-lactate dehydrogenase B chain	1304.68449	light	24.7421943892597
f1	20171221_Baeza_DevAtlas_Brain_1-1	Brain	1-1	1	1	1	0.795880512679944	KSEHSSEGELAK	""	P18572-1	Basigin	1301.63318	light	20.0603367202074
f1	20171221_Baeza_DevAtlas_Brain_1-1	Brain	1-1	1	1	1	0.795880512679944	QAGPASVPLRTEEEFKK	1xGln->pyro-Glu [N-Term]	P27773	Protein disulfide-isomerase A3	1869.9705	light	24.485135508287
f1	20171221_Baeza_DevAtlas_Brain_1-1	Brain	1-1	1	1	1	0.795880512679944	KQQQLSALK	""	Q61879	Myosin-10	1043.62077	light	24.0206998981489
f1	20171221_Baeza_DevAtlas_Brain_1-1	Brain	1-1	1	1	1	0.795880512679944	QALAHGLK	""	Q99KI0	"Aconitate hydratase	mitochondrial"	837.49411	light
f1	20171221_Baeza_DevAtlas_Brain_1-1	Brain	1-1	1	1	1	0.795880512679944	KQGLEQFINK	""	O70492	sorting nexin-3	1204.66845	light	22.2142875451354
f1	20171221_Baeza_DevAtlas_Brain_1-1	Brain	1-1	1	1	1	0.795880512679944	QAIEGVGNLR	""	O55201	Transcription elongation factor Spt5	1056.57963	light	23.552641191628
f1	20171221_Baeza_DevAtlas_Brain_1-1	Brain	1-1	1	1	1	0.795880512679944	QALEQFNQLSQVLHR	""	Q8BZQ7	anaphase-promoting complex subunit 2	1810.95586	light	22.6838923165353
f1	20171221_Baeza_DevAtlas_Brain_1-1	Brain	1-1	1	1	1	0.795880512679944	QALETVNDYNPLMK	""	Q9JHU4	Cytoplasmic dynein 1 heavy chain 1	1635.80468	light	24.7755932020847
f1	20171221_Baeza_DevAtlas_Brain_1-1	Brain	1-1	1	1	1	0.795880512679944	QAIGIALETR	1xGln->pyro-Glu [N-Term]	Q3TXS7	26S proteasome non-ATPase regulatory subunit 1	1054.58914	light	23.2390328062414
f1	20171221_Baeza_DevAtlas_Brain_1-1	Brain	1-1	1	1	1	0.795880512679944	QAIGIALETR	""	Q3TXS7	26S proteasome non-ATPase regulatory subunit 1	1071.61568	light	25.8288560511644
f1	20171221_Baeza_DevAtlas_Brain_1-1	Brain	1-1	1	1	1	0.795880512679944	KQEYLEVQR	""	Q99LI8	Hepatocyte growth factor-regulated tyrosine kinase substrate	1192.63206	light	22.6031393564861
f1	20171221_Baeza_DevAtlas_Brain_1-1	Brain	1-1	1	1	1	0.795880512679944	KQEYDESGPSIVHR	""	P60710; P63260	"Actin	cytoplasmic 1;Actin	cytoplasmic 2"	1644.79762
f1	20171221_Baeza_DevAtlas_Brain_1-1	Brain	1-1	1	1	1	0.795880512679944	KQEVQAWDGEVR	""	P56399	Ubiquitin carboxyl-terminal hydrolase 5	1444.71792	light	26.5554222803337
f1	20171221_Baeza_DevAtlas_Brain_1-1	Brain	1-1	1	1	1	0.795880512679944	QAILAAQR	""	Q9JMG1	Endothelial differentiation-related factor 1	870.51558	light	24.2949134884328
f1	20171221_Baeza_DevAtlas_Brain_1-1	Brain	1-1	1	1	1	0.795880512679944	KQESTVMVLR	""	Q3UEB3-2	Isoform 2 of Poly(U)-binding-splicing factor PUF60	1190.65617	light	23.8152780363009
f1	20171221_Baeza_DevAtlas_Brain_1-1	Brain	1-1	1	1	1	0.795880512679944	QALIDMNTLFTLLK	""	Q61102	"ATP-binding cassette sub-family B member 7	mitochondrial"	1620.90294	light
f1	20171221_Baeza_DevAtlas_Brain_1-1	Brain	1-1	1	1	1	0.795880512679944	KQEIVAEKEK	""	Q9WUM4	coronin-1C	1201.67868	light	23.1015426566283
f1	20171221_Baeza_DevAtlas_Brain_1-1	Brain	1-1	1	1	1	0.795880512679944	KQEIVAEK	""	Q9WUM4	coronin-1C	944.54112	light	24.0946142950962
f1	20171221_Baeza_DevAtlas_Brain_1-1	Brain	1-1	1	1	1	0.795880512679944	KQELQPGTAYK	""	Q61191	Host cell factor 1	1262.67393	light	22.7897060635011
f1	20171221_Baeza_DevAtlas_Brain_1-1	Brain	1-1	1	1	1	0.795880512679944	KQEIIK	""	P11798-1; P28652; Q923T9-1; Q6PHZ2-1; Q8CCB4; Q91YW3	Calcium/calmodulin-dependent protein kinase type II subunit alpha;Calcium/calmodulin-dependent protein kinase type II subunit beta;Calcium/calmodulin-dependent protein kinase type II subunit gamma;Calcium/calmodulin-dependent protein kinase type II subunit delta;Vacuolar protein sorting-associated protein 53 homolog;DnaJ homolog subfamily C member 3	758.47707	light	23.0714429878457
f1	20171221_Baeza_DevAtlas_Brain_1-1	Brain	1-1	1	1	1	0.795880512679944	QALLQYK	""	P30416	Peptidyl-prolyl cis-trans isomerase FKBP4	863.49853	light	26.2599041384587
f1	20171221_Baeza_DevAtlas_Brain_1-1	Brain	1-1	1	1	1	0.795880512679944	KQELEEILHDLESR	""	Q61879	Myosin-10	1738.897	light	25.5367909313943
f1	20171221_Baeza_DevAtlas_Brain_1-1	Brain	1-1	1	1	1	0.795880512679944	KQELEEICHDLEAR	1xCarbamidomethyl [C8]	Q8VDD5	Myosin-9	1769.84867	light	24.5440186206902
f1	20171221_Baeza_DevAtlas_Brain_1-1	Brain	1-1	1	1	1	0.795880512679944	QALNEHFQSILQTLEEQVSGER	""	Q03157	Amyloid-like protein 1	2556.26887	light	21.8404415080651
f1	20171221_Baeza_DevAtlas_Brain_1-1	Brain	1-1	1	1	1	0.795880512679944	QALNEIETR	""	P61264	Syntaxin-1B	1073.55856	light	25.5112714065751
f1	20171221_Baeza_DevAtlas_Brain_1-1	Brain	1-1	1	1	1	0.795880512679944	KQEELVQQVR	""	Q9Z2D8-1	methyl-CpG-binding domain protein 3	1256.69573	light	23.36769042208
f1	20171221_Baeza_DevAtlas_Brain_1-1	Brain	1-1	1	1	1	0.795880512679944	QAIPIGLQNR	""	""	""	1109.64257	light	23.965671745833
f1	20171221_Baeza_DevAtlas_Brain_1-1	Brain	1-1	1	1	1	0.795880512679944	QALQDLLSEYMGNAGR	""	P26231	Catenin alpha-1	1765.85376	light	24.4080066414448
f1	20171221_Baeza_DevAtlas_Brain_1-1	Brain	1-1	1	1	1	0.795880512679944	QALAHGLK	1xGln->pyro-Glu [N-Term]	Q99KI0	"Aconitate hydratase	mitochondrial"	820.46756	light
f1	20171221_Baeza_DevAtlas_Brain_1-1	Brain	1-1	1	1	1	0.795880512679944	KQQSLEAEEAK	""	Q9QXS6-3	Isoform E2 of Drebrin	1260.64302	light	24.3009559014966
f1	20171221_Baeza_DevAtlas_Brain_1-1	Brain	1-1	1	1	1	0.795880512679944	KQHSLLK	""	P62843	40S ribosomal protein S15	853.52541	light	23.1700677017665
f1	20171221_Baeza_DevAtlas_Brain_1-1	Brain	1-1	1	1	1	0.795880512679944	KQLADETLLK	""	P14733	Lamin-B1	1158.67286	light	26.3840670725804
f1	20171221_Baeza_DevAtlas_Brain_1-1	Brain	1-1	1	1	1	0.795880512679944	QAGPASVPLRTEEEFKK	""	P27773	Protein disulfide-isomerase A3	1886.99705	light	25.6332801282282
f1	20171221_Baeza_DevAtlas_Brain_1-1	Brain	1-1	1	1	1	0.795880512679944	KQQISLATQMVR	""	P80316	T-complex protein 1 subunit epsilon	1402.78349	light	24.7070429521801
f1	20171221_Baeza_DevAtlas_Brain_1-1	Brain	1-1	1	1	1	0.795880512679944	KQQEYEEQFK	""	Q91WE2	Protein FAM192A	1356.64302	light
f1	20171221_Baeza_DevAtlas_Brain_1-1	Brain	1-1	1	1	1	0.795880512679944	KQQDVLCFLEANK	1xCarbamidomethyl [C7]	Q9JJU8	SH3 domain-binding glutamic acid-rich-like protein	1592.8101	light	24.4599914855007
f1	20171221_Baeza_DevAtlas_Brain_1-1	Brain	1-1	1	1	1	0.795880512679944	KQPPVSPGTALVGSQK	""	P17095-2	High mobility group protein HMG-I/HMG-Y	1593.89588	light	22.8646369315372
f1	20171221_Baeza_DevAtlas_Brain_1-1	Brain	1-1	1	1	1	0.795880512679944	KQPPKEPSEVPTPK	""	P17095-1	Isoform HMG-Y of High mobility group protein HMG-I/HMG-Y	1561.85843	light	23.8425120564936
f1	20171221_Baeza_DevAtlas_Brain_1-1	Brain	1-1	1	1	1	0.795880512679944	QAGVAIGR	""	P83870	PHD finger-like domain-containing protein 5A	771.44716	light	23.1631926689773
f1	20171221_Baeza_DevAtlas_Brain_1-1	Brain	1-1	1	1	1	0.795880512679944	QAGVFEPTIVK	1xGln->pyro-Glu [N-Term]	P11983	T-complex protein 1 subunit alpha	1171.63575	light
f1	20171221_Baeza_DevAtlas_Brain_1-1	Brain	1-1	1	1	1	0.795880512679944	QAGVFEPTIVK	""	P11983	T-complex protein 1 subunit alpha	1188.6623	light	27.8240441142894
f1	20171221_Baeza_DevAtlas_Brain_1-1	Brain	1-1	1	1	1	0.795880512679944	KQPALDVLYDVMK	""	P23116	Eukaryotic translation initiation factor 3 subunit A	1519.81888	light
f1	20171221_Baeza_DevAtlas_Brain_1-1	Brain	1-1	1	1	1	0.795880512679944	QAHLCVLASNCDEPMYVK	2xCarbamidomethyl [C5; C11]; 1xGln->pyro-Glu [N-Term]	P63323	40S ribosomal protein S12	2117.94529	light	25.0569927030539
f1	20171221_Baeza_DevAtlas_Brain_1-1	Brain	1-1	1	1	1	0.795880512679944	KQMVIDVLHPGK	""	P62849-1	40S ribosomal protein S24	1364.77187	light	25.751733717549
f1	20171221_Baeza_DevAtlas_Brain_1-1	Brain	1-1	1	1	1	0.795880512679944	KQIWTLEQPPDEAGSAAVCLR	1xCarbamidomethyl [C19]	Q61553	Fascin	2369.19181	light	25.7642418149301
f1	20171221_Baeza_DevAtlas_Brain_1-1	Brain	1-1	1	1	1	0.795880512679944	QAHLCVLASNCDEPMYVK	2xCarbamidomethyl [C5; C11]	P63323	40S ribosomal protein S12	2134.97184	light	26.0927111773518
f1	20171221_Baeza_DevAtlas_Brain_1-1	Brain	1-1	1	1	1	0.795880512679944	QAHLTNQYMQR	1xGln->pyro-Glu [N-Term]	P29341	Polyadenylate-binding protein 1	1372.64264	light	24.4515176368678
f1	20171221_Baeza_DevAtlas_Brain_1-1	Brain	1-1	1	1	1	0.795880512679944	KQIQPFQVLTTR	""	P37913	DNA ligase 1	1458.84272	light
f1	20171221_Baeza_DevAtlas_Brain_1-1	Brain	1-1	1	1	1	0.795880512679944	QAHLTNQYMQR	""	P29341	Polyadenylate-binding protein 1	1389.66919	light	25.8493522191819
f1	20171221_Baeza_DevAtlas_Brain_1-1	Brain	1-1	1	1	1	0.795880512679944	KQLQDEMLR	""	P48678-1	Prelamin-A/C	1160.60922	light	21.5740744573186
f1	20171221_Baeza_DevAtlas_Brain_1-1	Brain	1-1	1	1	1	0.795880512679944	QAHLYR	1xGln->pyro-Glu [N-Term]	P52480; P52480-2	Pyruvate kinase PKM;Isoform M1 of Pyruvate kinase PKM	770.3944	light	27.6411375146645
f1	20171221_Baeza_DevAtlas_Brain_1-1	Brain	1-1	1	1	1	0.795880512679944	QAHLYR	""	P52480; P52480-2	Pyruvate kinase PKM;Isoform M1 of Pyruvate kinase PKM	787.42095	light	25.8537413966536
f1	20171221_Baeza_DevAtlas_Brain_1-1	Brain	1-1	1	1	1	0.795880512679944	QAHTMDPQLR	1xGln->pyro-Glu [N-Term]	P19096	Fatty acid synthase	1179.55752	light	24.1163321411778
f1	20171221_Baeza_DevAtlas_Brain_1-1	Brain	1-1	1	1	1	0.795880512679944	KQLLHLAEEK	""	Q8VDJ3	Vigilin	1208.69975	light	20.4351824103324
f1	20171221_Baeza_DevAtlas_Brain_1-1	Brain	1-1	1	1	1	0.795880512679944	KQLLCGAAIGTHEDDKYR	1xCarbamidomethyl [C5]	P24547	inosine-5'-monophosphate dehydrogenase 2	2075.03385	light	22.3235058949429
f1	20171221_Baeza_DevAtlas_Brain_1-1	Brain	1-1	1	1	1	0.795880512679944	KQIEELKGQEVSPK	""	Q9R0P9	Ubiquitin carboxyl-terminal hydrolase isozyme L1	1612.89046	light	23.4607212246618
f1	20171221_Baeza_DevAtlas_Brain_1-1	Brain	1-1	1	1	1	0.795880512679944	KQLAQIK	""	Q01853	Transitional endoplasmic reticulum ATPase	828.53016	light	24.0420542594874
f1	20171221_Baeza_DevAtlas_Brain_1-1	Brain	1-1	1	1	1	0.795880512679944	QAHTMDPQLR	""	P19096	Fatty acid synthase	1196.58407	light	24.0257892027572
f1	20171221_Baeza_DevAtlas_Brain_1-1	Brain	1-1	1	1	1	0.795880512679944	KSEIEYYAMLAK	""	P62889	60S ribosomal protein L30	1445.73448	light	27.016771314263
f1	20171221_Baeza_DevAtlas_Brain_1-1	Brain	1-1	1	1	1	0.795880512679944	QAFDDAIAELDTLNEDSYK	1xGln->pyro-Glu [N-Term]	P68510	14-3-3 protein eta	2140.9557	light	22.6856885673411
f1	20171221_Baeza_DevAtlas_Brain_1-1	Brain	1-1	1	1	1	0.795880512679944	QAFAPFGPIK	""	Q3UEB3-2	Isoform 2 of Poly(U)-binding-splicing factor PUF60	1075.59349	light	25.5140037807102
f1	20171221_Baeza_DevAtlas_Brain_1-1	Brain	1-1	1	1	1	0.795880512679944	KTFSHELSDFGLESTTGEVPVVAIR	""	P27773	Protein disulfide-isomerase A3	2719.39374	light	26.193850699129
f1	20171221_Baeza_DevAtlas_Brain_1-1	Brain	1-1	1	1	1	0.795880512679944	KTFPTVNPSTGEVICQVAEGNKEDVDK	1xCarbamidomethyl [C15]	P47738	"Aldehyde dehydrogenase	mitochondrial"	2962.44624	light
f1	20171221_Baeza_DevAtlas_Brain_1-1	Brain	1-1	1	1	1	0.795880512679944	KTFPTVNPSTGEVICQVAEGDKEDVDK	1xCarbamidomethyl [C15]	""	""	2963.43026	light	22.9332818340146
f1	20171221_Baeza_DevAtlas_Brain_1-1	Brain	1-1	1	1	1	0.795880512679944	KTFPDFVYK	""	O35098	dihydropyrimidinase-related protein 4	1144.60372	light	25.8714954459417
f1	20171221_Baeza_DevAtlas_Brain_1-1	Brain	1-1	1	1	1	0.795880512679944	KTFLGQNK	""	Q9D394; Q9D394-4	Protein RUFY3;Isoform 4 of Protein RUFY3	935.53089	light	23.4822885164828
f1	20171221_Baeza_DevAtlas_Brain_1-1	Brain	1-1	1	1	1	0.795880512679944	KTFEINPR	""	P08113	Endoplasmin	1004.55236	light	25.6945835739112
f1	20171221_Baeza_DevAtlas_Brain_1-1	Brain	1-1	1	1	1	0.795880512679944	KTFDLYANVRPCVSIEGYK	1xCarbamidomethyl [C12]	Q9D6R2	"Isocitrate dehydrogenase [NAD] subunit alpha	mitochondrial"	2260.14306	light
f1	20171221_Baeza_DevAtlas_Brain_1-1	Brain	1-1	1	1	1	0.795880512679944	KTEVLMENFR	""	P60122	RuvB-like 1	1266.65108	light	25.46246052226
f1	20171221_Baeza_DevAtlas_Brain_1-1	Brain	1-1	1	1	1	0.795880512679944	PYANQPTVR	""	P97760	DNA-directed RNA polymerase II subunit RPB3	1045.54252	light	23.645953568248
f1	20171221_Baeza_DevAtlas_Brain_1-1	Brain	1-1	1	1	1	0.795880512679944	KTETVCTFQDGALVQHQQWDGK	1xCarbamidomethyl [C6]	Q05816	"Fatty acid-binding protein	epidermal"	2576.21981	light
f1	20171221_Baeza_DevAtlas_Brain_1-1	Brain	1-1	1	1	1	0.795880512679944	KTETQEKNPLPSK	""	P20065-2	Isoform Short of Thymosin beta-4	1499.8064	light	26.6542598743485
f1	20171221_Baeza_DevAtlas_Brain_1-1	Brain	1-1	1	1	1	0.795880512679944	PYLFQSDPSGAYFAWK	""	P49722	Proteasome subunit alpha type-2	1876.89046	light	24.9053563369037
f1	20171221_Baeza_DevAtlas_Brain_1-1	Brain	1-1	1	1	1	0.795880512679944	KTEQGPPSSEYIFER	""	P29758	"Ornithine aminotransferase	mitochondrial"	1767.8548	light
f1	20171221_Baeza_DevAtlas_Brain_1-1	Brain	1-1	1	1	1	0.795880512679944	KTEPATGFIDGDLIESFLDISRPK	""	Q3U1J4	DNA damage-binding protein 1	2649.37702	light	24.7464884630449
f1	20171221_Baeza_DevAtlas_Brain_1-1	Brain	1-1	1	1	1	0.795880512679944	KTEITDK	""	P60122	RuvB-like 1	834.45672	light	20.2947874550788
f1	20171221_Baeza_DevAtlas_Brain_1-1	Brain	1-1	1	1	1	0.795880512679944	QAAAAAAAAAATAAWTGTTFTK	""	O88532	Zinc finger RNA-binding protein	2023.02433	light
f1	20171221_Baeza_DevAtlas_Brain_1-1	Brain	1-1	1	1	1	0.795880512679944	QAAAAAASTSVKPIFSR	""	Q9CQZ5	NADH dehydrogenase [ubiquinone] 1 alpha subcomplex subunit 6	1675.91259	light
f1	20171221_Baeza_DevAtlas_Brain_1-1	Brain	1-1	1	1	1	0.795880512679944	QAAAAACQLFK	1xCarbamidomethyl [C7]	Q99PU8	Putative ATP-dependent RNA helicase DHX30	1178.59865	light	22.6973341284292
f1	20171221_Baeza_DevAtlas_Brain_1-1	Brain	1-1	1	1	1	0.795880512679944	KTEAPAAAGPEAK	2xLabel:13C(6)15N(2) [K1; K13]	Q91XV3	Brain acid soluble protein 1	1256.68159	light	27.766873101377
f1	20171221_Baeza_DevAtlas_Brain_1-1	Brain	1-1	1	1	1	0.795880512679944	QAAASATQTIAAAQHAASAPK	""	P26039	Talin-1	1965.01483	light	22.3317824025983
[truncated: 454,681 more rows]
