# Supplementary material for: In utero pulse injection of isotopic amino acids quantifies protein turnover rates during murine fetal development
Source: bioRxiv. 2023 May 21:2023.05.18.541242. Preprint. [Version 1] doi: 10.1101/2023.05.18.541242 (PMC10245746; doi:10.1101/2023.05.18.541242)
Supplement: Supplement 3 [file media-3.csv]

file_id	file_name	tissue	fetus_id	time	rep	biorep	RIA_median	sequence	modifications	master_protein_accessions	master_protein_descriptions	theo_mhplus_in_da	isotope	abundance
f11	20171221_Baeza_DevAtlas_Liver_1-1	Liver	1-1	1	1	11	0.809226271958594	AAAAAAAAAAAAAAAGAAGK	""	P55012	Solute carrier family 12 member 2	1468.78667	light
f11	20171221_Baeza_DevAtlas_Liver_1-1	Liver	1-1	1	1	11	0.809226271958594	HSGASAEVQKEEEKK	""	Q9QYI3	DnaJ homolog subfamily C member 7	1656.81875	light	20.3540244505197
f11	20171221_Baeza_DevAtlas_Liver_1-1	Liver	1-1	1	1	11	0.809226271958594	HSGASAEVQKEEEK	""	Q9QYI3	DnaJ homolog subfamily C member 7	1528.72379	light	20.0910059427408
f11	20171221_Baeza_DevAtlas_Liver_1-1	Liver	1-1	1	1	11	0.809226271958594	QMLFDLESAYNAFNR	""	Q9D1C8	vacuolar protein sorting-associated protein 28 homolog	1818.84794	light	21.4896475568331
f11	20171221_Baeza_DevAtlas_Liver_1-1	Liver	1-1	1	1	11	0.809226271958594	HSFGGGTGSGFTSLLMER	""	P68369; P05213; P68373; P68368	tubulin alpha-1A chain;Tubulin alpha-1B chain;Tubulin alpha-1C chain;Tubulin alpha-4A chain	1840.86466	light	23.536470389982
f11	20171221_Baeza_DevAtlas_Liver_1-1	Liver	1-1	1	1	11	0.809226271958594	QMLLFTHIR	""	Q7TMY8	E3 ubiquitin-protein ligase HUWE1	1158.64521	light
f11	20171221_Baeza_DevAtlas_Liver_1-1	Liver	1-1	1	1	11	0.809226271958594	QMLLNVEANSAK	""	Q7TPM6-1	fibronectin type III and SPRY domain-containing protein 1	1317.68311	light
f11	20171221_Baeza_DevAtlas_Liver_1-1	Liver	1-1	1	1	11	0.809226271958594	HSFCEGCITR	2xCarbamidomethyl [C4; C7]	Q80V91	Probable E3 ubiquitin-protein ligase DTX3	1266.5354	light
f11	20171221_Baeza_DevAtlas_Liver_1-1	Liver	1-1	1	1	11	0.809226271958594	QMLPLNTNIR	""	Q6P5F9	Exportin-1	1199.6565	light	23.7569526688001
f11	20171221_Baeza_DevAtlas_Liver_1-1	Liver	1-1	1	1	11	0.809226271958594	HSEVQQANLK	""	O55029	Coatomer subunit beta'	1153.59601	light	24.0196405792692
f11	20171221_Baeza_DevAtlas_Liver_1-1	Liver	1-1	1	1	11	0.809226271958594	QMNLQQQPK	""	O88643; Q61036-2	Serine/threonine-protein kinase PAK 1;Isoform 2 of Serine/threonine-protein kinase PAK 3	1114.56735	light
f11	20171221_Baeza_DevAtlas_Liver_1-1	Liver	1-1	1	1	11	0.809226271958594	QMNPYIQVTSHQNR	""	Q02053	Ubiquitin-like modifier-activating enzyme 1	1715.82821	light
f11	20171221_Baeza_DevAtlas_Liver_1-1	Liver	1-1	1	1	11	0.809226271958594	HSELSELNVK	""	P70297; O88811-1	signal transducing adapter molecule 1;Signal transducing adapter molecule 2	1155.60043	light
f11	20171221_Baeza_DevAtlas_Liver_1-1	Liver	1-1	1	1	11	0.809226271958594	HSDVLFLAVKPH	""	Q922Q4	Pyrroline-5-carboxylate reductase 2	1362.75285	light	23.0734533578661
f11	20171221_Baeza_DevAtlas_Liver_1-1	Liver	1-1	1	1	11	0.809226271958594	QMQLENVSVALEFLDR	""	Q8BTM8	Filamin-A	1891.95822	light	22.7711432272728
f11	20171221_Baeza_DevAtlas_Liver_1-1	Liver	1-1	1	1	11	0.809226271958594	QMQQIR	""	P14869	60S acidic ribosomal protein P0	803.41923	light	25.0193179745431
f11	20171221_Baeza_DevAtlas_Liver_1-1	Liver	1-1	1	1	11	0.809226271958594	QMQVLHPAAR	1xGln->pyro-Glu [N-Term]	P80315	T-complex protein 1 subunit delta	1133.58842	light
f11	20171221_Baeza_DevAtlas_Liver_1-1	Liver	1-1	1	1	11	0.809226271958594	HSAEVAGYQDSIGQLESDLR	""	P46660	alpha-internexin	2175.03126	light
f11	20171221_Baeza_DevAtlas_Liver_1-1	Liver	1-1	1	1	11	0.809226271958594	HSAEAIALEQSR	""	Q9Z148-3	Isoform 3 of Histone-lysine N-methyltransferase EHMT2	1311.66515	light	19.0421653379784
f11	20171221_Baeza_DevAtlas_Liver_1-1	Liver	1-1	1	1	11	0.809226271958594	HRPIGIGVQGLADAFILMR	""	P07742	Ribonucleoside-diphosphate reductase large subunit	2064.15351	light	25.0370835638525
f11	20171221_Baeza_DevAtlas_Liver_1-1	Liver	1-1	1	1	11	0.809226271958594	HRPHEVGSVQWAGSTFGPMQK	""	Q9QYB8	Beta-adducin	2336.13529	light
f11	20171221_Baeza_DevAtlas_Liver_1-1	Liver	1-1	1	1	11	0.809226271958594	HRPELIEYDK	""	P57780	Alpha-actinin-4	1299.66918	light	25.0401064075595
f11	20171221_Baeza_DevAtlas_Liver_1-1	Liver	1-1	1	1	11	0.809226271958594	HRPELIDYGK	""	Q7TPR4	Alpha-actinin-1	1227.64805	light	23.6709303283983
f11	20171221_Baeza_DevAtlas_Liver_1-1	Liver	1-1	1	1	11	0.809226271958594	HRPDLIDFDK	""	Q62261-1; P15508	"Spectrin beta chain	non-erythrocytic 1;Spectrin beta chain	erythrocytic"	1255.64296
f11	20171221_Baeza_DevAtlas_Liver_1-1	Liver	1-1	1	1	11	0.809226271958594	HRNEVTVELR	""	O35344	Importin subunit alpha-4	1252.67566	light	21.9085306985173
f11	20171221_Baeza_DevAtlas_Liver_1-1	Liver	1-1	1	1	11	0.809226271958594	QMQVLHPAAR	""	P80315	T-complex protein 1 subunit delta	1150.61497	light	24.6760841313524
f11	20171221_Baeza_DevAtlas_Liver_1-1	Liver	1-1	1	1	11	0.809226271958594	HSGDYFTLLR	""	P70398	Probable ubiquitin carboxyl-terminal hydrolase FAF-X	1208.60585	light
f11	20171221_Baeza_DevAtlas_Liver_1-1	Liver	1-1	1	1	11	0.809226271958594	HRLDLGEDYPSGK	""	O35286	Pre-mRNA-splicing factor ATP-dependent RNA helicase DHX15	1486.72848	light	24.8158182222836
f11	20171221_Baeza_DevAtlas_Liver_1-1	Liver	1-1	1	1	11	0.809226271958594	QMGYQCFVSFFDLR	1xCarbamidomethyl [C6]	Q9QZD9	Eukaryotic translation initiation factor 3 subunit I	1797.80872	light	23.3741730749286
f11	20171221_Baeza_DevAtlas_Liver_1-1	Liver	1-1	1	1	11	0.809226271958594	HSGNITFDEIVNIAR	""	P35979	60S ribosomal protein L12	1685.86056	light	27.8411397627213
f11	20171221_Baeza_DevAtlas_Liver_1-1	Liver	1-1	1	1	11	0.809226271958594	HSMNPFCEIAVEEAVR	1xCarbamidomethyl [C7]	Q9DCW4	electron transfer flavoprotein subunit beta	1888.86803	light	25.1235998303031
f11	20171221_Baeza_DevAtlas_Liver_1-1	Liver	1-1	1	1	11	0.809226271958594	HSMNILNR	""	Q61655	ATP-dependent RNA helicase DDX19A	984.50436	light	24.3403776935202
f11	20171221_Baeza_DevAtlas_Liver_1-1	Liver	1-1	1	1	11	0.809226271958594	HSMLFIEASAK	""	P35293	Ras-related protein Rab-18	1233.62962	light	22.3233846715343
f11	20171221_Baeza_DevAtlas_Liver_1-1	Liver	1-1	1	1	11	0.809226271958594	QLYQTLTDYDIR	1xGln->pyro-Glu [N-Term]	Q60737	Casein kinase II subunit alpha	1511.73765	light	21.5292683758638
f11	20171221_Baeza_DevAtlas_Liver_1-1	Liver	1-1	1	1	11	0.809226271958594	QLYQTLTDYDIR	""	Q60737	Casein kinase II subunit alpha	1528.7642	light	23.8540454132922
f11	20171221_Baeza_DevAtlas_Liver_1-1	Liver	1-1	1	1	11	0.809226271958594	QLYVLGHEAMK	1xGln->pyro-Glu [N-Term]	Q02053	Ubiquitin-like modifier-activating enzyme 1	1271.64527	light	24.3471961003715
f11	20171221_Baeza_DevAtlas_Liver_1-1	Liver	1-1	1	1	11	0.809226271958594	HSLSGRPLK	""	Q9D0E1	Heterogeneous nuclear ribonucleoprotein M	994.57924	light	21.8839460309798
f11	20171221_Baeza_DevAtlas_Liver_1-1	Liver	1-1	1	1	11	0.809226271958594	QLYVLGHEAMK	""	Q02053	Ubiquitin-like modifier-activating enzyme 1	1288.67182	light	24.4806122929095
f11	20171221_Baeza_DevAtlas_Liver_1-1	Liver	1-1	1	1	11	0.809226271958594	QIYYSDKYDDEEFEYR	""	P61025	cyclin-dependent kinases regulatory subunit 1	2162.91892	light	22.3342169453017
f11	20171221_Baeza_DevAtlas_Liver_1-1	Liver	1-1	1	1	11	0.809226271958594	HSLPNSR	""	O88696	"ATP-dependent Clp protease proteolytic subunit	mitochondrial"	810.42168	light
f11	20171221_Baeza_DevAtlas_Liver_1-1	Liver	1-1	1	1	11	0.809226271958594	QIYYSDKYFDEHYEYR	1xGln->pyro-Glu [N-Term]	P56390	cyclin-dependent kinases regulatory subunit 2	2201.94508	light	21.6871980670951
f11	20171221_Baeza_DevAtlas_Liver_1-1	Liver	1-1	1	1	11	0.809226271958594	QMAEIAVNAVLTVADMER	""	P80316	T-complex protein 1 subunit epsilon	1960.98306	light	23.9090843799403
f11	20171221_Baeza_DevAtlas_Liver_1-1	Liver	1-1	1	1	11	0.809226271958594	QMCICADFEK	2xCarbamidomethyl [C3; C5]	Q922B2	"Aspartate--tRNA ligase	cytoplasmic"	1301.53229	light
f11	20171221_Baeza_DevAtlas_Liver_1-1	Liver	1-1	1	1	11	0.809226271958594	QMDPTDFVNSSETR	""	Q80TV8-2	Isoform 2 of CLIP-associating protein 1	1626.70643	light
f11	20171221_Baeza_DevAtlas_Liver_1-1	Liver	1-1	1	1	11	0.809226271958594	QMEKDETVSDCSPHIANIGR	1xCarbamidomethyl [C11]; 1xGln->pyro-Glu [N-Term]	P47757-2	Isoform 2 of F-actin-capping protein subunit beta	2270.01761	light	22.9679038865631
f11	20171221_Baeza_DevAtlas_Liver_1-1	Liver	1-1	1	1	11	0.809226271958594	QMEKDETVSDCSPHIANIGR	1xCarbamidomethyl [C11]	P47757-2	Isoform 2 of F-actin-capping protein subunit beta	2287.04415	light	23.0985813186045
f11	20171221_Baeza_DevAtlas_Liver_1-1	Liver	1-1	1	1	11	0.809226271958594	QMEQISQFLQAAER	1xGln->pyro-Glu [N-Term]	Q9WVA4	Transgelin-2	1661.79518	light	24.3659311164689
f11	20171221_Baeza_DevAtlas_Liver_1-1	Liver	1-1	1	1	11	0.809226271958594	HSIEDIHAFAIR	""	Q8VE88	Protein FAM114A2	1408.73317	light
f11	20171221_Baeza_DevAtlas_Liver_1-1	Liver	1-1	1	1	11	0.809226271958594	HSLECTLILTEGDSAK	1xCarbamidomethyl [C5]	Q64511	DNA topoisomerase 2-beta	1773.86874	light
f11	20171221_Baeza_DevAtlas_Liver_1-1	Liver	1-1	1	1	11	0.809226271958594	HSLDASQGTATGPR	""	Q8BKZ9	"Pyruvate dehydrogenase protein X component	mitochondrial"	1397.67678	light
f11	20171221_Baeza_DevAtlas_Liver_1-1	Liver	1-1	1	1	11	0.809226271958594	HSLATQNQR	""	Q8R3P6-1	Integrator complex subunit 14	1054.53883	light	18.3896214933323
f11	20171221_Baeza_DevAtlas_Liver_1-1	Liver	1-1	1	1	11	0.809226271958594	QMEQISQFLQAAER	""	Q9WVA4	Transgelin-2	1678.82173	light
f11	20171221_Baeza_DevAtlas_Liver_1-1	Liver	1-1	1	1	11	0.809226271958594	QMEVAQANR	""	O08788-1	Dynactin subunit 1	1046.50475	light	21.1995484932925
f11	20171221_Baeza_DevAtlas_Liver_1-1	Liver	1-1	1	1	11	0.809226271958594	QMFLATWK	""	O35643	AP-1 complex subunit beta-1	1024.52845	light	23.9489500779253
f11	20171221_Baeza_DevAtlas_Liver_1-1	Liver	1-1	1	1	11	0.809226271958594	HSGPNSADSANDGFVR	""	Q9Z2X1-1	Heterogeneous nuclear ribonucleoprotein F	1630.72044	light	26.7011165194595
f11	20171221_Baeza_DevAtlas_Liver_1-1	Liver	1-1	1	1	11	0.809226271958594	QMGFPLIYVEAEQVEDDR	""	Q11011	puromycin-sensitive aminopeptidase	2139.0063	light	19.2414375556338
f11	20171221_Baeza_DevAtlas_Liver_1-1	Liver	1-1	1	1	11	0.809226271958594	HSNLLYVNVIGLADDSVR	""	Q8C167	prolyl endopeptidase-like	1985.04506	light
f11	20171221_Baeza_DevAtlas_Liver_1-1	Liver	1-1	1	1	11	0.809226271958594	QMSGAQIK	""	Q61990; Q61990-2; P60335; P57722-1	Poly(rC)-binding protein 2;Isoform 2 of Poly(rC)-binding protein 2;Poly(RC)-binding protein 1;Poly(rC)-binding protein 3	862.44511	light	24.5780816597143
f11	20171221_Baeza_DevAtlas_Liver_1-1	Liver	1-1	1	1	11	0.809226271958594	QMTDPNVALTFLEK	1xGln->pyro-Glu [N-Term]	Q9WVJ2	26S proteasome non-ATPase regulatory subunit 13	1589.78797	light	23.4092495878012
f11	20171221_Baeza_DevAtlas_Liver_1-1	Liver	1-1	1	1	11	0.809226271958594	QNEEFRPFIR	""	Q9CQU3	Protein RER1	1335.68041	light	23.9832482333716
f11	20171221_Baeza_DevAtlas_Liver_1-1	Liver	1-1	1	1	11	0.809226271958594	QNEFSVVR	""	Q6P8X1	Sorting nexin-6	978.50032	light	23.4653296204883
f11	20171221_Baeza_DevAtlas_Liver_1-1	Liver	1-1	1	1	11	0.809226271958594	QNEHCLTNFDLAEYR	1xCarbamidomethyl [C5]; 1xGln->pyro-Glu [N-Term]	Q99104	Unconventional myosin-Va	1892.82319	light
f11	20171221_Baeza_DevAtlas_Liver_1-1	Liver	1-1	1	1	11	0.809226271958594	HQIVEVAGDDKYGR	""	Q5FWK3	rho GTPase-activating protein 1	1586.79214	light	22.6878345223369
f11	20171221_Baeza_DevAtlas_Liver_1-1	Liver	1-1	1	1	11	0.809226271958594	HQIVEVAGDDK	""	Q5FWK3	rho GTPase-activating protein 1	1210.60624	light	21.0529235440481
f11	20171221_Baeza_DevAtlas_Liver_1-1	Liver	1-1	1	1	11	0.809226271958594	HQLTEVGLLDNPELR	""	Q78JE5	F-box only protein 22	1733.91807	light
f11	20171221_Baeza_DevAtlas_Liver_1-1	Liver	1-1	1	1	11	0.809226271958594	QNEINNPK	""	Q8K4Z5	splicing factor 3A subunit 1	956.47958	light	17.3531286488686
f11	20171221_Baeza_DevAtlas_Liver_1-1	Liver	1-1	1	1	11	0.809226271958594	QNFIDPLQNLHDKDLR	""	Q62420	Endophilin-A1	1966.0141	light
f11	20171221_Baeza_DevAtlas_Liver_1-1	Liver	1-1	1	1	11	0.809226271958594	HQILPK	""	Q9D855	Cytochrome b-c1 complex subunit 7	735.45119	light	25.4398026314993
f11	20171221_Baeza_DevAtlas_Liver_1-1	Liver	1-1	1	1	11	0.809226271958594	HQILEQAVEDYAETVHQLSK	""	Q62261-1	"Spectrin beta chain	non-erythrocytic 1"	2338.16736	light
f11	20171221_Baeza_DevAtlas_Liver_1-1	Liver	1-1	1	1	11	0.809226271958594	HQLLEADISAHEDR	""	P16546; P16546-2	"Spectrin alpha chain	non-erythrocytic 1;Isoform 2 of Spectrin alpha chain	non-erythrocytic 1"	1633.79287
f11	20171221_Baeza_DevAtlas_Liver_1-1	Liver	1-1	1	1	11	0.809226271958594	QNHESVQWCYDNFINYR	1xCarbamidomethyl [C9]	O35286	Pre-mRNA-splicing factor ATP-dependent RNA helicase DHX15	2272.98288	light	22.0735056594789
f11	20171221_Baeza_DevAtlas_Liver_1-1	Liver	1-1	1	1	11	0.809226271958594	HQKPVLTGQR	""	Q91VK1	Basic leucine zipper and W2 domain-containing protein 2	1163.66437	light	18.6671285464686
f11	20171221_Baeza_DevAtlas_Liver_1-1	Liver	1-1	1	1	11	0.809226271958594	HQKPAGAPATK	""	""	""	1105.61127	light	17.023497693366
f11	20171221_Baeza_DevAtlas_Liver_1-1	Liver	1-1	1	1	11	0.809226271958594	QNLFSFDSEVQR	""	A2AF47	dedicator of cytokinesis protein 11	1469.70193	light
f11	20171221_Baeza_DevAtlas_Liver_1-1	Liver	1-1	1	1	11	0.809226271958594	HQGVMVGMGQKDSYVGDEAQSKR	""	P60710; P68033; P63260	"Actin	cytoplasmic 1;Actin	alpha cardiac muscle 1;Actin	cytoplasmic 2"
f11	20171221_Baeza_DevAtlas_Liver_1-1	Liver	1-1	1	1	11	0.809226271958594	QNLFTTWSHHLQQANIQFR	1xGln->pyro-Glu [N-Term]	Q9JHU4	Cytoplasmic dynein 1 heavy chain 1	2352.16322	light	21.7601093704698
f11	20171221_Baeza_DevAtlas_Liver_1-1	Liver	1-1	1	1	11	0.809226271958594	HQGVMVGMGQK	1xOxidation [M]	P60710; P68033; P63260	"Actin	cytoplasmic 1;Actin	alpha cardiac muscle 1;Actin	cytoplasmic 2"
f11	20171221_Baeza_DevAtlas_Liver_1-1	Liver	1-1	1	1	11	0.809226271958594	QNLFTTWSHHLQQANIQFR	""	Q9JHU4	Cytoplasmic dynein 1 heavy chain 1	2369.18977	light	22.9979547951835
f11	20171221_Baeza_DevAtlas_Liver_1-1	Liver	1-1	1	1	11	0.809226271958594	HQGVMVGMGQK	""	P60710; P68033; P63260	"Actin	cytoplasmic 1;Actin	alpha cardiac muscle 1;Actin	cytoplasmic 2"
f11	20171221_Baeza_DevAtlas_Liver_1-1	Liver	1-1	1	1	11	0.809226271958594	QNLLDDLVTR	""	O88983	Syntaxin-8	1186.64263	light
f11	20171221_Baeza_DevAtlas_Liver_1-1	Liver	1-1	1	1	11	0.809226271958594	HQGTFTDEK	""	P97496	SWI/SNF complex subunit SMARCC1	1062.48506	light	20.9252679267045
f11	20171221_Baeza_DevAtlas_Liver_1-1	Liver	1-1	1	1	11	0.809226271958594	QNLIEELR	""	Q9D0I8	mRNA turnover protein 4 homolog	1014.55783	light	21.752806004912
f11	20171221_Baeza_DevAtlas_Liver_1-1	Liver	1-1	1	1	11	0.809226271958594	HQFLAEILQWR	""	Q3UH60-1	Disco-interacting protein 2 homolog B	1440.77464	light
f11	20171221_Baeza_DevAtlas_Liver_1-1	Liver	1-1	1	1	11	0.809226271958594	QNLIEELRK	""	Q9D0I8	mRNA turnover protein 4 homolog	1142.6528	light	21.5358993412131
f11	20171221_Baeza_DevAtlas_Liver_1-1	Liver	1-1	1	1	11	0.809226271958594	HQPADLLEFALQHFTR	""	P31324	cAMP-dependent protein kinase type II-beta regulatory subunit	1922.98716	light	22.9571177545315
f11	20171221_Baeza_DevAtlas_Liver_1-1	Liver	1-1	1	1	11	0.809226271958594	QMSLLLR	""	Q03265	"ATP synthase subunit alpha	mitochondrial"	860.50223	light
f11	20171221_Baeza_DevAtlas_Liver_1-1	Liver	1-1	1	1	11	0.809226271958594	QNCFDDFQCAAEYLIK	2xCarbamidomethyl [C3; C9]	Q9QUR6	prolyl endopeptidase	2021.87317	light	23.3322646436344
f11	20171221_Baeza_DevAtlas_Liver_1-1	Liver	1-1	1	1	11	0.809226271958594	QNAVLQAAQDDLGHLR	""	O35551-1	Rab GTPase-binding effector protein 1	1748.90382	light
f11	20171221_Baeza_DevAtlas_Liver_1-1	Liver	1-1	1	1	11	0.809226271958594	HQYYNQEWTLWDR	""	Q02053	Ubiquitin-like modifier-activating enzyme 1	1838.82451	light	23.0631721694093
f11	20171221_Baeza_DevAtlas_Liver_1-1	Liver	1-1	1	1	11	0.809226271958594	HQYYNLK	""	Q8R0A0	General transcription factor IIF subunit 2	965.48394	light	23.7822524712288
f11	20171221_Baeza_DevAtlas_Liver_1-1	Liver	1-1	1	1	11	0.809226271958594	QMTDPNVALTFLEK	""	Q9WVJ2	26S proteasome non-ATPase regulatory subunit 13	1606.81452	light	24.1277974229086
f11	20171221_Baeza_DevAtlas_Liver_1-1	Liver	1-1	1	1	11	0.809226271958594	QMVEHGGFYR	1xGln->pyro-Glu [N-Term]	Q9JHU4	Cytoplasmic dynein 1 heavy chain 1	1206.53605	light	21.3934447952663
f11	20171221_Baeza_DevAtlas_Liver_1-1	Liver	1-1	1	1	11	0.809226271958594	HQVQLLGR	""	""	""	950.55302	light	23.1932565831268
f11	20171221_Baeza_DevAtlas_Liver_1-1	Liver	1-1	1	1	11	0.809226271958594	HQVLFIADEIQTGLAR	""	P29758	"Ornithine aminotransferase	mitochondrial"	1810.98101	light
f11	20171221_Baeza_DevAtlas_Liver_1-1	Liver	1-1	1	1	11	0.809226271958594	QMVEHGGFYR	""	Q9JHU4	Cytoplasmic dynein 1 heavy chain 1	1223.5626	light	21.4733965947356
f11	20171221_Baeza_DevAtlas_Liver_1-1	Liver	1-1	1	1	11	0.809226271958594	HQTVQLPR	""	Q91Z31	Polypyrimidine tract-binding protein 2	978.54794	light
f11	20171221_Baeza_DevAtlas_Liver_1-1	Liver	1-1	1	1	11	0.809226271958594	QMVEILHK	1xGln->pyro-Glu [N-Term]	Q9CQM9	glutaredoxin-3	980.52336	light	23.1283485439193
f11	20171221_Baeza_DevAtlas_Liver_1-1	Liver	1-1	1	1	11	0.809226271958594	HQTVLDNTEGKNPAEWAK	""	Q921I1	Serotransferrin	2037.99884	light	27.3658380133039
f11	20171221_Baeza_DevAtlas_Liver_1-1	Liver	1-1	1	1	11	0.809226271958594	HQTVLDNTEGK	""	Q921I1	Serotransferrin	1241.61206	light	24.6487082237001
f11	20171221_Baeza_DevAtlas_Liver_1-1	Liver	1-1	1	1	11	0.809226271958594	QMVEILHK	""	Q9CQM9	glutaredoxin-3	997.54991	light	23.7934817632934
f11	20171221_Baeza_DevAtlas_Liver_1-1	Liver	1-1	1	1	11	0.809226271958594	HQTNLAR	""	Q62203	splicing factor 3a subunit 2	839.44822	light	21.2772892449584
f11	20171221_Baeza_DevAtlas_Liver_1-1	Liver	1-1	1	1	11	0.809226271958594	HQTLQGVAFPISR	""	Q91YR1	Twinfilin-1	1453.79102	light	23.762950001534
f11	20171221_Baeza_DevAtlas_Liver_1-1	Liver	1-1	1	1	11	0.809226271958594	HQTLQGLAFPLQPEAQR	""	Q9Z0P5	Twinfilin-2	1934.02427	light
f11	20171221_Baeza_DevAtlas_Liver_1-1	Liver	1-1	1	1	11	0.809226271958594	QMVETELK	""	P62259	14-3-3 protein epsilon	977.49721	light	26.1631183302193
f11	20171221_Baeza_DevAtlas_Liver_1-1	Liver	1-1	1	1	11	0.809226271958594	QMVIDVLHPGK	1xGln->pyro-Glu [N-Term]	P62849-1	40S ribosomal protein S24	1219.65036	light	26.5110318692619
f11	20171221_Baeza_DevAtlas_Liver_1-1	Liver	1-1	1	1	11	0.809226271958594	QMVIDVLHPGK	""	P62849-1	40S ribosomal protein S24	1236.6769	light	26.4423455839936
f11	20171221_Baeza_DevAtlas_Liver_1-1	Liver	1-1	1	1	11	0.809226271958594	HQSLGGQYGVQGFPTIK	""	Q922R8	Protein disulfide-isomerase A6	1816.93406	light	25.8280955316868
f11	20171221_Baeza_DevAtlas_Liver_1-1	Liver	1-1	1	1	11	0.809226271958594	QMWAEFEWENK	""	Q9JIF7	Coatomer subunit beta	1497.64673	light	21.6673230538069
f11	20171221_Baeza_DevAtlas_Liver_1-1	Liver	1-1	1	1	11	0.809226271958594	HQSFVLVGETGSGK	""	O35286	Pre-mRNA-splicing factor ATP-dependent RNA helicase DHX15	1445.73832	light	24.000761596094
f11	20171221_Baeza_DevAtlas_Liver_1-1	Liver	1-1	1	1	11	0.809226271958594	HQQLLGEVLTQLSSR	""	Q9WTX6	Cullin-1	1708.93406	light	22.1495218482466
f11	20171221_Baeza_DevAtlas_Liver_1-1	Liver	1-1	1	1	11	0.809226271958594	HQQLLEEK	""	Q61879	Myosin-10	1024.54218	light	21.4830282315378
f11	20171221_Baeza_DevAtlas_Liver_1-1	Liver	1-1	1	1	11	0.809226271958594	QNALLEQQVR	""	P28574	Protein max	1198.65386	light	22.7548126941406
f11	20171221_Baeza_DevAtlas_Liver_1-1	Liver	1-1	1	1	11	0.809226271958594	HQPTAIIAK	""	P40142	Transketolase	978.57309	light	27.6284870361402
f11	20171221_Baeza_DevAtlas_Liver_1-1	Liver	1-1	1	1	11	0.809226271958594	HQPPPIR	""	P97427	Dihydropyrimidinase-related protein 1	844.4788	light	19.5633026561028
f11	20171221_Baeza_DevAtlas_Liver_1-1	Liver	1-1	1	1	11	0.809226271958594	HSNLVQLLGVIVEEK	""	P41241	tyrosine-protein kinase CSK	1677.9534	light
f11	20171221_Baeza_DevAtlas_Liver_1-1	Liver	1-1	1	1	11	0.809226271958594	QLYQILTDFDIR	""	O54833	casein kinase II subunit alpha'	1524.80567	light
f11	20171221_Baeza_DevAtlas_Liver_1-1	Liver	1-1	1	1	11	0.809226271958594	QIYPPINVLPSLSR	""	P62814	"V-type proton ATPase subunit B	brain isoform"	1596.9108	light
f11	20171221_Baeza_DevAtlas_Liver_1-1	Liver	1-1	1	1	11	0.809226271958594	HTQWGIDFLER	""	Q8K012	Formin-binding protein 1-like	1401.69097	light
f11	20171221_Baeza_DevAtlas_Liver_1-1	Liver	1-1	1	1	11	0.809226271958594	QITLNDLPVGR	""	O08807	Peroxiredoxin-4	1225.68991	light	29.1273603658541
f11	20171221_Baeza_DevAtlas_Liver_1-1	Liver	1-1	1	1	11	0.809226271958594	HTQLEQMFR	""	P70122	Ribosome maturation protein SBDS	1189.57825	light
f11	20171221_Baeza_DevAtlas_Liver_1-1	Liver	1-1	1	1	11	0.809226271958594	HTQGAQPGLADQAAK	""	Q9QWI6	SRC kinase signaling inhibitor 1	1492.75028	light
f11	20171221_Baeza_DevAtlas_Liver_1-1	Liver	1-1	1	1	11	0.809226271958594	QLTIQVLLDR	""	Q920Q4	Vacuolar protein sorting-associated protein 16 homolog	1198.7154	light	19.6577591485603
f11	20171221_Baeza_DevAtlas_Liver_1-1	Liver	1-1	1	1	11	0.809226271958594	HTPYGNQTDYR	""	P70662	LIM domain-binding protein 1	1351.60255	light
f11	20171221_Baeza_DevAtlas_Liver_1-1	Liver	1-1	1	1	11	0.809226271958594	QLTQDLLNSYIENEGK	""	P48722	Heat shock 70 kDa protein 4L	1864.9287	light	21.8583218837692
f11	20171221_Baeza_DevAtlas_Liver_1-1	Liver	1-1	1	1	11	0.809226271958594	QITQNTDYR	""	Q61543	Golgi apparatus protein 1	1138.54873	light	21.6547688698344
f11	20171221_Baeza_DevAtlas_Liver_1-1	Liver	1-1	1	1	11	0.809226271958594	QITQVYGFYDECLR	1xCarbamidomethyl [C12]; 1xGln->pyro-Glu [N-Term]	P62715; P97470; P63330	serine/threonine-protein phosphatase 2A catalytic subunit beta isoform;Serine/threonine-protein phosphatase 4 catalytic subunit;Serine/threonine-protein phosphatase 2A catalytic subunit alpha isoform	1774.8105	light	22.4023067599473
f11	20171221_Baeza_DevAtlas_Liver_1-1	Liver	1-1	1	1	11	0.809226271958594	HTNYTMEHIR	""	P57780; Q9JI91	Alpha-actinin-4;Alpha-actinin-2	1301.60553	light	24.1011328519145
f11	20171221_Baeza_DevAtlas_Liver_1-1	Liver	1-1	1	1	11	0.809226271958594	QITQVYGFYDECLR	1xCarbamidomethyl [C12]	P62715; P97470; P63330	serine/threonine-protein phosphatase 2A catalytic subunit beta isoform;Serine/threonine-protein phosphatase 4 catalytic subunit;Serine/threonine-protein phosphatase 2A catalytic subunit alpha isoform	1791.83705	light	24.4071348325019
f11	20171221_Baeza_DevAtlas_Liver_1-1	Liver	1-1	1	1	11	0.809226271958594	HTNFVEFR	""	P62743	AP-2 complex subunit sigma	1049.5163	light	25.186276735542
f11	20171221_Baeza_DevAtlas_Liver_1-1	Liver	1-1	1	1	11	0.809226271958594	HTMMFSATFPK	""	Q62095; Q62167	atp-dependent rna helicase ddx3y;ATP-dependent RNA helicase DDX3X	1297.60678	light	24.134539185388
f11	20171221_Baeza_DevAtlas_Liver_1-1	Liver	1-1	1	1	11	0.809226271958594	QITQVYGFYDECLRK	1xCarbamidomethyl [C12]; 1xGln->pyro-Glu [N-Term]	P62715; P97470; P63330	serine/threonine-protein phosphatase 2A catalytic subunit beta isoform;Serine/threonine-protein phosphatase 4 catalytic subunit;Serine/threonine-protein phosphatase 2A catalytic subunit alpha isoform	1902.90546	light	22.6381337107658
f11	20171221_Baeza_DevAtlas_Liver_1-1	Liver	1-1	1	1	11	0.809226271958594	HTLTQIK	""	P80317	T-complex protein 1 subunit zeta	840.49378	light	26.1249784110358
f11	20171221_Baeza_DevAtlas_Liver_1-1	Liver	1-1	1	1	11	0.809226271958594	QITQVYGFYDECLRK	1xCarbamidomethyl [C12]	P62715; P97470; P63330	serine/threonine-protein phosphatase 2A catalytic subunit beta isoform;Serine/threonine-protein phosphatase 4 catalytic subunit;Serine/threonine-protein phosphatase 2A catalytic subunit alpha isoform	1919.93201	light	23.9336857029688
f11	20171221_Baeza_DevAtlas_Liver_1-1	Liver	1-1	1	1	11	0.809226271958594	HTLQNINSVQLK	""	A2AGT5	Cytoskeleton-associated protein 5	1394.77504	light
f11	20171221_Baeza_DevAtlas_Liver_1-1	Liver	1-1	1	1	11	0.809226271958594	HTLITEMVALNPDFKPPADYKPPATR	""	Q64213	Splicing factor 1	2922.51822	light
f11	20171221_Baeza_DevAtlas_Liver_1-1	Liver	1-1	1	1	11	0.809226271958594	QITQVYGFYDECQTK	1xCarbamidomethyl [C12]	Q9CQR6	Serine/threonine-protein phosphatase 6 catalytic subunit	1879.85309	light	22.6072712704564
f11	20171221_Baeza_DevAtlas_Liver_1-1	Liver	1-1	1	1	11	0.809226271958594	HTLDGAACLLNSNK	1xCarbamidomethyl [C8]	Q6PEB6	MOB-like protein phocein	1513.74275	light	20.5950403725363
f11	20171221_Baeza_DevAtlas_Liver_1-1	Liver	1-1	1	1	11	0.809226271958594	QITSYGETCPGLEQYAIK	1xCarbamidomethyl [C9]; 1xGln->pyro-Glu [N-Term]	P42932	T-complex protein 1 subunit theta	2040.95828	light	23.6462018313068
f11	20171221_Baeza_DevAtlas_Liver_1-1	Liver	1-1	1	1	11	0.809226271958594	QITSYGETCPGLEQYAIK	1xCarbamidomethyl [C9]	P42932	T-complex protein 1 subunit theta	2057.98483	light	25.5522484586945
f11	20171221_Baeza_DevAtlas_Liver_1-1	Liver	1-1	1	1	11	0.809226271958594	HTIAVVWGGVNIPHSPYR	""	Q80X90	Filamin-B	2003.06099	light
f11	20171221_Baeza_DevAtlas_Liver_1-1	Liver	1-1	1	1	11	0.809226271958594	HTLAANFNPVSEER	""	P24668	Cation-dependent mannose-6-phosphate receptor	1584.77649	light	25.3355048490646
f11	20171221_Baeza_DevAtlas_Liver_1-1	Liver	1-1	1	1	11	0.809226271958594	QITSYGETCPGLEQYAIKK	1xCarbamidomethyl [C9]; 1xGln->pyro-Glu [N-Term]	P42932	T-complex protein 1 subunit theta	2169.05325	light	23.0614013544156
f11	20171221_Baeza_DevAtlas_Liver_1-1	Liver	1-1	1	1	11	0.809226271958594	QITLNDLPVGR	1xGln->pyro-Glu [N-Term]	O08807	Peroxiredoxin-4	1208.66336	light	27.4414622457746
f11	20171221_Baeza_DevAtlas_Liver_1-1	Liver	1-1	1	1	11	0.809226271958594	QITSYGETCPGLEQYAIKK	1xCarbamidomethyl [C9]	P42932	T-complex protein 1 subunit theta	2186.0798	light	24.6867948179218
f11	20171221_Baeza_DevAtlas_Liver_1-1	Liver	1-1	1	1	11	0.809226271958594	HTSALCNSCR	2xCarbamidomethyl [C6; C9]	P26039	Talin-1	1205.515	light	21.652131057708
f11	20171221_Baeza_DevAtlas_Liver_1-1	Liver	1-1	1	1	11	0.809226271958594	HTSTLAAMK	""	O35638; Q9D3E6	Cohesin subunit SA-2;Cohesin subunit SA-1	959.49788	light	23.5229830210852
f11	20171221_Baeza_DevAtlas_Liver_1-1	Liver	1-1	1	1	11	0.809226271958594	QISSFVSEISDEFK	""	Q9QXK3	Coatomer subunit gamma-2	1615.78499	light
f11	20171221_Baeza_DevAtlas_Liver_1-1	Liver	1-1	1	1	11	0.809226271958594	HVAVTNMNEHSSR	""	Q61768; P28738; P33175	Kinesin-1 heavy chain;kinesin heavy chain isoform 5C;Kinesin heavy chain isoform 5A	1481.69138	light	20.8401858066847
f11	20171221_Baeza_DevAtlas_Liver_1-1	Liver	1-1	1	1	11	0.809226271958594	QISSLRDEVEAK	""	Q61768	Kinesin-1 heavy chain	1374.72233	light	20.2874019694807
f11	20171221_Baeza_DevAtlas_Liver_1-1	Liver	1-1	1	1	11	0.809226271958594	QLSSSVTGLTNIEEENCQR	1xCarbamidomethyl [C17]	Q9JKF1	Ras GTPase-activating-like protein IQGAP1	2165.0139	light
f11	20171221_Baeza_DevAtlas_Liver_1-1	Liver	1-1	1	1	11	0.809226271958594	QLTAHLQDVNR	""	O08788-1	Dynactin subunit 1	1294.68622	light	21.1296900571946
f11	20171221_Baeza_DevAtlas_Liver_1-1	Liver	1-1	1	1	11	0.809226271958594	HVAEVLEYTKDEQLESLFQR	""	Q6ZWX6	Eukaryotic translation initiation factor 2 subunit 1	2434.22488	light	25.6660678252129
f11	20171221_Baeza_DevAtlas_Liver_1-1	Liver	1-1	1	1	11	0.809226271958594	QITAQQINK	""	Q9EPU0-1	Regulator of nonsense transcripts 1	1043.58438	light	23.6618435397205
f11	20171221_Baeza_DevAtlas_Liver_1-1	Liver	1-1	1	1	11	0.809226271958594	QLTEHAVEGDCDFHILK	1xCarbamidomethyl [C11]	P29699	Alpha-2-HS-glycoprotein	2011.9542	light	21.3711870530188
f11	20171221_Baeza_DevAtlas_Liver_1-1	Liver	1-1	1	1	11	0.809226271958594	HVAAGTQQPYTDGVR	""	Q02257	Junction plakoglobin	1599.78739	light
f11	20171221_Baeza_DevAtlas_Liver_1-1	Liver	1-1	1	1	11	0.809226271958594	QLTEMLPSILNQLGADSLTSLR	""	Q64152-1	transcription factor BTF3	2400.28029	light
f11	20171221_Baeza_DevAtlas_Liver_1-1	Liver	1-1	1	1	11	0.809226271958594	HTYLPLEVCNIVAGQR	1xCarbamidomethyl [C9]	Q8CJG1; Q8CJF9; Q8CJG0	protein argonaute-1;Protein argonaute-3;Protein argonaute-2	1869.96398	light	22.268418639337
f11	20171221_Baeza_DevAtlas_Liver_1-1	Liver	1-1	1	1	11	0.809226271958594	QLTEMLPSILNQLGADSLTSLRR	""	Q64152-1	transcription factor BTF3	2556.3814	light	24.4990723697425
f11	20171221_Baeza_DevAtlas_Liver_1-1	Liver	1-1	1	1	11	0.809226271958594	HTVVVYCDR	1xCarbamidomethyl [C7]	Q8BHC4	dephospho-CoA kinase domain-containing protein	1148.5517	light	22.1350074922653
f11	20171221_Baeza_DevAtlas_Liver_1-1	Liver	1-1	1	1	11	0.809226271958594	QLTFEEIAK	1xGln->pyro-Glu [N-Term]	Q9WVJ2	26S proteasome non-ATPase regulatory subunit 13	1061.55135	light
f11	20171221_Baeza_DevAtlas_Liver_1-1	Liver	1-1	1	1	11	0.809226271958594	QLTFEEIAK	""	Q9WVJ2	26S proteasome non-ATPase regulatory subunit 13	1078.5779	light	25.0730213067152
f11	20171221_Baeza_DevAtlas_Liver_1-1	Liver	1-1	1	1	11	0.809226271958594	HTVDIEEK	""	Q9Z2Q6	Septin-5	970.484	light
f11	20171221_Baeza_DevAtlas_Liver_1-1	Liver	1-1	1	1	11	0.809226271958594	HTVDDGLDVR	""	Q6ZQ73	Cullin-associated NEDD8-dissociated protein 2	1126.54873	light	21.3913035154927
f11	20171221_Baeza_DevAtlas_Liver_1-1	Liver	1-1	1	1	11	0.809226271958594	HTVDDGLDIRK	""	Q6ZQ38	cullin-associated nedd8-dissociated protein 1	1268.65934	light
f11	20171221_Baeza_DevAtlas_Liver_1-1	Liver	1-1	1	1	11	0.809226271958594	HTTSIFDDFSHYEK	""	Q91YT7; P59326	YTH domain-containing family protein 2;YTH domain-containing family protein 1	1726.77074	light
f11	20171221_Baeza_DevAtlas_Liver_1-1	Liver	1-1	1	1	11	0.809226271958594	QLTHSLGGGTGSGMGTLLISK	1xGln->pyro-Glu [N-Term]	Q7TMM9; Q9D6F9; Q9ERD7; P99024; P68372; Q9CWF2; Q922F4	Tubulin beta-2A chain;Tubulin beta-4A chain;tubulin beta-3 chain;tubulin beta-5 chain;Tubulin beta-4B chain;Tubulin beta-2B chain;Tubulin beta-6 chain	1998.03245	light	22.018325675248
f11	20171221_Baeza_DevAtlas_Liver_1-1	Liver	1-1	1	1	11	0.809226271958594	QLTHSLGGGTGSGMGTLLISK	""	Q7TMM9; Q9D6F9; Q9ERD7; P99024; P68372; Q9CWF2; Q922F4	Tubulin beta-2A chain;Tubulin beta-4A chain;tubulin beta-3 chain;tubulin beta-5 chain;Tubulin beta-4B chain;Tubulin beta-2B chain;Tubulin beta-6 chain	2015.059	light	22.3851020832851
f11	20171221_Baeza_DevAtlas_Liver_1-1	Liver	1-1	1	1	11	0.809226271958594	QITKEDFATFDYILCMDESNLR	1xCarbamidomethyl [C15]	Q9D358-2; Q9D358	Isoform 2 of Low molecular weight phosphotyrosine protein phosphatase;Low molecular weight phosphotyrosine protein phosphatase	2709.25348	light	21.3108705451869
f11	20171221_Baeza_DevAtlas_Liver_1-1	Liver	1-1	1	1	11	0.809226271958594	HTTIFEVLPEKADR	""	Q921I1	Serotransferrin	1655.87515	light	24.2329734532252
f11	20171221_Baeza_DevAtlas_Liver_1-1	Liver	1-1	1	1	11	0.809226271958594	QITIEEGEQR	""	P61294	Ras-related protein Rab-6B	1202.60116	light
f11	20171221_Baeza_DevAtlas_Liver_1-1	Liver	1-1	1	1	11	0.809226271958594	QLTLEQLR	""	D3YZP9	coiled-coil domain-containing protein 6	1000.57857	light	22.5300198906802
f11	20171221_Baeza_DevAtlas_Liver_1-1	Liver	1-1	1	1	11	0.809226271958594	QLTLLESDLYR	""	Q62245	Son of sevenless homolog 1	1350.72636	light
f11	20171221_Baeza_DevAtlas_Liver_1-1	Liver	1-1	1	1	11	0.809226271958594	HTGPNSPDTANDGFVR	""	P70333; O35737	heterogeneous nuclear ribonucleoprotein H2;Heterogeneous nuclear ribonucleoprotein H	1684.76739	light	26.4507460272356
f11	20171221_Baeza_DevAtlas_Liver_1-1	Liver	1-1	1	1	11	0.809226271958594	HTGPITCLQFNPK	1xCarbamidomethyl [C7]	Q8BFQ4	WD repeat-containing protein 82	1512.76276	light	23.7625397384789
f11	20171221_Baeza_DevAtlas_Liver_1-1	Liver	1-1	1	1	11	0.809226271958594	QITVNDLPVGR	1xGln->pyro-Glu [N-Term]	Q61171	Peroxiredoxin-2	1194.64771	light	28.0412017606273
f11	20171221_Baeza_DevAtlas_Liver_1-1	Liver	1-1	1	1	11	0.809226271958594	QIVYCIGGENLSVAK	1xCarbamidomethyl [C5]	Q8BJY1	26S proteasome non-ATPase regulatory subunit 5	1650.85197	light	22.9487388333575
f11	20171221_Baeza_DevAtlas_Liver_1-1	Liver	1-1	1	1	11	0.809226271958594	QLWGLLIEETEKR	1xGln->pyro-Glu [N-Term]	Q62261-1	"Spectrin beta chain	non-erythrocytic 1"	1597.85843	light
f11	20171221_Baeza_DevAtlas_Liver_1-1	Liver	1-1	1	1	11	0.809226271958594	QLWGLLIEETEKR	""	Q62261-1	"Spectrin beta chain	non-erythrocytic 1"	1614.88498	light
f11	20171221_Baeza_DevAtlas_Liver_1-1	Liver	1-1	1	1	11	0.809226271958594	QIWLGLFDDR	""	Q8K2K6-1	Isoform 1 of Arf-GAP domain and FG repeat-containing protein 1	1262.6528	light
f11	20171221_Baeza_DevAtlas_Liver_1-1	Liver	1-1	1	1	11	0.809226271958594	QIWLSSPSSGPK	""	O35943	"Frataxin	mitochondrial"	1286.67393	light
f11	20171221_Baeza_DevAtlas_Liver_1-1	Liver	1-1	1	1	11	0.809226271958594	HSSVYPTQEELEAVQNMVSHTER	""	Q9Z1X4-3	Isoform 3 of Interleukin enhancer-binding factor 3	2671.24167	light	20.8806857606427
f11	20171221_Baeza_DevAtlas_Liver_1-1	Liver	1-1	1	1	11	0.809226271958594	QLWWGHR	1xGln->pyro-Glu [N-Term]	Q9Z1Q9	Valine--tRNA ligase	965.47405	light	23.7618171993064
f11	20171221_Baeza_DevAtlas_Liver_1-1	Liver	1-1	1	1	11	0.809226271958594	HSSIFDQLDVVSYEEVVR	""	P70290	55 kDa erythrocyte membrane protein	2122.04512	light	22.7577165800743
f11	20171221_Baeza_DevAtlas_Liver_1-1	Liver	1-1	1	1	11	0.809226271958594	HSSLAGCQIINYR	1xCarbamidomethyl [C7]	Q68FD5	Clathrin heavy chain 1	1518.74817	light
f11	20171221_Baeza_DevAtlas_Liver_1-1	Liver	1-1	1	1	11	0.809226271958594	HSSALGGASLGAR	""	Q9QZ08	N-acetyl-D-glucosamine kinase	1183.61781	light	18.5560977626208
f11	20171221_Baeza_DevAtlas_Liver_1-1	Liver	1-1	1	1	11	0.809226271958594	HSSAALAQR	""	Q5DW34	histone-lysine N-methyltransferase EHMT1	940.4959	light
f11	20171221_Baeza_DevAtlas_Liver_1-1	Liver	1-1	1	1	11	0.809226271958594	HSQTDLVSR	""	Q4QQM4	Tumor protein p53-inducible protein 11	1042.5276	light	19.7172794929688
f11	20171221_Baeza_DevAtlas_Liver_1-1	Liver	1-1	1	1	11	0.809226271958594	QLYETTDTTTR	""	Q9EPK7	exportin-7	1328.63285	light	22.2330826161184
f11	20171221_Baeza_DevAtlas_Liver_1-1	Liver	1-1	1	1	11	0.809226271958594	QIYGCPLGGIGGGTITR	1xCarbamidomethyl [C5]	Q69ZF3	Non-lysosomal glucosylceramidase	1719.88467	light
f11	20171221_Baeza_DevAtlas_Liver_1-1	Liver	1-1	1	1	11	0.809226271958594	HSQFIGYPITLYLEK	""	P11499	Heat shock protein HSP 90-beta	1808.95815	light	29.3728611753228
f11	20171221_Baeza_DevAtlas_Liver_1-1	Liver	1-1	1	1	11	0.809226271958594	QLYHLGVIEAYSGLTK	""	O70133-2; O70133	Isoform 2 of ATP-dependent RNA helicase A;Atp-dependent rna helicase a	1791.96396	light	24.6360973826981
f11	20171221_Baeza_DevAtlas_Liver_1-1	Liver	1-1	1	1	11	0.809226271958594	HSQFIGYPITLFVEK	""	P07901	Heat shock protein HSP 90-alpha	1778.94758	light	28.9702723780442
f11	20171221_Baeza_DevAtlas_Liver_1-1	Liver	1-1	1	1	11	0.809226271958594	QLYLER	""	P61161	Actin-related protein 2	821.45158	light	25.1219487552307
f11	20171221_Baeza_DevAtlas_Liver_1-1	Liver	1-1	1	1	11	0.809226271958594	HSQDVLR	""	Q80TJ1-2; Q80TJ1	Isoform 2 of Calcium-dependent secretion activator 1;Calcium-dependent secretion activator 1	854.44789	light	20.8058191351769
f11	20171221_Baeza_DevAtlas_Liver_1-1	Liver	1-1	1	1	11	0.809226271958594	HSQAVEELADQLEQTKR	""	Q8VDD5	Myosin-9	1981.99376	light	24.6500060411397
f11	20171221_Baeza_DevAtlas_Liver_1-1	Liver	1-1	1	1	11	0.809226271958594	QLYIYPGCDAGIR	1xCarbamidomethyl [C8]	Q9EPN1-1	Neurobeachin	1525.74677	light
f11	20171221_Baeza_DevAtlas_Liver_1-1	Liver	1-1	1	1	11	0.809226271958594	HSPTEDDESAKAEADVHLK	""	P14873	microtubule-associated protein 1B	2078.96252	light
f11	20171221_Baeza_DevAtlas_Liver_1-1	Liver	1-1	1	1	11	0.809226271958594	QIYNPPSGK	""	O35841	Apoptosis inhibitor 5	1003.52072	light	23.1283400473634
f11	20171221_Baeza_DevAtlas_Liver_1-1	Liver	1-1	1	1	11	0.809226271958594	HSPQEAPHVQYER	""	O88507	Ciliary neurotrophic factor receptor subunit alpha	1577.74553	light
f11	20171221_Baeza_DevAtlas_Liver_1-1	Liver	1-1	1	1	11	0.809226271958594	QIYPPINVLPSLSR	1xGln->pyro-Glu [N-Term]	P62814	"V-type proton ATPase subunit B	brain isoform"	1579.88425	light
f11	20171221_Baeza_DevAtlas_Liver_1-1	Liver	1-1	1	1	11	0.809226271958594	HSVDELQK	""	Q8K2Q9-1	Shootin-1	955.48434	light
f11	20171221_Baeza_DevAtlas_Liver_1-1	Liver	1-1	1	1	11	0.809226271958594	QIVWNGPVGVFEWEAFAR	""	P09411	phosphoglycerate kinase 1	2105.06032	light	27.2058248717234
f11	20171221_Baeza_DevAtlas_Liver_1-1	Liver	1-1	1	1	11	0.809226271958594	QLVVVLCER	1xCarbamidomethyl [C7]	Q9Z0W3	nuclear pore complex protein Nup160	1115.62414	light
f11	20171221_Baeza_DevAtlas_Liver_1-1	Liver	1-1	1	1	11	0.809226271958594	HSVLLEIQK	""	Q99K85	phosphoserine aminotransferase	1066.62552	light
f11	20171221_Baeza_DevAtlas_Liver_1-1	Liver	1-1	1	1	11	0.809226271958594	HTGPGILSMANAGPNTNGSQFFICTAK	1xCarbamidomethyl [C24]	P17742	peptidyl-prolyl cis-trans isomerase A	2791.32904	light
f11	20171221_Baeza_DevAtlas_Liver_1-1	Liver	1-1	1	1	11	0.809226271958594	QITVNDLPVGR	""	Q61171	Peroxiredoxin-2	1211.67426	light	30.2267191035216
f11	20171221_Baeza_DevAtlas_Liver_1-1	Liver	1-1	1	1	11	0.809226271958594	HTGGCHCGAVR	2xCarbamidomethyl [C5; C7]	Q9CXS4	Centromere protein V	1211.51567	light	16.8939344444144
f11	20171221_Baeza_DevAtlas_Liver_1-1	Liver	1-1	1	1	11	0.809226271958594	HTGCCGDNDPIDVCEIGSK	3xCarbamidomethyl [C4; C5; C14]	Q9D819	Inorganic pyrophosphatase	2133.86341	light	23.0474448032032
f11	20171221_Baeza_DevAtlas_Liver_1-1	Liver	1-1	1	1	11	0.809226271958594	QLTVQMMQNPQILAALQER	1xGln->pyro-Glu [N-Term]	P28656	Nucleosome assembly protein 1-like 1	2195.13112	light	23.0131631046392
f11	20171221_Baeza_DevAtlas_Liver_1-1	Liver	1-1	1	1	11	0.809226271958594	HTGAVLK	""	Q91YQ5	Dolichyl-diphosphooligosaccharide--protein glycosyltransferase subunit 1	725.43045	light	23.3976283695109
f11	20171221_Baeza_DevAtlas_Liver_1-1	Liver	1-1	1	1	11	0.809226271958594	QLTVQMMQNPQILAALQER	""	P28656	Nucleosome assembly protein 1-like 1	2212.15767	light	24.6552045329674
f11	20171221_Baeza_DevAtlas_Liver_1-1	Liver	1-1	1	1	11	0.809226271958594	HTFGLVQSK	""	Q91XE8	Transmembrane protein 205	1016.55236	light	24.0637069540265
f11	20171221_Baeza_DevAtlas_Liver_1-1	Liver	1-1	1	1	11	0.809226271958594	HTEVLFCYEQFDELTLLHLR	1xCarbamidomethyl [C7]	Q9CQN1	"heat shock protein 75 kDa	mitochondrial"	2563.26497	light
f11	20171221_Baeza_DevAtlas_Liver_1-1	Liver	1-1	1	1	11	0.809226271958594	QLVAEQVTYQR	""	P97310	DNA replication licensing factor mcm2	1334.70629	light	25.2669523492443
f11	20171221_Baeza_DevAtlas_Liver_1-1	Liver	1-1	1	1	11	0.809226271958594	HTEMITTLK	""	Q99JF8	PC4 and SFRS1-interacting protein	1073.56596	light	22.6031670950205
f11	20171221_Baeza_DevAtlas_Liver_1-1	Liver	1-1	1	1	11	0.809226271958594	HTEAAAAQREEWK	""	Q60668-1	heterogeneous nuclear ribonucleoprotein D0	1526.73463	light	22.4601185257738
f11	20171221_Baeza_DevAtlas_Liver_1-1	Liver	1-1	1	1	11	0.809226271958594	HQEYLNSILQHAK	""	Q3TKT4-1; Q6DIC0	Transcription activator BRG1;Probable global transcription activator SNF2L2	1580.81797	light	21.1883318256169
f11	20171221_Baeza_DevAtlas_Liver_1-1	Liver	1-1	1	1	11	0.809226271958594	QLVARPDVVEMHDVTAQDPK	1xGln->pyro-Glu [N-Term]	""	""	2231.11249	light
f11	20171221_Baeza_DevAtlas_Liver_1-1	Liver	1-1	1	1	11	0.809226271958594	QLVEQVEQIQK	1xGln->pyro-Glu [N-Term]	Q99KF1	Transmembrane emp24 domain-containing protein 9	1324.71071	light	23.5362908571602
f11	20171221_Baeza_DevAtlas_Liver_1-1	Liver	1-1	1	1	11	0.809226271958594	QLVEQVEQIQK	""	Q99KF1	Transmembrane emp24 domain-containing protein 9	1341.73726	light
f11	20171221_Baeza_DevAtlas_Liver_1-1	Liver	1-1	1	1	11	0.809226271958594	HTAMVSWGGVSIPNSPFR	""	Q8BTM8	Filamin-A	1942.95923	light	23.5540514924508
f11	20171221_Baeza_DevAtlas_Liver_1-1	Liver	1-1	1	1	11	0.809226271958594	QIVLTGILEQVVNCR	1xCarbamidomethyl [C14]	Q9EQH3	Vacuolar protein sorting-associated protein 35	1741.96292	light	23.3459670386153
f11	20171221_Baeza_DevAtlas_Liver_1-1	Liver	1-1	1	1	11	0.809226271958594	HTAAVPGPGGIWSVFHAGVIGR	""	Q8CHT3	Integrator complex subunit 5	2186.16177	light	21.3902803658992
f11	20171221_Baeza_DevAtlas_Liver_1-1	Liver	1-1	1	1	11	0.809226271958594	QIVQSISDLNEIFR	""	Q8BVI5	Syntaxin-16	1661.88571	light	21.4378450128711
f11	20171221_Baeza_DevAtlas_Liver_1-1	Liver	1-1	1	1	11	0.809226271958594	HSYTPTTSR	""	Q8K4G5	Actin-binding LIM protein 1	1049.50105	light
f11	20171221_Baeza_DevAtlas_Liver_1-1	Liver	1-1	1	1	11	0.809226271958594	QIVSAVQYCHQK	1xCarbamidomethyl [C9]	Q03141; Q8VHJ5; Q05512	MAP/microtubule affinity-regulating kinase 3;Serine/threonine-protein kinase MARK1;Serine/threonine-protein kinase MARK2	1460.73146	light	19.7040186528809
f11	20171221_Baeza_DevAtlas_Liver_1-1	Liver	1-1	1	1	11	0.809226271958594	QIVSGSR	""	P68040	Receptor of activated protein C kinase 1	746.41553	light	24.2521436476222
f11	20171221_Baeza_DevAtlas_Liver_1-1	Liver	1-1	1	1	11	0.809226271958594	QLVSNLEK	""	O08638-1	Myosin-11	930.52547	light
f11	20171221_Baeza_DevAtlas_Liver_1-1	Liver	1-1	1	1	11	0.809226271958594	QLVTNACLIK	1xCarbamidomethyl [C7]	Q9JIF0-2	Isoform 2 of Protein arginine N-methyltransferase 1	1159.65036	light	25.0344698725584
f11	20171221_Baeza_DevAtlas_Liver_1-1	Liver	1-1	1	1	11	0.809226271958594	HSVNLDEGESAQAVHK	""	E9PVX6	Proliferation marker protein Ki-67	1720.8249	light	23.1018747125053
f11	20171221_Baeza_DevAtlas_Liver_1-1	Liver	1-1	1	1	11	0.809226271958594	HTDVQFYTEVGEITTDLGK	""	Q920B9	FACT complex subunit SPT16	2153.0397	light
f11	20171221_Baeza_DevAtlas_Liver_1-1	Liver	1-1	1	1	11	0.809226271958594	HVDAHATLNDGVVVQVMGLLSNNNQALR	""	P97855	Ras GTPase-activating protein-binding protein 1	2985.53231	light	24.1491410319306
f11	20171221_Baeza_DevAtlas_Liver_1-1	Liver	1-1	1	1	11	0.809226271958594	QNLLSQSHAYQQFLR	1xGln->pyro-Glu [N-Term]	Q62261-1	"Spectrin beta chain	non-erythrocytic 1"	1815.91366	light
f11	20171221_Baeza_DevAtlas_Liver_1-1	Liver	1-1	1	1	11	0.809226271958594	HQEHILR	""	Q62318	Transcription intermediary factor 1-beta	932.50607	light	21.7529937627178
f11	20171221_Baeza_DevAtlas_Liver_1-1	Liver	1-1	1	1	11	0.809226271958594	HNGPNDASDGTVR	""	""	""	1339.59853	light	18.3888631550036
f11	20171221_Baeza_DevAtlas_Liver_1-1	Liver	1-1	1	1	11	0.809226271958594	QQAAYYAQTSPQGMPQHPPAPQGQ	""	""	""	2581.18884	light
f11	20171221_Baeza_DevAtlas_Liver_1-1	Liver	1-1	1	1	11	0.809226271958594	HNFTPLAR	""	Q8BWT1	"3-ketoacyl-CoA thiolase	mitochondrial"	955.51083	light
f11	20171221_Baeza_DevAtlas_Liver_1-1	Liver	1-1	1	1	11	0.809226271958594	HNESVVK	""	O35593	26S proteasome non-ATPase regulatory subunit 14	812.42609	light	21.5077353408739
f11	20171221_Baeza_DevAtlas_Liver_1-1	Liver	1-1	1	1	11	0.809226271958594	HNELTGDNVGPLILK	""	Q9CQB5	CDGSH iron-sulfur domain-containing protein 2	1619.87515	light	23.5848661298905
f11	20171221_Baeza_DevAtlas_Liver_1-1	Liver	1-1	1	1	11	0.809226271958594	HNEETGDNVGPLIIK	""	Q91WS0	CDGSH iron-sulfur domain-containing protein 1	1635.83368	light	24.4593786470084
f11	20171221_Baeza_DevAtlas_Liver_1-1	Liver	1-1	1	1	11	0.809226271958594	QQALTVSTDPEHR	1xGln->pyro-Glu [N-Term]	O55029	Coatomer subunit beta'	1464.70775	light
f11	20171221_Baeza_DevAtlas_Liver_1-1	Liver	1-1	1	1	11	0.809226271958594	QQALTVSTDPEHR	""	O55029	Coatomer subunit beta'	1481.7343	light	20.5200683060333
f11	20171221_Baeza_DevAtlas_Liver_1-1	Liver	1-1	1	1	11	0.809226271958594	HNDLDDVGK	""	Q8BGQ7	"Alanine--tRNA ligase	cytoplasmic"	1012.46941	light
f11	20171221_Baeza_DevAtlas_Liver_1-1	Liver	1-1	1	1	11	0.809226271958594	HNDDEQYAWESSAGGSFTVR	""	P07901; P11499	Heat shock protein HSP 90-alpha;Heat shock protein HSP 90-beta	2255.95883	light	24.8194608337669
f11	20171221_Baeza_DevAtlas_Liver_1-1	Liver	1-1	1	1	11	0.809226271958594	QQAMHLCFENLMEGIER	1xCarbamidomethyl [C7]	Q9EPK7	exportin-7	2105.95653	light
f11	20171221_Baeza_DevAtlas_Liver_1-1	Liver	1-1	1	1	11	0.809226271958594	QQANTIFWSPQGQFVVLAGLR	""	Q8JZQ9	Eukaryotic translation initiation factor 3 subunit B	2360.25098	light	24.6391517228162
f11	20171221_Baeza_DevAtlas_Liver_1-1	Liver	1-1	1	1	11	0.809226271958594	QQAPPVR	""	O08553	Dihydropyrimidinase-related protein 2	795.44716	light	22.6867203276427
f11	20171221_Baeza_DevAtlas_Liver_1-1	Liver	1-1	1	1	11	0.809226271958594	HNALIQEVISQSR	""	Q9D4H8	Cullin-2	1494.80232	light	21.7904877076119
f11	20171221_Baeza_DevAtlas_Liver_1-1	Liver	1-1	1	1	11	0.809226271958594	QQCAFIQFATR	1xCarbamidomethyl [C3]	Q8BHS3	Pre-mRNA-splicing factor RBM22	1369.66813	light
f11	20171221_Baeza_DevAtlas_Liver_1-1	Liver	1-1	1	1	11	0.809226271958594	QQDAQEFFLHLINMVER	""	P56399	Ubiquitin carboxyl-terminal hydrolase 5	2118.04368	light	23.1077986171023
f11	20171221_Baeza_DevAtlas_Liver_1-1	Liver	1-1	1	1	11	0.809226271958594	HMYHSLYLK	""	P84099	60S ribosomal protein L19	1191.59793	light	26.2160692105528
f11	20171221_Baeza_DevAtlas_Liver_1-1	Liver	1-1	1	1	11	0.809226271958594	QQDLDGELR	""	Q6A068	Cell division cycle 5-like protein	1073.52218	light	23.2742167513106
f11	20171221_Baeza_DevAtlas_Liver_1-1	Liver	1-1	1	1	11	0.809226271958594	HMVFLGGAVLADIMK	""	P61161	Actin-related protein 2	1601.85422	light	22.929032969924
f11	20171221_Baeza_DevAtlas_Liver_1-1	Liver	1-1	1	1	11	0.809226271958594	HMSFHAYIR	""	P60670-1	Nuclear protein localization protein 4 homolog	1161.56221	light	20.6164381817347
f11	20171221_Baeza_DevAtlas_Liver_1-1	Liver	1-1	1	1	11	0.809226271958594	HMSEFMECNLDELVK	1xCarbamidomethyl [C8]	Q9R1P4	Proteasome subunit alpha type-1	1881.81797	light
f11	20171221_Baeza_DevAtlas_Liver_1-1	Liver	1-1	1	1	11	0.809226271958594	QQEAALELEELKK	1xGln->pyro-Glu [N-Term]	""	""	1511.79516	light	22.8471222625728
f11	20171221_Baeza_DevAtlas_Liver_1-1	Liver	1-1	1	1	11	0.809226271958594	HMQLYCDR	1xCarbamidomethyl [C6]	P49718	DNA replication licensing factor mcm5	1122.48191	light	24.4700276432869
f11	20171221_Baeza_DevAtlas_Liver_1-1	Liver	1-1	1	1	11	0.809226271958594	QQEEKIEK	""	P48428	Tubulin-specific chaperone A	1031.53677	light	23.2944263975967
f11	20171221_Baeza_DevAtlas_Liver_1-1	Liver	1-1	1	1	11	0.809226271958594	HMNLILCDCDEFRK	2xCarbamidomethyl [C7; C9]	P27048	small nuclear ribonucleoprotein-associated protein B	1850.83462	light	25.3730026479731
f11	20171221_Baeza_DevAtlas_Liver_1-1	Liver	1-1	1	1	11	0.809226271958594	HNHDLSSYQDTIQQLENELR	""	P08553	Neurofilament medium polypeptide	2440.14875	light
f11	20171221_Baeza_DevAtlas_Liver_1-1	Liver	1-1	1	1	11	0.809226271958594	HMNLILCDCDEFR	2xCarbamidomethyl [C7; C9]	P27048	small nuclear ribonucleoprotein-associated protein B	1722.73966	light	22.4374591815596
f11	20171221_Baeza_DevAtlas_Liver_1-1	Liver	1-1	1	1	11	0.809226271958594	HNHQGFGAGNFNSLFK	""	P49429	4-hydroxyphenylpyruvate dioxygenase	1774.84083	light
f11	20171221_Baeza_DevAtlas_Liver_1-1	Liver	1-1	1	1	11	0.809226271958594	HNKPEVEVR	""	P59999	Actin-related protein 2/3 complex subunit 4	1107.59053	light	23.5219526022323
f11	20171221_Baeza_DevAtlas_Liver_1-1	Liver	1-1	1	1	11	0.809226271958594	QPSLHMSAAAASR	1xGln->pyro-Glu [N-Term]	Q8K4B0; Q9R190; Q924K8	Metastasis-associated protein MTA1;Metastasis-associated protein MTA2;Metastasis-associated protein MTA3	1309.63174	light
f11	20171221_Baeza_DevAtlas_Liver_1-1	Liver	1-1	1	1	11	0.809226271958594	QPSLHMSAAAASR	""	Q8K4B0; Q9R190; Q924K8	Metastasis-associated protein MTA1;Metastasis-associated protein MTA2;Metastasis-associated protein MTA3	1326.65829	light	21.3643505676358
f11	20171221_Baeza_DevAtlas_Liver_1-1	Liver	1-1	1	1	11	0.809226271958594	QPSQGPTFGIK	""	Q922D8	"C-1-tetrahydrofolate synthase	cytoplasmic"	1159.6106	light
f11	20171221_Baeza_DevAtlas_Liver_1-1	Liver	1-1	1	1	11	0.809226271958594	HNPGKPGEGTPISSR	""	""	""	1533.77683	light
f11	20171221_Baeza_DevAtlas_Liver_1-1	Liver	1-1	1	1	11	0.809226271958594	HNNLYLVATSK	""	P35585	AP-1 complex subunit mu-1	1259.67426	light	22.700940444715
f11	20171221_Baeza_DevAtlas_Liver_1-1	Liver	1-1	1	1	11	0.809226271958594	HNNLDLVIIR	""	""	""	1206.69533	light	24.5588302895152
f11	20171221_Baeza_DevAtlas_Liver_1-1	Liver	1-1	1	1	11	0.809226271958594	QPSQGPTFGVK	""	Q3V3R1	"Monofunctional C1-tetrahydrofolate synthase	mitochondrial"	1145.59495	light
f11	20171221_Baeza_DevAtlas_Liver_1-1	Liver	1-1	1	1	11	0.809226271958594	HNMDIGTWDNK	""	Q91YT7; P59326	YTH domain-containing family protein 2;YTH domain-containing family protein 1	1330.58446	light
f11	20171221_Baeza_DevAtlas_Liver_1-1	Liver	1-1	1	1	11	0.809226271958594	QPTIFQNK	1xGln->pyro-Glu [N-Term]	P62281	40S ribosomal protein S11	958.49926	light
f11	20171221_Baeza_DevAtlas_Liver_1-1	Liver	1-1	1	1	11	0.809226271958594	QPTIFQNK	""	P62281	40S ribosomal protein S11	975.52581	light
f11	20171221_Baeza_DevAtlas_Liver_1-1	Liver	1-1	1	1	11	0.809226271958594	QPVLSQTEAR	1xGln->pyro-Glu [N-Term]	P99026	Proteasome subunit beta type-4	1111.57421	light
f11	20171221_Baeza_DevAtlas_Liver_1-1	Liver	1-1	1	1	11	0.809226271958594	HNLQNNESQLK	""	Q8CG48	structural maintenance of chromosomes protein 2	1324.6604	light	22.6236921144414
f11	20171221_Baeza_DevAtlas_Liver_1-1	Liver	1-1	1	1	11	0.809226271958594	HNIQFSSFDIFSDEEVR	""	Q9CQM9	glutaredoxin-3	2069.95631	light	24.3171745830799
f11	20171221_Baeza_DevAtlas_Liver_1-1	Liver	1-1	1	1	11	0.809226271958594	QPVLSQTEAR	""	P99026	Proteasome subunit beta type-4	1128.60076	light	25.7086363137474
f11	20171221_Baeza_DevAtlas_Liver_1-1	Liver	1-1	1	1	11	0.809226271958594	HNLQDFINIK	""	P14873	microtubule-associated protein 1B	1241.6637	light
f11	20171221_Baeza_DevAtlas_Liver_1-1	Liver	1-1	1	1	11	0.809226271958594	HNIQALLK	""	Q9DBC7	cAMP-dependent protein kinase type I-alpha regulatory subunit	936.56253	light	24.1993828420811
f11	20171221_Baeza_DevAtlas_Liver_1-1	Liver	1-1	1	1	11	0.809226271958594	HNIMDFAMPYFIQVMK	""	Q68FD5	Clathrin heavy chain 1	1984.94819	light	22.8525269615659
f11	20171221_Baeza_DevAtlas_Liver_1-1	Liver	1-1	1	1	11	0.809226271958594	HNLLQACK	1xCarbamidomethyl [C7]	Q9CU62	structural maintenance of chromosomes protein 1a	983.50911	light
f11	20171221_Baeza_DevAtlas_Liver_1-1	Liver	1-1	1	1	11	0.809226271958594	HNIICLQNDHK	1xCarbamidomethyl [C5]	Q9CR00	26S proteasome non-ATPase regulatory subunit 9	1391.68484	light	23.6341625086285
f11	20171221_Baeza_DevAtlas_Liver_1-1	Liver	1-1	1	1	11	0.809226271958594	QPVQVPVTLVR	""	P31266-1	Recombining binding protein suppressor of hairless	1235.74703	light
f11	20171221_Baeza_DevAtlas_Liver_1-1	Liver	1-1	1	1	11	0.809226271958594	HNLGIFYFK	""	Q8BH15	CCR4-NOT transcription complex subunit 10	1138.60439	light	20.9824096128125
f11	20171221_Baeza_DevAtlas_Liver_1-1	Liver	1-1	1	1	11	0.809226271958594	QPVVDTFDIR	""	Q9WVG6-1	Histone-arginine methyltransferase CARM1	1189.62116	light	23.494868887282
f11	20171221_Baeza_DevAtlas_Liver_1-1	Liver	1-1	1	1	11	0.809226271958594	QPYAVSELAGHQTSAESWGTGR	1xGln->pyro-Glu [N-Term]	Q9D8E6	60S ribosomal protein L4	2315.06871	light	26.2186001778505
f11	20171221_Baeza_DevAtlas_Liver_1-1	Liver	1-1	1	1	11	0.809226271958594	QPYAVSELAGHQTSAESWGTGR	""	Q9D8E6	60S ribosomal protein L4	2332.09526	light	27.8473855524904
f11	20171221_Baeza_DevAtlas_Liver_1-1	Liver	1-1	1	1	11	0.809226271958594	QQAADLISR	""	Q99NB9	splicing factor 3B subunit 1	1001.53743	light	25.9806354781059
f11	20171221_Baeza_DevAtlas_Liver_1-1	Liver	1-1	1	1	11	0.809226271958594	HNHWAGLYGR	""	P13864	DNA (cytosine-5)-methyltransferase 1	1210.58645	light	23.0957162074037
f11	20171221_Baeza_DevAtlas_Liver_1-1	Liver	1-1	1	1	11	0.809226271958594	QPQGHLLLIGVSGAGK	""	Q9JHU4	Cytoplasmic dynein 1 heavy chain 1	1574.9013	light	23.2775875084353
f11	20171221_Baeza_DevAtlas_Liver_1-1	Liver	1-1	1	1	11	0.809226271958594	QQEELDALKK	1xGln->pyro-Glu [N-Term]	Q8CG48	structural maintenance of chromosomes protein 2	1184.61574	light	23.5368272548048
f11	20171221_Baeza_DevAtlas_Liver_1-1	Liver	1-1	1	1	11	0.809226271958594	HMLPSGFRK	""	P62911	60S ribosomal protein L32	1072.57205	light	24.1153810626844
f11	20171221_Baeza_DevAtlas_Liver_1-1	Liver	1-1	1	1	11	0.809226271958594	HLVYESDQNK	""	O35887	Calumenin	1232.59059	light	21.3297818333422
f11	20171221_Baeza_DevAtlas_Liver_1-1	Liver	1-1	1	1	11	0.809226271958594	HLVTSEELISEGK	""	Q9JKX6	ADP-sugar pyrophosphatase	1441.7533	light	23.9398273972072
f11	20171221_Baeza_DevAtlas_Liver_1-1	Liver	1-1	1	1	11	0.809226271958594	HLVSPEALDLLDK	""	O54833	casein kinase II subunit alpha'	1449.79477	light	23.0035234021396
f11	20171221_Baeza_DevAtlas_Liver_1-1	Liver	1-1	1	1	11	0.809226271958594	QQGLVDGLFLLR	""	Q60760	Growth factor receptor-bound protein 10	1358.77906	light	24.2389115503653
f11	20171221_Baeza_DevAtlas_Liver_1-1	Liver	1-1	1	1	11	0.809226271958594	QQHIEQLLAER	1xGln->pyro-Glu [N-Term]	Q922J3-1; Q9Z0H8	CAP-Gly domain-containing linker protein 1;CAP-Gly domain-containing linker protein 2	1347.70154	light
f11	20171221_Baeza_DevAtlas_Liver_1-1	Liver	1-1	1	1	11	0.809226271958594	HIVPACFLAPLK	1xCarbamidomethyl [C6]	Q9CRT8	Exportin-T	1365.77114	light
f11	20171221_Baeza_DevAtlas_Liver_1-1	Liver	1-1	1	1	11	0.809226271958594	HLVMGDIPAAVNAFQEAASLLGK	""	Q99MD9-1	Nuclear autoantigenic sperm protein	2352.23803	light	25.4763040531588
f11	20171221_Baeza_DevAtlas_Liver_1-1	Liver	1-1	1	1	11	0.809226271958594	HIVLSGGSTMYPGLPSR	""	P61161	Actin-related protein 2	1771.91596	light	24.2860897210398
f11	20171221_Baeza_DevAtlas_Liver_1-1	Liver	1-1	1	1	11	0.809226271958594	QQHIEQLLAER	""	Q922J3-1; Q9Z0H8	CAP-Gly domain-containing linker protein 1;CAP-Gly domain-containing linker protein 2	1364.72809	light	20.8319670713104
f11	20171221_Baeza_DevAtlas_Liver_1-1	Liver	1-1	1	1	11	0.809226271958594	QQKPTLSGQR	1xGln->pyro-Glu [N-Term]	Q9CQC6	Basic leucine zipper and W2 domain-containing protein 1	1125.6011	light
f11	20171221_Baeza_DevAtlas_Liver_1-1	Liver	1-1	1	1	11	0.809226271958594	QQKPTLSGQR	""	Q9CQC6	Basic leucine zipper and W2 domain-containing protein 1	1142.62765	light	22.5735898118567
f11	20171221_Baeza_DevAtlas_Liver_1-1	Liver	1-1	1	1	11	0.809226271958594	HLVLAGGSKPR	""	O55201	Transcription elongation factor Spt5	1134.6742	light	22.5236028723927
f11	20171221_Baeza_DevAtlas_Liver_1-1	Liver	1-1	1	1	11	0.809226271958594	QQIAEIEK	""	Q99PV0	Pre-mRNA-processing-splicing factor 8	958.52039	light
f11	20171221_Baeza_DevAtlas_Liver_1-1	Liver	1-1	1	1	11	0.809226271958594	HLVGVCYTEEEAK	1xCarbamidomethyl [C6]	Q9D0M3	"Cytochrome c1	heme protein	mitochondrial"	1534.72062
f11	20171221_Baeza_DevAtlas_Liver_1-1	Liver	1-1	1	1	11	0.809226271958594	QQLALYTEK	""	Q6PAM1	alpha-taxilin	1093.5888	light
f11	20171221_Baeza_DevAtlas_Liver_1-1	Liver	1-1	1	1	11	0.809226271958594	QQLDDLR	""	Q9D394; Q9D394-4	Protein RUFY3;Isoform 4 of Protein RUFY3	887.45812	light	20.3456483422858
f11	20171221_Baeza_DevAtlas_Liver_1-1	Liver	1-1	1	1	11	0.809226271958594	HLVFPLLEFLSVK	""	P60229	Eukaryotic translation initiation factor 3 subunit E	1541.90901	light	26.8876175759903
f11	20171221_Baeza_DevAtlas_Liver_1-1	Liver	1-1	1	1	11	0.809226271958594	HIVENAVQK	""	Q8BKC5-1	Importin-5	1037.57382	light	24.8639024885925
f11	20171221_Baeza_DevAtlas_Liver_1-1	Liver	1-1	1	1	11	0.809226271958594	QQLDSTIGIHPVCAEIFTTLSVTK	1xCarbamidomethyl [C13]	Q9JMH6-1	"Thioredoxin reductase 1	cytoplasmic"	2658.38073	light
f11	20171221_Baeza_DevAtlas_Liver_1-1	Liver	1-1	1	1	11	0.809226271958594	QQLEALLNK	""	Q9D2U5-1	"N-alpha-acetyltransferase 38	NatC auxiliary subunit"	1056.60479	light
f11	20171221_Baeza_DevAtlas_Liver_1-1	Liver	1-1	1	1	11	0.809226271958594	HLVAGGGAGAVSR	""	A2ASZ8-1	calcium-binding mitochondrial carrier protein SCaMC-2	1151.62798	light
f11	20171221_Baeza_DevAtlas_Liver_1-1	Liver	1-1	1	1	11	0.809226271958594	HLTYNDFINK	""	Q64511	DNA topoisomerase 2-beta	1264.63206	light	21.3695374435948
f11	20171221_Baeza_DevAtlas_Liver_1-1	Liver	1-1	1	1	11	0.809226271958594	HLTYENVER	""	P46638	Ras-related protein Rab-11B	1160.56946	light	25.0632411823613
f11	20171221_Baeza_DevAtlas_Liver_1-1	Liver	1-1	1	1	11	0.809226271958594	QQLEETSEIR	""	Q9QXZ0-3	Isoform 3 of Microtubule-actin cross-linking factor 1	1232.61172	light	20.8568331652737
f11	20171221_Baeza_DevAtlas_Liver_1-1	Liver	1-1	1	1	11	0.809226271958594	HITSLEVIK	""	Q9Z126	Platelet factor 4	1039.61462	light	26.6901645842538
f11	20171221_Baeza_DevAtlas_Liver_1-1	Liver	1-1	1	1	11	0.809226271958594	HLVYESDQNKDGK	""	O35887	Calumenin	1532.73396	light	23.8268309657617
f11	20171221_Baeza_DevAtlas_Liver_1-1	Liver	1-1	1	1	11	0.809226271958594	QQEELDALKK	""	Q8CG48	structural maintenance of chromosomes protein 2	1201.64229	light	23.4458700661163
f11	20171221_Baeza_DevAtlas_Liver_1-1	Liver	1-1	1	1	11	0.809226271958594	HLWDYTFGPEK	""	P61161	Actin-related protein 2	1392.65828	light	25.6873177976509
f11	20171221_Baeza_DevAtlas_Liver_1-1	Liver	1-1	1	1	11	0.809226271958594	QQGLVDGLFLLR	1xGln->pyro-Glu [N-Term]	Q60760	Growth factor receptor-bound protein 10	1341.75251	light	22.2182461585852
f11	20171221_Baeza_DevAtlas_Liver_1-1	Liver	1-1	1	1	11	0.809226271958594	QQEEMMR	""	Q99K48	Non-POU domain-containing octamer-binding protein	951.40226	light	21.2266883859911
f11	20171221_Baeza_DevAtlas_Liver_1-1	Liver	1-1	1	1	11	0.809226271958594	HMLPSGFR	""	P62911	60S ribosomal protein L32	944.47708	light	27.6903308581097
f11	20171221_Baeza_DevAtlas_Liver_1-1	Liver	1-1	1	1	11	0.809226271958594	QQEGESRLNLVQR	""	P16125; P06151	L-lactate dehydrogenase B chain;L-lactate dehydrogenase A chain	1556.81394	light	23.2835919672386
f11	20171221_Baeza_DevAtlas_Liver_1-1	Liver	1-1	1	1	11	0.809226271958594	HMIDGR	""	Q921F2	TAR DNA-binding protein 43	728.35082	light	23.1248737042848
f11	20171221_Baeza_DevAtlas_Liver_1-1	Liver	1-1	1	1	11	0.809226271958594	HMLADVFSVK	""	Q9QZE7	Translin-associated protein X	1146.59759	light
f11	20171221_Baeza_DevAtlas_Liver_1-1	Liver	1-1	1	1	11	0.809226271958594	HMGLMLATCSADGIVR	1xCarbamidomethyl [C9]	Q8R2U0-1	nucleoporin Seh1	1731.83389	light
f11	20171221_Baeza_DevAtlas_Liver_1-1	Liver	1-1	1	1	11	0.809226271958594	QQEGFK	""	Q99K48	Non-POU domain-containing octamer-binding protein	736.36243	light	19.3951876260568
f11	20171221_Baeza_DevAtlas_Liver_1-1	Liver	1-1	1	1	11	0.809226271958594	QQEIEEK	""	Q3UL36-1	Arginine and glutamate-rich protein 1	903.4418	light	19.7097979395188
f11	20171221_Baeza_DevAtlas_Liver_1-1	Liver	1-1	1	1	11	0.809226271958594	QQELTHQEHR	""	Q64727	Vinculin	1305.62944	light	21.2948818584604
f11	20171221_Baeza_DevAtlas_Liver_1-1	Liver	1-1	1	1	11	0.809226271958594	QQEIVVSR	""	Q921M3-1	Splicing factor 3B subunit 3	958.53162	light	24.2498887371702
f11	20171221_Baeza_DevAtlas_Liver_1-1	Liver	1-1	1	1	11	0.809226271958594	QQEPVTSTSLVFGK	""	""	""	1520.7955	light	21.8395024332206
f11	20171221_Baeza_DevAtlas_Liver_1-1	Liver	1-1	1	1	11	0.809226271958594	HMDFLSDFEMMLQR	""	Q8C1D8	protein IWS1 homolog	1799.79136	light
f11	20171221_Baeza_DevAtlas_Liver_1-1	Liver	1-1	1	1	11	0.809226271958594	HMALDMGNEIDTQNR	""	P60879	Synaptosomal-associated protein 25	1744.77413	light
f11	20171221_Baeza_DevAtlas_Liver_1-1	Liver	1-1	1	1	11	0.809226271958594	HMAAASAECQNYAK	1xCarbamidomethyl [C9]	Q99PL5-1	Ribosome-binding protein 1	1551.66787	light	21.5638968183037
f11	20171221_Baeza_DevAtlas_Liver_1-1	Liver	1-1	1	1	11	0.809226271958594	HLYVLAAEPR	""	P53995	anaphase-promoting complex subunit 1	1168.64732	light
f11	20171221_Baeza_DevAtlas_Liver_1-1	Liver	1-1	1	1	11	0.809226271958594	HLYTLDGGDIINALCFSPNR	1xCarbamidomethyl [C15]	P68040	Receptor of activated protein C kinase 1	2276.11283	light	28.7222246344446
f11	20171221_Baeza_DevAtlas_Liver_1-1	Liver	1-1	1	1	11	0.809226271958594	HLYPNTAYAYTFWTYMMNAR	""	P28352	DNA-(apurinic or apyrimidinic site) lyase	2514.13693	light	20.1042896877884
f11	20171221_Baeza_DevAtlas_Liver_1-1	Liver	1-1	1	1	11	0.809226271958594	HIYLLPSGR	""	P05201	"Aspartate aminotransferase	cytoplasmic"	1055.59964	light
f11	20171221_Baeza_DevAtlas_Liver_1-1	Liver	1-1	1	1	11	0.809226271958594	QQEVEAITLELEELKR	1xGln->pyro-Glu [N-Term]	Q8CG48	structural maintenance of chromosomes protein 2	1911.00695	light	23.0740250586669
f11	20171221_Baeza_DevAtlas_Liver_1-1	Liver	1-1	1	1	11	0.809226271958594	QQEVEAITLELEELKR	""	Q8CG48	structural maintenance of chromosomes protein 2	1928.0335	light	23.8532344448133
f11	20171221_Baeza_DevAtlas_Liver_1-1	Liver	1-1	1	1	11	0.809226271958594	QQEVETELK	""	Q62376-1	U1 small nuclear ribonucleoprotein 70 kDa	1103.55789	light	23.9681199920964
f11	20171221_Baeza_DevAtlas_Liver_1-1	Liver	1-1	1	1	11	0.809226271958594	QQEVIADK	""	Q9JHU4	Cytoplasmic dynein 1 heavy chain 1	930.48909	light	21.5714553256025
f11	20171221_Baeza_DevAtlas_Liver_1-1	Liver	1-1	1	1	11	0.809226271958594	QQEVVLWR	""	Q8C0E2-1	Vacuolar protein sorting-associated protein 26B	1057.5789	light
f11	20171221_Baeza_DevAtlas_Liver_1-1	Liver	1-1	1	1	11	0.809226271958594	QQFDLENK	""	Q9D0F9	Phosphoglucomutase-1	1021.4949	light	24.5267133911962
f11	20171221_Baeza_DevAtlas_Liver_1-1	Liver	1-1	1	1	11	0.809226271958594	QQFVEYDK	""	Q8BP92	Reticulocalbin-2	1056.49965	light	19.5376103880994
f11	20171221_Baeza_DevAtlas_Liver_1-1	Liver	1-1	1	1	11	0.809226271958594	HLWENLGEK	""	Q9QXZ0-3	Isoform 3 of Microtubule-actin cross-linking factor 1	1125.56873	light	21.6777806015881
f11	20171221_Baeza_DevAtlas_Liver_1-1	Liver	1-1	1	1	11	0.809226271958594	HNQLPLVIEFTEQTAPK	""	P09103	Protein disulfide-isomerase	1965.044	light	28.4951834541456
f11	20171221_Baeza_DevAtlas_Liver_1-1	Liver	1-1	1	1	11	0.809226271958594	HNQLQDGHER	""	Q99JR8-1	SWI/SNF-related matrix-associated actin-dependent regulator of chromatin subfamily D member 2	1233.57192	light	19.3205802221483
f11	20171221_Baeza_DevAtlas_Liver_1-1	Liver	1-1	1	1	11	0.809226271958594	QPPTAAGRPVDASPR	""	Q8R1Q8	Cytoplasmic dynein 1 light intermediate chain 1	1519.79756	light	19.4280016454246
f11	20171221_Baeza_DevAtlas_Liver_1-1	Liver	1-1	1	1	11	0.809226271958594	HPWVCQR	1xCarbamidomethyl [C5]	P28652; Q923T9-1	Calcium/calmodulin-dependent protein kinase type II subunit beta;Calcium/calmodulin-dependent protein kinase type II subunit gamma	982.46758	light	22.7322163961085
f11	20171221_Baeza_DevAtlas_Liver_1-1	Liver	1-1	1	1	11	0.809226271958594	QNPFWWTHQR	""	Q99PV0	Pre-mRNA-processing-splicing factor 8	1399.66543	light	23.6972658749218
f11	20171221_Baeza_DevAtlas_Liver_1-1	Liver	1-1	1	1	11	0.809226271958594	HPWDDISYVLPEHMSM	""	Q91V92	ATP-citrate synthase	1956.86188	light
f11	20171221_Baeza_DevAtlas_Liver_1-1	Liver	1-1	1	1	11	0.809226271958594	QNPLLAEAYSNLGNVYK	""	Q8CGY8-2; Q8CGY8-1	Isoform 2 of UDP-N-acetylglucosamine--peptide N-acetylglucosaminyltransferase 110 kDa subunit;UDP-N-acetylglucosamine--peptide N-acetylglucosaminyltransferase 110 kDa subunit	1893.9705	light
f11	20171221_Baeza_DevAtlas_Liver_1-1	Liver	1-1	1	1	11	0.809226271958594	QNPQILAALQER	""	P28656	Nucleosome assembly protein 1-like 1	1380.75939	light	24.0014203931965
f11	20171221_Baeza_DevAtlas_Liver_1-1	Liver	1-1	1	1	11	0.809226271958594	HPVSLEQYLMEGSYNK	""	Q9CX56	26S proteasome non-ATPase regulatory subunit 8	1894.90037	light	22.9522790392842
f11	20171221_Baeza_DevAtlas_Liver_1-1	Liver	1-1	1	1	11	0.809226271958594	HPTLLQDPDLR	""	Q9CWK8	Sorting nexin-2	1304.69573	light	24.5066941363758
f11	20171221_Baeza_DevAtlas_Liver_1-1	Liver	1-1	1	1	11	0.809226271958594	HPSVESVVQCEIDEDVIEVSKK	1xCarbamidomethyl [C10]	Q64674	spermidine synthase	2526.23921	light	24.8248466527865
f11	20171221_Baeza_DevAtlas_Liver_1-1	Liver	1-1	1	1	11	0.809226271958594	HPSVESVVQCEIDEDVIEVSK	1xCarbamidomethyl [C10]	Q64674	spermidine synthase	2398.14425	light	23.771709489766
f11	20171221_Baeza_DevAtlas_Liver_1-1	Liver	1-1	1	1	11	0.809226271958594	HPSKPDPSGECNPDLR	1xCarbamidomethyl [C11]	Q60972	Histone-binding protein RBBP4	1805.82352	light	23.9458061140295
f11	20171221_Baeza_DevAtlas_Liver_1-1	Liver	1-1	1	1	11	0.809226271958594	QNPVYAPLYFPEELHR	""	P14901	heme oxygenase 1	1972.99157	light	25.5314579712448
f11	20171221_Baeza_DevAtlas_Liver_1-1	Liver	1-1	1	1	11	0.809226271958594	HPSAVTACNLDLENLVTDSNR	1xCarbamidomethyl [C8]	Q9QZE5	Coatomer subunit gamma-1	2326.1092	light	23.0137925649899
f11	20171221_Baeza_DevAtlas_Liver_1-1	Liver	1-1	1	1	11	0.809226271958594	HPSAVTACNLDLENLITDSNR	1xCarbamidomethyl [C8]	Q9QXK3	Coatomer subunit gamma-2	2340.12485	light
f11	20171221_Baeza_DevAtlas_Liver_1-1	Liver	1-1	1	1	11	0.809226271958594	HPQPGAVELAAK	""	B2RQC6	CAD protein	1217.6637	light	24.6681986618182
f11	20171221_Baeza_DevAtlas_Liver_1-1	Liver	1-1	1	1	11	0.809226271958594	QNQHEELQNVR	1xGln->pyro-Glu [N-Term]	Q6PA06-1	Atlastin-2	1377.65057	light	21.6118881997024
f11	20171221_Baeza_DevAtlas_Liver_1-1	Liver	1-1	1	1	11	0.809226271958594	QNRFEIVYNLLSLR	""	Q9DCT2	"NADH dehydrogenase [ubiquinone] iron-sulfur protein 3	mitochondrial"	1764.97553	light
f11	20171221_Baeza_DevAtlas_Liver_1-1	Liver	1-1	1	1	11	0.809226271958594	HPQLLYESK	""	Q8BK63-1	Casein kinase I isoform alpha	1114.58914	light
f11	20171221_Baeza_DevAtlas_Liver_1-1	Liver	1-1	1	1	11	0.809226271958594	QNRPIPQWIR	1xGln->pyro-Glu [N-Term]	P62892	60S ribosomal protein L39	1290.70656	light	27.1126000373625
f11	20171221_Baeza_DevAtlas_Liver_1-1	Liver	1-1	1	1	11	0.809226271958594	QNRPIPQWIR	""	P62892	60S ribosomal protein L39	1307.73311	light	27.5105089726032
f11	20171221_Baeza_DevAtlas_Liver_1-1	Liver	1-1	1	1	11	0.809226271958594	QNVNAAMVFEFLYK	""	P84091	AP-2 complex subunit mu	1673.83559	light	22.0947239363631
f11	20171221_Baeza_DevAtlas_Liver_1-1	Liver	1-1	1	1	11	0.809226271958594	HPNIVR	""	P11798-1; Q3UH66; P83741; Q923T9-1; Q6PHZ2-1	Calcium/calmodulin-dependent protein kinase type II subunit alpha;Serine/threonine-protein kinase WNK2;Serine/threonine-protein kinase WNK1;Calcium/calmodulin-dependent protein kinase type II subunit gamma;Calcium/calmodulin-dependent protein kinase type II subunit delta	735.42603	light	19.8124636766043
f11	20171221_Baeza_DevAtlas_Liver_1-1	Liver	1-1	1	1	11	0.809226271958594	QPAEHLQLLEEAAK	1xGln->pyro-Glu [N-Term]	P49718	DNA replication licensing factor mcm5	1559.8064	light	25.412923752017
f11	20171221_Baeza_DevAtlas_Liver_1-1	Liver	1-1	1	1	11	0.809226271958594	HPNILAYIDGLETEK	""	Q9EQC5	N-terminal kinase-like protein	1712.88538	light
f11	20171221_Baeza_DevAtlas_Liver_1-1	Liver	1-1	1	1	11	0.809226271958594	HPNGTQETILLNHTFNETQIEWFR	""	Q99KI0	"Aconitate hydratase	mitochondrial"	2925.42783	light
f11	20171221_Baeza_DevAtlas_Liver_1-1	Liver	1-1	1	1	11	0.809226271958594	QPAEHLQLLEEAAK	""	P49718	DNA replication licensing factor mcm5	1576.83295	light	25.4162245724752
f11	20171221_Baeza_DevAtlas_Liver_1-1	Liver	1-1	1	1	11	0.809226271958594	HPYFDDLDNQIK	""	P11440	Cyclin-dependent kinase 1	1504.70668	light	23.4425017609669
f11	20171221_Baeza_DevAtlas_Liver_1-1	Liver	1-1	1	1	11	0.809226271958594	QPALDVLYDVMK	""	P23116	Eukaryotic translation initiation factor 3 subunit A	1391.72391	light
f11	20171221_Baeza_DevAtlas_Liver_1-1	Liver	1-1	1	1	11	0.809226271958594	HPYFYAPELLYYAEQYNEILTQCCAEADKESCLTPK	3xCarbamidomethyl [C23; C24; C32]	P07724	Serum albumin	4414.99812	light	22.6774483547675
f11	20171221_Baeza_DevAtlas_Liver_1-1	Liver	1-1	1	1	11	0.809226271958594	QNPATQNAPR	""	Q9JMH9-1	Isoform 1 of Unconventional myosin-XVIIIa	1096.5494	light	19.8985962673749
f11	20171221_Baeza_DevAtlas_Liver_1-1	Liver	1-1	1	1	11	0.809226271958594	HQEHKGEIDAHEDSFK	""	P16546; P16546-2	"Spectrin alpha chain	non-erythrocytic 1;Isoform 2 of Spectrin alpha chain	non-erythrocytic 1"	1906.86783
f11	20171221_Baeza_DevAtlas_Liver_1-1	Liver	1-1	1	1	11	0.809226271958594	QNLLSVGDYR	""	Q91ZW3	SWI/SNF-related matrix-associated actin-dependent regulator of chromatin subfamily A member 5	1164.60076	light	24.3565836103102
f11	20171221_Baeza_DevAtlas_Liver_1-1	Liver	1-1	1	1	11	0.809226271958594	HQEGEIFDTEKEKYEITEQR	""	P47911	60S ribosomal protein L6	2509.18414	light	26.1526717531978
f11	20171221_Baeza_DevAtlas_Liver_1-1	Liver	1-1	1	1	11	0.809226271958594	HQEGEIFDTEKEK	""	P47911	60S ribosomal protein L6	1589.74419	light	25.8991117365887
f11	20171221_Baeza_DevAtlas_Liver_1-1	Liver	1-1	1	1	11	0.809226271958594	HQEGEIFDTEK	""	P47911	60S ribosomal protein L6	1332.60664	light	25.6085560168811
f11	20171221_Baeza_DevAtlas_Liver_1-1	Liver	1-1	1	1	11	0.809226271958594	HQEAEMAQNAVR	""	Q02248	Catenin beta-1	1383.64337	light	21.145670599193
f11	20171221_Baeza_DevAtlas_Liver_1-1	Liver	1-1	1	1	11	0.809226271958594	QNINLSAPIMSR	""	P97311	DNA replication licensing factor MCM6	1343.71	light	25.0368587702301
f11	20171221_Baeza_DevAtlas_Liver_1-1	Liver	1-1	1	1	11	0.809226271958594	QNLQICVQVASK	1xCarbamidomethyl [C6]	Q68FD5	Clathrin heavy chain 1	1387.73621	light	24.3016879916761
f11	20171221_Baeza_DevAtlas_Liver_1-1	Liver	1-1	1	1	11	0.809226271958594	HQCSIDLK	1xCarbamidomethyl [C3]	A2ADY9	Protein DDI1 homolog 2	1000.48804	light	22.0412981974672
f11	20171221_Baeza_DevAtlas_Liver_1-1	Liver	1-1	1	1	11	0.809226271958594	QNLSKEELIAELQDCEGLIVR	1xCarbamidomethyl [C15]; 1xGln->pyro-Glu [N-Term]	Q61753	D-3-phosphoglycerate dehydrogenase	2440.23882	light	22.1216092395919
f11	20171221_Baeza_DevAtlas_Liver_1-1	Liver	1-1	1	1	11	0.809226271958594	QNLSKEELIAELQDCEGLIVR	1xCarbamidomethyl [C15]	Q61753	D-3-phosphoglycerate dehydrogenase	2457.26536	light	24.4999468307165
f11	20171221_Baeza_DevAtlas_Liver_1-1	Liver	1-1	1	1	11	0.809226271958594	QNISPDKIPWSALK	1xGln->pyro-Glu [N-Term]	Q9JHU4	Cytoplasmic dynein 1 heavy chain 1	1579.84787	light	22.0184866479259
f11	20171221_Baeza_DevAtlas_Liver_1-1	Liver	1-1	1	1	11	0.809226271958594	QNISPDKIPWSALK	""	Q9JHU4	Cytoplasmic dynein 1 heavy chain 1	1596.87442	light
f11	20171221_Baeza_DevAtlas_Liver_1-1	Liver	1-1	1	1	11	0.809226271958594	HQASINELKR	""	Q9Z2H5-1	Band 4.1-like protein 1	1195.65419	light	19.3246863970781
f11	20171221_Baeza_DevAtlas_Liver_1-1	Liver	1-1	1	1	11	0.809226271958594	HQAQVDQYLGLVR	""	Q8K0T0	Reticulon-1	1526.8074	light
f11	20171221_Baeza_DevAtlas_Liver_1-1	Liver	1-1	1	1	11	0.809226271958594	HQAQIDHYLGLANK	""	Q99P72-2	Reticulon-4	1607.82886	light	23.0869612931363
f11	20171221_Baeza_DevAtlas_Liver_1-1	Liver	1-1	1	1	11	0.809226271958594	HQALQAEIAGHEPR	""	P16546; P16546-2	"Spectrin alpha chain	non-erythrocytic 1;Isoform 2 of Spectrin alpha chain	non-erythrocytic 1"	1556.79281
f11	20171221_Baeza_DevAtlas_Liver_1-1	Liver	1-1	1	1	11	0.809226271958594	HQALLLAVFVTPLIDLR	""	P43247	DNA mismatch repair protein MSH2	1919.14768	light	22.2842082888464
f11	20171221_Baeza_DevAtlas_Liver_1-1	Liver	1-1	1	1	11	0.809226271958594	HQAFMAELASNKEWLDKIEK	""	Q62261-1	"Spectrin beta chain	non-erythrocytic 1"	2388.20164	light
f11	20171221_Baeza_DevAtlas_Liver_1-1	Liver	1-1	1	1	11	0.809226271958594	HQAFMAELASNK	""	Q62261-1	"Spectrin beta chain	non-erythrocytic 1"	1346.65215	light
f11	20171221_Baeza_DevAtlas_Liver_1-1	Liver	1-1	1	1	11	0.809226271958594	QNLSQFEAQAR	""	Q8BTV2	Cleavage and polyadenylation specificity factor subunit 7	1291.63894	light	22.5746718220911
f11	20171221_Baeza_DevAtlas_Liver_1-1	Liver	1-1	1	1	11	0.809226271958594	HQAFEAEVQANSGAIVK	""	P16546; P16546-2	"Spectrin alpha chain	non-erythrocytic 1;Isoform 2 of Spectrin alpha chain	non-erythrocytic 1"	1798.90824
f11	20171221_Baeza_DevAtlas_Liver_1-1	Liver	1-1	1	1	11	0.809226271958594	HQAFEAELSANQSR	""	P16546; P16546-2	"Spectrin alpha chain	non-erythrocytic 1;Isoform 2 of Spectrin alpha chain	non-erythrocytic 1"	1587.75101
f11	20171221_Baeza_DevAtlas_Liver_1-1	Liver	1-1	1	1	11	0.809226271958594	HQAFEAELHANADR	""	P16546; P16546-2	"Spectrin alpha chain	non-erythrocytic 1;Isoform 2 of Spectrin alpha chain	non-erythrocytic 1"	1608.75134
f11	20171221_Baeza_DevAtlas_Liver_1-1	Liver	1-1	1	1	11	0.809226271958594	QNIVLWR	""	Q99KU0	Vacuole membrane protein 1	928.53631	light	22.4298952721026
f11	20171221_Baeza_DevAtlas_Liver_1-1	Liver	1-1	1	1	11	0.809226271958594	HQADACHAYQIIHR	1xCarbamidomethyl [C6]	O89017	Legumain	1719.81323	light	23.0194035778875
f11	20171221_Baeza_DevAtlas_Liver_1-1	Liver	1-1	1	1	11	0.809226271958594	HPIGVLLNAITELQK	""	Q91VH6	Protein MEMO1	1645.96357	light	24.1658609890141
f11	20171221_Baeza_DevAtlas_Liver_1-1	Liver	1-1	1	1	11	0.809226271958594	QPAIMPGQSYGLEDGSCSYK	1xCarbamidomethyl [C17]; 1xGln->pyro-Glu [N-Term]	Q8R081	Heterogeneous nuclear ribonucleoprotein L	2170.94198	light
f11	20171221_Baeza_DevAtlas_Liver_1-1	Liver	1-1	1	1	11	0.809226271958594	HPHDIIDDINSGAVECPAS	1xCarbamidomethyl [C16]	P35979	60S ribosomal protein L12	2046.91854	light
f11	20171221_Baeza_DevAtlas_Liver_1-1	Liver	1-1	1	1	11	0.809226271958594	HPDEPVLLEEPVVLALAEK	""	Q9JII6	alcohol dehydrogenase [NADP(+)]	2098.14305	light	24.82431978685
f11	20171221_Baeza_DevAtlas_Liver_1-1	Liver	1-1	1	1	11	0.809226271958594	HPDASVNFSEFSK	""	P63158	High mobility group protein B1	1464.67538	light	34.7811182625001
f11	20171221_Baeza_DevAtlas_Liver_1-1	Liver	1-1	1	1	11	0.809226271958594	HPDADSLYVEK	""	Q91WQ3	"Tyrosine--tRNA ligase	cytoplasmic"	1273.60591	light
f11	20171221_Baeza_DevAtlas_Liver_1-1	Liver	1-1	1	1	11	0.809226271958594	QPGNETADTVLK	""	P61759	Prefoldin subunit 3	1272.64302	light	22.8956783563423
f11	20171221_Baeza_DevAtlas_Liver_1-1	Liver	1-1	1	1	11	0.809226271958594	QPHVGDYR	1xGln->pyro-Glu [N-Term]	P97371	Proteasome activator complex subunit 1	954.44281	light	23.7782573905663
f11	20171221_Baeza_DevAtlas_Liver_1-1	Liver	1-1	1	1	11	0.809226271958594	QPHVGDYR	""	P97371	Proteasome activator complex subunit 1	971.46935	light	22.2364937789216
f11	20171221_Baeza_DevAtlas_Liver_1-1	Liver	1-1	1	1	11	0.809226271958594	HPASEWPFLIISDHFLK	""	P28658	Ataxin-10	2037.05926	light	20.9135494158954
f11	20171221_Baeza_DevAtlas_Liver_1-1	Liver	1-1	1	1	11	0.809226271958594	QPLALNVAYR	1xGln->pyro-Glu [N-Term]	Q9CXY6	Interleukin enhancer-binding factor 2	1127.62077	light	22.2208599301978
f11	20171221_Baeza_DevAtlas_Liver_1-1	Liver	1-1	1	1	11	0.809226271958594	QPLALNVAYR	""	Q9CXY6	Interleukin enhancer-binding factor 2	1144.64732	light	22.6979467274636
f11	20171221_Baeza_DevAtlas_Liver_1-1	Liver	1-1	1	1	11	0.809226271958594	HPALFK	""	Q01853	Transitional endoplasmic reticulum ATPase	712.41407	light	25.9776139351973
f11	20171221_Baeza_DevAtlas_Liver_1-1	Liver	1-1	1	1	11	0.809226271958594	HPAKPDPSGECNPDLR	1xCarbamidomethyl [C11]	Q60973	Histone-binding protein RBBP7	1789.82861	light	24.2074298542227
f11	20171221_Baeza_DevAtlas_Liver_1-1	Liver	1-1	1	1	11	0.809226271958594	HNYYFINYR	""	Q9D0D5	General transcription factor IIE subunit 1	1289.60618	light
f11	20171221_Baeza_DevAtlas_Liver_1-1	Liver	1-1	1	1	11	0.809226271958594	QPLALNVAYRR	""	Q9CXY6	Interleukin enhancer-binding factor 2	1300.74843	light
f11	20171221_Baeza_DevAtlas_Liver_1-1	Liver	1-1	1	1	11	0.809226271958594	QPIELLSMK	""	Q9D287	Pre-mRNA-splicing factor spf27	1058.59144	light	22.3089389024221
f11	20171221_Baeza_DevAtlas_Liver_1-1	Liver	1-1	1	1	11	0.809226271958594	HNWGQGFR	""	Q99J56	Derlin-1	1001.47002	light	23.5036131043923
f11	20171221_Baeza_DevAtlas_Liver_1-1	Liver	1-1	1	1	11	0.809226271958594	HNVMVSTEWAAPNVFK	""	Q63836; P17563	Selenium-binding protein 2;Selenium-binding protein 1	1829.90031	light
f11	20171221_Baeza_DevAtlas_Liver_1-1	Liver	1-1	1	1	11	0.809226271958594	HNVEVLGILSDDVETDSVAPGENLK	""	Q8R050	Eukaryotic peptide chain release factor GTP-binding subunit ERF3A	2650.32063	light
f11	20171221_Baeza_DevAtlas_Liver_1-1	Liver	1-1	1	1	11	0.809226271958594	QPLLLSEDEEDTKR	1xGln->pyro-Glu [N-Term]	Q8R1B4	Eukaryotic translation initiation factor 3 subunit C	1655.81227	light	21.9728327571947
f11	20171221_Baeza_DevAtlas_Liver_1-1	Liver	1-1	1	1	11	0.809226271958594	QPIQITMPFTDIGTFETVWQVK	""	Q5M8N0	CB1 cannabinoid receptor-interacting protein 1	2579.32142	light
f11	20171221_Baeza_DevAtlas_Liver_1-1	Liver	1-1	1	1	11	0.809226271958594	HNTPEDAK	""	P46978	Dolichyl-diphosphooligosaccharide--protein glycosyltransferase subunit STT3A	911.42174	light	18.4920855675681
f11	20171221_Baeza_DevAtlas_Liver_1-1	Liver	1-1	1	1	11	0.809226271958594	HNTEDFTLFTLDDVDAAFDK	""	O35218	Cleavage and polyadenylation specificity factor subunit 2	2314.051	light	20.9383584800404
f11	20171221_Baeza_DevAtlas_Liver_1-1	Liver	1-1	1	1	11	0.809226271958594	QPNIISQLDPVNEHMLNTIR	""	O70133-2; O70133	Isoform 2 of ATP-dependent RNA helicase A;Atp-dependent rna helicase a	2332.20779	light	22.6419329954779
f11	20171221_Baeza_DevAtlas_Liver_1-1	Liver	1-1	1	1	11	0.809226271958594	QPPLLGDHPAEY	""	Q8R081	Heterogeneous nuclear ribonucleoprotein L	1336.65319	light
f11	20171221_Baeza_DevAtlas_Liver_1-1	Liver	1-1	1	1	11	0.809226271958594	QPPIQSTAGAVPVR	""	C0HKD8	microfibrillar-associated protein 1A	1420.79069	light
f11	20171221_Baeza_DevAtlas_Liver_1-1	Liver	1-1	1	1	11	0.809226271958594	QPPTAAGRPVDASPR	1xGln->pyro-Glu [N-Term]	Q8R1Q8	Cytoplasmic dynein 1 light intermediate chain 1	1502.77102	light
f11	20171221_Baeza_DevAtlas_Liver_1-1	Liver	1-1	1	1	11	0.809226271958594	QPFVLR	""	Q9Z1Z0-1	General vesicular transport factor p115	759.45119	light
f11	20171221_Baeza_DevAtlas_Liver_1-1	Liver	1-1	1	1	11	0.809226271958594	QPFFQK	""	Q9EQU5-2; Q9EQU5	Isoform 2 of Protein SET;Protein SET	794.41955	light	24.4233908878313
f11	20171221_Baeza_DevAtlas_Liver_1-1	Liver	1-1	1	1	11	0.809226271958594	QPEYLDATGGTLHPYQMEGLNWLR	""	Q6PDQ2	Chromodomain-helicase-DNA-binding protein 4	2789.33517	light	21.4444177920271
f11	20171221_Baeza_DevAtlas_Liver_1-1	Liver	1-1	1	1	11	0.809226271958594	QPEYAVVQR	""	Q810U4	Neuronal cell adhesion molecule	1089.56873	light
f11	20171221_Baeza_DevAtlas_Liver_1-1	Liver	1-1	1	1	11	0.809226271958594	HPGSFDVVHVK	""	P62702	"40S ribosomal protein S4	X isoform"	1221.63748	light
f11	20171221_Baeza_DevAtlas_Liver_1-1	Liver	1-1	1	1	11	0.809226271958594	HPGQISAGYAPVLDCHTAHIACK	2xCarbamidomethyl [C15; C22]	P10126	Elongation factor 1-alpha 1	2503.19691	light	23.7903858861309
f11	20171221_Baeza_DevAtlas_Liver_1-1	Liver	1-1	1	1	11	0.809226271958594	HPGLVLILGK	""	""	""	1046.67208	light
f11	20171221_Baeza_DevAtlas_Liver_1-1	Liver	1-1	1	1	11	0.809226271958594	QPAIMPGQSYGLEDGSCSYK	1xCarbamidomethyl [C17]	Q8R081	Heterogeneous nuclear ribonucleoprotein L	2187.96853	light	23.9703211179606
f11	20171221_Baeza_DevAtlas_Liver_1-1	Liver	1-1	1	1	11	0.809226271958594	HPFVQEK	""	Q9QYB8	Beta-adducin	884.46248	light	22.9654123799704
f11	20171221_Baeza_DevAtlas_Liver_1-1	Liver	1-1	1	1	11	0.809226271958594	HPFPGPGLAIR	""	Q3THK7	GMP synthase [glutamine-hydrolyzing]	1161.65274	light	25.7589235201372
f11	20171221_Baeza_DevAtlas_Liver_1-1	Liver	1-1	1	1	11	0.809226271958594	QPAIMPGQSYGLEDGSCSYKDFSESR	1xCarbamidomethyl [C17]	Q8R081	Heterogeneous nuclear ribonucleoprotein L	2909.27165	light	23.3326833249752
f11	20171221_Baeza_DevAtlas_Liver_1-1	Liver	1-1	1	1	11	0.809226271958594	HPFLTALK	""	P31750; Q60823	RAC-alpha serine/threonine-protein kinase;RAC-beta serine/threonine-protein kinase	926.54581	light	22.2798545361484
f11	20171221_Baeza_DevAtlas_Liver_1-1	Liver	1-1	1	1	11	0.809226271958594	HPFILMYEER	""	P47809	Dual specificity mitogen-activated protein kinase kinase 4	1334.65617	light	24.3419431220388
f11	20171221_Baeza_DevAtlas_Liver_1-1	Liver	1-1	1	1	11	0.809226271958594	QPAPFSDEIEVDFSKPYVR	""	P49586	choline-phosphate cytidylyltransferase A	2224.09207	light	22.2858147771164
f11	20171221_Baeza_DevAtlas_Liver_1-1	Liver	1-1	1	1	11	0.809226271958594	HPFAQAVGR	""	""	""	982.52172	light
f11	20171221_Baeza_DevAtlas_Liver_1-1	Liver	1-1	1	1	11	0.809226271958594	HPEVDVLINFASLR	""	Q91V92	ATP-citrate synthase	1609.86967	light	21.108806620311
f11	20171221_Baeza_DevAtlas_Liver_1-1	Liver	1-1	1	1	11	0.809226271958594	QNLLSQSHAYQQFLR	""	Q62261-1	"Spectrin beta chain	non-erythrocytic 1"	1832.94021	light
f11	20171221_Baeza_DevAtlas_Liver_1-1	Liver	1-1	1	1	11	0.809226271958594	HPESNTAGMDIFAK	""	Q9QYB1	Chloride intracellular channel protein 4	1517.7053	light	24.0702311525094
f11	20171221_Baeza_DevAtlas_Liver_1-1	Liver	1-1	1	1	11	0.809226271958594	QPDSGISSIR	1xGln->pyro-Glu [N-Term]	Q91YQ5	Dolichyl-diphosphooligosaccharide--protein glycosyltransferase subunit 1	1042.51636	light	24.3546420449095
f11	20171221_Baeza_DevAtlas_Liver_1-1	Liver	1-1	1	1	11	0.809226271958594	HPELFEALGIAQPK	""	P62196	26S proteasome regulatory subunit 8	1549.8373	light
f11	20171221_Baeza_DevAtlas_Liver_1-1	Liver	1-1	1	1	11	0.809226271958594	HPELADK	""	P63325	40S ribosomal protein S10	809.41519	light	26.0420337132052
f11	20171221_Baeza_DevAtlas_Liver_1-1	Liver	1-1	1	1	11	0.809226271958594	QPDSGISSIR	""	Q91YQ5	Dolichyl-diphosphooligosaccharide--protein glycosyltransferase subunit 1	1059.54291	light
f11	20171221_Baeza_DevAtlas_Liver_1-1	Liver	1-1	1	1	11	0.809226271958594	HPEELSLLR	""	Q8K1B8	Fermitin family homolog 3	1093.60003	light	25.2634004173078
f11	20171221_Baeza_DevAtlas_Liver_1-1	Liver	1-1	1	1	11	0.809226271958594	QPEDDLFDR	""	Q04750	DNA topoisomerase 1	1134.50619	light	23.1681240985526
f11	20171221_Baeza_DevAtlas_Liver_1-1	Liver	1-1	1	1	11	0.809226271958594	QPEECNLNLPVWDPR	1xCarbamidomethyl [C5]	Q61183-1	Poly(A) polymerase alpha	1866.88031	light
f11	20171221_Baeza_DevAtlas_Liver_1-1	Liver	1-1	1	1	11	0.809226271958594	HPDYAILAAR	""	P07742	Ribonucleoside-diphosphate reductase large subunit	1126.60037	light	25.3013510833876
f11	20171221_Baeza_DevAtlas_Liver_1-1	Liver	1-1	1	1	11	0.809226271958594	HPDVAATR	""	Q61301	Catenin alpha-2	866.44789	light	17.445237682642
f11	20171221_Baeza_DevAtlas_Liver_1-1	Liver	1-1	1	1	11	0.809226271958594	HPDSSVNFAEFSK	""	P30681	High mobility group protein B2	1464.67538	light	32.5221005300655
f11	20171221_Baeza_DevAtlas_Liver_1-1	Liver	1-1	1	1	11	0.809226271958594	HPDSHQLFIGNLPHEVDKSELKDFFQNFGNVVELR	""	P97855	Ras GTPase-activating protein-binding protein 1	4106.05189	light	24.5312272665763
f11	20171221_Baeza_DevAtlas_Liver_1-1	Liver	1-1	1	1	11	0.809226271958594	HPDSHQLFIGNLPHEVDKSELK	""	P97855	Ras GTPase-activating protein-binding protein 1	2540.28921	light	21.5755772150552
f11	20171221_Baeza_DevAtlas_Liver_1-1	Liver	1-1	1	1	11	0.809226271958594	HPEQLITGK	""	P68369; P05213; P68373; P68368	tubulin alpha-1A chain;Tubulin alpha-1B chain;Tubulin alpha-1C chain;Tubulin alpha-4A chain	1022.56292	light
f11	20171221_Baeza_DevAtlas_Liver_1-1	Liver	1-1	1	1	11	0.809226271958594	QISSFMSEISDEFK	""	Q9QZE5	Coatomer subunit gamma-1	1647.75706	light	21.9899362424448
f11	20171221_Baeza_DevAtlas_Liver_1-1	Liver	1-1	1	1	11	0.809226271958594	QLSQSLLPAIVELAEDAKWR	""	Q76MZ3; Q7TNP2	serine/threonine-protein phosphatase 2A 65 kDa regulatory subunit A alpha isoform;Serine/threonine-protein phosphatase 2A 65 kDa regulatory subunit A beta isoform	2267.23941	light
f11	20171221_Baeza_DevAtlas_Liver_1-1	Liver	1-1	1	1	11	0.809226271958594	QLSQSLLPAIVELAEDAK	""	Q76MZ3; Q7TNP2	serine/threonine-protein phosphatase 2A 65 kDa regulatory subunit A alpha isoform;Serine/threonine-protein phosphatase 2A 65 kDa regulatory subunit A beta isoform	1925.05898	light	25.5162627038089
f11	20171221_Baeza_DevAtlas_Liver_1-1	Liver	1-1	1	1	11	0.809226271958594	KATGPPVSELITK	""	P43276	Histone H1.5	1340.77839	light	29.2803811132151
f11	20171221_Baeza_DevAtlas_Liver_1-1	Liver	1-1	1	1	11	0.809226271958594	QLICDPSYVK	1xCarbamidomethyl [C4]	Q61598	Rab GDP dissociation inhibitor beta	1222.61364	light	25.4627359024099
f11	20171221_Baeza_DevAtlas_Liver_1-1	Liver	1-1	1	1	11	0.809226271958594	KATGAATPK	""	P15864; P43277	Histone H1.2;Histone H1.3	844.48869	light	22.7714579912159
f11	20171221_Baeza_DevAtlas_Liver_1-1	Liver	1-1	1	1	11	0.809226271958594	QLICDPSYVKDR	1xCarbamidomethyl [C4]; 1xGln->pyro-Glu [N-Term]	Q61598	Rab GDP dissociation inhibitor beta	1476.71514	light	21.3529355585331
f11	20171221_Baeza_DevAtlas_Liver_1-1	Liver	1-1	1	1	11	0.809226271958594	KATDAEADVASLNR	""	P58774; P58771-2; P58771-1	Tropomyosin beta chain;Isoform 2 of Tropomyosin alpha-1 chain;Tropomyosin alpha-1 chain	1460.73396	light	21.040260118147
f11	20171221_Baeza_DevAtlas_Liver_1-1	Liver	1-1	1	1	11	0.809226271958594	QLICDPSYVKDR	1xCarbamidomethyl [C4]	Q61598	Rab GDP dissociation inhibitor beta	1493.74169	light	22.0624498662433
f11	20171221_Baeza_DevAtlas_Liver_1-1	Liver	1-1	1	1	11	0.809226271958594	KASVVTLPVYLNFTR	""	Q9JHU4	Cytoplasmic dynein 1 heavy chain 1	1707.97922	light	20.5693771348132
f11	20171221_Baeza_DevAtlas_Liver_1-1	Liver	1-1	1	1	11	0.809226271958594	QLLCGAAIGTHEDDKYR	1xCarbamidomethyl [C4]	P24547	inosine-5'-monophosphate dehydrogenase 2	1946.93889	light	22.8576297756672
f11	20171221_Baeza_DevAtlas_Liver_1-1	Liver	1-1	1	1	11	0.809226271958594	QILDEAGK	""	Q64727	Vinculin	873.46762	light	24.1845667813117
f11	20171221_Baeza_DevAtlas_Liver_1-1	Liver	1-1	1	1	11	0.809226271958594	QLLDFSQK	""	Q6P5F9	Exportin-1	978.52547	light	24.8527442736122
f11	20171221_Baeza_DevAtlas_Liver_1-1	Liver	1-1	1	1	11	0.809226271958594	QILDWHFANLEFANATPLSTLSLK	""	Q6ZQ88	Lysine-specific histone demethylase 1A	2729.42973	light	22.597005457415
f11	20171221_Baeza_DevAtlas_Liver_1-1	Liver	1-1	1	1	11	0.809226271958594	KASGPPVSELITK	""	P15864; P43277	Histone H1.2;Histone H1.3	1326.76274	light
f11	20171221_Baeza_DevAtlas_Liver_1-1	Liver	1-1	1	1	11	0.809226271958594	QILEDAAALIIHHVK	1xGln->pyro-Glu [N-Term]	Q60520-1	Isoform 2 of Paired amphipathic helix protein Sin3a	1653.93227	light	21.3415171944792
f11	20171221_Baeza_DevAtlas_Liver_1-1	Liver	1-1	1	1	11	0.809226271958594	QILEDAAALIIHHVK	""	Q60520-1	Isoform 2 of Paired amphipathic helix protein Sin3a	1670.95882	light	21.6869814374123
f11	20171221_Baeza_DevAtlas_Liver_1-1	Liver	1-1	1	1	11	0.809226271958594	QLLEELER	""	Q3UL36-1	Arginine and glutamate-rich protein 1	1029.5575	light	23.4969056954572
f11	20171221_Baeza_DevAtlas_Liver_1-1	Liver	1-1	1	1	11	0.809226271958594	QILEENYGQKDPEK	""	Q920E5	Farnesyl pyrophosphate synthase	1690.82826	light	25.3966181314647
f11	20171221_Baeza_DevAtlas_Liver_1-1	Liver	1-1	1	1	11	0.809226271958594	QLIELDYLNPGSIR	""	Q9JJY4	Probable ATP-dependent RNA helicase DDX20	1630.8799	light	21.4680821878136
f11	20171221_Baeza_DevAtlas_Liver_1-1	Liver	1-1	1	1	11	0.809226271958594	KASAAQLR	""	P61082	NEDD8-conjugating enzyme Ubc12	844.49993	light	21.2798017234396
f11	20171221_Baeza_DevAtlas_Liver_1-1	Liver	1-1	1	1	11	0.809226271958594	QILELEER	1xGln->pyro-Glu [N-Term]	P46660	alpha-internexin	1012.53095	light
f11	20171221_Baeza_DevAtlas_Liver_1-1	Liver	1-1	1	1	11	0.809226271958594	QILELEER	""	P46660	alpha-internexin	1029.5575	light
f11	20171221_Baeza_DevAtlas_Liver_1-1	Liver	1-1	1	1	11	0.809226271958594	KAQQELEEQTRR	""	P26041	Moesin	1515.78739	light	22.2881723061626
f11	20171221_Baeza_DevAtlas_Liver_1-1	Liver	1-1	1	1	11	0.809226271958594	KAQQELEEQTR	""	P26041	Moesin	1359.68628	light	20.4474738705919
f11	20171221_Baeza_DevAtlas_Liver_1-1	Liver	1-1	1	1	11	0.809226271958594	KAQLVVIAHDVDPIELVVFLPALCR	1xCarbamidomethyl [C24]	P12970	60S ribosomal protein L7a	2815.59027	light	26.3821175712969
f11	20171221_Baeza_DevAtlas_Liver_1-1	Liver	1-1	1	1	11	0.809226271958594	KAQLNIGNVLPVGTMPEGTIVCCLEEKPGDR	2xCarbamidomethyl [C22; C23]	P62918	60S ribosomal protein L8	3395.71199	light	25.3721900786324
f11	20171221_Baeza_DevAtlas_Liver_1-1	Liver	1-1	1	1	11	0.809226271958594	QLLGEHLTAILQK	1xGln->pyro-Glu [N-Term]	Q3TCH7; A2A432-1	cullin-4A;Cullin-4B	1446.83149	light	23.5391049591912
f11	20171221_Baeza_DevAtlas_Liver_1-1	Liver	1-1	1	1	11	0.809226271958594	QLICDPSYIPDR	1xCarbamidomethyl [C4]	P50396	Rab GDP dissociation inhibitor alpha	1476.71514	light	23.1112923456969
f11	20171221_Baeza_DevAtlas_Liver_1-1	Liver	1-1	1	1	11	0.809226271958594	QLLGEHLTAILQK	""	Q3TCH7; A2A432-1	cullin-4A;Cullin-4B	1463.85804	light	23.8436455054017
f11	20171221_Baeza_DevAtlas_Liver_1-1	Liver	1-1	1	1	11	0.809226271958594	KATSLLTQSGLASSAPAK	""	Q8BVY0	Ribosomal L1 domain-containing protein 1	1730.96469	light	23.4484890260231
f11	20171221_Baeza_DevAtlas_Liver_1-1	Liver	1-1	1	1	11	0.809226271958594	QLIAQVMLYSQGFR	""	Q9JHU4	Cytoplasmic dynein 1 heavy chain 1	1653.87812	light	27.5538599899106
f11	20171221_Baeza_DevAtlas_Liver_1-1	Liver	1-1	1	1	11	0.809226271958594	KCEQVLIEK	1xCarbamidomethyl [C2]	Q9WTX6	Cullin-1	1146.61872	light	22.0764179897177
f11	20171221_Baeza_DevAtlas_Liver_1-1	Liver	1-1	1	1	11	0.809226271958594	QIGVEHVVVYVNK	""	Q8BFR5	"elongation factor Tu	mitochondrial"	1483.82674	light
f11	20171221_Baeza_DevAtlas_Liver_1-1	Liver	1-1	1	1	11	0.809226271958594	KCEPIIMTVPR	1xCarbamidomethyl [C2]	Q9WUM4	coronin-1C	1343.71739	light	20.5411548842034
f11	20171221_Baeza_DevAtlas_Liver_1-1	Liver	1-1	1	1	11	0.809226271958594	QLGVPLEPVNFPSHFLLR	1xGln->pyro-Glu [N-Term]	Q8VDH1-1	F-box only protein 21	2046.11711	light
f11	20171221_Baeza_DevAtlas_Liver_1-1	Liver	1-1	1	1	11	0.809226271958594	QLGVPLEPVNFPSHFLLR	""	Q8VDH1-1	F-box only protein 21	2063.14366	light
f11	20171221_Baeza_DevAtlas_Liver_1-1	Liver	1-1	1	1	11	0.809226271958594	QIGWFPANYVK	""	Q9Z0R4	Intersectin-1	1322.68918	light
f11	20171221_Baeza_DevAtlas_Liver_1-1	Liver	1-1	1	1	11	0.809226271958594	QLHDDYFYHDEL	1xGln->pyro-Glu [N-Term]	Q8BP92	Reticulocalbin-2	1577.65431	light
f11	20171221_Baeza_DevAtlas_Liver_1-1	Liver	1-1	1	1	11	0.809226271958594	QLHDDYFYHDEL	""	Q8BP92	Reticulocalbin-2	1594.68086	light
f11	20171221_Baeza_DevAtlas_Liver_1-1	Liver	1-1	1	1	11	0.809226271958594	QLHELAPSIFFYLVDAEQGR	""	Q8C7X2	ER membrane protein complex subunit 1	2333.19246	light	22.6482981092903
f11	20171221_Baeza_DevAtlas_Liver_1-1	Liver	1-1	1	1	11	0.809226271958594	QLHLNQLIR	1xGln->pyro-Glu [N-Term]	P97310	DNA replication licensing factor mcm2	1117.64765	light	24.7386026621638
f11	20171221_Baeza_DevAtlas_Liver_1-1	Liver	1-1	1	1	11	0.809226271958594	KAVVVCPK	1xCarbamidomethyl [C6]	Q8VEK3	Heterogeneous nuclear ribonucleoprotein U	900.53353	light	25.3969577423441
f11	20171221_Baeza_DevAtlas_Liver_1-1	Liver	1-1	1	1	11	0.809226271958594	QLHLNQLIR	""	P97310	DNA replication licensing factor mcm2	1134.6742	light	25.5106163556976
f11	20171221_Baeza_DevAtlas_Liver_1-1	Liver	1-1	1	1	11	0.809226271958594	QLHQSCQTDDGEDDLKK	1xCarbamidomethyl [C6]	P61202-1	COP9 signalosome complex subunit 2	2016.89272	light	21.4997640324215
f11	20171221_Baeza_DevAtlas_Liver_1-1	Liver	1-1	1	1	11	0.809226271958594	KAVLFCLSEDKK	1xCarbamidomethyl [C6]	P18760	Cofilin-1	1437.77701	light	26.3617349957375
f11	20171221_Baeza_DevAtlas_Liver_1-1	Liver	1-1	1	1	11	0.809226271958594	KAVLFCLSDDKR	1xCarbamidomethyl [C6]	P45591	Cofilin-2	1451.76751	light
f11	20171221_Baeza_DevAtlas_Liver_1-1	Liver	1-1	1	1	11	0.809226271958594	KAVIFCLSADKK	1xCarbamidomethyl [C6]	Q9R0P5	Destrin	1379.77153	light
f11	20171221_Baeza_DevAtlas_Liver_1-1	Liver	1-1	1	1	11	0.809226271958594	QLHSSVR	""	Q9JLQ2; Q68FF6	ARF GTPase-activating protein GIT2;ARF GTPase-activating protein GIT1	826.45298	light
f11	20171221_Baeza_DevAtlas_Liver_1-1	Liver	1-1	1	1	11	0.809226271958594	QLKPWCWYCNR	2xCarbamidomethyl [C6; C9]	Q9JMD0	BUB3-interacting and GLEBS motif-containing protein ZNF207	1610.7355	light
f11	20171221_Baeza_DevAtlas_Liver_1-1	Liver	1-1	1	1	11	0.809226271958594	KAVEAGLSVKPYIK	""	P28271	Cytoplasmic aconitate hydratase	1502.89409	light
f11	20171221_Baeza_DevAtlas_Liver_1-1	Liver	1-1	1	1	11	0.809226271958594	KAVDVFFPPEAQNDFPVAMQISEK	""	Q68FD5	Clathrin heavy chain 1	2707.34361	light	21.9007555373911
f11	20171221_Baeza_DevAtlas_Liver_1-1	Liver	1-1	1	1	11	0.809226271958594	KAVDEAADALLK	""	Q8CAQ8-1; Q8CAQ8-3	MICOS complex subunit Mic60;Isoform 3 of MICOS complex subunit Mic60	1243.68924	light	24.4754111651891
f11	20171221_Baeza_DevAtlas_Liver_1-1	Liver	1-1	1	1	11	0.809226271958594	QIKPYTLMSMVANLLYEK	""	Q9R1P1	proteasome subunit beta type-3	2142.13375	light
f11	20171221_Baeza_DevAtlas_Liver_1-1	Liver	1-1	1	1	11	0.809226271958594	QIKPYTLMSMVANLLYEKR	""	Q9R1P1	proteasome subunit beta type-3	2298.23486	light	18.4174184820592
f11	20171221_Baeza_DevAtlas_Liver_1-1	Liver	1-1	1	1	11	0.809226271958594	KAVAISLPK	""	P19324	Serpin H1	926.60333	light	24.3235740614556
f11	20171221_Baeza_DevAtlas_Liver_1-1	Liver	1-1	1	1	11	0.809226271958594	QLIAQVMLYSQGFR	1xGln->pyro-Glu [N-Term]	Q9JHU4	Cytoplasmic dynein 1 heavy chain 1	1636.85157	light
f11	20171221_Baeza_DevAtlas_Liver_1-1	Liver	1-1	1	1	11	0.809226271958594	QLICDPSYIPDR	1xCarbamidomethyl [C4]; 1xGln->pyro-Glu [N-Term]	P50396	Rab GDP dissociation inhibitor alpha	1459.68859	light
f11	20171221_Baeza_DevAtlas_Liver_1-1	Liver	1-1	1	1	11	0.809226271958594	QIGVEHVVVYVNK	1xGln->pyro-Glu [N-Term]	Q8BFR5	"elongation factor Tu	mitochondrial"	1466.80019	light
f11	20171221_Baeza_DevAtlas_Liver_1-1	Liver	1-1	1	1	11	0.809226271958594	QIIGRPVVVK	""	P62313	U6 snRNA-associated Sm-like protein LSm6	1108.72009	light	23.9825393928773
f11	20171221_Baeza_DevAtlas_Liver_1-1	Liver	1-1	1	1	11	0.809226271958594	KAQCPIVER	1xCarbamidomethyl [C4]	P97461	40S ribosomal protein S5	1100.58809	light	24.5296178825224
f11	20171221_Baeza_DevAtlas_Liver_1-1	Liver	1-1	1	1	11	0.809226271958594	KALAAAGYDVEK	2xLabel:13C(6)15N(2) [K1; K12]	P43274; P15864; P43277	Histone H1.4;Histone H1.2;Histone H1.3	1251.69143	light
f11	20171221_Baeza_DevAtlas_Liver_1-1	Liver	1-1	1	1	11	0.809226271958594	QLLLSFKPVMQK	""	Q62448	Eukaryotic translation initiation factor 4 gamma 2	1431.83922	light	20.9398364522063
f11	20171221_Baeza_DevAtlas_Liver_1-1	Liver	1-1	1	1	11	0.809226271958594	KALAAAGYDVEK	""	P43274; P15864; P43277	Histone H1.4;Histone H1.2;Histone H1.3	1235.66303	light	27.2941850346162
f11	20171221_Baeza_DevAtlas_Liver_1-1	Liver	1-1	1	1	11	0.809226271958594	KAHQLWLSVEALK	""	Q8CAQ8-1; Q8CAQ8-3	MICOS complex subunit Mic60;Isoform 3 of MICOS complex subunit Mic60	1522.87402	light	22.4627091966436
f11	20171221_Baeza_DevAtlas_Liver_1-1	Liver	1-1	1	1	11	0.809226271958594	KAHLTNQYMQR	""	""	""	1389.70558	light	23.7305464642845
f11	20171221_Baeza_DevAtlas_Liver_1-1	Liver	1-1	1	1	11	0.809226271958594	KAHLGTALK	""	P62267	40S ribosomal protein S23	938.57818	light	22.9127271182121
f11	20171221_Baeza_DevAtlas_Liver_1-1	Liver	1-1	1	1	11	0.809226271958594	QLLLTADDR	1xGln->pyro-Glu [N-Term]	P05064	fructose-bisphosphate aldolase A	1027.54185	light	25.0877227746677
f11	20171221_Baeza_DevAtlas_Liver_1-1	Liver	1-1	1	1	11	0.809226271958594	QLLLTADDR	""	P05064	fructose-bisphosphate aldolase A	1044.5684	light	27.5369606118557
f11	20171221_Baeza_DevAtlas_Liver_1-1	Liver	1-1	1	1	11	0.809226271958594	KAHAAIR	""	P47962	60S ribosomal protein L5	766.46823	light	19.6517983236219
f11	20171221_Baeza_DevAtlas_Liver_1-1	Liver	1-1	1	1	11	0.809226271958594	QLLLTADDRVNPCIGGVILFHETLYQK	1xCarbamidomethyl [C13]; 1xGln->pyro-Glu [N-Term]	P05064	fructose-bisphosphate aldolase A	3096.61867	light	23.4031397433647
f11	20171221_Baeza_DevAtlas_Liver_1-1	Liver	1-1	1	1	11	0.809226271958594	KAGTQIENIDEDFRDGLK	""	P57780	Alpha-actinin-4	2049.02472	light	23.644088416455
f11	20171221_Baeza_DevAtlas_Liver_1-1	Liver	1-1	1	1	11	0.809226271958594	KAGNFYVPAEPK	""	P14148	60S ribosomal protein L7	1320.69466	light	26.9605504593402
f11	20171221_Baeza_DevAtlas_Liver_1-1	Liver	1-1	1	1	11	0.809226271958594	QLLLTADDRVNPCIGGVILFHETLYQK	1xCarbamidomethyl [C13]	P05064	fructose-bisphosphate aldolase A	3113.64522	light	24.6367260573576
f11	20171221_Baeza_DevAtlas_Liver_1-1	Liver	1-1	1	1	11	0.809226271958594	QLIIVHGPPEASQDLAECCR	2xCarbamidomethyl [C18; C19]	O35218	Cleavage and polyadenylation specificity factor subunit 2	2293.10636	light	21.13473009406
f11	20171221_Baeza_DevAtlas_Liver_1-1	Liver	1-1	1	1	11	0.809226271958594	QILLYSATFPLSVQK	1xGln->pyro-Glu [N-Term]	P54823	Probable ATP-dependent RNA helicase DDX6	1690.94143	light	24.016726179903
f11	20171221_Baeza_DevAtlas_Liver_1-1	Liver	1-1	1	1	11	0.809226271958594	QILLYSATFPLSVQK	""	P54823	Probable ATP-dependent RNA helicase DDX6	1707.96798	light	24.6283013517167
f11	20171221_Baeza_DevAtlas_Liver_1-1	Liver	1-1	1	1	11	0.809226271958594	QLIMANPQMQQLIQR	1xGln->pyro-Glu [N-Term]	Q8R317; Q9QZM0	Ubiquilin-1;Ubiquilin-2	1794.93532	light	21.2158749596623
f11	20171221_Baeza_DevAtlas_Liver_1-1	Liver	1-1	1	1	11	0.809226271958594	KAGAEVVK	""	Q91WQ3	"Tyrosine--tRNA ligase	cytoplasmic"	801.48288	light
f11	20171221_Baeza_DevAtlas_Liver_1-1	Liver	1-1	1	1	11	0.809226271958594	QLIMANPQMQQLIQR	""	Q8R317; Q9QZM0	Ubiquilin-1;Ubiquilin-2	1811.96187	light	20.5666231476403
f11	20171221_Baeza_DevAtlas_Liver_1-1	Liver	1-1	1	1	11	0.809226271958594	KAFSGYLGPDESK	""	Q9R0P3	S-formylglutathione hydrolase	1398.68997	light	24.2174218003313
f11	20171221_Baeza_DevAtlas_Liver_1-1	Liver	1-1	1	1	11	0.809226271958594	QLLNCLHVITMYNR	1xCarbamidomethyl [C5]; 1xGln->pyro-Glu [N-Term]	Q9ET01	"Glycogen phosphorylase	liver form"	1757.88256	light
f11	20171221_Baeza_DevAtlas_Liver_1-1	Liver	1-1	1	1	11	0.809226271958594	KAFLDFYHSFLEK	""	Q61210	Rho guanine nucleotide exchange factor 1	1644.84206	light	21.5736889032909
f11	20171221_Baeza_DevAtlas_Liver_1-1	Liver	1-1	1	1	11	0.809226271958594	QLLNCLHVITMYNR	1xCarbamidomethyl [C5]	Q9ET01	"Glycogen phosphorylase	liver form"	1774.90911	light
f11	20171221_Baeza_DevAtlas_Liver_1-1	Liver	1-1	1	1	11	0.809226271958594	KAFEEAEK	""	Q01853	Transitional endoplasmic reticulum ATPase	951.47819	light	23.6931651163077
f11	20171221_Baeza_DevAtlas_Liver_1-1	Liver	1-1	1	1	11	0.809226271958594	QLLPCEMACNEK	2xCarbamidomethyl [C5; C9]	Q99J77	sialic acid synthase	1492.65928	light	23.3875722097927
f11	20171221_Baeza_DevAtlas_Liver_1-1	Liver	1-1	1	1	11	0.809226271958594	KALAAGGYDVEK	""	P43276	Histone H1.5	1221.64738	light	24.3467628968091
f11	20171221_Baeza_DevAtlas_Liver_1-1	Liver	1-1	1	1	11	0.809226271958594	QILGVIDKK	1xGln->pyro-Glu [N-Term]	Q60865	Caprin-1	996.60881	light	25.1811390599143
f11	20171221_Baeza_DevAtlas_Liver_1-1	Liver	1-1	1	1	11	0.809226271958594	KALDIAENEMPGLMR	""	P50247	Adenosylhomocysteinase	1687.85059	light
f11	20171221_Baeza_DevAtlas_Liver_1-1	Liver	1-1	1	1	11	0.809226271958594	QLLLIAGLTR	""	Q8BGZ4	cell division cycle protein 23 homolog	1097.70411	light	22.7495101055028
f11	20171221_Baeza_DevAtlas_Liver_1-1	Liver	1-1	1	1	11	0.809226271958594	QILGVIDKK	""	Q60865	Caprin-1	1013.63536	light	24.3932006027024
f11	20171221_Baeza_DevAtlas_Liver_1-1	Liver	1-1	1	1	11	0.809226271958594	QLLHLAEEK	1xGln->pyro-Glu [N-Term]	Q8VDJ3	Vigilin	1063.57824	light	23.8196521914573
f11	20171221_Baeza_DevAtlas_Liver_1-1	Liver	1-1	1	1	11	0.809226271958594	KAPQLTSAELIDLTGK	1xLabel:13C(6)15N(2) [K]	P02772	Alpha-fetoprotein	1692.96218	light
f11	20171221_Baeza_DevAtlas_Liver_1-1	Liver	1-1	1	1	11	0.809226271958594	KAPQLTSAELIDLTGK	""	P02772	Alpha-fetoprotein	1684.94798	light
f11	20171221_Baeza_DevAtlas_Liver_1-1	Liver	1-1	1	1	11	0.809226271958594	KAPQHTAVGFK	""	P14685	26S proteasome non-ATPase regulatory subunit 3	1183.65822	light	22.8926606046665
f11	20171221_Baeza_DevAtlas_Liver_1-1	Liver	1-1	1	1	11	0.809226271958594	KAPPDGWELIEPTLDELDQK	""	Q6PGH1	Protein BUD31 homolog	2294.15507	light	23.5048919509365
f11	20171221_Baeza_DevAtlas_Liver_1-1	Liver	1-1	1	1	11	0.809226271958594	QLLHLAEEK	""	Q8VDJ3	Vigilin	1080.60479	light	23.4621923302261
f11	20171221_Baeza_DevAtlas_Liver_1-1	Liver	1-1	1	1	11	0.809226271958594	KAPIRPDIVNFVHTNLR	""	Q9D8E6	60S ribosomal protein L4	1990.13449	light	25.3611465074664
f11	20171221_Baeza_DevAtlas_Liver_1-1	Liver	1-1	1	1	11	0.809226271958594	KAPGFGGFGSSAVSGGSTAAMITETIIETDKPK	""	Q5XJY5	Coatomer subunit delta	3212.61437	light
f11	20171221_Baeza_DevAtlas_Liver_1-1	Liver	1-1	1	1	11	0.809226271958594	KAPEINR	""	""	""	827.47338	light	19.3673388925353
f11	20171221_Baeza_DevAtlas_Liver_1-1	Liver	1-1	1	1	11	0.809226271958594	KAPDFVFYAPR	""	P26043; P26041; P26040	radixin;Moesin;Ezrin	1310.68918	light	24.0894089382229
f11	20171221_Baeza_DevAtlas_Liver_1-1	Liver	1-1	1	1	11	0.809226271958594	KANYAVDAYFR	""	Q6PGB8; Q91ZW3	Probable global transcription activator SNF2L1;SWI/SNF-related matrix-associated actin-dependent regulator of chromatin subfamily A member 5	1317.65861	light
f11	20171221_Baeza_DevAtlas_Liver_1-1	Liver	1-1	1	1	11	0.809226271958594	KANPFGGASHAK	""	P62267	40S ribosomal protein S23	1184.61708	light	23.8381664605077
f11	20171221_Baeza_DevAtlas_Liver_1-1	Liver	1-1	1	1	11	0.809226271958594	KANLQIDQINTDLNLER	""	Q8VDD5	Myosin-9	1998.06144	light
f11	20171221_Baeza_DevAtlas_Liver_1-1	Liver	1-1	1	1	11	0.809226271958594	QLLHNFPPDQLTSSGAPFWSGPK	1xGln->pyro-Glu [N-Term]	Q02053	Ubiquitin-like modifier-activating enzyme 1	2507.23538	light	20.6892215236119
f11	20171221_Baeza_DevAtlas_Liver_1-1	Liver	1-1	1	1	11	0.809226271958594	KAMEAVAAQGK	""	Q9DBJ1	Phosphoglycerate mutase 1	1103.58775	light	22.959369582518
f11	20171221_Baeza_DevAtlas_Liver_1-1	Liver	1-1	1	1	11	0.809226271958594	QLLHNFPPDQLTSSGAPFWSGPK	""	Q02053	Ubiquitin-like modifier-activating enzyme 1	2524.26193	light	25.1131922730869
f11	20171221_Baeza_DevAtlas_Liver_1-1	Liver	1-1	1	1	11	0.809226271958594	QLLHSCTVIATNILLVDEIMR	1xCarbamidomethyl [C6]	P80317	T-complex protein 1 subunit zeta	2439.30981	light	23.9443201156264
f11	20171221_Baeza_DevAtlas_Liver_1-1	Liver	1-1	1	1	11	0.809226271958594	QLLIDPEDDVRDNILK	""	P15116	Cadherin-2	1896.00728	light
f11	20171221_Baeza_DevAtlas_Liver_1-1	Liver	1-1	1	1	11	0.809226271958594	QLLLDTTDKFR	""	""	""	1349.74234	light
f11	20171221_Baeza_DevAtlas_Liver_1-1	Liver	1-1	1	1	11	0.809226271958594	KALPPEKK	""	Q8VEK3	Heterogeneous nuclear ribonucleoprotein U	910.57203	light	18.92540403661
f11	20171221_Baeza_DevAtlas_Liver_1-1	Liver	1-1	1	1	11	0.809226271958594	KAIIIFVPVPQLK	""	P62082	40S ribosomal protein S7	1465.95048	light	25.4761690648764
f11	20171221_Baeza_DevAtlas_Liver_1-1	Liver	1-1	1	1	11	0.809226271958594	KAILCLLLGGVER	1xCarbamidomethyl [C5]	P25206	DNA replication licensing factor mcm3	1441.85593	light	21.2858882746014
f11	20171221_Baeza_DevAtlas_Liver_1-1	Liver	1-1	1	1	11	0.809226271958594	QILLGIQELLNEPNIQDPAQAEAYTIYCQNR	1xCarbamidomethyl [C28]	P63280	SUMO-conjugating enzyme ubc9	3615.81117	light	25.0739285791103
f11	20171221_Baeza_DevAtlas_Liver_1-1	Liver	1-1	1	1	11	0.809226271958594	QLLLIAGLTR	1xGln->pyro-Glu [N-Term]	Q8BGZ4	cell division cycle protein 23 homolog	1080.67756	light	21.9802372196134
f11	20171221_Baeza_DevAtlas_Liver_1-1	Liver	1-1	1	1	11	0.809226271958594	QILLPFR	""	Q60597	"2-oxoglutarate dehydrogenase	mitochondrial"	886.5509	light
f11	20171221_Baeza_DevAtlas_Liver_1-1	Liver	1-1	1	1	11	0.809226271958594	KCGETAFIAPQCEMIPIEWVCR	3xCarbamidomethyl [C2; C12; C21]	Q9DCL9	multifunctional protein ADE2	2695.24993	light	21.5758441184461
f11	20171221_Baeza_DevAtlas_Liver_1-1	Liver	1-1	1	1	11	0.809226271958594	KCGHTNNLRPK	1xCarbamidomethyl [C2]	P62984	Ubiquitin-60S ribosomal protein L40	1324.69026	light	19.1481050736427
f11	20171221_Baeza_DevAtlas_Liver_1-1	Liver	1-1	1	1	11	0.809226271958594	KCLEELQK	1xCarbamidomethyl [C2]	Q9R1P3	proteasome subunit beta type-2	1047.55031	light	23.2497276095191
f11	20171221_Baeza_DevAtlas_Liver_1-1	Liver	1-1	1	1	11	0.809226271958594	KDVYVQLYLQHLTAR	""	Q61029; Q61033-1; Q61029-3; Q61029-2	"Lamina-associated polypeptide 2	isoforms beta/delta/epsilon/gamma;Lamina-associated polypeptide 2	isoforms alpha/zeta;Isoform Epsilon of Lamina-associated polypeptide 2	isoforms beta/delta/epsilon/gamma;Isoform Delta of Lamina-associated polypeptide 2
f11	20171221_Baeza_DevAtlas_Liver_1-1	Liver	1-1	1	1	11	0.809226271958594	QIFETIYYGALEASCELAK	1xCarbamidomethyl [C15]	P07742	Ribonucleoside-diphosphate reductase large subunit	2206.07365	light	26.96218887653
f11	20171221_Baeza_DevAtlas_Liver_1-1	Liver	1-1	1	1	11	0.809226271958594	QLFHPEQLITGK	1xGln->pyro-Glu [N-Term]	P68369; P05213; P68373; P68368	tubulin alpha-1A chain;Tubulin alpha-1B chain;Tubulin alpha-1C chain;Tubulin alpha-4A chain	1393.74743	light	28.737475145734
f11	20171221_Baeza_DevAtlas_Liver_1-1	Liver	1-1	1	1	11	0.809226271958594	QLFHPEQLITGK	""	P68369; P05213; P68373; P68368	tubulin alpha-1A chain;Tubulin alpha-1B chain;Tubulin alpha-1C chain;Tubulin alpha-4A chain	1410.77398	light	29.5487365547789
f11	20171221_Baeza_DevAtlas_Liver_1-1	Liver	1-1	1	1	11	0.809226271958594	QLFHPEQLITGKEDAANNYAR	1xGln->pyro-Glu [N-Term]	P68369; P05213; P68373; P68368	tubulin alpha-1A chain;Tubulin alpha-1B chain;Tubulin alpha-1C chain;Tubulin alpha-4A chain	2398.1786	light	26.1292957534325
f11	20171221_Baeza_DevAtlas_Liver_1-1	Liver	1-1	1	1	11	0.809226271958594	QLFHPEQLITGKEDAANNYAR	""	P68369; P05213; P68373; P68368	tubulin alpha-1A chain;Tubulin alpha-1B chain;Tubulin alpha-1C chain;Tubulin alpha-4A chain	2415.20515	light	27.1917956313326
f11	20171221_Baeza_DevAtlas_Liver_1-1	Liver	1-1	1	1	11	0.809226271958594	QLFHPEQLITGKEDAANNYARG	1xGln->pyro-Glu [N-Term]	P68369; P05213; P68373; P68368	tubulin alpha-1A chain;Tubulin alpha-1B chain;Tubulin alpha-1C chain;Tubulin alpha-4A chain	2455.20006	light	22.9451815225937
f11	20171221_Baeza_DevAtlas_Liver_1-1	Liver	1-1	1	1	11	0.809226271958594	KDQVEYLVQQNVIPPFCNLLSVK	1xCarbamidomethyl [C17]	O35344	Importin subunit alpha-4	2731.44875	light	23.2396247488969
f11	20171221_Baeza_DevAtlas_Liver_1-1	Liver	1-1	1	1	11	0.809226271958594	QLFHPEQLITGKEDAANNYARG	""	P68369; P05213; P68373; P68368	tubulin alpha-1A chain;Tubulin alpha-1B chain;Tubulin alpha-1C chain;Tubulin alpha-4A chain	2472.22661	light	22.9020297535543
f11	20171221_Baeza_DevAtlas_Liver_1-1	Liver	1-1	1	1	11	0.809226271958594	KDQVAYLIQQNVIPPFCNLLTVK	1xCarbamidomethyl [C17]	O35343	Importin subunit alpha-3	2701.47457	light	22.4452888392881
f11	20171221_Baeza_DevAtlas_Liver_1-1	Liver	1-1	1	1	11	0.809226271958594	KDQNPAECK	""	P28656	Nucleosome assembly protein 1-like 1	1032.47787	light	23.0395765743015
f11	20171221_Baeza_DevAtlas_Liver_1-1	Liver	1-1	1	1	11	0.809226271958594	QIFLGGVDK	""	P51881	ADP/ATP translocase 2	976.54621	light	25.3989180957543
f11	20171221_Baeza_DevAtlas_Liver_1-1	Liver	1-1	1	1	11	0.809226271958594	QIFLGGVDKR	1xGln->pyro-Glu [N-Term]	P51881	ADP/ATP translocase 2	1115.62077	light	27.0301584146163
f11	20171221_Baeza_DevAtlas_Liver_1-1	Liver	1-1	1	1	11	0.809226271958594	KDPVNETLYPEHYR	""	P13864	DNA (cytosine-5)-methyltransferase 1	1760.86022	light	21.2859518941611
f11	20171221_Baeza_DevAtlas_Liver_1-1	Liver	1-1	1	1	11	0.809226271958594	QIFLGGVDKR	""	P51881	ADP/ATP translocase 2	1132.64732	light	27.2033522134123
f11	20171221_Baeza_DevAtlas_Liver_1-1	Liver	1-1	1	1	11	0.809226271958594	QLFLGGVDR	1xGln->pyro-Glu [N-Term]	""	""	987.52581	light
f11	20171221_Baeza_DevAtlas_Liver_1-1	Liver	1-1	1	1	11	0.809226271958594	QLFLGGVDR	""	""	""	1004.55236	light	26.436890817824
f11	20171221_Baeza_DevAtlas_Liver_1-1	Liver	1-1	1	1	11	0.809226271958594	QIFILLFQR	""	Q9ERK4	Exportin-2	1177.70919	light	23.2566616368746
f11	20171221_Baeza_DevAtlas_Liver_1-1	Liver	1-1	1	1	11	0.809226271958594	KDPNAPK	""	Q08943; P63158; O54879; P30681	FACT complex subunit SSRP1;High mobility group protein B1;High mobility group protein B3;High mobility group protein B2	769.42028	light	22.9976061071449
f11	20171221_Baeza_DevAtlas_Liver_1-1	Liver	1-1	1	1	11	0.809226271958594	QLFLITNSPFSFVDK	""	""	""	1755.9316	light	23.1682564931983
f11	20171221_Baeza_DevAtlas_Liver_1-1	Liver	1-1	1	1	11	0.809226271958594	KDPEQEVEK	""	Q99MR6-1	serrate RNA effector molecule homolog	1101.54224	light
f11	20171221_Baeza_DevAtlas_Liver_1-1	Liver	1-1	1	1	11	0.809226271958594	QIFIPILQGLALAAK	""	Q9ES00	Ubiquitin conjugation factor E4 B	1595.98833	light	22.0283003772922
f11	20171221_Baeza_DevAtlas_Liver_1-1	Liver	1-1	1	1	11	0.809226271958594	KDPELWGSVLLESNPYR	""	Q68FD5	Clathrin heavy chain 1	2003.02327	light	23.7232412806965
f11	20171221_Baeza_DevAtlas_Liver_1-1	Liver	1-1	1	1	11	0.809226271958594	QLFLQTYAR	1xGln->pyro-Glu [N-Term]	Q8CIE6	coatomer subunit alpha	1122.59422	light	21.5504396164365
f11	20171221_Baeza_DevAtlas_Liver_1-1	Liver	1-1	1	1	11	0.809226271958594	QLFLQTYAR	""	Q8CIE6	coatomer subunit alpha	1139.62077	light
f11	20171221_Baeza_DevAtlas_Liver_1-1	Liver	1-1	1	1	11	0.809226271958594	KDWYDVK	""	P97351	40S ribosomal protein S3a	953.47271	light	25.4623750832
f11	20171221_Baeza_DevAtlas_Liver_1-1	Liver	1-1	1	1	11	0.809226271958594	KDLYANTVLSGGTTMYPGIADR	1xOxidation [M15]	P60710; P63260	"Actin	cytoplasmic 1;Actin	cytoplasmic 2"	2359.15984
f11	20171221_Baeza_DevAtlas_Liver_1-1	Liver	1-1	1	1	11	0.809226271958594	KDYEEIGPSICR	1xCarbamidomethyl [C11]	Q99JY9	actin-related protein 3	1466.6944	light	23.067807582468
f11	20171221_Baeza_DevAtlas_Liver_1-1	Liver	1-1	1	1	11	0.809226271958594	KEAAENSLVAYK	""	P62259	14-3-3 protein epsilon	1322.69506	light	21.5823047566912
f11	20171221_Baeza_DevAtlas_Liver_1-1	Liver	1-1	1	1	11	0.809226271958594	KEEAYELVR	""	Q80UM3	"N-alpha-acetyltransferase 15	NatA auxiliary subunit"	1136.59461	light
f11	20171221_Baeza_DevAtlas_Liver_1-1	Liver	1-1	1	1	11	0.809226271958594	KEDQGIYTCVATNILGK	1xCarbamidomethyl [C9]	Q810U3	Neurofascin	1909.96879	light
f11	20171221_Baeza_DevAtlas_Liver_1-1	Liver	1-1	1	1	11	0.809226271958594	KEDMTYAVR	""	Q6PDM2	Serine/arginine-rich splicing factor 1	1112.54047	light
f11	20171221_Baeza_DevAtlas_Liver_1-1	Liver	1-1	1	1	11	0.809226271958594	KEDLYLKPIQR	""	P58252	Elongation factor 2	1402.80528	light	27.198936418898
f11	20171221_Baeza_DevAtlas_Liver_1-1	Liver	1-1	1	1	11	0.809226271958594	KEDLVFIFWAPESAPLK	""	P45591	Cofilin-2	1990.06843	light
f11	20171221_Baeza_DevAtlas_Liver_1-1	Liver	1-1	1	1	11	0.809226271958594	QLFCWIDK	1xCarbamidomethyl [C4]; 1xGln->pyro-Glu [N-Term]	P53811	Phosphatidylinositol transfer protein beta isoform	1092.51828	light	21.8150851383299
f11	20171221_Baeza_DevAtlas_Liver_1-1	Liver	1-1	1	1	11	0.809226271958594	QLFCWIDK	1xCarbamidomethyl [C4]	P53811	Phosphatidylinositol transfer protein beta isoform	1109.54483	light	22.8183192924288
f11	20171221_Baeza_DevAtlas_Liver_1-1	Liver	1-1	1	1	11	0.809226271958594	KEDLVFIFWAPENAPLK	""	P18760	Cofilin-1	2017.07932	light	28.2663663593995
f11	20171221_Baeza_DevAtlas_Liver_1-1	Liver	1-1	1	1	11	0.809226271958594	KEDISGIASCVFTR	1xCarbamidomethyl [C10]	Q80Y17	Lethal(2) giant larvae protein homolog 1	1582.78937	light
f11	20171221_Baeza_DevAtlas_Liver_1-1	Liver	1-1	1	1	11	0.809226271958594	QIFDEYENETFLCHR	1xCarbamidomethyl [C13]; 1xGln->pyro-Glu [N-Term]	Q6PEB6	MOB-like protein phocein	1983.85415	light
f11	20171221_Baeza_DevAtlas_Liver_1-1	Liver	1-1	1	1	11	0.809226271958594	KEDLISAFGTDDQTEICK	1xCarbamidomethyl [C17]	P70122	Ribosome maturation protein SBDS	2069.96958	light
f11	20171221_Baeza_DevAtlas_Liver_1-1	Liver	1-1	1	1	11	0.809226271958594	QIFDEYENETFLCHR	1xCarbamidomethyl [C13]	Q6PEB6	MOB-like protein phocein	2000.8807	light	22.3618474184136
f11	20171221_Baeza_DevAtlas_Liver_1-1	Liver	1-1	1	1	11	0.809226271958594	KEDKTPIK	""	""	""	958.55677	light
f11	20171221_Baeza_DevAtlas_Liver_1-1	Liver	1-1	1	1	11	0.809226271958594	KEDGTFYEFGDDIPEAPER	""	Q8BP47	"Asparagine--tRNA ligase	cytoplasmic"	2214.98258	light
f11	20171221_Baeza_DevAtlas_Liver_1-1	Liver	1-1	1	1	11	0.809226271958594	QLFEELRR	1xGln->pyro-Glu [N-Term]	P52480; P53657-1	Pyruvate kinase PKM;Pyruvate kinase PKLR	1073.57382	light	26.2004797400362
f11	20171221_Baeza_DevAtlas_Liver_1-1	Liver	1-1	1	1	11	0.809226271958594	KEDALLYQSK	""	O08579	Emerin	1194.63648	light
f11	20171221_Baeza_DevAtlas_Liver_1-1	Liver	1-1	1	1	11	0.809226271958594	KECENCDCLQGFQLTHSLGGGTGSGMGTLLISK	3xCarbamidomethyl [C3; C6; C8]	Q9ERD7	tubulin beta-3 chain	3555.63348	light
f11	20171221_Baeza_DevAtlas_Liver_1-1	Liver	1-1	1	1	11	0.809226271958594	KECENCDCLQGFQLTH	3xCarbamidomethyl [C3; C6; C8]	Q9ERD7	tubulin beta-3 chain	2038.84156	light
f11	20171221_Baeza_DevAtlas_Liver_1-1	Liver	1-1	1	1	11	0.809226271958594	QLFEELRR	""	P52480; P53657-1	Pyruvate kinase PKM;Pyruvate kinase PKLR	1090.60037	light	24.4423172323896
f11	20171221_Baeza_DevAtlas_Liver_1-1	Liver	1-1	1	1	11	0.809226271958594	KEAPPMEKPEVVK	""	P62843	40S ribosomal protein S15	1481.80323	light	23.8691787808548
f11	20171221_Baeza_DevAtlas_Liver_1-1	Liver	1-1	1	1	11	0.809226271958594	KEAPAPPKAEAK	""	P62751	60S ribosomal protein L23a	1236.69466	light	21.6842535865669
f11	20171221_Baeza_DevAtlas_Liver_1-1	Liver	1-1	1	1	11	0.809226271958594	KEAPAPPK	""	P62751	60S ribosomal protein L23a	837.48288	light	22.492274690321
f11	20171221_Baeza_DevAtlas_Liver_1-1	Liver	1-1	1	1	11	0.809226271958594	KEAESSPFVER	""	P08113	Endoplasmin	1278.63246	light	24.6401984251569
f11	20171221_Baeza_DevAtlas_Liver_1-1	Liver	1-1	1	1	11	0.809226271958594	KEAESCDCLQGFQLTHSLGGGTGSGMGTLLISK	2xCarbamidomethyl [C6; C8]	Q9D6F9; P99024; P68372	Tubulin beta-4A chain;tubulin beta-5 chain;Tubulin beta-4B chain	3439.62905	light	24.3704707776158
f11	20171221_Baeza_DevAtlas_Liver_1-1	Liver	1-1	1	1	11	0.809226271958594	KEAESCDCLQGFQLTH	2xCarbamidomethyl [C6; C8]	Q9D6F9; P99024; P68372	Tubulin beta-4A chain;tubulin beta-5 chain;Tubulin beta-4B chain	1922.83712	light
f11	20171221_Baeza_DevAtlas_Liver_1-1	Liver	1-1	1	1	11	0.809226271958594	QLFEEQAK	""	Q99MN1	Lysine--tRNA ligase	992.50474	light	25.0838968997369
f11	20171221_Baeza_DevAtlas_Liver_1-1	Liver	1-1	1	1	11	0.809226271958594	KDLYANTVLSGGTTMYPGIADR	""	P60710; P63260	"Actin	cytoplasmic 1;Actin	cytoplasmic 2"	2343.16492
f11	20171221_Baeza_DevAtlas_Liver_1-1	Liver	1-1	1	1	11	0.809226271958594	QIFNGTFVK	""	P14148	60S ribosomal protein L7	1053.57276	light	26.446543243538
f11	20171221_Baeza_DevAtlas_Liver_1-1	Liver	1-1	1	1	11	0.809226271958594	KDLYANNVLSGGTTMYPGIADR	""	P68033	"Actin	alpha cardiac muscle 1"	2356.16017	light
f11	20171221_Baeza_DevAtlas_Liver_1-1	Liver	1-1	1	1	11	0.809226271958594	KDEEVLK	""	Q9Z1N5	spliceosome RNA helicase DDX39B	860.47237	light	20.6151048903301
f11	20171221_Baeza_DevAtlas_Liver_1-1	Liver	1-1	1	1	11	0.809226271958594	QLGIIPLLDPEDVFTENPDEK	""	P15508	"Spectrin beta chain	erythrocytic"	2382.2075	light
f11	20171221_Baeza_DevAtlas_Liver_1-1	Liver	1-1	1	1	11	0.809226271958594	QLGLQAFLQNLVAHK	""	Q8C080	Sorting nexin-16	1679.95915	light
f11	20171221_Baeza_DevAtlas_Liver_1-1	Liver	1-1	1	1	11	0.809226271958594	QLGLVVCR	1xCarbamidomethyl [C7]	Q9CQQ8	U6 snRNA-associated Sm-like protein LSm7	944.5346	light	25.2603964187089
f11	20171221_Baeza_DevAtlas_Liver_1-1	Liver	1-1	1	1	11	0.809226271958594	KDDTDDEIAK	""	P35564	Calnexin	1149.52699	light	22.7835155524074
f11	20171221_Baeza_DevAtlas_Liver_1-1	Liver	1-1	1	1	11	0.809226271958594	KDDPVTNLNNAFEVAEK	""	P57780	Alpha-actinin-4	1903.9396	light	24.8807922388259
f11	20171221_Baeza_DevAtlas_Liver_1-1	Liver	1-1	1	1	11	0.809226271958594	KDDEVQVVR	""	P61255	60S ribosomal protein L26	1087.57421	light	25.9257416523726
f11	20171221_Baeza_DevAtlas_Liver_1-1	Liver	1-1	1	1	11	0.809226271958594	KDDESNLVEEK	""	O88447	Kinesin light chain 1	1305.61687	light	18.9580426135627
f11	20171221_Baeza_DevAtlas_Liver_1-1	Liver	1-1	1	1	11	0.809226271958594	KDDEENYLDLFSHK	""	Q60749	"KH domain-containing	RNA-binding	signal transduction-associated protein 1"	1752.80752
f11	20171221_Baeza_DevAtlas_Liver_1-1	Liver	1-1	1	1	11	0.809226271958594	KDCEVVMMIGLPGAGK	1xCarbamidomethyl [C3]	Q8VEK3	Heterogeneous nuclear ribonucleoprotein U	1704.84814	light	24.2607469654538
f11	20171221_Baeza_DevAtlas_Liver_1-1	Liver	1-1	1	1	11	0.809226271958594	KDAQELSQNTCIK	1xCarbamidomethyl [C11]	Q9JIK5	Nucleolar RNA helicase 2	1534.75298	light	23.793961091143
f11	20171221_Baeza_DevAtlas_Liver_1-1	Liver	1-1	1	1	11	0.809226271958594	QIGNVAALPGIVHR	1xGln->pyro-Glu [N-Term]	Q99LF4	tRNA-splicing ligase RtcB homolog	1427.81176	light	23.012046652004
f11	20171221_Baeza_DevAtlas_Liver_1-1	Liver	1-1	1	1	11	0.809226271958594	KDAHSTLLSK	""	O55125	Protein NipSnap homolog 1	1099.6106	light	23.8173519531562
f11	20171221_Baeza_DevAtlas_Liver_1-1	Liver	1-1	1	1	11	0.809226271958594	KDAHSNLLAK	""	O55126	Protein NipSnap homolog 2	1096.61093	light	18.5077682718045
f11	20171221_Baeza_DevAtlas_Liver_1-1	Liver	1-1	1	1	11	0.809226271958594	KDAFADAVQR	""	Q3U0V1	Far upstream element-binding protein 2	1120.57455	light	21.530075988401
f11	20171221_Baeza_DevAtlas_Liver_1-1	Liver	1-1	1	1	11	0.809226271958594	QIGNVAALPGIVHR	""	Q99LF4	tRNA-splicing ligase RtcB homolog	1444.83831	light	24.4724811276492
f11	20171221_Baeza_DevAtlas_Liver_1-1	Liver	1-1	1	1	11	0.809226271958594	KCVEEAYSLLNEYGDDMYGPEK	1xCarbamidomethyl [C2]	Q99J36	THUMP domain-containing protein 1	2610.13745	light	20.2867512019949
f11	20171221_Baeza_DevAtlas_Liver_1-1	Liver	1-1	1	1	11	0.809226271958594	QLGPVLR	""	P23249	Putative helicase MOV-10	782.4883	light	21.8692035429721
f11	20171221_Baeza_DevAtlas_Liver_1-1	Liver	1-1	1	1	11	0.809226271958594	KCSTPEEIKK	1xCarbamidomethyl [C2]	Q9R0P5	Destrin	1219.6351	light	18.9184565618069
f11	20171221_Baeza_DevAtlas_Liver_1-1	Liver	1-1	1	1	11	0.809226271958594	KCSTPEEIK	1xCarbamidomethyl [C2]	Q9R0P5	Destrin	1091.54014	light	22.8820628556356
f11	20171221_Baeza_DevAtlas_Liver_1-1	Liver	1-1	1	1	11	0.809226271958594	KCPFGALSIVNLPSNLEK	1xCarbamidomethyl [C2]	P61222	ATP-binding cassette sub-family E member 1	1987.06811	light	23.4199933427517
f11	20171221_Baeza_DevAtlas_Liver_1-1	Liver	1-1	1	1	11	0.809226271958594	QLGSILK	""	Q8R3F5; Q6P5F9	"Malonyl-CoA-acyl carrier protein transacylase	mitochondrial;Exportin-1"	758.47707	light
f11	20171221_Baeza_DevAtlas_Liver_1-1	Liver	1-1	1	1	11	0.809226271958594	KCNENDIR	1xCarbamidomethyl [C2]	Q9Z0H4-1; Q9Z0H4-6	CUGBP Elav-like family member 2;Isoform 6 of CUGBP Elav-like family member 2	1048.48402	light
f11	20171221_Baeza_DevAtlas_Liver_1-1	Liver	1-1	1	1	11	0.809226271958594	KCLELFTELAEDKENYK	1xCarbamidomethyl [C2]	P07901	Heat shock protein HSP 90-alpha	2130.04235	light	21.7685810231626
f11	20171221_Baeza_DevAtlas_Liver_1-1	Liver	1-1	1	1	11	0.809226271958594	KCLELFSELAEDKENYK	1xCarbamidomethyl [C2]	P11499	Heat shock protein HSP 90-beta	2116.0267	light
f11	20171221_Baeza_DevAtlas_Liver_1-1	Liver	1-1	1	1	11	0.809226271958594	KDEEVLKK	""	Q9Z1N5	spliceosome RNA helicase DDX39B	988.56734	light	20.7580635678638
f11	20171221_Baeza_DevAtlas_Liver_1-1	Liver	1-1	1	1	11	0.809226271958594	QIGLDQIWDDLR	""	Q9WTX6	Cullin-1	1471.75397	light	23.594528380742
f11	20171221_Baeza_DevAtlas_Liver_1-1	Liver	1-1	1	1	11	0.809226271958594	QIGLDQIWDDLR	1xGln->pyro-Glu [N-Term]	Q9WTX6	Cullin-1	1454.72742	light
f11	20171221_Baeza_DevAtlas_Liver_1-1	Liver	1-1	1	1	11	0.809226271958594	KDEILGIANNR	""	Q8K1B8	Fermitin family homolog 3	1242.68008	light
f11	20171221_Baeza_DevAtlas_Liver_1-1	Liver	1-1	1	1	11	0.809226271958594	QLFSFPIK	""	Q6ZQ08-1	CCR4-NOT transcription complex subunit 1	979.56113	light	24.2807386339019
f11	20171221_Baeza_DevAtlas_Liver_1-1	Liver	1-1	1	1	11	0.809226271958594	QIFSLIIPGHINCIR	1xCarbamidomethyl [C13]	P08775	DNA-directed RNA polymerase II subunit RPB1	1780.98907	light	22.0335139105404
f11	20171221_Baeza_DevAtlas_Liver_1-1	Liver	1-1	1	1	11	0.809226271958594	KDLTEYLSR	""	Q9Z130	Heterogeneous nuclear ribonucleoprotein D-like	1124.59461	light
f11	20171221_Baeza_DevAtlas_Liver_1-1	Liver	1-1	1	1	11	0.809226271958594	KDISENKR	""	P63017	Heat shock cognate 71 kDa protein	989.53743	light	17.7551835367375
f11	20171221_Baeza_DevAtlas_Liver_1-1	Liver	1-1	1	1	11	0.809226271958594	QLFWEK	""	Q9Z2E1; Q9Z2D8-1	Methyl-CpG-binding domain protein 2;methyl-CpG-binding domain protein 3	850.44577	light	22.9721073824091
f11	20171221_Baeza_DevAtlas_Liver_1-1	Liver	1-1	1	1	11	0.809226271958594	QLGAHSPSTLLTTLMFFNTK	""	Q3UA37	Glutamine-rich protein 1	2207.1529	light	20.5392018911942
f11	20171221_Baeza_DevAtlas_Liver_1-1	Liver	1-1	1	1	11	0.809226271958594	QLGDAFADLSLK	""	""	""	1277.67359	light
f11	20171221_Baeza_DevAtlas_Liver_1-1	Liver	1-1	1	1	11	0.809226271958594	KDLEQGVVGAHGLLCR	1xCarbamidomethyl [C15]	Q91Z53	Glyoxylate reductase/hydroxypyruvate reductase	1751.92211	light	25.115358240208
f11	20171221_Baeza_DevAtlas_Liver_1-1	Liver	1-1	1	1	11	0.809226271958594	QLGDNEAVTQEIVGCAHLENYALK	1xCarbamidomethyl [C15]	Q9CR26	Vacuolar protein sorting-associated protein VTA1 homolog	2672.29846	light	27.6378664816538
f11	20171221_Baeza_DevAtlas_Liver_1-1	Liver	1-1	1	1	11	0.809226271958594	KDKDPVNK	""	P62852	40S ribosomal protein S25	943.52072	light	21.2143757477278
f11	20171221_Baeza_DevAtlas_Liver_1-1	Liver	1-1	1	1	11	0.809226271958594	KDHPYTWR	""	Q8BVQ5	Protein phosphatase methylesterase 1	1102.54285	light
f11	20171221_Baeza_DevAtlas_Liver_1-1	Liver	1-1	1	1	11	0.809226271958594	KDHPFGFVAVPTK	""	P63280	SUMO-conjugating enzyme ubc9	1442.77906	light	25.346750733794
f11	20171221_Baeza_DevAtlas_Liver_1-1	Liver	1-1	1	1	11	0.809226271958594	KAETLPEVEAELAQR	""	Q8BSS9	Liprin-alpha-2	1683.89119	light
f11	20171221_Baeza_DevAtlas_Liver_1-1	Liver	1-1	1	1	11	0.809226271958594	QIGDNLIVPGGVK	1xGln->pyro-Glu [N-Term]	Q62188	Dihydropyrimidinase-related protein 3	1292.72088	light
f11	20171221_Baeza_DevAtlas_Liver_1-1	Liver	1-1	1	1	11	0.809226271958594	KDGSASGTTLLEALDCILPPTRPTDKPLRLPLQDVYK	1xCarbamidomethyl [C16]	P10126	Elongation factor 1-alpha 1	4079.18454	light	26.8666561858303
f11	20171221_Baeza_DevAtlas_Liver_1-1	Liver	1-1	1	1	11	0.809226271958594	KDGSASGTTLLEALDCILPPTRPTDKPLR	1xCarbamidomethyl [C16]	P10126	Elongation factor 1-alpha 1	3122.65142	light	29.3827779499214
f11	20171221_Baeza_DevAtlas_Liver_1-1	Liver	1-1	1	1	11	0.809226271958594	QIGDNLIVPGGVK	""	Q62188	Dihydropyrimidinase-related protein 3	1309.74743	light
f11	20171221_Baeza_DevAtlas_Liver_1-1	Liver	1-1	1	1	11	0.809226271958594	KDGADFAK	""	P05063; P05064	Fructose-bisphosphate aldolase C;fructose-bisphosphate aldolase A	851.42576	light	21.9816506844435
f11	20171221_Baeza_DevAtlas_Liver_1-1	Liver	1-1	1	1	11	0.809226271958594	KDFESCLGAK	1xCarbamidomethyl [C6]	P28271	Cytoplasmic aconitate hydratase	1154.55104	light	22.1123685518619
f11	20171221_Baeza_DevAtlas_Liver_1-1	Liver	1-1	1	1	11	0.809226271958594	KDEWGLAAPISPGPLTPMR	""	P20357	microtubule-associated protein 2	2036.06336	light
f11	20171221_Baeza_DevAtlas_Liver_1-1	Liver	1-1	1	1	11	0.809226271958594	QIGENLIVPGGIK	1xGln->pyro-Glu [N-Term]	O35098	dihydropyrimidinase-related protein 4	1320.75218	light
f11	20171221_Baeza_DevAtlas_Liver_1-1	Liver	1-1	1	1	11	0.809226271958594	KDEQEHEFYK	""	P54775	26S proteasome regulatory subunit 6B	1352.61172	light	23.3506999346327
f11	20171221_Baeza_DevAtlas_Liver_1-1	Liver	1-1	1	1	11	0.809226271958594	QIGENLIVPGGIK	""	O35098	dihydropyrimidinase-related protein 4	1337.77873	light
f11	20171221_Baeza_DevAtlas_Liver_1-1	Liver	1-1	1	1	11	0.809226271958594	QIGENLIVPGGVK	1xGln->pyro-Glu [N-Term]	O08553; P97427	Dihydropyrimidinase-related protein 2;Dihydropyrimidinase-related protein 1	1306.73653	light
f11	20171221_Baeza_DevAtlas_Liver_1-1	Liver	1-1	1	1	11	0.809226271958594	QIGENLIVPGGVK	""	O08553; P97427	Dihydropyrimidinase-related protein 2;Dihydropyrimidinase-related protein 1	1323.76308	light
f11	20171221_Baeza_DevAtlas_Liver_1-1	Liver	1-1	1	1	11	0.809226271958594	QLGEVELQCGICTK	2xCarbamidomethyl [C9; C12]	Q91X20	Set1/Ash2 histone methyltransferase complex subunit ASH2	1634.78765	light
f11	20171221_Baeza_DevAtlas_Liver_1-1	Liver	1-1	1	1	11	0.809226271958594	KDGVDFGK	""	Q91Y97	fructose-bisphosphate aldolase B	865.44141	light	23.9402227454347
f11	20171221_Baeza_DevAtlas_Liver_1-1	Liver	1-1	1	1	11	0.809226271958594	QLLPDGSLFISNVVHSK	""	P97798-1	neogenin	1854.01197	light
f11	20171221_Baeza_DevAtlas_Liver_1-1	Liver	1-1	1	1	11	0.809226271958594	QLIPIFTDVALK	1xGln->pyro-Glu [N-Term]	Q8BMQ2-1	General transcription factor 3C polypeptide 4	1340.78242	light	20.0622599582492
f11	20171221_Baeza_DevAtlas_Liver_1-1	Liver	1-1	1	1	11	0.809226271958594	QLLQANPILEAFGNAK	1xGln->pyro-Glu [N-Term]	O08638-1; Q8VDD5; Q6URW6-1	Myosin-11;Myosin-9;myosin-14	1709.9221	light	24.8107862653804
f11	20171221_Baeza_DevAtlas_Liver_1-1	Liver	1-1	1	1	11	0.809226271958594	QIQELVEAIVLPMNHK	""	O88685	26S proteasome regulatory subunit 6A	1862.02043	light	23.7062759425273
f11	20171221_Baeza_DevAtlas_Liver_1-1	Liver	1-1	1	1	11	0.809226271958594	HVSPAGAAVGVPLSEDEAR	""	Q9CWJ9	bifunctional purine biosynthesis protein purH	1861.94027	light	26.2853410446593
f11	20171221_Baeza_DevAtlas_Liver_1-1	Liver	1-1	1	1	11	0.809226271958594	HVSNAPLTK	""	Q6PDG5-1	SWI/SNF complex subunit SMARCC2	966.53671	light	21.5483438451573
f11	20171221_Baeza_DevAtlas_Liver_1-1	Liver	1-1	1	1	11	0.809226271958594	HVSIQEAESYAESVGAK	""	P35282	Ras-related protein Rab-21	1804.87118	light
f11	20171221_Baeza_DevAtlas_Liver_1-1	Liver	1-1	1	1	11	0.809226271958594	QLQEMDER	""	Q8K012	Formin-binding protein 1-like	1048.47278	light
f11	20171221_Baeza_DevAtlas_Liver_1-1	Liver	1-1	1	1	11	0.809226271958594	QLQEMLGLSK	1xGln->pyro-Glu [N-Term]	Q01405	protein transport protein Sec23A	1129.59217	light
f11	20171221_Baeza_DevAtlas_Liver_1-1	Liver	1-1	1	1	11	0.809226271958594	QLQEMLGLSK	""	Q01405	protein transport protein Sec23A	1146.61872	light	22.0075871511327
f11	20171221_Baeza_DevAtlas_Liver_1-1	Liver	1-1	1	1	11	0.809226271958594	HVSDWLDETNK	""	Q91WM1	spermatid perinuclear RNA-binding protein	1343.62262	light	22.1889113011607
f11	20171221_Baeza_DevAtlas_Liver_1-1	Liver	1-1	1	1	11	0.809226271958594	HVSDDMK	""	P40124	adenylyl cyclase-associated protein 1	831.36653	light	21.2145801494772
f11	20171221_Baeza_DevAtlas_Liver_1-1	Liver	1-1	1	1	11	0.809226271958594	HVSAQLER	""	P30999-1; P30999-3	Catenin delta-1;Isoform 3 of Catenin delta-1	939.50065	light	22.0383262846594
f11	20171221_Baeza_DevAtlas_Liver_1-1	Liver	1-1	1	1	11	0.809226271958594	QIQLAQK	""	Q99LI8	Hepatocyte growth factor-regulated tyrosine kinase substrate	828.49378	light	18.7821513919477
f11	20171221_Baeza_DevAtlas_Liver_1-1	Liver	1-1	1	1	11	0.809226271958594	HVQLLGR	""	Q7TMB8-1; Q5SQX6	cytoplasmic FMR1-interacting protein 1;Cytoplasmic FMR1-interacting protein 2	822.49445	light	26.9481030197597
f11	20171221_Baeza_DevAtlas_Liver_1-1	Liver	1-1	1	1	11	0.809226271958594	HVQGSLQTR	""	Q6PCM2-1	Integrator complex subunit 6	1025.54867	light	18.6004175956522
f11	20171221_Baeza_DevAtlas_Liver_1-1	Liver	1-1	1	1	11	0.809226271958594	HVQGILR	""	P62309	Small nuclear ribonucleoprotein G	822.49445	light
f11	20171221_Baeza_DevAtlas_Liver_1-1	Liver	1-1	1	1	11	0.809226271958594	HVPVVYVDYPGPASLTQIYGTFNR	""	Q9JHU4	Cytoplasmic dynein 1 heavy chain 1	2693.37221	light
f11	20171221_Baeza_DevAtlas_Liver_1-1	Liver	1-1	1	1	11	0.809226271958594	QLQLEAEEQR	""	Q505F5	Leucine-rich repeat-containing protein 47	1243.62771	light	22.2332279099441
f11	20171221_Baeza_DevAtlas_Liver_1-1	Liver	1-1	1	1	11	0.809226271958594	HVPGGGNVQIQNK	""	P27546-1	Microtubule-associated protein 4	1347.71277	light	22.5096696121513
f11	20171221_Baeza_DevAtlas_Liver_1-1	Liver	1-1	1	1	11	0.809226271958594	HVPGASFFDIEECR	1xCarbamidomethyl [C13]	P52196	thiosulfate sulfurtransferase	1663.75332	light	24.5816770756854
f11	20171221_Baeza_DevAtlas_Liver_1-1	Liver	1-1	1	1	11	0.809226271958594	HVNTNPLCDLTPIFK	1xCarbamidomethyl [C8]	Q9JIH2	Nuclear pore complex protein Nup50	1768.90507	light	23.5689578040775
f11	20171221_Baeza_DevAtlas_Liver_1-1	Liver	1-1	1	1	11	0.809226271958594	QLQLITSLK	""	Q8K2Q9-1	Shootin-1	1043.64592	light
f11	20171221_Baeza_DevAtlas_Liver_1-1	Liver	1-1	1	1	11	0.809226271958594	QLQMDVIR	1xGln->pyro-Glu [N-Term]	Q91YR1	Twinfilin-1	985.51353	light
f11	20171221_Baeza_DevAtlas_Liver_1-1	Liver	1-1	1	1	11	0.809226271958594	HVNIDHLHVGWYQSTYYGSFVTR	""	Q91WK2	Eukaryotic translation initiation factor 3 subunit H	2779.33756	light	22.3616431773862
f11	20171221_Baeza_DevAtlas_Liver_1-1	Liver	1-1	1	1	11	0.809226271958594	QLQMDVIR	""	Q91YR1	Twinfilin-1	1002.54008	light	23.078106005638
f11	20171221_Baeza_DevAtlas_Liver_1-1	Liver	1-1	1	1	11	0.809226271958594	QLQQAQEAGMEEEVEK	""	P39749	Flap endonuclease 1	1846.84873	light	22.9463478594857
f11	20171221_Baeza_DevAtlas_Liver_1-1	Liver	1-1	1	1	11	0.809226271958594	HVMDVVDEELSK	""	Q8CGK3	"Lon protease homolog	mitochondrial"	1400.67261	light
f11	20171221_Baeza_DevAtlas_Liver_1-1	Liver	1-1	1	1	11	0.809226271958594	QLQEIFENYKK	1xGln->pyro-Glu [N-Term]	F6ZDS4	Nucleoprotein TPR	1422.72636	light	23.1415602327085
f11	20171221_Baeza_DevAtlas_Liver_1-1	Liver	1-1	1	1	11	0.809226271958594	HVMDGSLPTSLK	""	Q7TMY8	E3 ubiquitin-protein ligase HUWE1	1284.66165	light	22.3136824292581
f11	20171221_Baeza_DevAtlas_Liver_1-1	Liver	1-1	1	1	11	0.809226271958594	QLQEERPELSESELTR	""	P25976-1	Nucleolar transcription factor 1	1943.96687	light	22.8574712671221
f11	20171221_Baeza_DevAtlas_Liver_1-1	Liver	1-1	1	1	11	0.809226271958594	QLQEELAEHQVPVEK	""	Q9QXZ0-3	Isoform 3 of Microtubule-actin cross-linking factor 1	1776.91265	light
f11	20171221_Baeza_DevAtlas_Liver_1-1	Liver	1-1	1	1	11	0.809226271958594	HVYTGGK	""	Q08122-1; Q62441	Isoform 1 of Transducin-like enhancer protein 3;Transducin-like enhancer protein 4	761.39406	light	20.0293652526464
f11	20171221_Baeza_DevAtlas_Liver_1-1	Liver	1-1	1	1	11	0.809226271958594	QLPTLILFQGGK	""	Q9D710	Thioredoxin-related transmembrane protein 2	1314.778	light	23.0478972249158
f11	20171221_Baeza_DevAtlas_Liver_1-1	Liver	1-1	1	1	11	0.809226271958594	QLPVLDK	""	Q91VR7; Q9CQV6	Microtubule-associated proteins 1A/1B light chain 3A;Microtubule-associated proteins 1A/1B light chain 3B	812.48763	light
f11	20171221_Baeza_DevAtlas_Liver_1-1	Liver	1-1	1	1	11	0.809226271958594	HVVWHPSQELLASASYDDTVK	""	Q99KN2	Probable cytosolic iron-sulfur protein assembly protein Ciao1	2382.17245	light	21.4515362501602
f11	20171221_Baeza_DevAtlas_Liver_1-1	Liver	1-1	1	1	11	0.809226271958594	QIPYTMMK	""	Q8VEM8	"Phosphate carrier protein	mitochondrial"	1011.50019	light
f11	20171221_Baeza_DevAtlas_Liver_1-1	Liver	1-1	1	1	11	0.809226271958594	QLQAETEPIVK	1xGln->pyro-Glu [N-Term]	P60229	Eukaryotic translation initiation factor 3 subunit E	1238.66269	light	23.7942555138303
f11	20171221_Baeza_DevAtlas_Liver_1-1	Liver	1-1	1	1	11	0.809226271958594	HVVQPGYPAHR	""	Q8BHC4	dephospho-CoA kinase domain-containing protein	1260.65961	light	23.4480909349754
f11	20171221_Baeza_DevAtlas_Liver_1-1	Liver	1-1	1	1	11	0.809226271958594	QLQAETEPIVK	""	P60229	Eukaryotic translation initiation factor 3 subunit E	1255.68924	light	25.5360409681532
f11	20171221_Baeza_DevAtlas_Liver_1-1	Liver	1-1	1	1	11	0.809226271958594	HVVPNEVVVQR	""	P13020-1	Gelsolin	1275.7168	light	22.0306518149119
f11	20171221_Baeza_DevAtlas_Liver_1-1	Liver	1-1	1	1	11	0.809226271958594	HVVLYPLVAK	""	O08915	AH receptor-interacting protein	1138.69829	light	22.7999479588754
f11	20171221_Baeza_DevAtlas_Liver_1-1	Liver	1-1	1	1	11	0.809226271958594	QLQAIEFNK	""	""	""	1090.58914	light	23.4324098753873
f11	20171221_Baeza_DevAtlas_Liver_1-1	Liver	1-1	1	1	11	0.809226271958594	HVVFIAQR	""	P62082	40S ribosomal protein S7	969.56286	light	28.8247890278511
f11	20171221_Baeza_DevAtlas_Liver_1-1	Liver	1-1	1	1	11	0.809226271958594	HVVFGQVIK	""	Q9CR16	peptidyl-prolyl cis-trans isomerase D	1026.60948	light	26.7507224200631
f11	20171221_Baeza_DevAtlas_Liver_1-1	Liver	1-1	1	1	11	0.809226271958594	QLQALSSELAQAR	1xGln->pyro-Glu [N-Term]	P26043	radixin	1397.73832	light	24.1511200018811
f11	20171221_Baeza_DevAtlas_Liver_1-1	Liver	1-1	1	1	11	0.809226271958594	QLQALSSELAQAR	""	P26043	radixin	1414.76487	light	25.1540216856252
f11	20171221_Baeza_DevAtlas_Liver_1-1	Liver	1-1	1	1	11	0.809226271958594	QLQDIATLADQR	1xGln->pyro-Glu [N-Term]	Q9EPL8	Importin-7	1354.69612	light	23.5261492447557
f11	20171221_Baeza_DevAtlas_Liver_1-1	Liver	1-1	1	1	11	0.809226271958594	QLQDIATLADQR	""	Q9EPL8	Importin-7	1371.72267	light
f11	20171221_Baeza_DevAtlas_Liver_1-1	Liver	1-1	1	1	11	0.809226271958594	QIQDQLNELEER	""	A2AQ19	RNA polymerase-associated protein RTF1 homolog	1514.74453	light	21.3562305728637
f11	20171221_Baeza_DevAtlas_Liver_1-1	Liver	1-1	1	1	11	0.809226271958594	HVTVIGGGLMGAGIAQVAAATGHTVVLVDQTEDILAK	""	Q61425	"Hydroxyacyl-coenzyme A dehydrogenase	mitochondrial"	3612.94179	light
f11	20171221_Baeza_DevAtlas_Liver_1-1	Liver	1-1	1	1	11	0.809226271958594	QLQEDAAR	""	Q62261-1	"Spectrin beta chain	non-erythrocytic 1"	930.46393	light
f11	20171221_Baeza_DevAtlas_Liver_1-1	Liver	1-1	1	1	11	0.809226271958594	HVTNPAFTK	""	P97496	SWI/SNF complex subunit SMARCC1	1014.53671	light	23.9077445004216
f11	20171221_Baeza_DevAtlas_Liver_1-1	Liver	1-1	1	1	11	0.809226271958594	HVTITGSPVSIALAQYLITACLETAK	1xCarbamidomethyl [C21]	P57724	poly(rC)-binding protein 4	2757.48553	light
f11	20171221_Baeza_DevAtlas_Liver_1-1	Liver	1-1	1	1	11	0.809226271958594	QIQEDWELAER	""	Q9JM13	Rab5 GDP/GTP exchange factor	1416.67538	light	22.4887737535716
f11	20171221_Baeza_DevAtlas_Liver_1-1	Liver	1-1	1	1	11	0.809226271958594	HVTFNQVK	""	P32921	"Tryptophan--tRNA ligase	cytoplasmic"	972.52614	light
f11	20171221_Baeza_DevAtlas_Liver_1-1	Liver	1-1	1	1	11	0.809226271958594	QLQEELAEHQVPVEK	1xGln->pyro-Glu [N-Term]	Q9QXZ0-3	Isoform 3 of Microtubule-actin cross-linking factor 1	1759.8861	light
f11	20171221_Baeza_DevAtlas_Liver_1-1	Liver	1-1	1	1	11	0.809226271958594	HVTAQQPSR	""	""	""	1023.53302	light	17.8938443889745
f11	20171221_Baeza_DevAtlas_Liver_1-1	Liver	1-1	1	1	11	0.809226271958594	QLQQENR	""	Q9CW03	Structural maintenance of chromosomes protein 3	915.46427	light	20.336615177463
f11	20171221_Baeza_DevAtlas_Liver_1-1	Liver	1-1	1	1	11	0.809226271958594	QIQQLESNNR	""	P70336-1	Rho-associated protein kinase 2	1229.62329	light
f11	20171221_Baeza_DevAtlas_Liver_1-1	Liver	1-1	1	1	11	0.809226271958594	HVLVTLGEK	""	Q60605	Myosin light polypeptide 6	995.58841	light	26.8283707944601
f11	20171221_Baeza_DevAtlas_Liver_1-1	Liver	1-1	1	1	11	0.809226271958594	HVFGESDELIGQK	""	P17751	Triosephosphate isomerase	1458.72233	light	28.322400797745
f11	20171221_Baeza_DevAtlas_Liver_1-1	Liver	1-1	1	1	11	0.809226271958594	HVFFVDDFDAFK	""	Q80X19-1	Collagen alpha-1(XIV) chain	1486.70014	light	22.1285799771485
f11	20171221_Baeza_DevAtlas_Liver_1-1	Liver	1-1	1	1	11	0.809226271958594	HVFAIFNTEQR	""	P39054-1	Dynamin-2	1361.69606	light	23.5371536465757
f11	20171221_Baeza_DevAtlas_Liver_1-1	Liver	1-1	1	1	11	0.809226271958594	QLSEVFIQLPSR	""	Q3TKT4-1; Q6DIC0	Transcription activator BRG1;Probable global transcription activator SNF2L2	1416.78454	light
f11	20171221_Baeza_DevAtlas_Liver_1-1	Liver	1-1	1	1	11	0.809226271958594	HVESIGDPEHISR	""	P55302	alpha-2-macroglobulin receptor-associated protein	1475.72373	light	23.7839479120301
f11	20171221_Baeza_DevAtlas_Liver_1-1	Liver	1-1	1	1	11	0.809226271958594	HVESDVLEACSK	1xCarbamidomethyl [C10]	Q9D3E6	Cohesin subunit SA-1	1373.63656	light	20.3441588063575
f11	20171221_Baeza_DevAtlas_Liver_1-1	Liver	1-1	1	1	11	0.809226271958594	HVEQVLQR	""	Q6PB44-1	Tyrosine-protein phosphatase non-receptor type 23	1008.5585	light	20.9600057336394
f11	20171221_Baeza_DevAtlas_Liver_1-1	Liver	1-1	1	1	11	0.809226271958594	HVEPGNAAIQEK	""	Q99KB8	"Hydroxyacylglutathione hydrolase	mitochondrial"	1292.65934	light
f11	20171221_Baeza_DevAtlas_Liver_1-1	Liver	1-1	1	1	11	0.809226271958594	HVENYLK	""	Q8VCH6	Delta(24)-sterol reductase	902.47304	light
f11	20171221_Baeza_DevAtlas_Liver_1-1	Liver	1-1	1	1	11	0.809226271958594	HVEGQSAAASEEALFPFCR	1xCarbamidomethyl [C18]	Q6A065	Centrosomal protein of 170 kDa	2105.97091	light
f11	20171221_Baeza_DevAtlas_Liver_1-1	Liver	1-1	1	1	11	0.809226271958594	HVEFDFLIK	""	Q9JJA4	ribosome biogenesis protein WDR12	1147.61462	light	24.6767272557552
f11	20171221_Baeza_DevAtlas_Liver_1-1	Liver	1-1	1	1	11	0.809226271958594	HVEDLLTK	""	F6ZDS4	Nucleoprotein TPR	954.52547	light
f11	20171221_Baeza_DevAtlas_Liver_1-1	Liver	1-1	1	1	11	0.809226271958594	HVEDGNVTVQHAALSALR	""	""	""	1916.9937	light	22.1248202180834
f11	20171221_Baeza_DevAtlas_Liver_1-1	Liver	1-1	1	1	11	0.809226271958594	HVEAIYIDIADR	""	P53810	Phosphatidylinositol transfer protein alpha isoform	1414.7325	light
f11	20171221_Baeza_DevAtlas_Liver_1-1	Liver	1-1	1	1	11	0.809226271958594	QLSILVHPDKNQDDADR	""	Q6NZB0	DnaJ homolog subfamily C member 8	1963.98319	light	23.282896753285
f11	20171221_Baeza_DevAtlas_Liver_1-1	Liver	1-1	1	1	11	0.809226271958594	HVDYVADQIVSK	""	Q01320	DNA topoisomerase 2-alpha	1373.70596	light	24.6692654966153
f11	20171221_Baeza_DevAtlas_Liver_1-1	Liver	1-1	1	1	11	0.809226271958594	QLSNLALLCQNQGK	1xCarbamidomethyl [C9]	O88448	Kinesin light chain 2	1586.8319	light
f11	20171221_Baeza_DevAtlas_Liver_1-1	Liver	1-1	1	1	11	0.809226271958594	QISNLQQSISDAEQR	""	""	""	1716.85112	light	20.0085098356695
f11	20171221_Baeza_DevAtlas_Liver_1-1	Liver	1-1	1	1	11	0.809226271958594	HVDTAYAYQVEEEIGQAIQSK	""	Q8VC28	Aldo-keto reductase family 1 member C13	2379.14629	light
f11	20171221_Baeza_DevAtlas_Liver_1-1	Liver	1-1	1	1	11	0.809226271958594	QLSNPQQEVQNIFK	""	P17427	AP-2 complex subunit alpha-2	1672.86531	light	24.0693209365065
f11	20171221_Baeza_DevAtlas_Liver_1-1	Liver	1-1	1	1	11	0.809226271958594	QISQAYEVLSDAK	1xGln->pyro-Glu [N-Term]	""	""	1434.7111	light	23.5816040156704
f11	20171221_Baeza_DevAtlas_Liver_1-1	Liver	1-1	1	1	11	0.809226271958594	HVDPENFR	""	P02088; P02089	Hemoglobin subunit beta-1;Hemoglobin subunit beta-2	1013.47992	light
f11	20171221_Baeza_DevAtlas_Liver_1-1	Liver	1-1	1	1	11	0.809226271958594	QISQAYEVLSDAK	""	""	""	1451.73765	light	25.0431516404383
f11	20171221_Baeza_DevAtlas_Liver_1-1	Liver	1-1	1	1	11	0.809226271958594	HVDNIMFENHTVADR	""	P60670-1	Nuclear protein localization protein 4 homolog	1797.83369	light	21.7730802337444
f11	20171221_Baeza_DevAtlas_Liver_1-1	Liver	1-1	1	1	11	0.809226271958594	QLSQQSDGDRDLQEHR	""	Q6PGF7	Exocyst complex component 8	1911.89035	light
f11	20171221_Baeza_DevAtlas_Liver_1-1	Liver	1-1	1	1	11	0.809226271958594	HVFGQAVK	""	Q9WUM4	coronin-1C	885.49411	light	24.2448105023171
f11	20171221_Baeza_DevAtlas_Liver_1-1	Liver	1-1	1	1	11	0.809226271958594	HVFGQPAK	""	O89053	Coronin-1A	883.47846	light	24.0925731165669
f11	20171221_Baeza_DevAtlas_Liver_1-1	Liver	1-1	1	1	11	0.809226271958594	HVFGQPVK	""	Q9WUM3	Coronin-1B	911.50976	light	24.5175057621162
f11	20171221_Baeza_DevAtlas_Liver_1-1	Liver	1-1	1	1	11	0.809226271958594	QLSEVFIQLPSR	1xGln->pyro-Glu [N-Term]	Q3TKT4-1; Q6DIC0	Transcription activator BRG1;Probable global transcription activator SNF2L2	1399.75799	light
f11	20171221_Baeza_DevAtlas_Liver_1-1	Liver	1-1	1	1	11	0.809226271958594	HVLVILTDMSSYAEALR	""	P62814	"V-type proton ATPase subunit B	brain isoform"	1918.01026	light
f11	20171221_Baeza_DevAtlas_Liver_1-1	Liver	1-1	1	1	11	0.809226271958594	HVLVLGSGVYR	""	B2RQC6	CAD protein	1199.68952	light	22.7328704528802
f11	20171221_Baeza_DevAtlas_Liver_1-1	Liver	1-1	1	1	11	0.809226271958594	QLQQLQQLR	""	Q9Z315	U4/U6.U5 tri-snRNP-associated protein 1	1154.66403	light	22.8056792313605
f11	20171221_Baeza_DevAtlas_Liver_1-1	Liver	1-1	1	1	11	0.809226271958594	QLQSEQPQTAAAR	""	Q8BVE3	V-type proton ATPase subunit H	1427.72373	light	21.5288751876629
f11	20171221_Baeza_DevAtlas_Liver_1-1	Liver	1-1	1	1	11	0.809226271958594	HVLTGSADNSCR	1xCarbamidomethyl [C11]	Q9QZD9	Eukaryotic translation initiation factor 3 subunit I	1316.60117	light	24.3649762987237
f11	20171221_Baeza_DevAtlas_Liver_1-1	Liver	1-1	1	1	11	0.809226271958594	HVISYSLSPFEQR	""	Q9CQ69	Cytochrome b-c1 complex subunit 8	1562.79617	light	25.8078934711891
f11	20171221_Baeza_DevAtlas_Liver_1-1	Liver	1-1	1	1	11	0.809226271958594	QIQSLCFQVNNLLEK	1xCarbamidomethyl [C6]	O88544	COP9 signalosome complex subunit 4	1833.95274	light
f11	20171221_Baeza_DevAtlas_Liver_1-1	Liver	1-1	1	1	11	0.809226271958594	QLQVDLQILR	""	Q9QXZ0-3	Isoform 3 of Microtubule-actin cross-linking factor 1	1225.7263	light
f11	20171221_Baeza_DevAtlas_Liver_1-1	Liver	1-1	1	1	11	0.809226271958594	HVINMCLNVIK	1xCarbamidomethyl [C6]	Q99LD4	COP9 signalosome complex subunit 1	1340.71772	light	22.9127963455678
f11	20171221_Baeza_DevAtlas_Liver_1-1	Liver	1-1	1	1	11	0.809226271958594	QIQVNDEDVR	""	P35288	Ras-related protein Rab-23	1215.59641	light
f11	20171221_Baeza_DevAtlas_Liver_1-1	Liver	1-1	1	1	11	0.809226271958594	HVINFDLPSDIEEYVHR	""	Q62095; Q62167	atp-dependent rna helicase ddx3y;ATP-dependent RNA helicase DDX3X	2083.02433	light	26.0505876907761
f11	20171221_Baeza_DevAtlas_Liver_1-1	Liver	1-1	1	1	11	0.809226271958594	QLQVVPLFGDMQIELAR	""	Q7TMB8-1; Q5SQX6	cytoplasmic FMR1-interacting protein 1;Cytoplasmic FMR1-interacting protein 2	1957.05754	light	20.7021678227698
f11	20171221_Baeza_DevAtlas_Liver_1-1	Liver	1-1	1	1	11	0.809226271958594	QIPQATASMK	""	Q61753	D-3-phosphoglycerate dehydrogenase	1074.56121	light	25.4712111761189
f11	20171221_Baeza_DevAtlas_Liver_1-1	Liver	1-1	1	1	11	0.809226271958594	HVILGTQQFKPNEFASQINLSVENAWGILR	""	O70194	Eukaryotic translation initiation factor 3 subunit D	3409.80153	light	25.2000700730096
f11	20171221_Baeza_DevAtlas_Liver_1-1	Liver	1-1	1	1	11	0.809226271958594	QLSALHR	""	Q9CZM2	60S ribosomal protein L15	824.47371	light	25.3584063962872
f11	20171221_Baeza_DevAtlas_Liver_1-1	Liver	1-1	1	1	11	0.809226271958594	HVLEGHDR	""	Q8CIE6	coatomer subunit alpha	962.48025	light	20.132611902388
f11	20171221_Baeza_DevAtlas_Liver_1-1	Liver	1-1	1	1	11	0.809226271958594	HVLDTLIQLAK	""	Q7TMY8	E3 ubiquitin-protein ligase HUWE1	1250.7467	light	21.1639452099997
f11	20171221_Baeza_DevAtlas_Liver_1-1	Liver	1-1	1	1	11	0.809226271958594	QLSAQGQMTQLCELINK	1xCarbamidomethyl [C12]	O88543	COP9 signalosome complex subunit 3	1961.97831	light	21.808031392323
f11	20171221_Baeza_DevAtlas_Liver_1-1	Liver	1-1	1	1	11	0.809226271958594	HVLATLGEK	""	P05977; P09541	"Myosin light chain 1/3	skeletal muscle isoform;Myosin light chain 4"	967.55711	light
f11	20171221_Baeza_DevAtlas_Liver_1-1	Liver	1-1	1	1	11	0.809226271958594	QLSDAISIIGR	1xGln->pyro-Glu [N-Term]	Q9ERK4	Exportin-2	1155.63681	light	23.5564747146616
f11	20171221_Baeza_DevAtlas_Liver_1-1	Liver	1-1	1	1	11	0.809226271958594	QLSDAISIIGR	""	Q9ERK4	Exportin-2	1172.66336	light	23.4806365123904
f11	20171221_Baeza_DevAtlas_Liver_1-1	Liver	1-1	1	1	11	0.809226271958594	HVGSNLCLDSR	1xCarbamidomethyl [C7]	Q6PB93-1	Polypeptide N-acetylgalactosaminyltransferase 2	1257.60044	light	21.7714496728747
f11	20171221_Baeza_DevAtlas_Liver_1-1	Liver	1-1	1	1	11	0.809226271958594	HVGMAVAGLLADAR	""	O70435	Proteasome subunit alpha type-3	1380.74163	light	25.5058624239295
f11	20171221_Baeza_DevAtlas_Liver_1-1	Liver	1-1	1	1	11	0.809226271958594	QLSESQVK	""	P63330	Serine/threonine-protein phosphatase 2A catalytic subunit alpha isoform	918.48909	light	22.897852378561
f11	20171221_Baeza_DevAtlas_Liver_1-1	Liver	1-1	1	1	11	0.809226271958594	HVGDLGNVTAGK	""	P08228	Superoxide dismutase [Cu-Zn]	1167.61166	light
f11	20171221_Baeza_DevAtlas_Liver_1-1	Liver	1-1	1	1	11	0.809226271958594	HVFVGGDDFKSGQTK	""	Q9JHU9	Inositol-3-phosphate synthase 1	1621.7969	light	23.4255889526008
f11	20171221_Baeza_DevAtlas_Liver_1-1	Liver	1-1	1	1	11	0.809226271958594	QLSALHR	1xGln->pyro-Glu [N-Term]	Q9CZM2	60S ribosomal protein L15	807.44716	light	26.5065551581173
f11	20171221_Baeza_DevAtlas_Liver_1-1	Liver	1-1	1	1	11	0.809226271958594	QQLEQQQR	""	P83510	Traf2 and NCK-interacting protein kinase	1057.5385	light
f11	20171221_Baeza_DevAtlas_Liver_1-1	Liver	1-1	1	1	11	0.809226271958594	HWDISSSER	""	Q91XI1	tRNA-dihydrouridine(47) synthase [NAD(P)(+)]-like	1116.50686	light	21.0098011158958
f11	20171221_Baeza_DevAtlas_Liver_1-1	Liver	1-1	1	1	11	0.809226271958594	QLPLVKPYLR	""	Q68FD5	Clathrin heavy chain 1	1226.76195	light	25.9008008227013
f11	20171221_Baeza_DevAtlas_Liver_1-1	Liver	1-1	1	1	11	0.809226271958594	QLLTDFCTHLPNLPDSTAK	1xCarbamidomethyl [C7]; 1xGln->pyro-Glu [N-Term]	O88544	COP9 signalosome complex subunit 4	2154.05358	light
f11	20171221_Baeza_DevAtlas_Liver_1-1	Liver	1-1	1	1	11	0.809226271958594	QLLTDFCTHLPNLPDSTAK	1xCarbamidomethyl [C7]	O88544	COP9 signalosome complex subunit 4	2171.08013	light	23.4485900990203
f11	20171221_Baeza_DevAtlas_Liver_1-1	Liver	1-1	1	1	11	0.809226271958594	KAALEYLEDIDLK	""	Q9CYH2	Redox-regulatory protein FAM213A	1520.82065	light
f11	20171221_Baeza_DevAtlas_Liver_1-1	Liver	1-1	1	1	11	0.809226271958594	KAALEAQNALHNIK	""	Q9Z0H4-1; Q9Z0H4-6	CUGBP Elav-like family member 2;Isoform 6 of CUGBP Elav-like family member 2	1520.85435	light
f11	20171221_Baeza_DevAtlas_Liver_1-1	Liver	1-1	1	1	11	0.809226271958594	KAALCAVHVIR	1xCarbamidomethyl [C5]	P22892	AP-1 complex subunit gamma-1	1237.71977	light
f11	20171221_Baeza_DevAtlas_Liver_1-1	Liver	1-1	1	1	11	0.809226271958594	QLIVANAGDSR	""	Q61074	Protein phosphatase 1G	1143.61166	light	25.9895830718687
f11	20171221_Baeza_DevAtlas_Liver_1-1	Liver	1-1	1	1	11	0.809226271958594	KAAEVLNK	""	Q9D0E1	Heterogeneous nuclear ribonucleoprotein M	872.51999	light	22.0802765742733
f11	20171221_Baeza_DevAtlas_Liver_1-1	Liver	1-1	1	1	11	0.809226271958594	QIIVDPLSFSEER	""	P26231	Catenin alpha-1	1532.7955	light	23.4715578854791
f11	20171221_Baeza_DevAtlas_Liver_1-1	Liver	1-1	1	1	11	0.809226271958594	QIIVEEAK	""	P45591	Cofilin-2	929.53022	light	23.2963307805723
f11	20171221_Baeza_DevAtlas_Liver_1-1	Liver	1-1	1	1	11	0.809226271958594	QLIVELVVNK	""	O88935-1	Isoform IB of Synapsin-1	1154.71434	light
f11	20171221_Baeza_DevAtlas_Liver_1-1	Liver	1-1	1	1	11	0.809226271958594	KAAAQLLQSQAQQSGAQQTK	""	Q8C1B7	Septin-11	2085.1047	light
f11	20171221_Baeza_DevAtlas_Liver_1-1	Liver	1-1	1	1	11	0.809226271958594	KAAAPAPEEEMDECEQALAAEPK	1xCarbamidomethyl [C14]	Q9D8N0	elongation factor 1-gamma	2485.12213	light	25.3574715983909
f11	20171221_Baeza_DevAtlas_Liver_1-1	Liver	1-1	1	1	11	0.809226271958594	QILVGDIGDTVEDPYTSFVK	1xGln->pyro-Glu [N-Term]	P45591	Cofilin-2	2179.08051	light	22.6582120276472
f11	20171221_Baeza_DevAtlas_Liver_1-1	Liver	1-1	1	1	11	0.809226271958594	KAAALEFLNR	""	Q60864	stress-induced-phosphoprotein 1	1132.64732	light	25.9472945747043
f11	20171221_Baeza_DevAtlas_Liver_1-1	Liver	1-1	1	1	11	0.809226271958594	KAAALEAMKDYTK	""	Q60864	stress-induced-phosphoprotein 1	1439.75628	light	23.9045354012228
f11	20171221_Baeza_DevAtlas_Liver_1-1	Liver	1-1	1	1	11	0.809226271958594	KAAALEAMK	""	Q60864	stress-induced-phosphoprotein 1	932.52336	light	22.9731833936806
f11	20171221_Baeza_DevAtlas_Liver_1-1	Liver	1-1	1	1	11	0.809226271958594	QILVGDIGDTVEDPYTSFVK	""	P45591	Cofilin-2	2196.10706	light	27.1007622295865
f11	20171221_Baeza_DevAtlas_Liver_1-1	Liver	1-1	1	1	11	0.809226271958594	QLIVGVNK	1xGln->pyro-Glu [N-Term]	P10126; P62631	Elongation factor 1-alpha 1;Elongation factor 1-alpha 2	853.51418	light	24.7181084768262
f11	20171221_Baeza_DevAtlas_Liver_1-1	Liver	1-1	1	1	11	0.809226271958594	HYYTGTQGLIFVVDCADRDR	1xCarbamidomethyl [C15]	P62331	ADP-ribosylation factor 6	2386.12445	light	23.219177385044
f11	20171221_Baeza_DevAtlas_Liver_1-1	Liver	1-1	1	1	11	0.809226271958594	HYYSITINYR	""	O35593	26S proteasome non-ATPase regulatory subunit 14	1329.65861	light	23.4736688427832
f11	20171221_Baeza_DevAtlas_Liver_1-1	Liver	1-1	1	1	11	0.809226271958594	QLIVGVNK	""	P10126; P62631	Elongation factor 1-alpha 1;Elongation factor 1-alpha 2	870.54073	light	30.6620277830833
f11	20171221_Baeza_DevAtlas_Liver_1-1	Liver	1-1	1	1	11	0.809226271958594	HYYEVSCHDQGLCR	2xCarbamidomethyl [C7; C13]	Q91VR5	ATP-dependent RNA helicase DDX1	1823.75881	light	22.3403627512813
f11	20171221_Baeza_DevAtlas_Liver_1-1	Liver	1-1	1	1	11	0.809226271958594	HYYESEALTIPSKDWTK	""	Q06770	corticosteroid-binding globulin	2068.0022	light	22.4419124018427
f11	20171221_Baeza_DevAtlas_Liver_1-1	Liver	1-1	1	1	11	0.809226271958594	QLIVGVNKMDSTEPPYSQK	""	P10126	Elongation factor 1-alpha 1	2134.08488	light
f11	20171221_Baeza_DevAtlas_Liver_1-1	Liver	1-1	1	1	11	0.809226271958594	QLIVPSEQGGALSR	""	Q9JME5	AP-3 complex subunit beta-2	1454.79617	light
f11	20171221_Baeza_DevAtlas_Liver_1-1	Liver	1-1	1	1	11	0.809226271958594	QLLSYITK	""	Q8K2Z4-1	condensin complex subunit 1	965.56661	light	23.271809649854
f11	20171221_Baeza_DevAtlas_Liver_1-1	Liver	1-1	1	1	11	0.809226271958594	HYVLQELVETER	""	Q0KL02	Triple functional domain protein	1515.78018	light
f11	20171221_Baeza_DevAtlas_Liver_1-1	Liver	1-1	1	1	11	0.809226271958594	QLLSNELLLTQMEK	""	Q924C1	exportin-5	1659.89858	light	21.7027183547519
f11	20171221_Baeza_DevAtlas_Liver_1-1	Liver	1-1	1	1	11	0.809226271958594	KACADATLSQITNNIDPVGR	1xCarbamidomethyl [C3]	P62874	Guanine nucleotide-binding protein G(I)/G(S)/G(T) subunit beta-1	2144.07644	light	24.549248718657
f11	20171221_Baeza_DevAtlas_Liver_1-1	Liver	1-1	1	1	11	0.809226271958594	KAELEENQR	""	Q61687	transcriptional regulator ATRX	1116.56438	light	16.5435710275623
f11	20171221_Baeza_DevAtlas_Liver_1-1	Liver	1-1	1	1	11	0.809226271958594	QLLQANPILEAFGNAK	""	O08638-1; Q8VDD5; Q6URW6-1	Myosin-11;Myosin-9;myosin-14	1726.94865	light	25.8108923432886
f11	20171221_Baeza_DevAtlas_Liver_1-1	Liver	1-1	1	1	11	0.809226271958594	QLLQANPILESFGNAK	1xGln->pyro-Glu [N-Term]	Q61879	Myosin-10	1725.91701	light	21.2980712403177
f11	20171221_Baeza_DevAtlas_Liver_1-1	Liver	1-1	1	1	11	0.809226271958594	KAEGAGTEEEGTPK	""	Q91XV3	Brain acid soluble protein 1	1403.66488	light	17.6348809941448
f11	20171221_Baeza_DevAtlas_Liver_1-1	Liver	1-1	1	1	11	0.809226271958594	KAEEELGELEAK	""	Q9CW03	Structural maintenance of chromosomes protein 3	1345.68455	light	22.9798787016672
f11	20171221_Baeza_DevAtlas_Liver_1-1	Liver	1-1	1	1	11	0.809226271958594	KAEAQIAAK	""	P05202	"Aspartate aminotransferase	mitochondrial"	929.54146	light
f11	20171221_Baeza_DevAtlas_Liver_1-1	Liver	1-1	1	1	11	0.809226271958594	KAEALAQISAAFEDLEQALQQR	""	Q9R1R2	Tripartite motif-containing protein 3	2430.26233	light
f11	20171221_Baeza_DevAtlas_Liver_1-1	Liver	1-1	1	1	11	0.809226271958594	KAEAGAGSATEFQFR	""	P63325	40S ribosomal protein S10	1569.7656	light	24.2516816585842
f11	20171221_Baeza_DevAtlas_Liver_1-1	Liver	1-1	1	1	11	0.809226271958594	QLLQANPILESFGNAK	""	Q61879	Myosin-10	1742.94356	light	23.5832775777315
f11	20171221_Baeza_DevAtlas_Liver_1-1	Liver	1-1	1	1	11	0.809226271958594	QLLQLLTTYIVR	""	A2AN08	e3 ubiquitin-protein ligase UBR4	1460.88353	light	22.8193982361006
f11	20171221_Baeza_DevAtlas_Liver_1-1	Liver	1-1	1	1	11	0.809226271958594	QIIQQNPSLLPALLQQIGR	1xGln->pyro-Glu [N-Term]	P54728	UV excision repair protein RAD23 homolog B	2113.2128	light
f11	20171221_Baeza_DevAtlas_Liver_1-1	Liver	1-1	1	1	11	0.809226271958594	QIIQQNPSLLPALLQQIGR	""	P54728	UV excision repair protein RAD23 homolog B	2130.23935	light	24.9399879132951
f11	20171221_Baeza_DevAtlas_Liver_1-1	Liver	1-1	1	1	11	0.809226271958594	KADTTTPTTSAITASR	""	Q8K2F0	bromodomain-containing protein 3	1621.83915	light
f11	20171221_Baeza_DevAtlas_Liver_1-1	Liver	1-1	1	1	11	0.809226271958594	KADSDSEDKGEESKPK	""	P83917	Chromobox protein homolog 1	1749.81373	light	16.1587307878075
f11	20171221_Baeza_DevAtlas_Liver_1-1	Liver	1-1	1	1	11	0.809226271958594	KADNVVNIAR	""	""	""	1099.62183	light	21.4973433904376
f11	20171221_Baeza_DevAtlas_Liver_1-1	Liver	1-1	1	1	11	0.809226271958594	QILSADLR	""	Q11011	puromycin-sensitive aminopeptidase	915.52581	light
f11	20171221_Baeza_DevAtlas_Liver_1-1	Liver	1-1	1	1	11	0.809226271958594	KADLVNR	""	Q9WU78	Programmed cell death 6-interacting protein	815.47338	light	22.2772530719294
f11	20171221_Baeza_DevAtlas_Liver_1-1	Liver	1-1	1	1	11	0.809226271958594	KADIGVAMGIAGSDVSK	""	Q6PIC6	Sodium/potassium-transporting ATPase subunit alpha-3	1618.84688	light
f11	20171221_Baeza_DevAtlas_Liver_1-1	Liver	1-1	1	1	11	0.809226271958594	KADIDLTKR	""	P62270	40S ribosomal protein S18	1059.61568	light	25.2271725151892
f11	20171221_Baeza_DevAtlas_Liver_1-1	Liver	1-1	1	1	11	0.809226271958594	KADIDLTK	""	P62270	40S ribosomal protein S18	903.51457	light	26.9916190667211
f11	20171221_Baeza_DevAtlas_Liver_1-1	Liver	1-1	1	1	11	0.809226271958594	KADGYNQPDSK	""	""	""	1222.56986	light	18.0591108936695
f11	20171221_Baeza_DevAtlas_Liver_1-1	Liver	1-1	1	1	11	0.809226271958594	KADGVKPQTNSTK	""	P28652	Calcium/calmodulin-dependent protein kinase type II subunit beta	1373.73832	light
f11	20171221_Baeza_DevAtlas_Liver_1-1	Liver	1-1	1	1	11	0.809226271958594	KADEVLEILK	""	Q6P4T2	U5 small nuclear ribonucleoprotein 200 kDa helicase	1157.67762	light	25.0266539574322
f11	20171221_Baeza_DevAtlas_Liver_1-1	Liver	1-1	1	1	11	0.809226271958594	KACQIFVR	1xCarbamidomethyl [C3]	Q9D0E1	Heterogeneous nuclear ribonucleoprotein M	1021.56115	light	25.2318289406677
f11	20171221_Baeza_DevAtlas_Liver_1-1	Liver	1-1	1	1	11	0.809226271958594	KACGDSTLTQITAGLDPVGR	1xCarbamidomethyl [C3]	P62880	Guanine nucleotide-binding protein G(I)/G(S)/G(T) subunit beta-2	2060.04408	light
f11	20171221_Baeza_DevAtlas_Liver_1-1	Liver	1-1	1	1	11	0.809226271958594	KAAWEAYLSR	""	P13439	uridine 5'-monophosphate synthase	1194.62658	light
f11	20171221_Baeza_DevAtlas_Liver_1-1	Liver	1-1	1	1	11	0.809226271958594	QLLVQQLGLTEK	""	Q8R4H2	Rho guanine nucleotide exchange factor 12	1369.80494	light
f11	20171221_Baeza_DevAtlas_Liver_1-1	Liver	1-1	1	1	11	0.809226271958594	HYTEAIK	""	Q60864	stress-induced-phosphoprotein 1	861.44649	light	23.984470699835
f11	20171221_Baeza_DevAtlas_Liver_1-1	Liver	1-1	1	1	11	0.809226271958594	HYSLDDWK	""	Q9DCZ1	GMP reductase 1	1063.48434	light	25.1735019302889
f11	20171221_Baeza_DevAtlas_Liver_1-1	Liver	1-1	1	1	11	0.809226271958594	QINLSNIR	""	Q78PY7	staphylococcal nuclease domain-containing protein 1	957.5476	light	28.9763758523495
f11	20171221_Baeza_DevAtlas_Liver_1-1	Liver	1-1	1	1	11	0.809226271958594	QLNNLALLCQNQGK	1xCarbamidomethyl [C9]	Q9DBS5; O88447	Kinesin light chain 4;Kinesin light chain 1	1613.8428	light
f11	20171221_Baeza_DevAtlas_Liver_1-1	Liver	1-1	1	1	11	0.809226271958594	HYEDGYPGGSDNYGSLSR	""	P30999-1; P30999-3	Catenin delta-1;Isoform 3 of Catenin delta-1	1973.82602	light	21.3889884560448
f11	20171221_Baeza_DevAtlas_Liver_1-1	Liver	1-1	1	1	11	0.809226271958594	HYEDFPK	""	Q91YR7	Pre-mRNA-processing factor 6	935.42576	light	20.4905317869861
f11	20171221_Baeza_DevAtlas_Liver_1-1	Liver	1-1	1	1	11	0.809226271958594	HYCYPHFTCAVDTENIR	2xCarbamidomethyl [C3; C9]	P63094	Guanine nucleotide-binding protein G(s) subunit alpha isoforms short	2182.94332	light
f11	20171221_Baeza_DevAtlas_Liver_1-1	Liver	1-1	1	1	11	0.809226271958594	HYASEEIKEK	""	Q62261-1	"Spectrin beta chain	non-erythrocytic 1"	1233.61099	light
f11	20171221_Baeza_DevAtlas_Liver_1-1	Liver	1-1	1	1	11	0.809226271958594	HYAMQEAK	""	Q8BP92	Reticulocalbin-2	977.45093	light	19.9044958030104
f11	20171221_Baeza_DevAtlas_Liver_1-1	Liver	1-1	1	1	11	0.809226271958594	HYALNVPLYTHFTSPIR	""	Q8CI75	DIS3-like exonuclease 2	2029.06541	light
f11	20171221_Baeza_DevAtlas_Liver_1-1	Liver	1-1	1	1	11	0.809226271958594	HYAHTDCPGHADYVK	1xCarbamidomethyl [C7]	Q8BFR5	"elongation factor Tu	mitochondrial"	1770.76528	light
f11	20171221_Baeza_DevAtlas_Liver_1-1	Liver	1-1	1	1	11	0.809226271958594	QINNIFLR	""	Q6PD03; Q61151	Serine/threonine-protein phosphatase 2A 56 kDa regulatory subunit alpha isoform;Serine/threonine-protein phosphatase 2A 56 kDa regulatory subunit epsilon isoform	1017.58399	light
f11	20171221_Baeza_DevAtlas_Liver_1-1	Liver	1-1	1	1	11	0.809226271958594	QINPTLGSQEDFKDLLQSAK	""	P10852-2	Isoform 2 of 4F2 cell-surface antigen heavy chain	2232.15065	light	24.4535969411781
f11	20171221_Baeza_DevAtlas_Liver_1-1	Liver	1-1	1	1	11	0.809226271958594	QLNPVWLR	""	Q9JI39	"ATP-binding cassette sub-family B member 10	mitochondrial"	1025.58908	light
f11	20171221_Baeza_DevAtlas_Liver_1-1	Liver	1-1	1	1	11	0.809226271958594	QINVSTDDSEVK	""	Q9DAW6	U4/U6 small nuclear ribonucleoprotein Prp4	1334.64341	light	22.6312965303358
f11	20171221_Baeza_DevAtlas_Liver_1-1	Liver	1-1	1	1	11	0.809226271958594	QINWTVLYR	1xGln->pyro-Glu [N-Term]	Q8BP67	60S ribosomal protein L24	1175.62077	light	25.3263482875952
f11	20171221_Baeza_DevAtlas_Liver_1-1	Liver	1-1	1	1	11	0.809226271958594	HWPFMVVNDAGRPK	""	P63017	Heat shock cognate 71 kDa protein	1653.83184	light	28.7478317428236
f11	20171221_Baeza_DevAtlas_Liver_1-1	Liver	1-1	1	1	11	0.809226271958594	HWPFMVVNDAGR	""	P63017	Heat shock cognate 71 kDa protein	1428.68411	light	22.9911787536179
f11	20171221_Baeza_DevAtlas_Liver_1-1	Liver	1-1	1	1	11	0.809226271958594	QINWTVLYR	""	Q8BP67	60S ribosomal protein L24	1192.64732	light	27.771681384651
f11	20171221_Baeza_DevAtlas_Liver_1-1	Liver	1-1	1	1	11	0.809226271958594	HWLNQNLPISSGK	""	Q99J99	3-mercaptopyruvate sulfurtransferase	1493.78594	light	24.3034255581059
f11	20171221_Baeza_DevAtlas_Liver_1-1	Liver	1-1	1	1	11	0.809226271958594	HWILPQDYDHAQAEAR	""	Q05186	Reticulocalbin-1	1949.92528	light
f11	20171221_Baeza_DevAtlas_Liver_1-1	Liver	1-1	1	1	11	0.809226271958594	HWLDSPWPGFFTLDGQPR	""	Q60597	"2-oxoglutarate dehydrogenase	mitochondrial"	2156.03483	light
f11	20171221_Baeza_DevAtlas_Liver_1-1	Liver	1-1	1	1	11	0.809226271958594	QLPDKWQHDLFDSGFGGGAGVETGGK	1xGln->pyro-Glu [N-Term]	O08583-1	THO complex subunit 4	2686.25322	light
f11	20171221_Baeza_DevAtlas_Liver_1-1	Liver	1-1	1	1	11	0.809226271958594	HWGGNVLGPK	""	P12970	60S ribosomal protein L7a	1064.56359	light
f11	20171221_Baeza_DevAtlas_Liver_1-1	Liver	1-1	1	1	11	0.809226271958594	QLPDKWQHDLFDSGFGGGAGVETGGK	""	O08583-1	THO complex subunit 4	2703.27977	light
f11	20171221_Baeza_DevAtlas_Liver_1-1	Liver	1-1	1	1	11	0.809226271958594	QLPLVKPYLR	1xGln->pyro-Glu [N-Term]	Q68FD5	Clathrin heavy chain 1	1209.73541	light	25.3028261769119
f11	20171221_Baeza_DevAtlas_Liver_1-1	Liver	1-1	1	1	11	0.809226271958594	HWEEILQQSLWER	""	P58281-1	"Dynamin-like 120 kDa protein	mitochondrial"	1753.86564	light
f11	20171221_Baeza_DevAtlas_Liver_1-1	Liver	1-1	1	1	11	0.809226271958594	HYFQNTQGLIFVVDSNDR	""	P61750; P84078; Q8BSL7; P84084	ADP-ribosylation factor 4;ADP-ribosylation factor 1;ADP-ribosylation factor 2;ADP-ribosylation factor 5	2153.04104	light	23.5585937767392
f11	20171221_Baeza_DevAtlas_Liver_1-1	Liver	1-1	1	1	11	0.809226271958594	HYFQNTQGLIFVVDSNDRER	""	P61750; P84078; Q8BSL7; P84084	ADP-ribosylation factor 4;ADP-ribosylation factor 1;ADP-ribosylation factor 2;ADP-ribosylation factor 5	2438.18475	light	26.5137458452902
f11	20171221_Baeza_DevAtlas_Liver_1-1	Liver	1-1	1	1	11	0.809226271958594	QINIHNLSAFYDSDLFK	""	P97310	DNA replication licensing factor mcm2	2025.00762	light	25.4546706714636
f11	20171221_Baeza_DevAtlas_Liver_1-1	Liver	1-1	1	1	11	0.809226271958594	QINHIFYR	""	""	""	1090.57924	light
f11	20171221_Baeza_DevAtlas_Liver_1-1	Liver	1-1	1	1	11	0.809226271958594	HYQINQQWER	""	P11276	fibronectin	1401.66582	light	23.5993706793806
f11	20171221_Baeza_DevAtlas_Liver_1-1	Liver	1-1	1	1	11	0.809226271958594	HYQGTVDK	""	O08599	Syntaxin-binding protein 1	947.45812	light
f11	20171221_Baeza_DevAtlas_Liver_1-1	Liver	1-1	1	1	11	0.809226271958594	HYQEEGQGTEVVQGVLLGLVVEDR	""	Q91WK2	Eukaryotic translation initiation factor 3 subunit H	2654.34203	light	23.0925982781617
f11	20171221_Baeza_DevAtlas_Liver_1-1	Liver	1-1	1	1	11	0.809226271958594	QLIYNYPEQLFGAAGVMAIEHADFAGVER	""	P80314	T-complex protein 1 subunit beta	3209.57244	light	25.7671098947149
f11	20171221_Baeza_DevAtlas_Liver_1-1	Liver	1-1	1	1	11	0.809226271958594	QIMENAEINNIIK	""	Q01320; Q64511	DNA topoisomerase 2-alpha;DNA topoisomerase 2-beta	1529.7992	light	23.0623589507044
f11	20171221_Baeza_DevAtlas_Liver_1-1	Liver	1-1	1	1	11	0.809226271958594	HYNLETTVPQVNNFVIFEGFFAHQHPPAR	""	Q8K341-2	Isoform 2 of Alpha-tubulin N-acetyltransferase 1	3409.6865	light
f11	20171221_Baeza_DevAtlas_Liver_1-1	Liver	1-1	1	1	11	0.809226271958594	HYNGEAYEDDEHHPR	""	P63037	DnaJ homolog subfamily A member 1	1868.75828	light	21.0868603310456
f11	20171221_Baeza_DevAtlas_Liver_1-1	Liver	1-1	1	1	11	0.809226271958594	QINDIQLSR	1xGln->pyro-Glu [N-Term]	Q9QZD9	Eukaryotic translation initiation factor 3 subunit I	1069.56365	light	24.3919002799807
f11	20171221_Baeza_DevAtlas_Liver_1-1	Liver	1-1	1	1	11	0.809226271958594	QINDIQLSR	""	Q9QZD9	Eukaryotic translation initiation factor 3 subunit I	1086.5902	light	25.3491225251246
f11	20171221_Baeza_DevAtlas_Liver_1-1	Liver	1-1	1	1	11	0.809226271958594	QLNDLWDQIEQAHLELR	1xGln->pyro-Glu [N-Term]	Q6A068	Cell division cycle 5-like protein	2104.04579	light
f11	20171221_Baeza_DevAtlas_Liver_1-1	Liver	1-1	1	1	11	0.809226271958594	QLNDLWDQIEQAHLELR	""	Q6A068	Cell division cycle 5-like protein	2121.07234	light	21.9171357591617
f11	20171221_Baeza_DevAtlas_Liver_1-1	Liver	1-1	1	1	11	0.809226271958594	HYILDLLR	""	Q5SW19-1	Clustered mitochondria protein homolog	1042.60439	light	24.4092764599436
f11	20171221_Baeza_DevAtlas_Liver_1-1	Liver	1-1	1	1	11	0.809226271958594	HWDQDDDFEFTGSHLTVR	""	Q6ZQ88	Lysine-specific histone demethylase 1A	2204.96319	light	22.3222368051107
f11	20171221_Baeza_DevAtlas_Liver_1-1	Liver	1-1	1	1	11	0.809226271958594	QLNENKQER	1xGln->pyro-Glu [N-Term]	P26369	Splicing factor U2AF 65 kDa subunit	1141.55963	light	21.8272625461659
f11	20171221_Baeza_DevAtlas_Liver_1-1	Liver	1-1	1	1	11	0.809226271958594	HYLFYDGESVSGK	""	P40336	Vacuolar protein sorting-associated protein 26A	1501.69578	light	23.5290790057755
f11	20171221_Baeza_DevAtlas_Liver_1-1	Liver	1-1	1	1	11	0.809226271958594	HYLFDVQR	""	Q9CQQ7	"ATP synthase F(0) complex subunit B1	mitochondrial"	1077.5476	light
f11	20171221_Baeza_DevAtlas_Liver_1-1	Liver	1-1	1	1	11	0.809226271958594	HYLDQLNHILGILGSPSQEDLNCIINMK	1xCarbamidomethyl [C23]	Q63844	mitogen-activated protein kinase 3	3235.62383	light	20.0686242962952
f11	20171221_Baeza_DevAtlas_Liver_1-1	Liver	1-1	1	1	11	0.809226271958594	HYLDQLNHILGILGSPSQEDLNCIINLK	1xCarbamidomethyl [C23]	P63085	mitogen-activated protein kinase 1	3217.66741	light	24.5941953063354
f11	20171221_Baeza_DevAtlas_Liver_1-1	Liver	1-1	1	1	11	0.809226271958594	HYLDFINHYANLFHEK	""	Q9JHU4	Cytoplasmic dynein 1 heavy chain 1	2060.99772	light	22.4584012623293
f11	20171221_Baeza_DevAtlas_Liver_1-1	Liver	1-1	1	1	11	0.809226271958594	HYGVNCDDWLLR	1xCarbamidomethyl [C6]	Q8CHC4	Synaptojanin-1	1547.70597	light
f11	20171221_Baeza_DevAtlas_Liver_1-1	Liver	1-1	1	1	11	0.809226271958594	QLNENQVR	""	P62715	serine/threonine-protein phosphatase 2A catalytic subunit beta isoform	1000.51703	light
f11	20171221_Baeza_DevAtlas_Liver_1-1	Liver	1-1	1	1	11	0.809226271958594	HYGQFTCEGCK	2xCarbamidomethyl [C7; C10]	Q60632; P43135	coup transcription factor 1;COUP transcription factor 2	1386.55653	light
f11	20171221_Baeza_DevAtlas_Liver_1-1	Liver	1-1	1	1	11	0.809226271958594	HYGPGWVSMANAGK	""	P24369	peptidyl-prolyl cis-trans isomerase B	1474.68959	light	25.4057085149517
f11	20171221_Baeza_DevAtlas_Liver_1-1	Liver	1-1	1	1	11	0.809226271958594	HYGITSPISLAAPK	""	Q61183-1	Poly(A) polymerase alpha	1454.80019	light
f11	20171221_Baeza_DevAtlas_Liver_1-1	Liver	1-1	1	1	11	0.809226271958594	HYGGLTGLNK	""	Q9DBJ1	Phosphoglycerate mutase 1	1059.55817	light	27.4392703944775
f11	20171221_Baeza_DevAtlas_Liver_1-1	Liver	1-1	1	1	11	0.809226271958594	HYGFQLYQSDPSGNYGGWK	""	Q9R1P0	Proteasome subunit alpha type-4	2203.98319	light	24.6411309531972
f11	20171221_Baeza_DevAtlas_Liver_1-1	Liver	1-1	1	1	11	0.809226271958594	QLNENKQER	""	P26369	Splicing factor U2AF 65 kDa subunit	1158.58617	light	20.6059774126487
f11	20171221_Baeza_DevAtlas_Liver_1-1	Liver	1-1	1	1	11	0.809226271958594	QQLETEK	""	P26040	Ezrin	875.44689	light	21.7405714471953
f11	20171221_Baeza_DevAtlas_Liver_1-1	Liver	1-1	1	1	11	0.809226271958594	QQLGPNSGEVESHLSFLEK	""	P06728	Apolipoprotein A-IV	2099.04037	light
f11	20171221_Baeza_DevAtlas_Liver_1-1	Liver	1-1	1	1	11	0.809226271958594	QQIGSSAMPYK	""	P54822	adenylosuccinate lyase	1209.59323	light	22.1943619047216
f11	20171221_Baeza_DevAtlas_Liver_1-1	Liver	1-1	1	1	11	0.809226271958594	HDSEQDNSDNNTIFVQGLGENVTIESVADYFK	""	P56959	RNA-binding protein FUS	3585.6252	light	25.272240353689
f11	20171221_Baeza_DevAtlas_Liver_1-1	Liver	1-1	1	1	11	0.809226271958594	HDSATSFVDAGNAYK	""	P28663	Beta-soluble NSF attachment protein	1582.71323	light
f11	20171221_Baeza_DevAtlas_Liver_1-1	Liver	1-1	1	1	11	0.809226271958594	QVLIRPCSK	1xCarbamidomethyl [C7]; 1xGln->pyro-Glu [N-Term]	P62245	40S ribosomal protein S15a	1083.59793	light	25.0244404395723
f11	20171221_Baeza_DevAtlas_Liver_1-1	Liver	1-1	1	1	11	0.809226271958594	QVLIRPCSK	1xCarbamidomethyl [C7]	P62245	40S ribosomal protein S15a	1100.62447	light	24.7755666795064
f11	20171221_Baeza_DevAtlas_Liver_1-1	Liver	1-1	1	1	11	0.809226271958594	QVLLSAAEAAEVILR	""	P80314	T-complex protein 1 subunit beta	1582.91628	light	26.2528373270451
f11	20171221_Baeza_DevAtlas_Liver_1-1	Liver	1-1	1	1	11	0.809226271958594	HDMLAWVNDSLHLNYTK	""	Q6PER3	Microtubule-associated protein RP/EB family member 3	2056.99092	light
f11	20171221_Baeza_DevAtlas_Liver_1-1	Liver	1-1	1	1	11	0.809226271958594	HDMLAWINESLQLNLTK	""	Q61166	Microtubule-associated protein RP/EB family member 1	2026.04262	light	22.5307474731325
f11	20171221_Baeza_DevAtlas_Liver_1-1	Liver	1-1	1	1	11	0.809226271958594	QVLLSEPQEAAALYR	""	Q8R146	Acylamino-acid-releasing enzyme	1687.90136	light	25.2369200136125
f11	20171221_Baeza_DevAtlas_Liver_1-1	Liver	1-1	1	1	11	0.809226271958594	HDLNPLIK	""	Q07113	Cation-independent mannose-6-phosphate receptor	949.54654	light	25.2103144720784
f11	20171221_Baeza_DevAtlas_Liver_1-1	Liver	1-1	1	1	11	0.809226271958594	QVINNACATQAIVSVLLNCTHQDVHLGETLSEFK	2xCarbamidomethyl [C7; C19]	Q9WUP7-1	Ubiquitin carboxyl-terminal hydrolase isozyme L5	3809.89492	light	23.3891832158278
f11	20171221_Baeza_DevAtlas_Liver_1-1	Liver	1-1	1	1	11	0.809226271958594	HDLLLAR	""	Q6IR34-1	G-protein-signaling modulator 1	837.49411	light	20.3037089926183
f11	20171221_Baeza_DevAtlas_Liver_1-1	Liver	1-1	1	1	11	0.809226271958594	HDIIGEFK	""	P46096	Synaptotagmin-1	958.49926	light
f11	20171221_Baeza_DevAtlas_Liver_1-1	Liver	1-1	1	1	11	0.809226271958594	QVLPFLLR	""	""	""	985.61931	light	22.2324813860313
f11	20171221_Baeza_DevAtlas_Liver_1-1	Liver	1-1	1	1	11	0.809226271958594	HDLGHFMLR	""	Q923D2	flavin reductase (NADPH)	1125.56221	light	27.9026551706634
f11	20171221_Baeza_DevAtlas_Liver_1-1	Liver	1-1	1	1	11	0.809226271958594	HDLDLICR	1xCarbamidomethyl [C7]	P63087-2; P62137; P62141	Isoform Gamma-2 of Serine/threonine-protein phosphatase PP1-gamma catalytic subunit;serine/threonine-protein phosphatase PP1-alpha catalytic subunit;Serine/threonine-protein phosphatase PP1-beta catalytic subunit	1041.51459	light	26.7206990249514
f11	20171221_Baeza_DevAtlas_Liver_1-1	Liver	1-1	1	1	11	0.809226271958594	HDIAFVEFENDGQAGAAR	""	Q9CQI7	U2 small nuclear ribonucleoprotein B''	1946.89913	light	22.5795374971685
f11	20171221_Baeza_DevAtlas_Liver_1-1	Liver	1-1	1	1	11	0.809226271958594	QVIPGLEQSLLDMCVGEK	1xCarbamidomethyl [C14]	Q9D1M7	Peptidyl-prolyl cis-trans isomerase FKBP11	2016.01402	light	24.4935209750601
f11	20171221_Baeza_DevAtlas_Liver_1-1	Liver	1-1	1	1	11	0.809226271958594	QVLQGLDYLHSK	""	O54781	SRSF protein kinase 2	1400.75324	light
f11	20171221_Baeza_DevAtlas_Liver_1-1	Liver	1-1	1	1	11	0.809226271958594	HDGYGSHGPLLPLPSR	""	Q921F4-1	Heterogeneous nuclear ribonucleoprotein L-like	1702.86598	light	23.1654530258233
f11	20171221_Baeza_DevAtlas_Liver_1-1	Liver	1-1	1	1	11	0.809226271958594	QVIQGLEALKNEHNSILQSLLETLK	""	O88447	Kinesin light chain 1	2818.56728	light
f11	20171221_Baeza_DevAtlas_Liver_1-1	Liver	1-1	1	1	11	0.809226271958594	HDFSTVLTVFPILR	""	O35250	Exocyst complex component 7	1644.9108	light	20.4930927954107
f11	20171221_Baeza_DevAtlas_Liver_1-1	Liver	1-1	1	1	11	0.809226271958594	QVIQQNPALLPALLQQLGQENPQLLQQISR	""	P54726	UV excision repair protein RAD23 homolog A	3378.8856	light	24.5090559499516
f11	20171221_Baeza_DevAtlas_Liver_1-1	Liver	1-1	1	1	11	0.809226271958594	QVLVAPGNAGTACAGK	1xCarbamidomethyl [C13]	Q64737	trifunctional purine biosynthetic protein adenosine-3	1513.77914	light	25.2533116988508
f11	20171221_Baeza_DevAtlas_Liver_1-1	Liver	1-1	1	1	11	0.809226271958594	HDELADSLPCAEGEFIFLR	1xCarbamidomethyl [C10]	Q9DBR1	5'-3' exoribonuclease 2	2219.04374	light
f11	20171221_Baeza_DevAtlas_Liver_1-1	Liver	1-1	1	1	11	0.809226271958594	HDEGYGPPPPHYEGR	""	Q8R081	Heterogeneous nuclear ribonucleoprotein L	1707.75101	light	23.9089302890241
f11	20171221_Baeza_DevAtlas_Liver_1-1	Liver	1-1	1	1	11	0.809226271958594	HDSFVPCSEK	1xCarbamidomethyl [C7]	Q68FF6	ARF GTPase-activating protein GIT1	1205.52555	light	19.683820694042
f11	20171221_Baeza_DevAtlas_Liver_1-1	Liver	1-1	1	1	11	0.809226271958594	QVLYQQSSGHNNR	""	Q99M71	Mammalian ependymin-related protein 1	1530.74078	light	20.3751933869741
f11	20171221_Baeza_DevAtlas_Liver_1-1	Liver	1-1	1	1	11	0.809226271958594	QVLIRPC	1xCarbamidomethyl [C7]	P62245	40S ribosomal protein S15a	885.49748	light	26.769767135554
f11	20171221_Baeza_DevAtlas_Liver_1-1	Liver	1-1	1	1	11	0.809226271958594	QVIIQGFR	""	Q9CW03	Structural maintenance of chromosomes protein 3	960.56253	light
f11	20171221_Baeza_DevAtlas_Liver_1-1	Liver	1-1	1	1	11	0.809226271958594	QVLALQSQLADTK	1xGln->pyro-Glu [N-Term]	Q61879	Myosin-10	1397.76347	light
f11	20171221_Baeza_DevAtlas_Liver_1-1	Liver	1-1	1	1	11	0.809226271958594	HEEAPGHRPTTNPNASK	""	P97315	Cysteine and glycine-rich protein 1	1842.88415	light	21.677884023331
f11	20171221_Baeza_DevAtlas_Liver_1-1	Liver	1-1	1	1	11	0.809226271958594	QVLALQSQLADTK	""	Q61879	Myosin-10	1414.79002	light	22.826172749463
f11	20171221_Baeza_DevAtlas_Liver_1-1	Liver	1-1	1	1	11	0.809226271958594	QVLALQSQLADTKK	1xGln->pyro-Glu [N-Term]	Q61879	Myosin-10	1525.85843	light
f11	20171221_Baeza_DevAtlas_Liver_1-1	Liver	1-1	1	1	11	0.809226271958594	QVLALQSQLADTKK	""	Q61879	Myosin-10	1542.88498	light
f11	20171221_Baeza_DevAtlas_Liver_1-1	Liver	1-1	1	1	11	0.809226271958594	HECGAAFTSK	1xCarbamidomethyl [C3]	Q3TCH7; A2A432-1	cullin-4A;Cullin-4B	1107.48877	light	19.4106469875221
f11	20171221_Baeza_DevAtlas_Liver_1-1	Liver	1-1	1	1	11	0.809226271958594	QVLASAPTDNNLCHFR	1xCarbamidomethyl [C13]	Q9DCC4	Pyrroline-5-carboxylate reductase 3	1842.89154	light
f11	20171221_Baeza_DevAtlas_Liver_1-1	Liver	1-1	1	1	11	0.809226271958594	QVICVYTDDFTDR	1xCarbamidomethyl [C4]	Q8VD62	UPF0696 protein C11orf68 homolog	1631.737	light	20.3833483371633
f11	20171221_Baeza_DevAtlas_Liver_1-1	Liver	1-1	1	1	11	0.809226271958594	QVIDCQLADVNNLGK	1xCarbamidomethyl [C5]	Q9CPY7-1	cytosol aminopeptidase	1686.84795	light	23.9544940870311
f11	20171221_Baeza_DevAtlas_Liver_1-1	Liver	1-1	1	1	11	0.809226271958594	QVLDLEDLVFTQGSHFMANK	""	Q6P4T2	U5 small nuclear ribonucleoprotein 200 kDa helicase	2292.13289	light	22.6860612533585
f11	20171221_Baeza_DevAtlas_Liver_1-1	Liver	1-1	1	1	11	0.809226271958594	HEALLYTWLAEHKPLVLCGPPGSGK	1xCarbamidomethyl [C18]	Q9JHU4	Cytoplasmic dynein 1 heavy chain 1	2773.44942	light	22.9033539699642
f11	20171221_Baeza_DevAtlas_Liver_1-1	Liver	1-1	1	1	11	0.809226271958594	QVLEDFPTISLEFR	""	P53798	squalene synthase	1693.87956	light	24.0975946333813
f11	20171221_Baeza_DevAtlas_Liver_1-1	Liver	1-1	1	1	11	0.809226271958594	QVLFSADDR	""	P05063	Fructose-bisphosphate aldolase C	1050.52145	light
f11	20171221_Baeza_DevAtlas_Liver_1-1	Liver	1-1	1	1	11	0.809226271958594	QVLFTPATQAAR	""	A2AN08	e3 ubiquitin-protein ligase UBR4	1302.71646	light	23.9139913397314
f11	20171221_Baeza_DevAtlas_Liver_1-1	Liver	1-1	1	1	11	0.809226271958594	QVLFVPR	""	Q8BK58	HSPB1-associated protein 1	858.5196	light	21.7623132962903
f11	20171221_Baeza_DevAtlas_Liver_1-1	Liver	1-1	1	1	11	0.809226271958594	QVLGQMVIDEELLGDGHSYSPR	1xGln->pyro-Glu [N-Term]	P99026	Proteasome subunit beta type-4	2426.16565	light	23.2393258166606
f11	20171221_Baeza_DevAtlas_Liver_1-1	Liver	1-1	1	1	11	0.809226271958594	QVLGQMVIDEELLGDGHSYSPR	""	P99026	Proteasome subunit beta type-4	2443.1922	light	25.1865201146445
f11	20171221_Baeza_DevAtlas_Liver_1-1	Liver	1-1	1	1	11	0.809226271958594	QVIGTGSFFPK	""	P97447-1	Four and a half LIM domains protein 1	1180.63609	light
f11	20171221_Baeza_DevAtlas_Liver_1-1	Liver	1-1	1	1	11	0.809226271958594	QVLIASHLPSYELR	""	Q5SWU9-1	Acetyl-CoA carboxylase 1	1625.90097	light	22.183227680921
f11	20171221_Baeza_DevAtlas_Liver_1-1	Liver	1-1	1	1	11	0.809226271958594	QVLLGDQIPK	1xGln->pyro-Glu [N-Term]	Q60692	Proteasome subunit beta type-6	1093.62519	light
f11	20171221_Baeza_DevAtlas_Liver_1-1	Liver	1-1	1	1	11	0.809226271958594	QVLLGDQIPK	""	Q60692	Proteasome subunit beta type-6	1110.65174	light	26.2470404620398
f11	20171221_Baeza_DevAtlas_Liver_1-1	Liver	1-1	1	1	11	0.809226271958594	HDVVFLITK	""	Q68FD5	Clathrin heavy chain 1	1071.61971	light	26.741865031139
f11	20171221_Baeza_DevAtlas_Liver_1-1	Liver	1-1	1	1	11	0.809226271958594	HDVTCTVSGGGR	1xCarbamidomethyl [C5]	Q9D7N3	"28S ribosomal protein S9	mitochondrial"	1245.56406	light
f11	20171221_Baeza_DevAtlas_Liver_1-1	Liver	1-1	1	1	11	0.809226271958594	HDVNLGR	""	Q99PV0	Pre-mRNA-processing-splicing factor 8	810.42168	light	23.1418210446348
f11	20171221_Baeza_DevAtlas_Liver_1-1	Liver	1-1	1	1	11	0.809226271958594	HDTLDASLQSFQQER	""	P08032	"spectrin alpha chain	erythrocytic 1"	1774.83547	light
f11	20171221_Baeza_DevAtlas_Liver_1-1	Liver	1-1	1	1	11	0.809226271958594	HDSPEDVKR	""	Q60864	stress-induced-phosphoprotein 1	1082.52251	light	21.0737419737523
f11	20171221_Baeza_DevAtlas_Liver_1-1	Liver	1-1	1	1	11	0.809226271958594	HEEEEAKAER	""	Q9R1P0	Proteasome subunit alpha type-4	1227.56002	light	18.5727627830016
f11	20171221_Baeza_DevAtlas_Liver_1-1	Liver	1-1	1	1	11	0.809226271958594	QVMEEK	""	Q9Z2U1	Proteasome subunit alpha type-5	763.36547	light	19.6758703746309
f11	20171221_Baeza_DevAtlas_Liver_1-1	Liver	1-1	1	1	11	0.809226271958594	HDDYLVMLK	""	Q9CQE8	UPF0568 protein C14orf166 homolog	1133.56596	light	24.4540666788134
f11	20171221_Baeza_DevAtlas_Liver_1-1	Liver	1-1	1	1	11	0.809226271958594	HCDLQVR	1xCarbamidomethyl [C2]	P23116	Eukaryotic translation initiation factor 3 subunit A	927.44651	light	24.9769397180866
f11	20171221_Baeza_DevAtlas_Liver_1-1	Liver	1-1	1	1	11	0.809226271958594	QVQSLTCEVDALKGTNESLER	1xCarbamidomethyl [C7]; 1xGln->pyro-Glu [N-Term]	P20152	Vimentin	2360.13983	light	22.2965948539095
f11	20171221_Baeza_DevAtlas_Liver_1-1	Liver	1-1	1	1	11	0.809226271958594	HCCPGGFHCSAR	3xCarbamidomethyl [C2; C3; C9]	P28798	Granulins	1445.56197	light	21.2980157068082
f11	20171221_Baeza_DevAtlas_Liver_1-1	Liver	1-1	1	1	11	0.809226271958594	QVQSLTCEVDALKGTNESLER	1xCarbamidomethyl [C7]	P20152	Vimentin	2377.16638	light
f11	20171221_Baeza_DevAtlas_Liver_1-1	Liver	1-1	1	1	11	0.809226271958594	QVQSQAHGLQMR	1xGln->pyro-Glu [N-Term]	Q9CU62	structural maintenance of chromosomes protein 1a	1365.66919	light	21.5052230270734
f11	20171221_Baeza_DevAtlas_Liver_1-1	Liver	1-1	1	1	11	0.809226271958594	HCALALANCALHGGQTVQR	2xCarbamidomethyl [C2; C9]	Q6PDS3	Sterile alpha and TIR motif-containing protein 1	2077.01782	light
f11	20171221_Baeza_DevAtlas_Liver_1-1	Liver	1-1	1	1	11	0.809226271958594	QVQSQAHGLQMR	""	Q9CU62	structural maintenance of chromosomes protein 1a	1382.69574	light	19.2171690526501
f11	20171221_Baeza_DevAtlas_Liver_1-1	Liver	1-1	1	1	11	0.809226271958594	QVRPVTEK	""	P50516-1	V-type proton ATPase catalytic subunit A	956.55236	light	20.5506887852468
f11	20171221_Baeza_DevAtlas_Liver_1-1	Liver	1-1	1	1	11	0.809226271958594	HAYGDQYR	""	O88844	Isocitrate dehydrogenase [NADP] cytoplasmic	1009.44862	light
f11	20171221_Baeza_DevAtlas_Liver_1-1	Liver	1-1	1	1	11	0.809226271958594	HAVVVGR	""	Q922D8	"C-1-tetrahydrofolate synthase	cytoplasmic"	737.44168	light
f11	20171221_Baeza_DevAtlas_Liver_1-1	Liver	1-1	1	1	11	0.809226271958594	HAVVNLINYQDDAELATR	""	Q02248	Catenin beta-1	2042.03014	light
f11	20171221_Baeza_DevAtlas_Liver_1-1	Liver	1-1	1	1	11	0.809226271958594	QVSAAASVVSQALHDLLQHVR	""	Q71LX4	Talin-2	2229.20984	light	17.7467037450896
f11	20171221_Baeza_DevAtlas_Liver_1-1	Liver	1-1	1	1	11	0.809226271958594	HAVTEAEIQK	""	""	""	1125.58986	light
f11	20171221_Baeza_DevAtlas_Liver_1-1	Liver	1-1	1	1	11	0.809226271958594	HAVSEGTKAVTKYTSSK	""	Q64475; Q64525; Q9D2U9	Histone H2B type 1-B;Histone H2B type 2-B;Histone H2B type 3-A	1793.9392	light	19.8675461799814
f11	20171221_Baeza_DevAtlas_Liver_1-1	Liver	1-1	1	1	11	0.809226271958594	QVSDDLTER	""	P67778	Prohibitin	1062.50619	light	25.728784444317
f11	20171221_Baeza_DevAtlas_Liver_1-1	Liver	1-1	1	1	11	0.809226271958594	HAVSEGTK	""	Q64475; Q64525; Q9D2U9	Histone H2B type 1-B;Histone H2B type 2-B;Histone H2B type 3-A	828.42101	light	25.7366215878541
f11	20171221_Baeza_DevAtlas_Liver_1-1	Liver	1-1	1	1	11	0.809226271958594	HAVSDPSILDSLDLNEDEREVLINNINR	""	Q6ZWX6	Eukaryotic translation initiation factor 2 subunit 1	3190.59747	light	24.0173411946953
f11	20171221_Baeza_DevAtlas_Liver_1-1	Liver	1-1	1	1	11	0.809226271958594	HAVSDPSILDSLDLNEDER	""	Q6ZWX6	Eukaryotic translation initiation factor 2 subunit 1	2125.00438	light
f11	20171221_Baeza_DevAtlas_Liver_1-1	Liver	1-1	1	1	11	0.809226271958594	QVSDLISVLR	1xGln->pyro-Glu [N-Term]	Q61656	probable ATP-dependent RNA helicase DDX5	1112.631	light	24.7458245791323
f11	20171221_Baeza_DevAtlas_Liver_1-1	Liver	1-1	1	1	11	0.809226271958594	HAVDGAVK	""	E9PVA8	eIF-2-alpha kinase activator GCN1	796.43118	light	20.5041203468849
f11	20171221_Baeza_DevAtlas_Liver_1-1	Liver	1-1	1	1	11	0.809226271958594	HATIYPTEEELQAVQK	""	O88532	Zinc finger RNA-binding protein	1856.93887	light
f11	20171221_Baeza_DevAtlas_Liver_1-1	Liver	1-1	1	1	11	0.809226271958594	QVSDLISVLR	""	Q61656	probable ATP-dependent RNA helicase DDX5	1129.65755	light	27.0818174156143
f11	20171221_Baeza_DevAtlas_Liver_1-1	Liver	1-1	1	1	11	0.809226271958594	HATALEELSEQLEQAKR	""	Q61879	Myosin-10	1953.00359	light	21.1469624812247
f11	20171221_Baeza_DevAtlas_Liver_1-1	Liver	1-1	1	1	11	0.809226271958594	HATALEELSEQLEQAK	""	Q61879	Myosin-10	1796.90248	light	25.0877326466825
f11	20171221_Baeza_DevAtlas_Liver_1-1	Liver	1-1	1	1	11	0.809226271958594	HASSILPITEFSDITR	""	Q61029; Q61029-3; Q61029-2	"Lamina-associated polypeptide 2	isoforms beta/delta/epsilon/gamma;Isoform Epsilon of Lamina-associated polypeptide 2	isoforms beta/delta/epsilon/gamma;Isoform Delta of Lamina-associated polypeptide 2	isoforms beta/delta/epsilon/gamma"
f11	20171221_Baeza_DevAtlas_Liver_1-1	Liver	1-1	1	1	11	0.809226271958594	QVQSLTCEVDALK	1xCarbamidomethyl [C7]	P20152	Vimentin	1490.75192	light
f11	20171221_Baeza_DevAtlas_Liver_1-1	Liver	1-1	1	1	11	0.809226271958594	QVMMFSATLSK	1xGln->pyro-Glu [N-Term]	Q9Z1N5	spliceosome RNA helicase DDX39B	1225.59554	light
f11	20171221_Baeza_DevAtlas_Liver_1-1	Liver	1-1	1	1	11	0.809226271958594	QVQSLTCEVDALK	1xCarbamidomethyl [C7]; 1xGln->pyro-Glu [N-Term]	P20152	Vimentin	1473.72537	light	23.8246206547012
f11	20171221_Baeza_DevAtlas_Liver_1-1	Liver	1-1	1	1	11	0.809226271958594	HCECAEEGTR	2xCarbamidomethyl [C2; C4]	Q6ZQ38	cullin-associated nedd8-dissociated protein 1	1248.4732	light	19.9433267282952
f11	20171221_Baeza_DevAtlas_Liver_1-1	Liver	1-1	1	1	11	0.809226271958594	QVMMFSATLSK	""	Q9Z1N5	spliceosome RNA helicase DDX39B	1242.62209	light	22.7109876813557
f11	20171221_Baeza_DevAtlas_Liver_1-1	Liver	1-1	1	1	11	0.809226271958594	HDDGTQSDSENAGAHR	""	Q6A065	Centrosomal protein of 170 kDa	1696.69059	light
f11	20171221_Baeza_DevAtlas_Liver_1-1	Liver	1-1	1	1	11	0.809226271958594	HDDFEEAFTAQEEK	""	P08032	"spectrin alpha chain	erythrocytic 1"	1695.71329	light
f11	20171221_Baeza_DevAtlas_Liver_1-1	Liver	1-1	1	1	11	0.809226271958594	QVMVVPVGPTCDEYAQK	1xCarbamidomethyl [C11]	Q9D0R2	"Threonine--tRNA ligase	cytoplasmic"	1920.9194	light
f11	20171221_Baeza_DevAtlas_Liver_1-1	Liver	1-1	1	1	11	0.809226271958594	QVNITVQK	""	Q8K2C9	Very-long-chain (3R)-3-hydroxyacyl-CoA dehydratase 3	929.54146	light	23.5305968426917
f11	20171221_Baeza_DevAtlas_Liver_1-1	Liver	1-1	1	1	11	0.809226271958594	QVPNESFFNFFSPLK	""	Q78ZA7	Nucleosome assembly protein 1-like 4	1800.89555	light	23.9977662808198
f11	20171221_Baeza_DevAtlas_Liver_1-1	Liver	1-1	1	1	11	0.809226271958594	QVPVDVVEMK	1xGln->pyro-Glu [N-Term]	Q8JZQ9	Eukaryotic translation initiation factor 3 subunit B	1126.58127	light	22.4131788038476
f11	20171221_Baeza_DevAtlas_Liver_1-1	Liver	1-1	1	1	11	0.809226271958594	HDADGQATLLNLLLR	""	P14685	26S proteasome non-ATPase regulatory subunit 3	1649.89694	light	25.5692771962072
f11	20171221_Baeza_DevAtlas_Liver_1-1	Liver	1-1	1	1	11	0.809226271958594	QVPVDVVEMK	""	Q8JZQ9	Eukaryotic translation initiation factor 3 subunit B	1143.60782	light	24.6317181656161
f11	20171221_Baeza_DevAtlas_Liver_1-1	Liver	1-1	1	1	11	0.809226271958594	HDAATCFVDAGNAFK	1xCarbamidomethyl [C6]	Q9DB05	alpha-soluble nsf attachment protein	1623.72202	light	24.6150153091201
f11	20171221_Baeza_DevAtlas_Liver_1-1	Liver	1-1	1	1	11	0.809226271958594	QVQGPVLVEDTCLCFNALGGLPGPYIK	2xCarbamidomethyl [C12; C14]	Q9D892	Inosine triphosphate pyrophosphatase	2945.48996	light	22.3023667150703
f11	20171221_Baeza_DevAtlas_Liver_1-1	Liver	1-1	1	1	11	0.809226271958594	HCSQVDSVR	1xCarbamidomethyl [C2]	Q60598	Src substrate cortactin	1087.49492	light	21.493023509903
f11	20171221_Baeza_DevAtlas_Liver_1-1	Liver	1-1	1	1	11	0.809226271958594	QVQGSEISSIDEFCR	1xCarbamidomethyl [C14]	Q9D1C8	vacuolar protein sorting-associated protein 28 homolog	1754.80139	light	21.804460451541
f11	20171221_Baeza_DevAtlas_Liver_1-1	Liver	1-1	1	1	11	0.809226271958594	HCPYLDTINR	1xCarbamidomethyl [C2]	Q3TIX9	U4/U6.U5 tri-snRNP-associated protein 2	1288.61028	light	22.343652962315
f11	20171221_Baeza_DevAtlas_Liver_1-1	Liver	1-1	1	1	11	0.809226271958594	HCNMVLENVK	1xCarbamidomethyl [C2]	P62317	Small nuclear ribonucleoprotein Sm D2	1243.59219	light	26.0380524073467
f11	20171221_Baeza_DevAtlas_Liver_1-1	Liver	1-1	1	1	11	0.809226271958594	QVQHILASASPSGR	1xGln->pyro-Glu [N-Term]	Q3UPL0	Protein transport protein Sec31A	1433.74955	light	23.0145960349785
f11	20171221_Baeza_DevAtlas_Liver_1-1	Liver	1-1	1	1	11	0.809226271958594	QVQHILASASPSGR	""	Q3UPL0	Protein transport protein Sec31A	1450.7761	light	22.0611255898655
f11	20171221_Baeza_DevAtlas_Liver_1-1	Liver	1-1	1	1	11	0.809226271958594	QVQIDGLVVLK	""	Q91WK2	Eukaryotic translation initiation factor 3 subunit H	1211.7358	light	24.836956055742
f11	20171221_Baeza_DevAtlas_Liver_1-1	Liver	1-1	1	1	11	0.809226271958594	QVQPEGPYR	""	P19096	Fatty acid synthase	1073.53743	light	24.5060392438199
f11	20171221_Baeza_DevAtlas_Liver_1-1	Liver	1-1	1	1	11	0.809226271958594	QVQQNSLHR	""	Q9Z0R4	Intersectin-1	1109.58103	light
f11	20171221_Baeza_DevAtlas_Liver_1-1	Liver	1-1	1	1	11	0.809226271958594	HCILDVSGNAIK	1xCarbamidomethyl [C2]	Q91XM9-1; Q811D0; P70175	Disks large homolog 2;Disks large homolog 1;Disks large homolog 3	1326.68345	light
f11	20171221_Baeza_DevAtlas_Liver_1-1	Liver	1-1	1	1	11	0.809226271958594	HCILDVSANAVR	1xCarbamidomethyl [C2]	Q62108-1	Disks large homolog 4	1354.68959	light
f11	20171221_Baeza_DevAtlas_Liver_1-1	Liver	1-1	1	1	11	0.809226271958594	HCGALR	1xCarbamidomethyl [C2]	Q9CZM2	60S ribosomal protein L15	713.35115	light	24.1631573431856
f11	20171221_Baeza_DevAtlas_Liver_1-1	Liver	1-1	1	1	11	0.809226271958594	HCFTSNEAAR	1xCarbamidomethyl [C2]	P97770-1	THUMP domain-containing protein 3	1192.51638	light	21.2500083418411
f11	20171221_Baeza_DevAtlas_Liver_1-1	Liver	1-1	1	1	11	0.809226271958594	HCECSTDEVNSEDMDAYCR	3xCarbamidomethyl [C2; C4; C18]	P09055	Integrin beta-1	2377.84242	light
f11	20171221_Baeza_DevAtlas_Liver_1-1	Liver	1-1	1	1	11	0.809226271958594	QVQSLMVHQR	1xGln->pyro-Glu [N-Term]	O54941	SWI/SNF-related matrix-associated actin-dependent regulator of chromatin subfamily E member 1	1208.62045	light	20.9139646875542
f11	20171221_Baeza_DevAtlas_Liver_1-1	Liver	1-1	1	1	11	0.809226271958594	HEEEFDLFMR	""	Q3TKT4-1	Transcription activator BRG1	1352.59396	light	21.3314919930923
f11	20171221_Baeza_DevAtlas_Liver_1-1	Liver	1-1	1	1	11	0.809226271958594	QVKPYVEEGLHPQIIIR	""	P80313	T-complex protein 1 subunit eta	2019.13857	light	25.79377499414
f11	20171221_Baeza_DevAtlas_Liver_1-1	Liver	1-1	1	1	11	0.809226271958594	HEEFEEGCK	1xCarbamidomethyl [C8]	Q9CPV4-1	Glyoxalase domain-containing protein 4	1164.46261	light	23.0020245344475
f11	20171221_Baeza_DevAtlas_Liver_1-1	Liver	1-1	1	1	11	0.809226271958594	QVCEIIESPLFLK	1xCarbamidomethyl [C3]; 1xGln->pyro-Glu [N-Term]	O88545	COP9 signalosome complex subunit 6	1558.81854	light	22.4807569258602
f11	20171221_Baeza_DevAtlas_Liver_1-1	Liver	1-1	1	1	11	0.809226271958594	QVCEIIESPLFLK	1xCarbamidomethyl [C3]	O88545	COP9 signalosome complex subunit 6	1575.84509	light	24.6158401906275
f11	20171221_Baeza_DevAtlas_Liver_1-1	Liver	1-1	1	1	11	0.809226271958594	QVCPLDNR	1xCarbamidomethyl [C3]	P62878	E3 ubiquitin-protein ligase RBX1	1001.48329	light	24.7768238558675
f11	20171221_Baeza_DevAtlas_Liver_1-1	Liver	1-1	1	1	11	0.809226271958594	QVCPLDNREWEFQK	1xCarbamidomethyl [C3]	P62878	E3 ubiquitin-protein ligase RBX1	1848.86974	light	21.8870932228212
f11	20171221_Baeza_DevAtlas_Liver_1-1	Liver	1-1	1	1	11	0.809226271958594	HFELGGDKK	""	P83882	60S ribosomal protein L36a	1030.53162	light
f11	20171221_Baeza_DevAtlas_Liver_1-1	Liver	1-1	1	1	11	0.809226271958594	HFELGGDK	""	P83882	60S ribosomal protein L36a	902.43666	light
f11	20171221_Baeza_DevAtlas_Liver_1-1	Liver	1-1	1	1	11	0.809226271958594	QVCQLPGLFCYAQHIASIDGR	2xCarbamidomethyl [C3; C10]	Q791V5	Mitochondrial carrier homolog 2	2433.1802	light	22.989895889417
f11	20171221_Baeza_DevAtlas_Liver_1-1	Liver	1-1	1	1	11	0.809226271958594	QVDAESWK	""	Q9D0R2	"Threonine--tRNA ligase	cytoplasmic"	962.45779	light
f11	20171221_Baeza_DevAtlas_Liver_1-1	Liver	1-1	1	1	11	0.809226271958594	HFEELETIMDR	""	P97496; Q6PDG5-1	SWI/SNF complex subunit SMARCC1;SWI/SNF complex subunit SMARCC2	1419.65729	light	23.7158725712295
f11	20171221_Baeza_DevAtlas_Liver_1-1	Liver	1-1	1	1	11	0.809226271958594	HFEEAYPNCTVLEAR	1xCarbamidomethyl [C9]	Q3TWI9	CSC1-like protein 2	1835.83811	light
f11	20171221_Baeza_DevAtlas_Liver_1-1	Liver	1-1	1	1	11	0.809226271958594	HFEATDILVSK	""	Q05D44	Eukaryotic translation initiation factor 5B	1259.66303	light
f11	20171221_Baeza_DevAtlas_Liver_1-1	Liver	1-1	1	1	11	0.809226271958594	HFEALANR	""	Q01405	protein transport protein Sec23A	957.49009	light	24.2226509495178
f11	20171221_Baeza_DevAtlas_Liver_1-1	Liver	1-1	1	1	11	0.809226271958594	HFDSQVIIYGK	""	Q9EP69	Phosphatidylinositide phosphatase SAC1	1306.67901	light
f11	20171221_Baeza_DevAtlas_Liver_1-1	Liver	1-1	1	1	11	0.809226271958594	HFDSPYLLYHEK	""	Q6P5D3-1	putative ATP-dependent RNA helicase DHX57	1548.74815	light
f11	20171221_Baeza_DevAtlas_Liver_1-1	Liver	1-1	1	1	11	0.809226271958594	HFDPFTEGIVDGIVANTLSVK	""	Q9Z1B3-1	"1-phosphatidylinositol 4	5-bisphosphate phosphodiesterase beta-1"	2259.16557	light
f11	20171221_Baeza_DevAtlas_Liver_1-1	Liver	1-1	1	1	11	0.809226271958594	HFDETVNR	""	Q91YQ5	Dolichyl-diphosphooligosaccharide--protein glycosyltransferase subunit 1	1017.47483	light	25.4879773834565
f11	20171221_Baeza_DevAtlas_Liver_1-1	Liver	1-1	1	1	11	0.809226271958594	QVDDLEVWSHTNDTIGSVR	""	P70398	Probable ubiquitin carboxyl-terminal hydrolase FAF-X	2171.03635	light	21.6285713038406
f11	20171221_Baeza_DevAtlas_Liver_1-1	Liver	1-1	1	1	11	0.809226271958594	HFDADGNGYIEGK	""	Q08331	Calretinin	1422.62843	light
f11	20171221_Baeza_DevAtlas_Liver_1-1	Liver	1-1	1	1	11	0.809226271958594	QVDENWYEGR	""	Q62417	Sorbin and SH3 domain-containing protein 1	1295.5651	light
f11	20171221_Baeza_DevAtlas_Liver_1-1	Liver	1-1	1	1	11	0.809226271958594	HFCPNVPIILVGNKK	1xCarbamidomethyl [C3]	Q9QUI0; Q62159	Transforming protein RhoA;Rho-related GTP-binding protein RhoC	1735.96761	light	26.2765786697492
f11	20171221_Baeza_DevAtlas_Liver_1-1	Liver	1-1	1	1	11	0.809226271958594	HFCPNVPIILVGNK	1xCarbamidomethyl [C3]	Q9QUI0; Q62159	Transforming protein RhoA;Rho-related GTP-binding protein RhoC	1607.87264	light	25.6707198445798
f11	20171221_Baeza_DevAtlas_Liver_1-1	Liver	1-1	1	1	11	0.809226271958594	HFCPNVPIILVANKK	1xCarbamidomethyl [C3]	P62746	Rho-related GTP-binding protein RhoB	1749.98326	light
f11	20171221_Baeza_DevAtlas_Liver_1-1	Liver	1-1	1	1	11	0.809226271958594	HFCPNVPIILVANK	1xCarbamidomethyl [C3]	P62746	Rho-related GTP-binding protein RhoB	1621.88829	light
f11	20171221_Baeza_DevAtlas_Liver_1-1	Liver	1-1	1	1	11	0.809226271958594	QVDGDNSHVEMK	1xGln->pyro-Glu [N-Term]	Q62351	Transferrin receptor protein 1	1341.57396	light	23.863530873351
f11	20171221_Baeza_DevAtlas_Liver_1-1	Liver	1-1	1	1	11	0.809226271958594	HFCCFDCDHILAGK	3xCarbamidomethyl [C3; C4; C7]	P47226-1	Testin	1779.73999	light
f11	20171221_Baeza_DevAtlas_Liver_1-1	Liver	1-1	1	1	11	0.809226271958594	HFGAGGNQR	""	Q9EQH3	Vacuolar protein sorting-associated protein 35	943.44929	light
f11	20171221_Baeza_DevAtlas_Liver_1-1	Liver	1-1	1	1	11	0.809226271958594	QVDGDNSHVEMK	""	Q62351	Transferrin receptor protein 1	1358.6005	light	22.0149642418524
f11	20171221_Baeza_DevAtlas_Liver_1-1	Liver	1-1	1	1	11	0.809226271958594	HFGLQILEHVVK	""	Q924C1	exportin-5	1419.8107	light	22.7312055908554
f11	20171221_Baeza_DevAtlas_Liver_1-1	Liver	1-1	1	1	11	0.809226271958594	HFGYTSYSVSNSVK	""	P10605	Cathepsin B	1575.7438	light	26.6100141178765
f11	20171221_Baeza_DevAtlas_Liver_1-1	Liver	1-1	1	1	11	0.809226271958594	QVAEQFLNMR	""	Q9DB77	"Cytochrome b-c1 complex subunit 2	mitochondrial"	1235.62012	light
f11	20171221_Baeza_DevAtlas_Liver_1-1	Liver	1-1	1	1	11	0.809226271958594	QVAGTMK	""	Q03265	"ATP synthase subunit alpha	mitochondrial"	734.38654	light
f11	20171221_Baeza_DevAtlas_Liver_1-1	Liver	1-1	1	1	11	0.809226271958594	QVALWDTK	""	O89053	Coronin-1A	960.51491	light	20.5405512797365
f11	20171221_Baeza_DevAtlas_Liver_1-1	Liver	1-1	1	1	11	0.809226271958594	HFPSVNWLISYSK	""	P50516-1	V-type proton ATPase catalytic subunit A	1577.81109	light	23.1904558844771
f11	20171221_Baeza_DevAtlas_Liver_1-1	Liver	1-1	1	1	11	0.809226271958594	QVAPEKPVKK	""	""	""	1123.68337	light	22.7649328231676
f11	20171221_Baeza_DevAtlas_Liver_1-1	Liver	1-1	1	1	11	0.809226271958594	HFNAPSHIR	""	P61255	60S ribosomal protein L26	1078.55409	light	27.407208967776
f11	20171221_Baeza_DevAtlas_Liver_1-1	Liver	1-1	1	1	11	0.809226271958594	QVAQNLDR	""	Q8CHT0	"Delta-1-pyrroline-5-carboxylate dehydrogenase	mitochondrial"	943.49557	light
f11	20171221_Baeza_DevAtlas_Liver_1-1	Liver	1-1	1	1	11	0.809226271958594	HFIVPASR	""	Q9CXS4	Centromere protein V	926.52066	light	23.0868887501192
f11	20171221_Baeza_DevAtlas_Liver_1-1	Liver	1-1	1	1	11	0.809226271958594	HFISHVLAFFAASDGIVNENLVER	""	P11157	ribonucleoside-diphosphate reductase subunit M2	2685.37836	light	24.2656121136953
f11	20171221_Baeza_DevAtlas_Liver_1-1	Liver	1-1	1	1	11	0.809226271958594	HFLQQATQVNAWDR	""	Q63850	nuclear pore glycoprotein p62	1713.84558	light	23.9688735145751
f11	20171221_Baeza_DevAtlas_Liver_1-1	Liver	1-1	1	1	11	0.809226271958594	HFLPEMLSK	""	Q62448	Eukaryotic translation initiation factor 4 gamma 2	1101.57613	light
f11	20171221_Baeza_DevAtlas_Liver_1-1	Liver	1-1	1	1	11	0.809226271958594	QVAQQEAER	""	P67778	Prohibitin	1058.52251	light	23.3074779745685
f11	20171221_Baeza_DevAtlas_Liver_1-1	Liver	1-1	1	1	11	0.809226271958594	HFIMQVVCEATQCPDTR	2xCarbamidomethyl [C8; C13]	P70168	Importin subunit beta-1	2091.94088	light
f11	20171221_Baeza_DevAtlas_Liver_1-1	Liver	1-1	1	1	11	0.809226271958594	HFILDECDKMLEQLDMR	1xCarbamidomethyl [C7]	Q9Z1N5	spliceosome RNA helicase DDX39B	2193.01371	light	21.5935420339603
f11	20171221_Baeza_DevAtlas_Liver_1-1	Liver	1-1	1	1	11	0.809226271958594	HFILDECDK	1xCarbamidomethyl [C7]	Q9Z1N5	spliceosome RNA helicase DDX39B	1176.53539	light	25.933499135866
f11	20171221_Baeza_DevAtlas_Liver_1-1	Liver	1-1	1	1	11	0.809226271958594	QVAQQEAQR	1xGln->pyro-Glu [N-Term]	O35129	Prohibitin-2	1040.51195	light	22.9952105110172
f11	20171221_Baeza_DevAtlas_Liver_1-1	Liver	1-1	1	1	11	0.809226271958594	HFIEQGINVCLCQSYAK	2xCarbamidomethyl [C10; C12]	P05202	"Aspartate aminotransferase	mitochondrial"	2066.97864	light
f11	20171221_Baeza_DevAtlas_Liver_1-1	Liver	1-1	1	1	11	0.809226271958594	QVAQQEAQR	""	O35129	Prohibitin-2	1057.5385	light	22.627571733205
f11	20171221_Baeza_DevAtlas_Liver_1-1	Liver	1-1	1	1	11	0.809226271958594	QVASHVGLHSASIPGILALDLCPSDTNK	1xCarbamidomethyl [C22]; 1xGln->pyro-Glu [N-Term]	Q99KP6-1	Pre-mRNA-processing factor 19	2883.46692	light	24.0549180862773
f11	20171221_Baeza_DevAtlas_Liver_1-1	Liver	1-1	1	1	11	0.809226271958594	HFIDVGAGVIDEDYR	""	""	""	1705.81802	light	25.5062002552045
f11	20171221_Baeza_DevAtlas_Liver_1-1	Liver	1-1	1	1	11	0.809226271958594	QVASHVGLHSASIPGILALDLCPSDTNK	1xCarbamidomethyl [C22]	Q99KP6-1	Pre-mRNA-processing factor 19	2900.49347	light	25.1834316213234
f11	20171221_Baeza_DevAtlas_Liver_1-1	Liver	1-1	1	1	11	0.809226271958594	QVATALQNLQTK	1xGln->pyro-Glu [N-Term]	Q64727	Vinculin	1297.71104	light	23.314692902781
f11	20171221_Baeza_DevAtlas_Liver_1-1	Liver	1-1	1	1	11	0.809226271958594	HFHPLFEYFDYESR	""	Q9EQH3	Vacuolar protein sorting-associated protein 35	1886.84966	light
f11	20171221_Baeza_DevAtlas_Liver_1-1	Liver	1-1	1	1	11	0.809226271958594	HFHNTLEHLR	""	Q9EQH3	Vacuolar protein sorting-associated protein 35	1303.66543	light	24.6207562242367
f11	20171221_Baeza_DevAtlas_Liver_1-1	Liver	1-1	1	1	11	0.809226271958594	HFHALGGWGELQNTIK	""	P24527	leukotriene A-4 hydrolase	1807.92383	light	24.0066712372646
f11	20171221_Baeza_DevAtlas_Liver_1-1	Liver	1-1	1	1	11	0.809226271958594	QVATALQNLQTK	""	Q64727	Vinculin	1314.73759	light	24.8986256496366
f11	20171221_Baeza_DevAtlas_Liver_1-1	Liver	1-1	1	1	11	0.809226271958594	HFADLLPGFLQAVNDSCYQNDDSVLK	1xCarbamidomethyl [C17]	Q8BKC5-1	Importin-5	2966.3989	light	24.5205688077695
f11	20171221_Baeza_DevAtlas_Liver_1-1	Liver	1-1	1	1	11	0.809226271958594	HEYQANGPEDLNR	""	Q9R0P5	Destrin	1542.69316	light	24.4474292551966
f11	20171221_Baeza_DevAtlas_Liver_1-1	Liver	1-1	1	1	11	0.809226271958594	HEYGSPGILEFFHHQLK	""	Q7TMB8-1; Q5SQX6	cytoplasmic FMR1-interacting protein 1;Cytoplasmic FMR1-interacting protein 2	2039.01337	light
f11	20171221_Baeza_DevAtlas_Liver_1-1	Liver	1-1	1	1	11	0.809226271958594	QVEQLEK	""	P23116	Eukaryotic translation initiation factor 3 subunit A	873.46762	light	23.7138565551359
f11	20171221_Baeza_DevAtlas_Liver_1-1	Liver	1-1	1	1	11	0.809226271958594	HELQANCYEEVKDR	1xCarbamidomethyl [C7]	P18760	Cofilin-1	1790.81262	light	27.7944621211947
f11	20171221_Baeza_DevAtlas_Liver_1-1	Liver	1-1	1	1	11	0.809226271958594	HELQANCYEEVK	1xCarbamidomethyl [C7]	P18760	Cofilin-1	1519.68457	light	24.0825146593296
f11	20171221_Baeza_DevAtlas_Liver_1-1	Liver	1-1	1	1	11	0.809226271958594	HEIIQTLQMTDGLIPLEIR	""	Q63836; P17563	Selenium-binding protein 2;Selenium-binding protein 1	2220.20566	light	24.8166467511399
f11	20171221_Baeza_DevAtlas_Liver_1-1	Liver	1-1	1	1	11	0.809226271958594	HELLQPFNVLYEK	""	P50580	proliferation-associated protein 2G4	1629.86352	light	27.3519205341546
f11	20171221_Baeza_DevAtlas_Liver_1-1	Liver	1-1	1	1	11	0.809226271958594	HELLLGAAGAGPGAGPQQATPGALLQAGPPR	""	Q6PE01	U5 small nuclear ribonucleoprotein 40 kDa protein	2873.53805	light	23.9983770330883
f11	20171221_Baeza_DevAtlas_Liver_1-1	Liver	1-1	1	1	11	0.809226271958594	HELIEFR	""	Q68FD5	Clathrin heavy chain 1	943.49959	light	26.4900745483248
f11	20171221_Baeza_DevAtlas_Liver_1-1	Liver	1-1	1	1	11	0.809226271958594	QVEVINFGDCLVR	1xCarbamidomethyl [C10]; 1xGln->pyro-Glu [N-Term]	P46061	Ran GTPase-activating protein 1	1531.75734	light	23.5450062789917
f11	20171221_Baeza_DevAtlas_Liver_1-1	Liver	1-1	1	1	11	0.809226271958594	QVEVINFGDCLVR	1xCarbamidomethyl [C10]	P46061	Ran GTPase-activating protein 1	1548.78389	light	25.4650090714356
f11	20171221_Baeza_DevAtlas_Liver_1-1	Liver	1-1	1	1	11	0.809226271958594	HEIDSYDDR	""	P08032	"spectrin alpha chain	erythrocytic 1"	1149.48071	light
f11	20171221_Baeza_DevAtlas_Liver_1-1	Liver	1-1	1	1	11	0.809226271958594	QVEVLTNQR	""	P31001	desmin	1086.5902	light	21.064477012788
f11	20171221_Baeza_DevAtlas_Liver_1-1	Liver	1-1	1	1	11	0.809226271958594	QVEYLVNEK	""	P05201	"Aspartate aminotransferase	cytoplasmic"	1121.58372	light
f11	20171221_Baeza_DevAtlas_Liver_1-1	Liver	1-1	1	1	11	0.809226271958594	QVFLATWK	""	Q9DBG3	AP-2 complex subunit beta	992.55638	light	24.4857052647802
f11	20171221_Baeza_DevAtlas_Liver_1-1	Liver	1-1	1	1	11	0.809226271958594	QVGNVTKPTVIISQEGGK	""	P51880	"Fatty acid-binding protein	brain"	1855.02835	light
f11	20171221_Baeza_DevAtlas_Liver_1-1	Liver	1-1	1	1	11	0.809226271958594	HEKEDGAISTIVLR	""	P42932	T-complex protein 1 subunit theta	1567.84385	light	23.463274966152
f11	20171221_Baeza_DevAtlas_Liver_1-1	Liver	1-1	1	1	11	0.809226271958594	HEHQVMLMR	""	Q99K48	Non-POU domain-containing octamer-binding protein	1180.57139	light	23.9415109032418
f11	20171221_Baeza_DevAtlas_Liver_1-1	Liver	1-1	1	1	11	0.809226271958594	HEHQLMLMR	""	Q8R326	Paraspeckle component 1	1194.58704	light	21.582300391757
f11	20171221_Baeza_DevAtlas_Liver_1-1	Liver	1-1	1	1	11	0.809226271958594	HEGVSCDACLK	2xCarbamidomethyl [C6; C9]	Q80UY2	E3 ubiquitin-protein ligase KCMF1	1275.54563	light	19.8779579886611
f11	20171221_Baeza_DevAtlas_Liver_1-1	Liver	1-1	1	1	11	0.809226271958594	HEGVFICR	1xCarbamidomethyl [C7]	P35550	rRNA 2'-O-methyltransferase fibrillarin	1017.49346	light	25.3085282442195
f11	20171221_Baeza_DevAtlas_Liver_1-1	Liver	1-1	1	1	11	0.809226271958594	QVHDEEVAELLATLQASSQAAAEVDVAVAKPDLTSALR	""	P46660	alpha-internexin	3946.04038	light
f11	20171221_Baeza_DevAtlas_Liver_1-1	Liver	1-1	1	1	11	0.809226271958594	HEGLDVIENAVDNLDSR	""	Q812A2	SLIT-ROBO Rho GTPase-activating protein 3	1895.90936	light
f11	20171221_Baeza_DevAtlas_Liver_1-1	Liver	1-1	1	1	11	0.809226271958594	HEFQAETK	""	Q9CQN1	"heat shock protein 75 kDa	mitochondrial"	989.46869	light
f11	20171221_Baeza_DevAtlas_Liver_1-1	Liver	1-1	1	1	11	0.809226271958594	QVHPDTGISSK	1xGln->pyro-Glu [N-Term]	Q64475; Q64525; Q9D2U9	Histone H2B type 1-B;Histone H2B type 2-B;Histone H2B type 3-A	1151.56913	light	32.2910126782619
f11	20171221_Baeza_DevAtlas_Liver_1-1	Liver	1-1	1	1	11	0.809226271958594	QVHPDTGISSK	""	Q64475; Q64525; Q9D2U9	Histone H2B type 1-B;Histone H2B type 2-B;Histone H2B type 3-A	1168.59568	light	32.0850396306675
f11	20171221_Baeza_DevAtlas_Liver_1-1	Liver	1-1	1	1	11	0.809226271958594	QVKPYVEEGLHPQIIIR	1xGln->pyro-Glu [N-Term]	P80313	T-complex protein 1 subunit eta	2002.11202	light	25.3774239655005
f11	20171221_Baeza_DevAtlas_Liver_1-1	Liver	1-1	1	1	11	0.809226271958594	HEIVPK	""	O70435	Proteasome subunit alpha type-3	722.41955	light	21.5926736229108
f11	20171221_Baeza_DevAtlas_Liver_1-1	Liver	1-1	1	1	11	0.809226271958594	QVELALWDTAGQEDYDR	""	Q9QUI0; Q62159; P62746	Transforming protein RhoA;Rho-related GTP-binding protein RhoC;Rho-related GTP-binding protein RhoB	2008.92467	light	25.9102439343396
f11	20171221_Baeza_DevAtlas_Liver_1-1	Liver	1-1	1	1	11	0.809226271958594	QVELALWDTAGQEDYDR	1xGln->pyro-Glu [N-Term]	Q9QUI0; Q62159; P62746	Transforming protein RhoA;Rho-related GTP-binding protein RhoC;Rho-related GTP-binding protein RhoB	1991.89813	light	23.9813289646925
f11	20171221_Baeza_DevAtlas_Liver_1-1	Liver	1-1	1	1	11	0.809226271958594	HEMLPANLIQAQR	""	Q9DCD0	"6-phosphogluconate dehydrogenase	decarboxylating"	1520.80021	light
f11	20171221_Baeza_DevAtlas_Liver_1-1	Liver	1-1	1	1	11	0.809226271958594	HEWQVNGLDDIKDR	""	P45591	Cofilin-2	1724.83507	light
f11	20171221_Baeza_DevAtlas_Liver_1-1	Liver	1-1	1	1	11	0.809226271958594	QVDQLTNDK	""	P20152	Vimentin	1060.52693	light	24.1060347526711
f11	20171221_Baeza_DevAtlas_Liver_1-1	Liver	1-1	1	1	11	0.809226271958594	HEVININLK	""	O09131	Glutathione S-transferase omega-1	1079.62077	light	25.2329768189606
f11	20171221_Baeza_DevAtlas_Liver_1-1	Liver	1-1	1	1	11	0.809226271958594	HEVLLISAEQDKR	""	Q8VDJ3	Vigilin	1537.83328	light	23.7460279370912
f11	20171221_Baeza_DevAtlas_Liver_1-1	Liver	1-1	1	1	11	0.809226271958594	HEVILADIASHEPR	""	P08032	"spectrin alpha chain	erythrocytic 1"	1586.82853	light
f11	20171221_Baeza_DevAtlas_Liver_1-1	Liver	1-1	1	1	11	0.809226271958594	QVDTEEAGMVTAATASNVK	""	Q99JF8	PC4 and SFRS1-interacting protein	1921.91715	light
f11	20171221_Baeza_DevAtlas_Liver_1-1	Liver	1-1	1	1	11	0.809226271958594	QVDVPTLTGAFGILASHVPTLQVLRPGLVVVHTEDGTTTK	""	Q9D3D9	"ATP synthase subunit delta	mitochondrial"	4167.28122	light
f11	20171221_Baeza_DevAtlas_Liver_1-1	Liver	1-1	1	1	11	0.809226271958594	HESGASIKIDEPLEGSEDR	""	P61979-3; P61979	Isoform 3 of Heterogeneous nuclear ribonucleoprotein K;Heterogeneous nuclear ribonucleoprotein K	2068.97817	light
f11	20171221_Baeza_DevAtlas_Liver_1-1	Liver	1-1	1	1	11	0.809226271958594	QVDVVITCTGNK	1xCarbamidomethyl [C8]	Q80SW1	S-adenosylhomocysteine hydrolase-like protein 1	1333.67803	light
f11	20171221_Baeza_DevAtlas_Liver_1-1	Liver	1-1	1	1	11	0.809226271958594	HESGASIK	""	P61979-3; P61979	Isoform 3 of Heterogeneous nuclear ribonucleoprotein K;Heterogeneous nuclear ribonucleoprotein K	828.42101	light
f11	20171221_Baeza_DevAtlas_Liver_1-1	Liver	1-1	1	1	11	0.809226271958594	QVEDDIQQLLK	1xGln->pyro-Glu [N-Term]	P46471	26S proteasome regulatory subunit 7	1311.67907	light	23.5742721047922
f11	20171221_Baeza_DevAtlas_Liver_1-1	Liver	1-1	1	1	11	0.809226271958594	QVEDDIQQLLK	""	P46471	26S proteasome regulatory subunit 7	1328.70562	light	23.7435225752256
f11	20171221_Baeza_DevAtlas_Liver_1-1	Liver	1-1	1	1	11	0.809226271958594	HASSGSTVHIHPQAAPVVCR	1xCarbamidomethyl [C19]	Q7TMY8	E3 ubiquitin-protein ligase HUWE1	2111.05632	light	19.6163824829279
f11	20171221_Baeza_DevAtlas_Liver_1-1	Liver	1-1	1	1	11	0.809226271958594	QVEEALHQLHAR	""	Q9CR00	26S proteasome non-ATPase regulatory subunit 9	1430.74989	light	23.6011051784535
f11	20171221_Baeza_DevAtlas_Liver_1-1	Liver	1-1	1	1	11	0.809226271958594	QVEELFER	""	Q9ESZ8-1	General transcription factor II-I	1049.5262	light	24.1410905588148
f11	20171221_Baeza_DevAtlas_Liver_1-1	Liver	1-1	1	1	11	0.809226271958594	HEQILVLDPPSDLK	""	Q9WV55	vesicle-associated membrane protein-associated protein A	1603.869	light	24.4256644343657
f11	20171221_Baeza_DevAtlas_Liver_1-1	Liver	1-1	1	1	11	0.809226271958594	HEQGLSTALSVEK	""	Q8JZX4	Splicing factor 45	1398.72233	light
f11	20171221_Baeza_DevAtlas_Liver_1-1	Liver	1-1	1	1	11	0.809226271958594	HEQEYMEVR	""	Q9R0Q3	Transmembrane emp24 domain-containing protein 2	1220.53645	light	24.0747727402555
f11	20171221_Baeza_DevAtlas_Liver_1-1	Liver	1-1	1	1	11	0.809226271958594	QVEEIFNLK	""	Q9ESZ8-1	General transcription factor II-I	1119.60445	light	22.1533018376186
f11	20171221_Baeza_DevAtlas_Liver_1-1	Liver	1-1	1	1	11	0.809226271958594	HEPVGVCGQIIPWNFPLLMQAWK	1xCarbamidomethyl [C7]	P47738	"Aldehyde dehydrogenase	mitochondrial"	2720.38398	light
f11	20171221_Baeza_DevAtlas_Liver_1-1	Liver	1-1	1	1	11	0.809226271958594	HEPLVLFCESCDTLTCR	3xCarbamidomethyl [C8; C11; C16]	Q62318	Transcription intermediary factor 1-beta	2136.95111	light	24.3202386664191
f11	20171221_Baeza_DevAtlas_Liver_1-1	Liver	1-1	1	1	11	0.809226271958594	QVEELYQSLLELGEK	""	P16546	"Spectrin alpha chain	non-erythrocytic 1"	1777.92182	light
f11	20171221_Baeza_DevAtlas_Liver_1-1	Liver	1-1	1	1	11	0.809226271958594	HENVIGLLDVFTPAR	""	P47811	Mitogen-activated protein kinase 14	1680.90678	light
f11	20171221_Baeza_DevAtlas_Liver_1-1	Liver	1-1	1	1	11	0.809226271958594	QVEHPLLSGLLYPGLQALDEEYLK	""	Q91WQ3	"Tyrosine--tRNA ligase	cytoplasmic"	2725.44471	light
f11	20171221_Baeza_DevAtlas_Liver_1-1	Liver	1-1	1	1	11	0.809226271958594	QVEKNDEDQKIEQDGVKPEDK	""	P06837	Neuromodulin	2471.18962	light
f11	20171221_Baeza_DevAtlas_Liver_1-1	Liver	1-1	1	1	11	0.809226271958594	HEMLPEFYK	""	Q6ZQ38	cullin-associated nedd8-dissociated protein 1	1193.56596	light
f11	20171221_Baeza_DevAtlas_Liver_1-1	Liver	1-1	1	1	11	0.809226271958594	HEQNIDCGGGYVK	1xCarbamidomethyl [C7]	P14211	Calreticulin	1476.6536	light	27.4322636270281
f11	20171221_Baeza_DevAtlas_Liver_1-1	Liver	1-1	1	1	11	0.809226271958594	HASNMLGELR	""	Q9EQH3	Vacuolar protein sorting-associated protein 35	1127.5626	light
f11	20171221_Baeza_DevAtlas_Liver_1-1	Liver	1-1	1	1	11	0.809226271958594	QVSDVQKR	1xGln->pyro-Glu [N-Term]	Q62318	Transcription intermediary factor 1-beta	942.50032	light
f11	20171221_Baeza_DevAtlas_Liver_1-1	Liver	1-1	1	1	11	0.809226271958594	QVSIEEGER	""	P35279	Ras-related protein Rab-6A	1046.51128	light	23.0109410479046
f11	20171221_Baeza_DevAtlas_Liver_1-1	Liver	1-1	1	1	11	0.809226271958594	QYPWGVVQVENENHCDFVK	1xCarbamidomethyl [C15]; 1xGln->pyro-Glu [N-Term]	Q8CHH9-1; Q8C1B7	Septin-8;Septin-11	2331.04989	light	22.1778986668382
f11	20171221_Baeza_DevAtlas_Liver_1-1	Liver	1-1	1	1	11	0.809226271958594	QYPWGVVQVENENHCDFVK	1xCarbamidomethyl [C15]	Q8CHH9-1; Q8C1B7	Septin-8;Septin-11	2348.07644	light	23.1249588547211
f11	20171221_Baeza_DevAtlas_Liver_1-1	Liver	1-1	1	1	11	0.809226271958594	QYPYNNLYLER	""	Q9D6J5	"NADH dehydrogenase [ubiquinone] 1 beta subcomplex subunit 8	mitochondrial"	1472.71685	light
f11	20171221_Baeza_DevAtlas_Liver_1-1	Liver	1-1	1	1	11	0.809226271958594	GYFIFK	""	Q0VGB7	Serine/threonine-protein phosphatase 4 regulatory subunit 2	774.41849	light	20.6752160170985
f11	20171221_Baeza_DevAtlas_Liver_1-1	Liver	1-1	1	1	11	0.809226271958594	GYFEYIEENKYSR	""	Q8VEK3	Heterogeneous nuclear ribonucleoprotein U	1697.78058	light	24.4923527837243
f11	20171221_Baeza_DevAtlas_Liver_1-1	Liver	1-1	1	1	11	0.809226271958594	QYQIDAAIVR	""	Q3TCH7; A2A432-1	cullin-4A;Cullin-4B	1176.63715	light	23.5499722795274
f11	20171221_Baeza_DevAtlas_Liver_1-1	Liver	1-1	1	1	11	0.809226271958594	GYFEYIEENK	""	Q8VEK3	Heterogeneous nuclear ribonucleoprotein U	1291.58411	light
f11	20171221_Baeza_DevAtlas_Liver_1-1	Liver	1-1	1	1	11	0.809226271958594	QYTSPEEIDAQLQAEK	1xGln->pyro-Glu [N-Term]	Q3UHX2	28 kDa heat- and acid-stable phosphoprotein	1832.85486	light
f11	20171221_Baeza_DevAtlas_Liver_1-1	Liver	1-1	1	1	11	0.809226271958594	QYTSPEEIDAQLQAEK	""	Q3UHX2	28 kDa heat- and acid-stable phosphoprotein	1849.88141	light	25.1441357293459
f11	20171221_Baeza_DevAtlas_Liver_1-1	Liver	1-1	1	1	11	0.809226271958594	GYEVIYLTEPVDEYCIQALPEFDGKR	1xCarbamidomethyl [C15]	P08113	Endoplasmin	3104.49213	light	26.3520338589491
f11	20171221_Baeza_DevAtlas_Liver_1-1	Liver	1-1	1	1	11	0.809226271958594	GYEVIYLTEPVDEYCIQALPEFDGK	1xCarbamidomethyl [C15]	P08113	Endoplasmin	2948.39102	light	24.0509090368401
f11	20171221_Baeza_DevAtlas_Liver_1-1	Liver	1-1	1	1	11	0.809226271958594	GYESPEIALNCGIMLR	1xCarbamidomethyl [C11]	Q06138	Calcium-binding protein 39	1822.88262	light	22.620935277721
f11	20171221_Baeza_DevAtlas_Liver_1-1	Liver	1-1	1	1	11	0.809226271958594	QYVGFATLPNQVHR	""	Q9Z2Q6	Septin-5	1629.8496	light
f11	20171221_Baeza_DevAtlas_Liver_1-1	Liver	1-1	1	1	11	0.809226271958594	QYVYNVAK	""	Q9JHI5	"Isovaleryl-CoA dehydrogenase	mitochondrial"	984.51491	light
f11	20171221_Baeza_DevAtlas_Liver_1-1	Liver	1-1	1	1	11	0.809226271958594	GYELLFQPEVVR	""	P30999-1; P30999-3	Catenin delta-1;Isoform 3 of Catenin delta-1	1449.77364	light	23.6663902412865
f11	20171221_Baeza_DevAtlas_Liver_1-1	Liver	1-1	1	1	11	0.809226271958594	QYYALEVSYFK	""	O35864	COP9 signalosome complex subunit 5	1410.69399	light
f11	20171221_Baeza_DevAtlas_Liver_1-1	Liver	1-1	1	1	11	0.809226271958594	GYEEWLLNEIRR	""	P57780; Q9JI91; Q7TPR4	Alpha-actinin-4;Alpha-actinin-2;Alpha-actinin-1	1577.80707	light
f11	20171221_Baeza_DevAtlas_Liver_1-1	Liver	1-1	1	1	11	0.809226271958594	GYEEWLLNEIR	""	P57780; Q9JI91; Q7TPR4	Alpha-actinin-4;Alpha-actinin-2;Alpha-actinin-1	1421.70596	light	26.3764667032736
f11	20171221_Baeza_DevAtlas_Liver_1-1	Liver	1-1	1	1	11	0.809226271958594	QYYAYLTDTQCK	1xCarbamidomethyl [C11]	Q99LH2	phosphatidylserine synthase 1	1553.69407	light
f11	20171221_Baeza_DevAtlas_Liver_1-1	Liver	1-1	1	1	11	0.809226271958594	GYEENYFFIFR	""	Q8K2T8	RNA polymerase II-associated factor 1 homolog	1484.68449	light	21.6608810699907
f11	20171221_Baeza_DevAtlas_Liver_1-1	Liver	1-1	1	1	11	0.809226271958594	QYYLASCGDDCK	2xCarbamidomethyl [C7; C11]	Q8K0G5	EARP-interacting protein	1479.58789	light
f11	20171221_Baeza_DevAtlas_Liver_1-1	Liver	1-1	1	1	11	0.809226271958594	GYDVIAQAQSGTGK	""	P60843; P10630-1	Eukaryotic initiation factor 4A-I;eukaryotic initiation factor 4A-II	1394.69103	light	27.8424698555399
f11	20171221_Baeza_DevAtlas_Liver_1-1	Liver	1-1	1	1	11	0.809226271958594	GYDVDFPR	""	P47856	glutamine--fructose-6-phosphate aminotransferase [isomerizing] 1	968.44722	light	23.259873832173
f11	20171221_Baeza_DevAtlas_Liver_1-1	Liver	1-1	1	1	11	0.809226271958594	GYDSDPVK	""	Q01320	DNA topoisomerase 2-alpha	880.40469	light	22.8578316352902
f11	20171221_Baeza_DevAtlas_Liver_1-1	Liver	1-1	1	1	11	0.809226271958594	GYDRYEDYDYR	""	Q6PFR5	Transformer-2 protein homolog alpha	1514.61826	light	21.24882863829
f11	20171221_Baeza_DevAtlas_Liver_1-1	Liver	1-1	1	1	11	0.809226271958594	QYPWGVAEVENGEHCDFTILR	1xCarbamidomethyl [C15]	O55131	Septin-7	2520.16123	light	23.4267144952189
f11	20171221_Baeza_DevAtlas_Liver_1-1	Liver	1-1	1	1	11	0.809226271958594	GYDFESETDTETIAK	""	P47856	glutamine--fructose-6-phosphate aminotransferase [isomerizing] 1	1705.74392	light	22.1455407021023
f11	20171221_Baeza_DevAtlas_Liver_1-1	Liver	1-1	1	1	11	0.809226271958594	GYGCAGVSSVAYGLLTR	1xCarbamidomethyl [C4]	Q60759	"Glutaryl-CoA dehydrogenase	mitochondrial"	1730.85303	light
f11	20171221_Baeza_DevAtlas_Liver_1-1	Liver	1-1	1	1	11	0.809226271958594	GYGFCEYQDQETALSAMR	1xCarbamidomethyl [C5]	Q8BIQ5-1; Q8C7E9	cleavage stimulation factor subunit 2;cleavage stimulation factor subunit 2 tau variant	2125.89537	light
f11	20171221_Baeza_DevAtlas_Liver_1-1	Liver	1-1	1	1	11	0.809226271958594	QYLAQWLEK	""	P42225	signal transducer and activator of transcription 1	1178.62044	light	21.5406165464498
f11	20171221_Baeza_DevAtlas_Liver_1-1	Liver	1-1	1	1	11	0.809226271958594	QYLDQQQYQSALFWADK	""	Q8R349	cell division cycle protein 16 homolog	2132.00834	light
f11	20171221_Baeza_DevAtlas_Liver_1-1	Liver	1-1	1	1	11	0.809226271958594	GYLGPEQLPDCLK	1xCarbamidomethyl [C11]	P08249	"Malate dehydrogenase	mitochondrial"	1489.73554	light
f11	20171221_Baeza_DevAtlas_Liver_1-1	Liver	1-1	1	1	11	0.809226271958594	QYLFSLYECR	1xCarbamidomethyl [C9]	Q99JI4	26S proteasome non-ATPase regulatory subunit 6	1378.646	light	24.4365192820076
f11	20171221_Baeza_DevAtlas_Liver_1-1	Liver	1-1	1	1	11	0.809226271958594	QYIQCLYAFECK	2xCarbamidomethyl [C5; C11]	A2BH40	AT-rich interactive domain-containing protein 1A	1622.73416	light	20.7447295633361
f11	20171221_Baeza_DevAtlas_Liver_1-1	Liver	1-1	1	1	11	0.809226271958594	GYIFLEYASPAHAVDAVK	""	Q8JZQ9	Eukaryotic translation initiation factor 3 subunit B	1950.99599	light	26.1074448194002
f11	20171221_Baeza_DevAtlas_Liver_1-1	Liver	1-1	1	1	11	0.809226271958594	GYLDKLEPSK	""	Q03265	"ATP synthase subunit alpha	mitochondrial"	1149.61502	light
f11	20171221_Baeza_DevAtlas_Liver_1-1	Liver	1-1	1	1	11	0.809226271958594	QYLVFHDGDSVVFAGPAGNSVETR	""	Q8R146	Acylamino-acid-releasing enzyme	2565.23684	light	24.3228643397546
f11	20171221_Baeza_DevAtlas_Liver_1-1	Liver	1-1	1	1	11	0.809226271958594	QYMEEENYDK	""	Q9CZW5	Mitochondrial import receptor subunit TOM70	1348.53617	light
f11	20171221_Baeza_DevAtlas_Liver_1-1	Liver	1-1	1	1	11	0.809226271958594	GYKPPDEGPSEYQTIPLNK	""	O35864	COP9 signalosome complex subunit 5	2133.04988	light
f11	20171221_Baeza_DevAtlas_Liver_1-1	Liver	1-1	1	1	11	0.809226271958594	GYHYATCLEGALK	1xCarbamidomethyl [C7]	P47856	glutamine--fructose-6-phosphate aminotransferase [isomerizing] 1	1482.70458	light
f11	20171221_Baeza_DevAtlas_Liver_1-1	Liver	1-1	1	1	11	0.809226271958594	GYHLNEEGTR	""	Q08879; Q08879-2	Fibulin-1;Isoform C of Fibulin-1	1175.54398	light	20.4467715935008
f11	20171221_Baeza_DevAtlas_Liver_1-1	Liver	1-1	1	1	11	0.809226271958594	QYNVDYK	""	O88544	COP9 signalosome complex subunit 4	929.43632	light	22.3141172755258
f11	20171221_Baeza_DevAtlas_Liver_1-1	Liver	1-1	1	1	11	0.809226271958594	GYGYGQGAGTLSTDKGESLGIK	""	P97315	Cysteine and glycine-rich protein 1	2159.0615	light
f11	20171221_Baeza_DevAtlas_Liver_1-1	Liver	1-1	1	1	11	0.809226271958594	GYGYGQGAGTLNMDR	""	P97314	Cysteine and glycine-rich protein 2	1559.69072	light
f11	20171221_Baeza_DevAtlas_Liver_1-1	Liver	1-1	1	1	11	0.809226271958594	GYGPATQVR	""	Q61191	Host cell factor 1	948.48976	light	24.4852728852715
f11	20171221_Baeza_DevAtlas_Liver_1-1	Liver	1-1	1	1	11	0.809226271958594	GYGLCHGAAGNAYAFLALYNLTQDLK	1xCarbamidomethyl [C5]	O89112	LanC-like protein 1	2801.37156	light	18.8761633713133
f11	20171221_Baeza_DevAtlas_Liver_1-1	Liver	1-1	1	1	11	0.809226271958594	GYGFVSFYNK	""	P70318	Nucleolysin TIAR	1181.56259	light	24.6346384185855
f11	20171221_Baeza_DevAtlas_Liver_1-1	Liver	1-1	1	1	11	0.809226271958594	QYPISLVLAPTR	1xGln->pyro-Glu [N-Term]	Q62095; Q62167	atp-dependent rna helicase ddx3y;ATP-dependent RNA helicase DDX3X	1340.75726	light	23.6314148015861
f11	20171221_Baeza_DevAtlas_Liver_1-1	Liver	1-1	1	1	11	0.809226271958594	GYGFVSFFNK	""	P52912	nucleolysin TIA-1	1165.56767	light	21.5424959537544
f11	20171221_Baeza_DevAtlas_Liver_1-1	Liver	1-1	1	1	11	0.809226271958594	GYGFVHFETQEAAER	""	P29341	Polyadenylate-binding protein 1	1740.79762	light	26.173627351902
f11	20171221_Baeza_DevAtlas_Liver_1-1	Liver	1-1	1	1	11	0.809226271958594	GYGFITFSDSECAK	1xCarbamidomethyl [C12]	Q8VH51-1	RNA-binding protein 39	1581.68899	light	23.5274959771601
f11	20171221_Baeza_DevAtlas_Liver_1-1	Liver	1-1	1	1	11	0.809226271958594	GYGFIEYEK	""	Q3UEB3-2	Isoform 2 of Poly(U)-binding-splicing factor PUF60	1105.52005	light	24.6216387505391
f11	20171221_Baeza_DevAtlas_Liver_1-1	Liver	1-1	1	1	11	0.809226271958594	GYGFGMVK	""	Q60931	Voltage-dependent anion-selective channel protein 3	858.41784	light	24.3587998072068
f11	20171221_Baeza_DevAtlas_Liver_1-1	Liver	1-1	1	1	11	0.809226271958594	GYGFGLIK	""	Q60932-2	Isoform Mt-VDAC1 of Voltage-dependent anion-selective channel protein 1	854.47707	light	26.3341140816018
f11	20171221_Baeza_DevAtlas_Liver_1-1	Liver	1-1	1	1	11	0.809226271958594	QYPISLVLAPTR	""	Q62095; Q62167	atp-dependent rna helicase ddx3y;ATP-dependent RNA helicase DDX3X	1357.78381	light	25.6752459579849
f11	20171221_Baeza_DevAtlas_Liver_1-1	Liver	1-1	1	1	11	0.809226271958594	GYDDRDYYSR	""	P62996-1	transformer-2 protein homolog beta	1309.54437	light	24.2573601453515
f11	20171221_Baeza_DevAtlas_Liver_1-1	Liver	1-1	1	1	11	0.809226271958594	QYYTLLNQAPDMLHR	1xGln->pyro-Glu [N-Term]	P97855	Ras GTPase-activating protein-binding protein 1	1845.89523	light	25.1585163144124
f11	20171221_Baeza_DevAtlas_Liver_1-1	Liver	1-1	1	1	11	0.809226271958594	GYCFVSYLAHLVGDQDQFDK	1xCarbamidomethyl [C3]	Q8VCT3	aminopeptidase B	2362.08086	light	22.1355073322344
f11	20171221_Baeza_DevAtlas_Liver_1-1	Liver	1-1	1	1	11	0.809226271958594	RAGADIIITYFAPQLLK	""	P10518	Delta-aminolevulinic acid dehydratase	1890.08474	light	25.5689080964668
f11	20171221_Baeza_DevAtlas_Liver_1-1	Liver	1-1	1	1	11	0.809226271958594	GWPLYLSTK	""	O88844	Isocitrate dehydrogenase [NADP] cytoplasmic	1064.57751	light	25.6634165141957
f11	20171221_Baeza_DevAtlas_Liver_1-1	Liver	1-1	1	1	11	0.809226271958594	GWPLELICEK	1xCarbamidomethyl [C8]	Q9Z1X4-3	Isoform 3 of Interleukin enhancer-binding factor 3	1244.63437	light	24.6363144030871
f11	20171221_Baeza_DevAtlas_Liver_1-1	Liver	1-1	1	1	11	0.809226271958594	RAGELTEDEVER	""	P62270	40S ribosomal protein S18	1403.67611	light	26.417969466394
f11	20171221_Baeza_DevAtlas_Liver_1-1	Liver	1-1	1	1	11	0.809226271958594	GWNWVDVVK	""	Q9CPR1	RWD domain-containing protein 4	1102.56801	light
f11	20171221_Baeza_DevAtlas_Liver_1-1	Liver	1-1	1	1	11	0.809226271958594	GWNWGTVK	""	Q08943	FACT complex subunit SSRP1	947.47338	light	24.2364208236462
f11	20171221_Baeza_DevAtlas_Liver_1-1	Liver	1-1	1	1	11	0.809226271958594	GWNILTNSEK	""	Q91VD9	"NADH-ubiquinone oxidoreductase 75 kDa subunit	mitochondrial"	1161.58986	light
f11	20171221_Baeza_DevAtlas_Liver_1-1	Liver	1-1	1	1	11	0.809226271958594	RALDDTAR	""	P14733	Lamin-B1	917.47992	light	23.6219710534444
f11	20171221_Baeza_DevAtlas_Liver_1-1	Liver	1-1	1	1	11	0.809226271958594	RALDLVAAK	""	P14685	26S proteasome non-ATPase regulatory subunit 3	956.58874	light	22.2205573792112
f11	20171221_Baeza_DevAtlas_Liver_1-1	Liver	1-1	1	1	11	0.809226271958594	GWLVDLLNK	""	P70398	Probable ubiquitin carboxyl-terminal hydrolase FAF-X	1057.60406	light	21.3613168135589
f11	20171221_Baeza_DevAtlas_Liver_1-1	Liver	1-1	1	1	11	0.809226271958594	RAIGNIELGIR	""	P14873	microtubule-associated protein 1B	1211.72188	light
f11	20171221_Baeza_DevAtlas_Liver_1-1	Liver	1-1	1	1	11	0.809226271958594	RALSSQHQAR	""	P20029	78 kDa glucose-regulated protein	1153.61848	light	21.4756913815617
f11	20171221_Baeza_DevAtlas_Liver_1-1	Liver	1-1	1	1	11	0.809226271958594	RAIYQATYR	""	O55234	proteasome subunit beta type-5	1141.61127	light	24.4714064352168
f11	20171221_Baeza_DevAtlas_Liver_1-1	Liver	1-1	1	1	11	0.809226271958594	RAPAAQPPAAAAPSAVGSPAAAPR	""	Q9D1L0	Coiled-coil-helix-coiled-coil-helix domain-containing protein 2	2153.15741	light	23.2547397316517
f11	20171221_Baeza_DevAtlas_Liver_1-1	Liver	1-1	1	1	11	0.809226271958594	GWIDWAASK	""	Q9QYF9	protein NDRG3	1033.51016	light	22.1709650832586
f11	20171221_Baeza_DevAtlas_Liver_1-1	Liver	1-1	1	1	11	0.809226271958594	RAPFDLFENK	""	P11499	Heat shock protein HSP 90-beta	1236.63715	light	29.0655572703952
f11	20171221_Baeza_DevAtlas_Liver_1-1	Liver	1-1	1	1	11	0.809226271958594	RAPFDLFENKK	""	P11499	Heat shock protein HSP 90-beta	1364.73211	light	27.2227164939189
f11	20171221_Baeza_DevAtlas_Liver_1-1	Liver	1-1	1	1	11	0.809226271958594	GWGEGDFVHQCMEVLLR	1xCarbamidomethyl [C11]	Q8VEH5	EPM2A-interacting protein 1	2032.93678	light
f11	20171221_Baeza_DevAtlas_Liver_1-1	Liver	1-1	1	1	11	0.809226271958594	GWFVYQQR	""	Q9JHR7	insulin-degrading enzyme	1083.53704	light	23.3169271248026
f11	20171221_Baeza_DevAtlas_Liver_1-1	Liver	1-1	1	1	11	0.809226271958594	GWFDSEGQALDGVSISDHR	""	Q8VEE4	Replication protein A 70 kDa DNA-binding subunit	2075.94172	light	23.9354290109184
f11	20171221_Baeza_DevAtlas_Liver_1-1	Liver	1-1	1	1	11	0.809226271958594	GWENHVEGQK	""	Q9JHU4	Cytoplasmic dynein 1 heavy chain 1	1183.54906	light	22.6125847924715
f11	20171221_Baeza_DevAtlas_Liver_1-1	Liver	1-1	1	1	11	0.809226271958594	RAPFDLFENR	""	P07901	Heat shock protein HSP 90-alpha	1264.6433	light	25.9173227923555
f11	20171221_Baeza_DevAtlas_Liver_1-1	Liver	1-1	1	1	11	0.809226271958594	GWEEGVAQMSVGQR	""	P26883	Peptidyl-prolyl cis-trans isomerase FKBP1A	1533.71145	light	24.9181341308976
f11	20171221_Baeza_DevAtlas_Liver_1-1	Liver	1-1	1	1	11	0.809226271958594	RAPFDLFENRK	""	P07901	Heat shock protein HSP 90-alpha	1392.73826	light	24.6896579170645
f11	20171221_Baeza_DevAtlas_Liver_1-1	Liver	1-1	1	1	11	0.809226271958594	GWDTLYWTSYTTSTITR	""	Q91ZX7	prolow-density lipoprotein receptor-related protein 1	2051.9709	light
f11	20171221_Baeza_DevAtlas_Liver_1-1	Liver	1-1	1	1	11	0.809226271958594	RAFVHWYVGEGMEEGEFSEAR	""	P68369; P05213; P68373; P68368	tubulin alpha-1A chain;Tubulin alpha-1B chain;Tubulin alpha-1C chain;Tubulin alpha-4A chain	2486.11937	light
f11	20171221_Baeza_DevAtlas_Liver_1-1	Liver	1-1	1	1	11	0.809226271958594	RAEISNAIDQYVTGTIGEGEDLVK	""	Q9CWJ9	bifunctional purine biosynthesis protein purH	2578.2995	light	24.1633075486149
f11	20171221_Baeza_DevAtlas_Liver_1-1	Liver	1-1	1	1	11	0.809226271958594	RAEGDIKPYSSSDREFLK	""	Q8K341-2; Q8K341	Isoform 2 of Alpha-tubulin N-acetyltransferase 1;Alpha-tubulin N-acetyltransferase 1	2098.05636	light	21.5485859390682
f11	20171221_Baeza_DevAtlas_Liver_1-1	Liver	1-1	1	1	11	0.809226271958594	GWTQWIEGDELHLEMR	""	Q00915	Retinol-binding protein 1	1999.93307	light	23.180713355564
f11	20171221_Baeza_DevAtlas_Liver_1-1	Liver	1-1	1	1	11	0.809226271958594	QYYTLLNQAPDMLHR	""	P97855	Ras GTPase-activating protein-binding protein 1	1862.92178	light	25.5189185571144
f11	20171221_Baeza_DevAtlas_Liver_1-1	Liver	1-1	1	1	11	0.809226271958594	RAASLLR	""	Q99LC5	"Electron transfer flavoprotein subunit alpha	mitochondrial"	786.49445	light
f11	20171221_Baeza_DevAtlas_Liver_1-1	Liver	1-1	1	1	11	0.809226271958594	GYAYVEFENPDEAEK	""	Q99M28	RNA-binding protein with serine-rich domain 1	1760.76499	light	24.4003520512687
f11	20171221_Baeza_DevAtlas_Liver_1-1	Liver	1-1	1	1	11	0.809226271958594	GYAYTFITEDQAR	""	Q569Z5-1	probable ATP-dependent RNA helicase DDX46	1534.71725	light	23.5205251676667
f11	20171221_Baeza_DevAtlas_Liver_1-1	Liver	1-1	1	1	11	0.809226271958594	GYATDESTVSSVQGSR	""	Q61584	Fragile X mental retardation syndrome-related protein 1	1643.75073	light	20.6205186448995
f11	20171221_Baeza_DevAtlas_Liver_1-1	Liver	1-1	1	1	11	0.809226271958594	RACYGVLR	1xCarbamidomethyl [C3]	P62908	40S ribosomal protein S3	994.5251	light	25.6277801060893
f11	20171221_Baeza_DevAtlas_Liver_1-1	Liver	1-1	1	1	11	0.809226271958594	GYALTAIMK	""	P22892	AP-1 complex subunit gamma-1	967.52811	light	20.8411269330134
f11	20171221_Baeza_DevAtlas_Liver_1-1	Liver	1-1	1	1	11	0.809226271958594	RADLNQGIGEPQSPSR	""	Q9D8Y0	EF-hand domain-containing protein D2	1724.86743	light
f11	20171221_Baeza_DevAtlas_Liver_1-1	Liver	1-1	1	1	11	0.809226271958594	RADQLADESLESTRR	""	P60879	Synaptosomal-associated protein 25	1746.87291	light
f11	20171221_Baeza_DevAtlas_Liver_1-1	Liver	1-1	1	1	11	0.809226271958594	GYAFVTFCTK	1xCarbamidomethyl [C8]	Q7TMK9	Heterogeneous nuclear ribonucleoprotein Q	1193.56596	light	25.2601688245938
f11	20171221_Baeza_DevAtlas_Liver_1-1	Liver	1-1	1	1	11	0.809226271958594	RADSLQK	""	P28271	Cytoplasmic aconitate hydratase	817.45264	light	21.2180821969567
f11	20171221_Baeza_DevAtlas_Liver_1-1	Liver	1-1	1	1	11	0.809226271958594	RADTFDLQR	""	Q8BTV1	Tumor suppressor candidate 3	1121.5698	light	21.2561814725435
f11	20171221_Baeza_DevAtlas_Liver_1-1	Liver	1-1	1	1	11	0.809226271958594	GYIGVVK	""	O55201	Transcription elongation factor Spt5	735.43995	light	22.9340293302797
f11	20171221_Baeza_DevAtlas_Liver_1-1	Liver	1-1	1	1	11	0.809226271958594	GYAFVHFETQEAADK	""	""	""	1712.79148	light	24.6579984128673
f11	20171221_Baeza_DevAtlas_Liver_1-1	Liver	1-1	1	1	11	0.809226271958594	GYAFITFCGK	1xCarbamidomethyl [C8]	""	""	1163.55539	light	23.8275735578481
f11	20171221_Baeza_DevAtlas_Liver_1-1	Liver	1-1	1	1	11	0.809226271958594	GYAFIEYEHER	""	Q62376-1	U1 small nuclear ribonucleoprotein 70 kDa	1413.64336	light	25.3721629884261
f11	20171221_Baeza_DevAtlas_Liver_1-1	Liver	1-1	1	1	11	0.809226271958594	RAEDGSVIDYELIDQDAR	""	P07356	Annexin A2	2064.98325	light	24.5453265832545
f11	20171221_Baeza_DevAtlas_Liver_1-1	Liver	1-1	1	1	11	0.809226271958594	GYAFIEFASFEDAK	""	P09405	Nucleolin	1594.7424	light
f11	20171221_Baeza_DevAtlas_Liver_1-1	Liver	1-1	1	1	11	0.809226271958594	GYAEVVVASENSVHK	""	Q8BTV2	Cleavage and polyadenylation specificity factor subunit 7	1588.79656	light
f11	20171221_Baeza_DevAtlas_Liver_1-1	Liver	1-1	1	1	11	0.809226271958594	GYADIVQLLLAK	""	Q62422	osteoclast-stimulating factor 1	1303.76201	light	24.1384999284899
f11	20171221_Baeza_DevAtlas_Liver_1-1	Liver	1-1	1	1	11	0.809226271958594	RAEEIWQQSVIGDYLAR	""	P25976-1	Nucleolar transcription factor 1	2034.04031	light	22.4946433334679
f11	20171221_Baeza_DevAtlas_Liver_1-1	Liver	1-1	1	1	11	0.809226271958594	GWVTFDR	""	Q99MR6-1	serrate RNA effector molecule homolog	880.43118	light	22.7847140131223
f11	20171221_Baeza_DevAtlas_Liver_1-1	Liver	1-1	1	1	11	0.809226271958594	GWVNTLVGGQK	""	Q9JHR7	insulin-degrading enzyme	1158.62658	light	23.7170024662406
f11	20171221_Baeza_DevAtlas_Liver_1-1	Liver	1-1	1	1	11	0.809226271958594	RAEEQMLK	""	P23116	Eukaryotic translation initiation factor 3 subunit A	1004.51934	light	24.3911976925082
f11	20171221_Baeza_DevAtlas_Liver_1-1	Liver	1-1	1	1	11	0.809226271958594	RAEFTVETR	""	Q8BTM8	Filamin-A	1108.57455	light
f11	20171221_Baeza_DevAtlas_Liver_1-1	Liver	1-1	1	1	11	0.809226271958594	GWVKPVIGSEYPLEK	""	P47199	Quinone oxidoreductase	1701.92103	light	22.032755039609
f11	20171221_Baeza_DevAtlas_Liver_1-1	Liver	1-1	1	1	11	0.809226271958594	GYAFNHSADFETVR	""	P61161	Actin-related protein 2	1613.7343	light	24.9958495115405
f11	20171221_Baeza_DevAtlas_Liver_1-1	Liver	1-1	1	1	11	0.809226271958594	HFSGLEEAVYR	""	P42932	T-complex protein 1 subunit theta	1307.63788	light	26.95927489635
f11	20171221_Baeza_DevAtlas_Liver_1-1	Liver	1-1	1	1	11	0.809226271958594	QYKPVVYSNTIQSLAAIVR	""	P18872-2; P18872	Isoform Alpha-2 of Guanine nucleotide-binding protein G(o) subunit alpha;Guanine nucleotide-binding protein G(O) subunit alpha	2150.19681	light
f11	20171221_Baeza_DevAtlas_Liver_1-1	Liver	1-1	1	1	11	0.809226271958594	GYIIGYGVGSPYAETVR	""	P70211	Netrin receptor DCC	1801.91193	light
f11	20171221_Baeza_DevAtlas_Liver_1-1	Liver	1-1	1	1	11	0.809226271958594	HAFSPVASVESASGETLHSPK	""	P29699	Alpha-2-HS-glycoprotein	2138.05127	light	23.3166328806745
f11	20171221_Baeza_DevAtlas_Liver_1-1	Liver	1-1	1	1	11	0.809226271958594	QVVEEPSPQLPADK	""	P70236	Dual specificity mitogen-activated protein kinase kinase 6	1536.79041	light
f11	20171221_Baeza_DevAtlas_Liver_1-1	Liver	1-1	1	1	11	0.809226271958594	HAFFEGLNWENIR	""	Q7TT50	Serine/threonine-protein kinase MRCK beta	1632.79175	light
f11	20171221_Baeza_DevAtlas_Liver_1-1	Liver	1-1	1	1	11	0.809226271958594	QVVELQNR	""	Q8BUK6	Protein Hook homolog 3	985.54252	light	21.1206362460296
f11	20171221_Baeza_DevAtlas_Liver_1-1	Liver	1-1	1	1	11	0.809226271958594	QVVNFGPGPAK	1xGln->pyro-Glu [N-Term]	Q99K85	phosphoserine aminotransferase	1096.57857	light	25.2816286984615
f11	20171221_Baeza_DevAtlas_Liver_1-1	Liver	1-1	1	1	11	0.809226271958594	QVVNFGPGPAK	""	Q99K85	phosphoserine aminotransferase	1113.60512	light	26.8198549533349
f11	20171221_Baeza_DevAtlas_Liver_1-1	Liver	1-1	1	1	11	0.809226271958594	QVVNIPSFIVR	1xGln->pyro-Glu [N-Term]	Q6ZWN5	40S ribosomal protein S9	1254.72048	light	26.3476305592495
f11	20171221_Baeza_DevAtlas_Liver_1-1	Liver	1-1	1	1	11	0.809226271958594	HAEQERDELADEIANSASGK	""	Q61879	Myosin-10	2170.00069	light
f11	20171221_Baeza_DevAtlas_Liver_1-1	Liver	1-1	1	1	11	0.809226271958594	HAEMVHTGLK	""	P40124	adenylyl cyclase-associated protein 1	1122.57244	light	23.6346684796773
f11	20171221_Baeza_DevAtlas_Liver_1-1	Liver	1-1	1	1	11	0.809226271958594	HAELIANSFMDQCR	1xCarbamidomethyl [C13]	P28658	Ataxin-10	1691.76284	light	19.7326598497792
f11	20171221_Baeza_DevAtlas_Liver_1-1	Liver	1-1	1	1	11	0.809226271958594	QVVNIPSFIVR	""	Q6ZWN5	40S ribosomal protein S9	1271.74703	light	27.5125182888441
f11	20171221_Baeza_DevAtlas_Liver_1-1	Liver	1-1	1	1	11	0.809226271958594	QVVNQVWEAADVLIK	""	Q7TMY8	E3 ubiquitin-protein ligase HUWE1	1711.93775	light
f11	20171221_Baeza_DevAtlas_Liver_1-1	Liver	1-1	1	1	11	0.809226271958594	HAEELAAQK	""	Q9QWV9	Cyclin-T1	996.51088	light	20.5686301370444
f11	20171221_Baeza_DevAtlas_Liver_1-1	Liver	1-1	1	1	11	0.809226271958594	QVVQATAEQMR	""	Q91VX2	Ubiquitin-associated protein 2	1260.6365	light	22.2007829392199
f11	20171221_Baeza_DevAtlas_Liver_1-1	Liver	1-1	1	1	11	0.809226271958594	HAEATLGSGNLR	""	Q8BPB0	mob kinase activator 1b	1225.62837	light	23.1542505826233
f11	20171221_Baeza_DevAtlas_Liver_1-1	Liver	1-1	1	1	11	0.809226271958594	HADYLNDDQK	""	Q99104	Unconventional myosin-Va	1218.53856	light
f11	20171221_Baeza_DevAtlas_Liver_1-1	Liver	1-1	1	1	11	0.809226271958594	HADYIASYGSK	""	P53612	Geranylgeranyl transferase type-2 subunit beta	1211.56913	light
f11	20171221_Baeza_DevAtlas_Liver_1-1	Liver	1-1	1	1	11	0.809226271958594	QVVQTPNTVLSTPFR	""	Q6A068	Cell division cycle 5-like protein	1686.91735	light
f11	20171221_Baeza_DevAtlas_Liver_1-1	Liver	1-1	1	1	11	0.809226271958594	QVWGLNFGSK	""	P70460	Vasodilator-stimulated phosphoprotein	1135.58947	light	23.8926052552227
f11	20171221_Baeza_DevAtlas_Liver_1-1	Liver	1-1	1	1	11	0.809226271958594	QVYDGFSFIGNTGPYEVSK	""	Q9QZE7	Translin-associated protein X	2107.99711	light	21.7351158361139
f11	20171221_Baeza_DevAtlas_Liver_1-1	Liver	1-1	1	1	11	0.809226271958594	QVYGLNFGSK	""	Q03173-1	Protein enabled homolog	1112.57348	light
f11	20171221_Baeza_DevAtlas_Liver_1-1	Liver	1-1	1	1	11	0.809226271958594	QVYVDK	""	Q61316	Heat shock 70 kDa protein 4	751.39848	light	21.8394691787278
f11	20171221_Baeza_DevAtlas_Liver_1-1	Liver	1-1	1	1	11	0.809226271958594	HACVPVDFEEVHVSSNADEEDIR	1xCarbamidomethyl [C3]	P70404	"Isocitrate dehydrogenase [NAD] subunit gamma 1	mitochondrial"	2654.17873	light
f11	20171221_Baeza_DevAtlas_Liver_1-1	Liver	1-1	1	1	11	0.809226271958594	QWADDWLVHLISPNVYR	""	Q8BWM0	Prostaglandin E synthase 2	2112.06613	light	19.7649910168715
f11	20171221_Baeza_DevAtlas_Liver_1-1	Liver	1-1	1	1	11	0.809226271958594	QWCNCAFLESSAK	2xCarbamidomethyl [C3; C5]	P62835	ras-related protein Rap-1A	1600.68827	light	23.779424605861
f11	20171221_Baeza_DevAtlas_Liver_1-1	Liver	1-1	1	1	11	0.809226271958594	QVVAVTGDGTNDGPALK	""	Q6Q477; G5E829; Q9R0K7	Plasma membrane calcium-transporting ATPase 4;Plasma membrane calcium-transporting ATPase 1;Plasma membrane calcium-transporting ATPase 2	1641.84424	light	22.9605435992033
f11	20171221_Baeza_DevAtlas_Liver_1-1	Liver	1-1	1	1	11	0.809226271958594	HAASTVQILGAEK	""	Q6DFW4	Nucleolar protein 58	1324.72194	light
f11	20171221_Baeza_DevAtlas_Liver_1-1	Liver	1-1	1	1	11	0.809226271958594	QVTVLELFR	""	P32037	"Solute carrier family 2	facilitated glucose transporter member 3"	1104.64117	light
f11	20171221_Baeza_DevAtlas_Liver_1-1	Liver	1-1	1	1	11	0.809226271958594	HAGGVTGGWDNLLAVIPGGSSTPLIPK	""	Q91YT0	"NADH dehydrogenase [ubiquinone] flavoprotein 1	mitochondrial"	2614.39876	light
f11	20171221_Baeza_DevAtlas_Liver_1-1	Liver	1-1	1	1	11	0.809226271958594	QVSSECQGEMLDYR	1xCarbamidomethyl [C6]	Q61543	Golgi apparatus protein 1	1701.7207	light	20.0543607072154
f11	20171221_Baeza_DevAtlas_Liver_1-1	Liver	1-1	1	1	11	0.809226271958594	QVTAYNAVNNSTVSR	""	Q80UG2	Plexin-A4	1623.80852	light
f11	20171221_Baeza_DevAtlas_Liver_1-1	Liver	1-1	1	1	11	0.809226271958594	QVTCLHDFFGDDDVFIACGPEK	2xCarbamidomethyl [C4; C18]	O88809	Neuronal migration protein doublecortin	2570.13264	light
f11	20171221_Baeza_DevAtlas_Liver_1-1	Liver	1-1	1	1	11	0.809226271958594	HAQGGMWYGVDINNENIADNFQAFVWEPAMVR	""	P80313	T-complex protein 1 subunit eta	3679.68453	light	22.0866537699033
f11	20171221_Baeza_DevAtlas_Liver_1-1	Liver	1-1	1	1	11	0.809226271958594	QVTCVAWVR	1xCarbamidomethyl [C4]	Q99LL5	Periodic tryptophan protein 1 homolog	1118.57752	light	22.8104559229313
f11	20171221_Baeza_DevAtlas_Liver_1-1	Liver	1-1	1	1	11	0.809226271958594	QVTDAETKPK	1xGln->pyro-Glu [N-Term]	Q9WVA3	Mitotic checkpoint protein BUB3	1099.56298	light	21.7573909250175
f11	20171221_Baeza_DevAtlas_Liver_1-1	Liver	1-1	1	1	11	0.809226271958594	HAPGLIAALAYDTASFYQK	""	Q8K2Q7-1	BRO1 domain-containing protein BROX	2037.044	light	20.995478722134
f11	20171221_Baeza_DevAtlas_Liver_1-1	Liver	1-1	1	1	11	0.809226271958594	HAPDVVLDTLEQVK	""	Q91Z69	SLIT-ROBO Rho GTPase-activating protein 1	1563.8377	light	21.453316356628
f11	20171221_Baeza_DevAtlas_Liver_1-1	Liver	1-1	1	1	11	0.809226271958594	QVTDAETKPK	""	Q9WVA3	Mitotic checkpoint protein BUB3	1116.58953	light	20.128735398886
f11	20171221_Baeza_DevAtlas_Liver_1-1	Liver	1-1	1	1	11	0.809226271958594	HAIVICNR	1xCarbamidomethyl [C6]	Q8CIE6	coatomer subunit alpha	982.5251	light	24.0873364183463
f11	20171221_Baeza_DevAtlas_Liver_1-1	Liver	1-1	1	1	11	0.809226271958594	QVTITGSAASISLAQYLINAR	1xGln->pyro-Glu [N-Term]	P60335	Poly(RC)-binding protein 1	2160.16591	light	25.0103824213061
f11	20171221_Baeza_DevAtlas_Liver_1-1	Liver	1-1	1	1	11	0.809226271958594	HAITATQK	""	P16858	glyceraldehyde-3-phosphate dehydrogenase	869.48394	light	20.9526652743231
f11	20171221_Baeza_DevAtlas_Liver_1-1	Liver	1-1	1	1	11	0.809226271958594	QVTITGSAASISLAQYLINAR	""	P60335	Poly(RC)-binding protein 1	2177.19246	light	26.7203755259491
f11	20171221_Baeza_DevAtlas_Liver_1-1	Liver	1-1	1	1	11	0.809226271958594	HALQSASAGSGSFTDVR	""	P11276	fibronectin	1690.81434	light	24.3366986610849
f11	20171221_Baeza_DevAtlas_Liver_1-1	Liver	1-1	1	1	11	0.809226271958594	HAIPIIK	""	Q62095; Q62167	atp-dependent rna helicase ddx3y;ATP-dependent RNA helicase DDX3X	791.51379	light	26.267705966205
f11	20171221_Baeza_DevAtlas_Liver_1-1	Liver	1-1	1	1	11	0.809226271958594	QVTITGSAASISLAQYLINVR	""	Q61990; Q61990-2	Poly(rC)-binding protein 2;Isoform 2 of Poly(rC)-binding protein 2	2205.22376	light	25.2970846077119
f11	20171221_Baeza_DevAtlas_Liver_1-1	Liver	1-1	1	1	11	0.809226271958594	HALIIYDDLSK	""	Q03265	"ATP synthase subunit alpha	mitochondrial"	1287.69433	light
f11	20171221_Baeza_DevAtlas_Liver_1-1	Liver	1-1	1	1	11	0.809226271958594	HALLEEENR	""	B2RXS4	Plexin-B2	1110.55381	light	20.2426173561411
f11	20171221_Baeza_DevAtlas_Liver_1-1	Liver	1-1	1	1	11	0.809226271958594	HALHCTILASAGQQR	1xCarbamidomethyl [C5]	O88544	COP9 signalosome complex subunit 4	1662.84928	light	21.9475126299804
f11	20171221_Baeza_DevAtlas_Liver_1-1	Liver	1-1	1	1	11	0.809226271958594	QVTNAVLK	""	Q9WTX6	Cullin-1	872.51999	light	22.4673863906176
f11	20171221_Baeza_DevAtlas_Liver_1-1	Liver	1-1	1	1	11	0.809226271958594	QVTQEEGQQLAR	""	P62071	Ras-related protein R-Ras2	1386.69718	light	21.0570089044247
f11	20171221_Baeza_DevAtlas_Liver_1-1	Liver	1-1	1	1	11	0.809226271958594	QVTQLAIDTEER	""	Q6NZJ6	eukaryotic translation initiation factor 4 gamma 1	1402.71725	light	24.6489957170167
f11	20171221_Baeza_DevAtlas_Liver_1-1	Liver	1-1	1	1	11	0.809226271958594	QVTSAEECK	1xCarbamidomethyl [C8]	Q6P2B1-1	transportin-3	1051.47245	light	18.8511835290682
f11	20171221_Baeza_DevAtlas_Liver_1-1	Liver	1-1	1	1	11	0.809226271958594	HAHGDQYK	""	P54071	"Isocitrate dehydrogenase [NADP]	mitochondrial"	955.43805	light
f11	20171221_Baeza_DevAtlas_Liver_1-1	Liver	1-1	1	1	11	0.809226271958594	HAGGVAEYR	""	Q9DCZ1	GMP reductase 1	959.46935	light	23.9110829846177
f11	20171221_Baeza_DevAtlas_Liver_1-1	Liver	1-1	1	1	11	0.809226271958594	QWELLLEK	1xGln->pyro-Glu [N-Term]	P16546; P16546-2	"Spectrin alpha chain	non-erythrocytic 1;Isoform 2 of Spectrin alpha chain	non-erythrocytic 1"	1041.56152
f11	20171221_Baeza_DevAtlas_Liver_1-1	Liver	1-1	1	1	11	0.809226271958594	HAACPVLVGNK	1xCarbamidomethyl [C4]	Q60715	prolyl 4-hydroxylase subunit alpha-1	1165.61464	light	21.8760695759483
f11	20171221_Baeza_DevAtlas_Liver_1-1	Liver	1-1	1	1	11	0.809226271958594	QWELLLEK	""	P16546; P16546-2	"Spectrin alpha chain	non-erythrocytic 1;Isoform 2 of Spectrin alpha chain	non-erythrocytic 1"	1058.58807
f11	20171221_Baeza_DevAtlas_Liver_1-1	Liver	1-1	1	1	11	0.809226271958594	GYQINWWK	""	P70232-1	Neural cell adhesion molecule L1-like protein	1094.54179	light
f11	20171221_Baeza_DevAtlas_Liver_1-1	Liver	1-1	1	1	11	0.809226271958594	QYAGCDYSQQGR	1xCarbamidomethyl [C5]	Q9EQQ2	Protein YIPF5	1432.591	light	19.8678632356195
f11	20171221_Baeza_DevAtlas_Liver_1-1	Liver	1-1	1	1	11	0.809226271958594	GYPTLLWFR	""	Q91W90	Thioredoxin domain-containing protein 5	1152.62004	light	25.042934968831
f11	20171221_Baeza_DevAtlas_Liver_1-1	Liver	1-1	1	1	11	0.809226271958594	GYPTLLLFR	""	Q91W90	Thioredoxin domain-containing protein 5	1079.62479	light	25.4886231729806
f11	20171221_Baeza_DevAtlas_Liver_1-1	Liver	1-1	1	1	11	0.809226271958594	QYAGFSTVEESNK	""	P16332	"Methylmalonyl-CoA mutase	mitochondrial"	1459.66996	light
f11	20171221_Baeza_DevAtlas_Liver_1-1	Liver	1-1	1	1	11	0.809226271958594	GYPSEFATYLNFCR	1xCarbamidomethyl [C13]	Q9DC28-1	Casein kinase I isoform delta	1724.77372	light
f11	20171221_Baeza_DevAtlas_Liver_1-1	Liver	1-1	1	1	11	0.809226271958594	QYAGTGALK	""	Q9EP69	Phosphatidylinositide phosphatase SAC1	908.48361	light	22.2259471456638
f11	20171221_Baeza_DevAtlas_Liver_1-1	Liver	1-1	1	1	11	0.809226271958594	GYPHWPAR	""	Q99JF8; P51859; Q9JMG7-1; Q3UMU9	PC4 and SFRS1-interacting protein;hepatoma-derived growth factor;Hepatoma-derived growth factor-related protein 3;Hepatoma-derived growth factor-related protein 2	983.48461	light	25.0358423195533
f11	20171221_Baeza_DevAtlas_Liver_1-1	Liver	1-1	1	1	11	0.809226271958594	GYPHLCSICDLPVHSNK	2xCarbamidomethyl [C6; C9]	Q8K310	Matrin-3	1996.93678	light	23.1608828270046
f11	20171221_Baeza_DevAtlas_Liver_1-1	Liver	1-1	1	1	11	0.809226271958594	GYNVNDEK	""	Q91XV3	Brain acid soluble protein 1	938.4214	light	20.2556299862771
f11	20171221_Baeza_DevAtlas_Liver_1-1	Liver	1-1	1	1	11	0.809226271958594	QYASLTGTQALPPLFSLGYHQSR	""	Q8BHN3-2	Isoform 2 of Neutral alpha-glucosidase AB	2535.29905	light	24.517671550468
f11	20171221_Baeza_DevAtlas_Liver_1-1	Liver	1-1	1	1	11	0.809226271958594	GYMVSCLVDHR	1xCarbamidomethyl [C6]	Q61543	Golgi apparatus protein 1	1336.61365	light
f11	20171221_Baeza_DevAtlas_Liver_1-1	Liver	1-1	1	1	11	0.809226271958594	QYASYEFVQR	1xGln->pyro-Glu [N-Term]	Q9JHU4	Cytoplasmic dynein 1 heavy chain 1	1273.58478	light
f11	20171221_Baeza_DevAtlas_Liver_1-1	Liver	1-1	1	1	11	0.809226271958594	QYASYEFVQR	""	Q9JHU4	Cytoplasmic dynein 1 heavy chain 1	1290.61133	light	22.3021516450222
f11	20171221_Baeza_DevAtlas_Liver_1-1	Liver	1-1	1	1	11	0.809226271958594	QYDQEIENLEK	""	O54988-1	STE20-like serine/threonine-protein kinase	1408.65906	light
f11	20171221_Baeza_DevAtlas_Liver_1-1	Liver	1-1	1	1	11	0.809226271958594	QYEMGECTR	1xCarbamidomethyl [C7]	Q9D883	Splicing factor U2AF 35 kDa subunit	1173.46632	light	23.1571415102021
f11	20171221_Baeza_DevAtlas_Liver_1-1	Liver	1-1	1	1	11	0.809226271958594	QYEQQTYQVIPEVIK	1xGln->pyro-Glu [N-Term]	Q8QZY1	eukaryotic translation initiation factor 3 subunit L	1848.93781	light	23.8723125642857
f11	20171221_Baeza_DevAtlas_Liver_1-1	Liver	1-1	1	1	11	0.809226271958594	GYIVIEDLWK	""	Q9DCZ4	MICOS complex subunit MIC26	1235.66705	light
f11	20171221_Baeza_DevAtlas_Liver_1-1	Liver	1-1	1	1	11	0.809226271958594	QYEQQTYQVIPEVIK	""	Q8QZY1	eukaryotic translation initiation factor 3 subunit L	1865.96435	light	25.4801245505187
f11	20171221_Baeza_DevAtlas_Liver_1-1	Liver	1-1	1	1	11	0.809226271958594	GYISPYFINTSK	""	P63038-1	"60 kDa heat shock protein	mitochondrial"	1389.70489	light
f11	20171221_Baeza_DevAtlas_Liver_1-1	Liver	1-1	1	1	11	0.809226271958594	QYFEQFGK	""	Q920Q6-1	RNA-binding protein Musashi homolog 2	1046.49417	light
f11	20171221_Baeza_DevAtlas_Liver_1-1	Liver	1-1	1	1	11	0.809226271958594	GYLPSHYER	""	Q99PV0	Pre-mRNA-processing-splicing factor 8	1121.53743	light	21.6579799925606
f11	20171221_Baeza_DevAtlas_Liver_1-1	Liver	1-1	1	1	11	0.809226271958594	QYGIIPWNAFPGK	""	P35803-8	Isoform 8 of Neuronal membrane glycoprotein M6-b	1490.77906	light
f11	20171221_Baeza_DevAtlas_Liver_1-1	Liver	1-1	1	1	11	0.809226271958594	GYLISGSSYAR	""	Q6ZQ38	cullin-associated nedd8-dissociated protein 1	1173.58986	light	24.5981126036284
f11	20171221_Baeza_DevAtlas_Liver_1-1	Liver	1-1	1	1	11	0.809226271958594	QYHQEIEEFVSNLVK	""	Q9CYA6	Zinc finger CCHC domain-containing protein 8	1862.9283	light	21.0365336711177
f11	20171221_Baeza_DevAtlas_Liver_1-1	Liver	1-1	1	1	11	0.809226271958594	GYQPCDPQVIQDR	1xCarbamidomethyl [C5]	P15508	"Spectrin beta chain	erythrocytic"	1575.72202	light
f11	20171221_Baeza_DevAtlas_Liver_1-1	Liver	1-1	1	1	11	0.809226271958594	QYADICLFNTAQYK	1xCarbamidomethyl [C6]	Q8BWG8-1	Beta-arrestin-1	1734.81558	light
f11	20171221_Baeza_DevAtlas_Liver_1-1	Liver	1-1	1	1	11	0.809226271958594	QWYESHYALPLGR	""	P62242	40S ribosomal protein S8	1619.7965	light	24.6790361045398
f11	20171221_Baeza_DevAtlas_Liver_1-1	Liver	1-1	1	1	11	0.809226271958594	QWYESHYALPLGR	1xGln->pyro-Glu [N-Term]	P62242	40S ribosomal protein S8	1602.76995	light
f11	20171221_Baeza_DevAtlas_Liver_1-1	Liver	1-1	1	1	11	0.809226271958594	HAAALSQALQLEAPELPVQVNPSKPR	""	Q3UQA7	Selenoprotein H	2764.51044	light
f11	20171221_Baeza_DevAtlas_Liver_1-1	Liver	1-1	1	1	11	0.809226271958594	QWGLCIFDDVIEHCSPASFK	2xCarbamidomethyl [C5; C14]	""	""	2409.10021	light	24.7100508322383
f11	20171221_Baeza_DevAtlas_Liver_1-1	Liver	1-1	1	1	11	0.809226271958594	QWGWTQGR	1xGln->pyro-Glu [N-Term]	Q9CPR4	60S ribosomal protein L17	1001.45879	light	23.863318465294
f11	20171221_Baeza_DevAtlas_Liver_1-1	Liver	1-1	1	1	11	0.809226271958594	GYYSLETFTYLLALK	""	Q9CQR6	Serine/threonine-protein phosphatase 6 catalytic subunit	1781.93601	light	23.5707930906694
f11	20171221_Baeza_DevAtlas_Liver_1-1	Liver	1-1	1	1	11	0.809226271958594	QWKPQLGFNR	""	Q9DBR1	5'-3' exoribonuclease 2	1273.68002	light
f11	20171221_Baeza_DevAtlas_Liver_1-1	Liver	1-1	1	1	11	0.809226271958594	QWLIDTLYAFNSGAVDR	""	Q9WVJ2	26S proteasome non-ATPase regulatory subunit 13	1968.9814	light	24.2986315615275
f11	20171221_Baeza_DevAtlas_Liver_1-1	Liver	1-1	1	1	11	0.809226271958594	QWLQEIDR	1xGln->pyro-Glu [N-Term]	P62821; Q9D1G1	Ras-related protein Rab-1A;ras-related protein Rab-1B	1070.52653	light	23.9059614984642
f11	20171221_Baeza_DevAtlas_Liver_1-1	Liver	1-1	1	1	11	0.809226271958594	GYWGLDASAQTTSHELTIPNDLIGCIIGR	1xCarbamidomethyl [C25]	""	""	3158.55752	light	24.4091595139091
f11	20171221_Baeza_DevAtlas_Liver_1-1	Liver	1-1	1	1	11	0.809226271958594	GYWASLDASTQTTHELTIPNNLIGCIIGR	1xCarbamidomethyl [C25]	P60335	Poly(RC)-binding protein 1	3201.59972	light	26.3707024372852
f11	20171221_Baeza_DevAtlas_Liver_1-1	Liver	1-1	1	1	11	0.809226271958594	GYWAGLDASAQTTSHELTIPNDLIGCIIGR	1xCarbamidomethyl [C26]	Q61990; Q61990-2	Poly(rC)-binding protein 2;Isoform 2 of Poly(rC)-binding protein 2	3229.59464	light	25.1631302146943
f11	20171221_Baeza_DevAtlas_Liver_1-1	Liver	1-1	1	1	11	0.809226271958594	QWLQEIDR	""	P62821; Q9D1G1	Ras-related protein Rab-1A;ras-related protein Rab-1B	1087.55308	light	26.4122126722297
f11	20171221_Baeza_DevAtlas_Liver_1-1	Liver	1-1	1	1	11	0.809226271958594	QWLQEVK	""	P05202	"Aspartate aminotransferase	mitochondrial"	930.50434	light
f11	20171221_Baeza_DevAtlas_Liver_1-1	Liver	1-1	1	1	11	0.809226271958594	QYKPVVYSNTIQSLAAIVR	1xGln->pyro-Glu [N-Term]	P18872-2; P18872	Isoform Alpha-2 of Guanine nucleotide-binding protein G(o) subunit alpha;Guanine nucleotide-binding protein G(O) subunit alpha	2133.17027	light
f11	20171221_Baeza_DevAtlas_Liver_1-1	Liver	1-1	1	1	11	0.809226271958594	QWNNCAFLESSAK	1xCarbamidomethyl [C5]; 1xGln->pyro-Glu [N-Term]	Q99JI6	Ras-related protein Rap-1b	1537.674	light
f11	20171221_Baeza_DevAtlas_Liver_1-1	Liver	1-1	1	1	11	0.809226271958594	GYVQDLLR	""	Q6P9Z1	SWI/SNF-related matrix-associated actin-dependent regulator of chromatin subfamily D member 3	963.52581	light
f11	20171221_Baeza_DevAtlas_Liver_1-1	Liver	1-1	1	1	11	0.809226271958594	QWNNCAFLESSAK	1xCarbamidomethyl [C5]	Q99JI6	Ras-related protein Rap-1b	1554.70055	light	25.5202827252571
f11	20171221_Baeza_DevAtlas_Liver_1-1	Liver	1-1	1	1	11	0.809226271958594	GYVKEQFAWR	""	P63325	40S ribosomal protein S10	1283.65313	light
f11	20171221_Baeza_DevAtlas_Liver_1-1	Liver	1-1	1	1	11	0.809226271958594	GYTVNVFDIHQGFDNPR	""	Q9R1J0	"sterol-4-alpha-carboxylate 3-dehydrogenase	decarboxylating"	1978.9406	light
f11	20171221_Baeza_DevAtlas_Liver_1-1	Liver	1-1	1	1	11	0.809226271958594	QWTEILHFTEHSGLTTGVAFGHHAK	1xGln->pyro-Glu [N-Term]	Q99KP6-1	Pre-mRNA-processing factor 19	2787.36377	light
f11	20171221_Baeza_DevAtlas_Liver_1-1	Liver	1-1	1	1	11	0.809226271958594	GYTLVEYETYK	""	Q9CWZ3	RNA-binding protein 8A	1365.65727	light	25.498139601116
f11	20171221_Baeza_DevAtlas_Liver_1-1	Liver	1-1	1	1	11	0.809226271958594	GYTLLSEGIDEMVGIIYKPK	""	Q6P4T2	U5 small nuclear ribonucleoprotein 200 kDa helicase	2226.17263	light	22.5539170408248
f11	20171221_Baeza_DevAtlas_Liver_1-1	Liver	1-1	1	1	11	0.809226271958594	QWTEILHFTEHSGLTTGVAFGHHAK	""	Q99KP6-1	Pre-mRNA-processing factor 19	2804.39032	light	21.9049165358591
f11	20171221_Baeza_DevAtlas_Liver_1-1	Liver	1-1	1	1	11	0.809226271958594	GYSFVTTAER	""	P68033	"Actin	alpha cardiac muscle 1"	1130.54766	light
f11	20171221_Baeza_DevAtlas_Liver_1-1	Liver	1-1	1	1	11	0.809226271958594	GYSFTTTAEREIVR	""	P60710; P63260	"Actin	cytoplasmic 1;Actin	cytoplasmic 2"	1629.82311
f11	20171221_Baeza_DevAtlas_Liver_1-1	Liver	1-1	1	1	11	0.809226271958594	GYSFTTTAER	""	P60710; P63260	"Actin	cytoplasmic 1;Actin	cytoplasmic 2"	1132.52693
f11	20171221_Baeza_DevAtlas_Liver_1-1	Liver	1-1	1	1	11	0.809226271958594	GYSFSLTTFSPSGK	""	P49722	Proteasome subunit alpha type-2	1478.71619	light	26.2346674738631
f11	20171221_Baeza_DevAtlas_Liver_1-1	Liver	1-1	1	1	11	0.809226271958594	GYVSCALGCPYEGK	2xCarbamidomethyl [C5; C9]	P38060	"Hydroxymethylglutaryl-CoA lyase	mitochondrial"	1560.68213	light
f11	20171221_Baeza_DevAtlas_Liver_1-1	Liver	1-1	1	1	11	0.809226271958594	KEECPAVR	1xCarbamidomethyl [C4]	P09103	Protein disulfide-isomerase	988.48804	light	24.7238718238669
f11	20171221_Baeza_DevAtlas_Liver_1-1	Liver	1-1	1	1	11	0.809226271958594	QVAEQFLNMR	1xGln->pyro-Glu [N-Term]	Q9DB77	"Cytochrome b-c1 complex subunit 2	mitochondrial"	1218.59357	light
f11	20171221_Baeza_DevAtlas_Liver_1-1	Liver	1-1	1	1	11	0.809226271958594	QVAEAYEVLSDAK	""	O54946-1	DnaJ homolog subfamily B member 6	1422.7111	light	21.8859778243982
f11	20171221_Baeza_DevAtlas_Liver_1-1	Liver	1-1	1	1	11	0.809226271958594	QREEEIEAQEK	""	Q6NZB0	DnaJ homolog subfamily C member 8	1388.66521	light	22.889997117742
f11	20171221_Baeza_DevAtlas_Liver_1-1	Liver	1-1	1	1	11	0.809226271958594	QREEQAEPDGTEVADK	1xGln->pyro-Glu [N-Term]	Q5SX40; P13541; Q5SX39; P13542	Myosin-1;Myosin-3;Myosin-4;Myosin-8	1784.79333	light
f11	20171221_Baeza_DevAtlas_Liver_1-1	Liver	1-1	1	1	11	0.809226271958594	HILCEK	1xCarbamidomethyl [C4]	Q9CWW6	Peptidyl-prolyl cis-trans isomerase NIMA-interacting 4	799.41309	light
f11	20171221_Baeza_DevAtlas_Liver_1-1	Liver	1-1	1	1	11	0.809226271958594	HIIATEYLNYEDGK	""	Q68FL6	"Methionine--tRNA ligase	cytoplasmic"	1665.81188	light
f11	20171221_Baeza_DevAtlas_Liver_1-1	Liver	1-1	1	1	11	0.809226271958594	HILANFNNYQFFIGENMNPDGMVALLDYR	""	P63028	Translationally-controlled tumor protein	3416.61908	light	23.9076444622767
f11	20171221_Baeza_DevAtlas_Liver_1-1	Liver	1-1	1	1	11	0.809226271958594	QREESYSR	1xGln->pyro-Glu [N-Term]	Q8VIJ6	"splicing factor	proline- and glutamine-rich"	1037.46466	light
f11	20171221_Baeza_DevAtlas_Liver_1-1	Liver	1-1	1	1	11	0.809226271958594	HLLAFLLAELGTSGSIDGNNQLVIK	""	Q99L45	Eukaryotic translation initiation factor 2 subunit 2	2623.44538	light	24.8501536377179
f11	20171221_Baeza_DevAtlas_Liver_1-1	Liver	1-1	1	1	11	0.809226271958594	QREESYSR	""	Q8VIJ6	"splicing factor	proline- and glutamine-rich"	1054.49121	light
f11	20171221_Baeza_DevAtlas_Liver_1-1	Liver	1-1	1	1	11	0.809226271958594	HILAAEQK	""	Q3TPX4	Exocyst complex component 5	909.51524	light	21.0386365491323
f11	20171221_Baeza_DevAtlas_Liver_1-1	Liver	1-1	1	1	11	0.809226271958594	HLKPGDR	""	Q64442	Sorbitol dehydrogenase	822.45806	light	21.263408456778
f11	20171221_Baeza_DevAtlas_Liver_1-1	Liver	1-1	1	1	11	0.809226271958594	HLKEETQLR	""	Q9D394; Q9D394-4	Protein RUFY3;Isoform 4 of Protein RUFY3	1153.6324	light	18.2602371783969
f11	20171221_Baeza_DevAtlas_Liver_1-1	Liver	1-1	1	1	11	0.809226271958594	QREMEEQMR	1xGln->pyro-Glu [N-Term]	Q8VIJ6	"splicing factor	proline- and glutamine-rich"	1219.51942	light
f11	20171221_Baeza_DevAtlas_Liver_1-1	Liver	1-1	1	1	11	0.809226271958594	QRLEDLATLIQK	""	P46735-1	Unconventional myosin-Ib	1427.82165	light
f11	20171221_Baeza_DevAtlas_Liver_1-1	Liver	1-1	1	1	11	0.809226271958594	QRPASLVQDTAPAETPR	""	P14901	heme oxygenase 1	1836.95625	light	24.2128457432212
f11	20171221_Baeza_DevAtlas_Liver_1-1	Liver	1-1	1	1	11	0.809226271958594	HLHSAGIIHR	""	Q91Y86; Q9WTU6; Q61831	Mitogen-activated protein kinase 8;Mitogen-activated protein kinase 9;mitogen-activated protein kinase 10	1140.63849	light	18.1050547126386
f11	20171221_Baeza_DevAtlas_Liver_1-1	Liver	1-1	1	1	11	0.809226271958594	QRPGSTDPSTSGSNLPDFELLSR	""	Q6ZPZ3	Zinc finger CCCH domain-containing protein 4	2461.19537	light
f11	20171221_Baeza_DevAtlas_Liver_1-1	Liver	1-1	1	1	11	0.809226271958594	HIHITQATETTTTR	""	Q99KN9-1	Clathrin interactor 1	1609.82926	light	22.9599730552704
f11	20171221_Baeza_DevAtlas_Liver_1-1	Liver	1-1	1	1	11	0.809226271958594	HLGYTLCK	1xCarbamidomethyl [C7]	Q7TMY8	E3 ubiquitin-protein ligase HUWE1	991.50296	light
f11	20171221_Baeza_DevAtlas_Liver_1-1	Liver	1-1	1	1	11	0.809226271958594	HIGYDDSSK	""	Q3THS6	S-adenosylmethionine synthase isoform type-2	1021.45851	light	23.3948920466067
f11	20171221_Baeza_DevAtlas_Liver_1-1	Liver	1-1	1	1	11	0.809226271958594	HIGYDDSAK	""	Q91X83	S-adenosylmethionine synthase isoform type-1	1005.4636	light	21.1614436182501
f11	20171221_Baeza_DevAtlas_Liver_1-1	Liver	1-1	1	1	11	0.809226271958594	HLGVILPAVMLALK	""	E9PVA8	eIF-2-alpha kinase activator GCN1	1474.9178	light
f11	20171221_Baeza_DevAtlas_Liver_1-1	Liver	1-1	1	1	11	0.809226271958594	HLGVCISVANNR	1xCarbamidomethyl [C5]	""	""	1339.68993	light
f11	20171221_Baeza_DevAtlas_Liver_1-1	Liver	1-1	1	1	11	0.809226271958594	QRPQATAEQIR	""	Q80X50	Ubiquitin-associated protein 2-like	1297.69712	light	23.8478140833852
f11	20171221_Baeza_DevAtlas_Liver_1-1	Liver	1-1	1	1	11	0.809226271958594	HIGTSAIMDLLLR	""	Q7TSI3; Q922D4-1	Serine/threonine-protein phosphatase 6 regulatory subunit 1;Serine/threonine-protein phosphatase 6 regulatory subunit 3	1439.8039	light	22.8073043337024
f11	20171221_Baeza_DevAtlas_Liver_1-1	Liver	1-1	1	1	11	0.809226271958594	HLGTLNFGGIR	""	Q9Z1G4	V-type proton ATPase 116 kDa subunit a isoform 1	1184.65347	light
f11	20171221_Baeza_DevAtlas_Liver_1-1	Liver	1-1	1	1	11	0.809226271958594	QREEEIEAQEK	1xGln->pyro-Glu [N-Term]	Q6NZB0	DnaJ homolog subfamily C member 8	1371.63866	light	23.287861431552
f11	20171221_Baeza_DevAtlas_Liver_1-1	Liver	1-1	1	1	11	0.809226271958594	QRYEILTPNSIPK	1xGln->pyro-Glu [N-Term]	Q8VDD5	Myosin-9	1541.83222	light
f11	20171221_Baeza_DevAtlas_Liver_1-1	Liver	1-1	1	1	11	0.809226271958594	HIIEDPCTLR	1xCarbamidomethyl [C7]	Q7TMY8	E3 ubiquitin-protein ligase HUWE1	1253.63068	light
f11	20171221_Baeza_DevAtlas_Liver_1-1	Liver	1-1	1	1	11	0.809226271958594	HIIENAK	""	Q3TKT4-1	Transcription activator BRG1	824.46248	light	20.7528973737344
f11	20171221_Baeza_DevAtlas_Liver_1-1	Liver	1-1	1	1	11	0.809226271958594	HLLQAPVDDAQEILHSR	""	Q01405	protein transport protein Sec23A	1942.0141	light	28.4168170169963
f11	20171221_Baeza_DevAtlas_Liver_1-1	Liver	1-1	1	1	11	0.809226271958594	HLLQAPLDDAQEILQAR	""	Q9D662	protein transport protein Sec23B	1931.0345	light	24.1608341567559
f11	20171221_Baeza_DevAtlas_Liver_1-1	Liver	1-1	1	1	11	0.809226271958594	HLLPVETQR	""	Q9JHU4	Cytoplasmic dynein 1 heavy chain 1	1092.61602	light
f11	20171221_Baeza_DevAtlas_Liver_1-1	Liver	1-1	1	1	11	0.809226271958594	HLIPAANTGESKG	""	""	""	1294.67499	light	21.2397270009703
f11	20171221_Baeza_DevAtlas_Liver_1-1	Liver	1-1	1	1	11	0.809226271958594	QQYESVAAK	""	P20152	Vimentin	1023.51055	light	24.0283652607877
f11	20171221_Baeza_DevAtlas_Liver_1-1	Liver	1-1	1	1	11	0.809226271958594	HLIPAANTGESK	""	P62259	14-3-3 protein epsilon	1237.65353	light
f11	20171221_Baeza_DevAtlas_Liver_1-1	Liver	1-1	1	1	11	0.809226271958594	HLLNVINENFGTLAFCR	1xCarbamidomethyl [C16]	O08663	methionine aminopeptidase 2	2018.02764	light	24.7644080629675
f11	20171221_Baeza_DevAtlas_Liver_1-1	Liver	1-1	1	1	11	0.809226271958594	HLLNSPTDPFNR	""	Q9ES00	Ubiquitin conjugation factor E4 B	1410.71244	light	20.8155814795122
f11	20171221_Baeza_DevAtlas_Liver_1-1	Liver	1-1	1	1	11	0.809226271958594	QQYNVTYVVK	""	Q80X90	Filamin-B	1241.65246	light	22.1639576441284
f11	20171221_Baeza_DevAtlas_Liver_1-1	Liver	1-1	1	1	11	0.809226271958594	HLILPEKYPPPTELLDLQPLPVSALR	""	Q6P4T2	U5 small nuclear ribonucleoprotein 200 kDa helicase	2949.68119	light	22.0384064710542
f11	20171221_Baeza_DevAtlas_Liver_1-1	Liver	1-1	1	1	11	0.809226271958594	QQYTNQLAK	""	O70439	Syntaxin-7	1093.56365	light
f11	20171221_Baeza_DevAtlas_Liver_1-1	Liver	1-1	1	1	11	0.809226271958594	HILILQNK	""	Q9Z0N1; Q9Z0N2	"Eukaryotic translation initiation factor 2 subunit 3	X-linked;Eukaryotic translation initiation factor 2 subunit 3	Y-linked"	978.60948
f11	20171221_Baeza_DevAtlas_Liver_1-1	Liver	1-1	1	1	11	0.809226271958594	HLILLIK	""	A2AN08	e3 ubiquitin-protein ligase UBR4	849.59204	light	21.7107511617675
f11	20171221_Baeza_DevAtlas_Liver_1-1	Liver	1-1	1	1	11	0.809226271958594	HLLIGVSSDR	""	""	""	1096.61093	light	27.0182796554955
f11	20171221_Baeza_DevAtlas_Liver_1-1	Liver	1-1	1	1	11	0.809226271958594	HLLIGLPSGAILSLPK	""	Q8C7X2	ER membrane protein complex subunit 1	1629.00979	light	23.1465405537619
f11	20171221_Baeza_DevAtlas_Liver_1-1	Liver	1-1	1	1	11	0.809226271958594	QRDEKDEHGR	1xGln->pyro-Glu [N-Term]	Q00PI9	heterogeneous nuclear ribonucleoprotein U-like protein 2	1252.5665	light	18.2492268997107
f11	20171221_Baeza_DevAtlas_Liver_1-1	Liver	1-1	1	1	11	0.809226271958594	HILLAVANDEELNQLLK	""	Q9QZQ8-1; Q8CCK0	Core histone macro-H2A.1;Core histone macro-H2A.2	1933.0753	light	24.523501985208
f11	20171221_Baeza_DevAtlas_Liver_1-1	Liver	1-1	1	1	11	0.809226271958594	HLLGVEDLLQK	""	Q62261-1	"Spectrin beta chain	non-erythrocytic 1"	1264.72596	light
f11	20171221_Baeza_DevAtlas_Liver_1-1	Liver	1-1	1	1	11	0.809226271958594	HLLGLLLIAK	""	Q9DC50	peroxisomal carnitine O-octanoyltransferase	1090.73468	light	22.7521319268356
f11	20171221_Baeza_DevAtlas_Liver_1-1	Liver	1-1	1	1	11	0.809226271958594	HILGFDTGDAVLNEAAQILR	""	Q9CQE8	UPF0568 protein C14orf166 homolog	2153.13494	light	25.1511275715802
f11	20171221_Baeza_DevAtlas_Liver_1-1	Liver	1-1	1	1	11	0.809226271958594	HLLGAEHGDEAQGGGLR	""	Q4VBE8	WD repeat-containing protein 18	1716.84122	light	22.4362625563641
f11	20171221_Baeza_DevAtlas_Liver_1-1	Liver	1-1	1	1	11	0.809226271958594	QRDEKDEHGR	""	Q00PI9	heterogeneous nuclear ribonucleoprotein U-like protein 2	1269.59305	light
f11	20171221_Baeza_DevAtlas_Liver_1-1	Liver	1-1	1	1	11	0.809226271958594	HLLEVEDLLQK	""	P15508	"Spectrin beta chain	erythrocytic"	1336.74709	light
f11	20171221_Baeza_DevAtlas_Liver_1-1	Liver	1-1	1	1	11	0.809226271958594	QRDELNR	""	P63005-1	Platelet-activating factor acetylhydrolase IB subunit alpha	930.47517	light	20.2638636111519
f11	20171221_Baeza_DevAtlas_Liver_1-1	Liver	1-1	1	1	11	0.809226271958594	HLIEQDFPGMR	""	Q9WVK4	EH domain-containing protein 1	1342.65723	light
f11	20171221_Baeza_DevAtlas_Liver_1-1	Liver	1-1	1	1	11	0.809226271958594	QREEAAR	1xGln->pyro-Glu [N-Term]	Q3UHX2	28 kDa heat- and acid-stable phosphoprotein	842.41151	light	19.6776774143474
f11	20171221_Baeza_DevAtlas_Liver_1-1	Liver	1-1	1	1	11	0.809226271958594	QQYESVAAK	1xGln->pyro-Glu [N-Term]	P20152	Vimentin	1006.484	light
f11	20171221_Baeza_DevAtlas_Liver_1-1	Liver	1-1	1	1	11	0.809226271958594	HIGLVYSGMGPDYR	""	P49722	Proteasome subunit alpha type-2	1564.75767	light	25.200794900887
f11	20171221_Baeza_DevAtlas_Liver_1-1	Liver	1-1	1	1	11	0.809226271958594	QSAALCLLR	1xCarbamidomethyl [C6]; 1xGln->pyro-Glu [N-Term]	P17427; P17426	AP-2 complex subunit alpha-2;AP-2 complex subunit alpha-1	1014.54008	light	22.9419686214266
f11	20171221_Baeza_DevAtlas_Liver_1-1	Liver	1-1	1	1	11	0.809226271958594	HLEILQQQLLQEQAMLLHDHR	""	P97820	Mitogen-activated protein kinase kinase kinase kinase 4	2593.36675	light
f11	20171221_Baeza_DevAtlas_Liver_1-1	Liver	1-1	1	1	11	0.809226271958594	QSGESIDIITR	1xGln->pyro-Glu [N-Term]	Q3U1J4	DNA damage-binding protein 1	1201.60591	light	22.8123146218652
f11	20171221_Baeza_DevAtlas_Liver_1-1	Liver	1-1	1	1	11	0.809226271958594	HLEIFHTEFQNLLDADKNEDLGR	""	Q9WTX6	Cullin-1	2754.34818	light	22.4196072714811
f11	20171221_Baeza_DevAtlas_Liver_1-1	Liver	1-1	1	1	11	0.809226271958594	QSGESIDIITR	""	Q3U1J4	DNA damage-binding protein 1	1218.63246	light	24.5616848087764
f11	20171221_Baeza_DevAtlas_Liver_1-1	Liver	1-1	1	1	11	0.809226271958594	QSHLLLQSSIPDQQLLK	1xGln->pyro-Glu [N-Term]	""	""	1931.05965	light
f11	20171221_Baeza_DevAtlas_Liver_1-1	Liver	1-1	1	1	11	0.809226271958594	HLEGQLEEK	""	Q8BSS9	Liprin-alpha-2	1082.54766	light
f11	20171221_Baeza_DevAtlas_Liver_1-1	Liver	1-1	1	1	11	0.809226271958594	QSHLLLQSSIPDQQLLK	""	""	""	1948.0862	light
f11	20171221_Baeza_DevAtlas_Liver_1-1	Liver	1-1	1	1	11	0.809226271958594	HLEGLSEEAIMELNLPTGIPIVYELDK	""	Q9DBJ1	Phosphoglycerate mutase 1	3023.56457	light	26.2762442955011
f11	20171221_Baeza_DevAtlas_Liver_1-1	Liver	1-1	1	1	11	0.809226271958594	QSIAIDDCTFHQCVR	2xCarbamidomethyl [C8; C13]; 1xGln->pyro-Glu [N-Term]	P84091	AP-2 complex subunit mu	1832.80543	light	23.2289996324145
f11	20171221_Baeza_DevAtlas_Liver_1-1	Liver	1-1	1	1	11	0.809226271958594	QSIAIDDCTFHQCVR	2xCarbamidomethyl [C8; C13]	P84091	AP-2 complex subunit mu	1849.83198	light	23.349746101132
f11	20171221_Baeza_DevAtlas_Liver_1-1	Liver	1-1	1	1	11	0.809226271958594	QSIDALKDWFR	1xGln->pyro-Glu [N-Term]	Q05D44	Eukaryotic translation initiation factor 5B	1361.68483	light	21.6040520705352
f11	20171221_Baeza_DevAtlas_Liver_1-1	Liver	1-1	1	1	11	0.809226271958594	HLEFMNQLK	""	O88447	Kinesin light chain 1	1159.59284	light
f11	20171221_Baeza_DevAtlas_Liver_1-1	Liver	1-1	1	1	11	0.809226271958594	QSIDALKDWFR	""	Q05D44	Eukaryotic translation initiation factor 5B	1378.71138	light
f11	20171221_Baeza_DevAtlas_Liver_1-1	Liver	1-1	1	1	11	0.809226271958594	QSLETICLLLAYK	1xCarbamidomethyl [C7]; 1xGln->pyro-Glu [N-Term]	P63087-2; P62137; P62141	Isoform Gamma-2 of Serine/threonine-protein phosphatase PP1-gamma catalytic subunit;serine/threonine-protein phosphatase PP1-alpha catalytic subunit;Serine/threonine-protein phosphatase PP1-beta catalytic subunit	1534.81854	light	23.6354950596419
f11	20171221_Baeza_DevAtlas_Liver_1-1	Liver	1-1	1	1	11	0.809226271958594	QSLETICLLLAYK	1xCarbamidomethyl [C7]	P63087-2; P62137; P62141	Isoform Gamma-2 of Serine/threonine-protein phosphatase PP1-gamma catalytic subunit;serine/threonine-protein phosphatase PP1-alpha catalytic subunit;Serine/threonine-protein phosphatase PP1-beta catalytic subunit	1551.84509	light	25.6482321597368
f11	20171221_Baeza_DevAtlas_Liver_1-1	Liver	1-1	1	1	11	0.809226271958594	QSLEYLEQVR	""	Q99ME9	Nucleolar GTP-binding protein 1	1264.65319	light	22.8506005324363
f11	20171221_Baeza_DevAtlas_Liver_1-1	Liver	1-1	1	1	11	0.809226271958594	QSLHTYLR	1xGln->pyro-Glu [N-Term]	Q9D6Z1	Nucleolar protein 56	1000.52106	light	23.7767050037433
f11	20171221_Baeza_DevAtlas_Liver_1-1	Liver	1-1	1	1	11	0.809226271958594	QSLIDWNNPAIINK	""	Q6PDI5-1	Proteasome-associated protein ECM29 homolog	1625.86458	light
f11	20171221_Baeza_DevAtlas_Liver_1-1	Liver	1-1	1	1	11	0.809226271958594	QSILILK	""	Q8BIQ5-1; Q8C7E9	cleavage stimulation factor subunit 2;cleavage stimulation factor subunit 2 tau variant	814.53967	light	23.5604184667304
f11	20171221_Baeza_DevAtlas_Liver_1-1	Liver	1-1	1	1	11	0.809226271958594	HLEEAFTSEHWLVR	""	Q3TDQ1	Dolichyl-diphosphooligosaccharide--protein glycosyltransferase subunit STT3B	1753.86564	light	23.7006688337558
f11	20171221_Baeza_DevAtlas_Liver_1-1	Liver	1-1	1	1	11	0.809226271958594	QSIINPDWNFEK	""	P46460	Vesicle-fusing ATPase	1490.72742	light	22.797542696021
f11	20171221_Baeza_DevAtlas_Liver_1-1	Liver	1-1	1	1	11	0.809226271958594	HLECTK	1xCarbamidomethyl [C4]	Q61584	Fragile X mental retardation syndrome-related protein 1	787.3767	light	18.3364642001142
f11	20171221_Baeza_DevAtlas_Liver_1-1	Liver	1-1	1	1	11	0.809226271958594	QSLPPGLAVK	""	Q9JJI8	60s ribosomal protein l38	1009.60406	light	27.7466350715311
f11	20171221_Baeza_DevAtlas_Liver_1-1	Liver	1-1	1	1	11	0.809226271958594	QSLQNCQNLSK	1xCarbamidomethyl [C6]	Q5SNZ0	Girdin	1319.63722	light
f11	20171221_Baeza_DevAtlas_Liver_1-1	Liver	1-1	1	1	11	0.809226271958594	HLEIIYAINQR	""	Q8CI94	"Glycogen phosphorylase	brain form"	1369.75866	light
f11	20171221_Baeza_DevAtlas_Liver_1-1	Liver	1-1	1	1	11	0.809226271958594	HLGLQNR	""	Q07646-1	mesoderm-specific transcript protein	837.46896	light	23.5306574420095
f11	20171221_Baeza_DevAtlas_Liver_1-1	Liver	1-1	1	1	11	0.809226271958594	HLEIIYEINQK	""	Q9ET01	"Glycogen phosphorylase	liver form"	1399.75799	light
f11	20171221_Baeza_DevAtlas_Liver_1-1	Liver	1-1	1	1	11	0.809226271958594	HLEINPDHSIIETLR	""	P07901	Heat shock protein HSP 90-alpha	1786.94462	light	27.9486053877057
f11	20171221_Baeza_DevAtlas_Liver_1-1	Liver	1-1	1	1	11	0.809226271958594	HLGHCTDTDDVSLLGK	1xCarbamidomethyl [C5]	Q6PFE7-1	Tomoregulin-1	1767.83302	light
f11	20171221_Baeza_DevAtlas_Liver_1-1	Liver	1-1	1	1	11	0.809226271958594	QSAALCLLR	1xCarbamidomethyl [C6]	P17427; P17426	AP-2 complex subunit alpha-2;AP-2 complex subunit alpha-1	1031.56663	light	24.0182113873285
f11	20171221_Baeza_DevAtlas_Liver_1-1	Liver	1-1	1	1	11	0.809226271958594	HIFWGSGSHTLSALVENLK	""	Q62351	Transferrin receptor protein 1	2096.09235	light
f11	20171221_Baeza_DevAtlas_Liver_1-1	Liver	1-1	1	1	11	0.809226271958594	QSCALYQTLGDYK	1xCarbamidomethyl [C3]	P02772	Alpha-fetoprotein	1546.72062	light	22.6518151810756
f11	20171221_Baeza_DevAtlas_Liver_1-1	Liver	1-1	1	1	11	0.809226271958594	QSCYLCDLPR	2xCarbamidomethyl [C3; C6]	E9Q1P8; Q8K3X4	Interferon regulatory factor 2-binding protein 2;interferon regulatory factor 2-binding protein-like	1311.58202	light	19.1900583986383
f11	20171221_Baeza_DevAtlas_Liver_1-1	Liver	1-1	1	1	11	0.809226271958594	QSDDEVYAPGLDIESSLK	""	Q8K4Z5	splicing factor 3A subunit 1	1965.92876	light
f11	20171221_Baeza_DevAtlas_Liver_1-1	Liver	1-1	1	1	11	0.809226271958594	QSDELALVR	""	Q99PL5-1	Ribosome-binding protein 1	1030.55275	light	27.4627329073953
f11	20171221_Baeza_DevAtlas_Liver_1-1	Liver	1-1	1	1	11	0.809226271958594	HIFLIR	""	Q8BX10-1	"Serine/threonine-protein phosphatase Pgam5	mitochondrial"	798.49847	light
f11	20171221_Baeza_DevAtlas_Liver_1-1	Liver	1-1	1	1	11	0.809226271958594	QSDQVSFVSLIEDLKR	""	Q61595-11; Q61595	Isoform 11 of Kinectin;Kinectin	1863.98107	light	21.6011582390119
f11	20171221_Baeza_DevAtlas_Liver_1-1	Liver	1-1	1	1	11	0.809226271958594	HLFGQPNSAYDFK	""	Q8CG48	structural maintenance of chromosomes protein 2	1523.72775	light	23.641169329087
f11	20171221_Baeza_DevAtlas_Liver_1-1	Liver	1-1	1	1	11	0.809226271958594	QSDVMR	""	Q9CZM2	60S ribosomal protein L15	735.3454	light	22.3908042304365
f11	20171221_Baeza_DevAtlas_Liver_1-1	Liver	1-1	1	1	11	0.809226271958594	HLFAILGGSEGK	""	E9PVA8	eIF-2-alpha kinase activator GCN1	1228.66845	light	23.2664364934352
f11	20171221_Baeza_DevAtlas_Liver_1-1	Liver	1-1	1	1	11	0.809226271958594	HIFALFNTEQR	""	P39053	Dynamin-1	1375.71171	light	22.4045035069424
f11	20171221_Baeza_DevAtlas_Liver_1-1	Liver	1-1	1	1	11	0.809226271958594	HIEWESVLTNTAGCLR	1xCarbamidomethyl [C14]	P30999-1; P30999-3	Catenin delta-1;Isoform 3 of Catenin delta-1	1885.92251	light	22.7719587601874
f11	20171221_Baeza_DevAtlas_Liver_1-1	Liver	1-1	1	1	11	0.809226271958594	HIEVQVAQETR	""	Q58A65	C-jun-amino-terminal kinase-interacting protein 4	1309.68589	light	18.9667365505747
f11	20171221_Baeza_DevAtlas_Liver_1-1	Liver	1-1	1	1	11	0.809226271958594	QSELAAHQK	""	Q9R1P4	Proteasome subunit alpha type-1	1011.52178	light	18.5431916326216
f11	20171221_Baeza_DevAtlas_Liver_1-1	Liver	1-1	1	1	11	0.809226271958594	HLEVQILADQYGNAISLFGR	""	Q5SWU9-1	Acetyl-CoA carboxylase 1	2244.17714	light	21.4066224443755
f11	20171221_Baeza_DevAtlas_Liver_1-1	Liver	1-1	1	1	11	0.809226271958594	QSFTMVADTPENLR	1xGln->pyro-Glu [N-Term]	Q61792	LIM and SH3 domain protein 1	1591.74208	light	20.9795553313489
f11	20171221_Baeza_DevAtlas_Liver_1-1	Liver	1-1	1	1	11	0.809226271958594	HIETSAALHHNTR	""	Q8VEL9-1	GTP-binding protein REM 2	1486.75095	light	17.9709068556661
f11	20171221_Baeza_DevAtlas_Liver_1-1	Liver	1-1	1	1	11	0.809226271958594	QSFTMVADTPENLR	""	Q61792	LIM and SH3 domain protein 1	1608.76863	light	23.4055775168237
f11	20171221_Baeza_DevAtlas_Liver_1-1	Liver	1-1	1	1	11	0.809226271958594	HIESMIR	""	P97310	DNA replication licensing factor mcm2	885.4611	light
f11	20171221_Baeza_DevAtlas_Liver_1-1	Liver	1-1	1	1	11	0.809226271958594	QSFVLK	""	Q99PT1	rho GDP-dissociation inhibitor 1	721.4243	light	25.4428827669035
f11	20171221_Baeza_DevAtlas_Liver_1-1	Liver	1-1	1	1	11	0.809226271958594	HLENNSHFGSHR	""	O70133-2; O70133	Isoform 2 of ATP-dependent RNA helicase A;Atp-dependent rna helicase a	1434.66213	light	22.09559356388
f11	20171221_Baeza_DevAtlas_Liver_1-1	Liver	1-1	1	1	11	0.809226271958594	HLENDPSFQAHDTSGQK	""	Q9ERU9	E3 SUMO-protein ligase RanBP2	1910.86274	light	22.0758393225858
f11	20171221_Baeza_DevAtlas_Liver_1-1	Liver	1-1	1	1	11	0.809226271958594	QSGEAFVELESEDDVK	""	Q9Z2X1-1	Heterogeneous nuclear ribonucleoprotein F	1781.80758	light	24.9437177142292
f11	20171221_Baeza_DevAtlas_Liver_1-1	Liver	1-1	1	1	11	0.809226271958594	HLEINPDHPIVETLR	""	P11499	Heat shock protein HSP 90-beta	1782.94971	light	29.2106842536019
f11	20171221_Baeza_DevAtlas_Liver_1-1	Liver	1-1	1	1	11	0.809226271958594	QQYEQCMDLQLFYR	1xCarbamidomethyl [C6]	P16546; P16546-2	"Spectrin alpha chain	non-erythrocytic 1;Isoform 2 of Spectrin alpha chain	non-erythrocytic 1"	1921.85713
f11	20171221_Baeza_DevAtlas_Liver_1-1	Liver	1-1	1	1	11	0.809226271958594	QQWQQLYDTLNAWK	""	Q99JX4	Eukaryotic translation initiation factor 3 subunit M	1821.89186	light	25.0609361051128
f11	20171221_Baeza_DevAtlas_Liver_1-1	Liver	1-1	1	1	11	0.809226271958594	HLLSAGDGEVK	""	Q5U4D9	THO complex subunit 6 homolog	1125.58986	light	22.57982944348
f11	20171221_Baeza_DevAtlas_Liver_1-1	Liver	1-1	1	1	11	0.809226271958594	HLSDEEVLAFVVR	""	Q5XJV6	Serine/threonine-protein kinase LMTK3	1513.80092	light
f11	20171221_Baeza_DevAtlas_Liver_1-1	Liver	1-1	1	1	11	0.809226271958594	QQLTGHSK	""	P26039	Talin-1	898.47411	light	20.6624072149517
f11	20171221_Baeza_DevAtlas_Liver_1-1	Liver	1-1	1	1	11	0.809226271958594	QQLTNTEVR	""	P58281-1	"Dynamin-like 120 kDa protein	mitochondrial"	1088.56946	light
f11	20171221_Baeza_DevAtlas_Liver_1-1	Liver	1-1	1	1	11	0.809226271958594	HLSAEDFSR	""	Q9WV69-1	Dematin	1061.50105	light	23.9184266252349
f11	20171221_Baeza_DevAtlas_Liver_1-1	Liver	1-1	1	1	11	0.809226271958594	QQLVASHLEK	1xGln->pyro-Glu [N-Term]	Q99KJ8	dynactin subunit 2	1135.6106	light
f11	20171221_Baeza_DevAtlas_Liver_1-1	Liver	1-1	1	1	11	0.809226271958594	HLRDEGLR	""	Q9WV55	vesicle-associated membrane protein-associated protein A	995.5381	light	20.8283275966688
f11	20171221_Baeza_DevAtlas_Liver_1-1	Liver	1-1	1	1	11	0.809226271958594	QQLVASHLEK	""	Q99KJ8	dynactin subunit 2	1152.63715	light	21.615581483653
f11	20171221_Baeza_DevAtlas_Liver_1-1	Liver	1-1	1	1	11	0.809226271958594	HLQVIFGHLAASR	""	P70398	Probable ubiquitin carboxyl-terminal hydrolase FAF-X	1448.81209	light	20.4630099199374
f11	20171221_Baeza_DevAtlas_Liver_1-1	Liver	1-1	1	1	11	0.809226271958594	HLQTGENHTSVDPR	""	Q91YR7	Pre-mRNA-processing factor 6	1590.76191	light	21.5757683104414
f11	20171221_Baeza_DevAtlas_Liver_1-1	Liver	1-1	1	1	11	0.809226271958594	QQLVETHMAR	""	P12023	Amyloid-beta A4 protein	1212.61537	light
f11	20171221_Baeza_DevAtlas_Liver_1-1	Liver	1-1	1	1	11	0.809226271958594	HLQLSFQEPHFYLR	""	P42128	Forkhead box protein K1	1814.93366	light	26.007454557601
f11	20171221_Baeza_DevAtlas_Liver_1-1	Liver	1-1	1	1	11	0.809226271958594	HLQLQTQLEQLQEETFR	""	Q8BUK6	Protein Hook homolog 3	2141.09856	light
f11	20171221_Baeza_DevAtlas_Liver_1-1	Liver	1-1	1	1	11	0.809226271958594	HLQINQTFEELR	""	P42232	Signal transducer and activator of transcription 5B	1527.79142	light	22.5817208869358
f11	20171221_Baeza_DevAtlas_Liver_1-1	Liver	1-1	1	1	11	0.809226271958594	HLQLAVR	""	Q64522	Histone H2A type 2-B	836.5101	light	24.6687567902246
f11	20171221_Baeza_DevAtlas_Liver_1-1	Liver	1-1	1	1	11	0.809226271958594	HLQLAIRNDEELNKLLGR	""	Q8CGP5; Q8R1M2	Histone H2A type 1-F;Histone H2A.J	2132.19346	light	22.780102178816
f11	20171221_Baeza_DevAtlas_Liver_1-1	Liver	1-1	1	1	11	0.809226271958594	HLQLAIRNDEELNK	""	Q64523; Q8CGP5; Q8R1M2; P27661	Histone H2A type 2-C;Histone H2A type 1-F;Histone H2A.J;Histone H2AX	1692.90276	light	23.5109607546225
f11	20171221_Baeza_DevAtlas_Liver_1-1	Liver	1-1	1	1	11	0.809226271958594	HLQLAIRGDEELDSLIK	""	Q3THW5	Histone H2A.V	1950.06547	light	25.0564945047538
f11	20171221_Baeza_DevAtlas_Liver_1-1	Liver	1-1	1	1	11	0.809226271958594	HLQLAIR	""	Q64523; Q3THW5; Q8CGP5; Q8R1M2; P27661	Histone H2A type 2-C;Histone H2A.V;Histone H2A type 1-F;Histone H2A.J;Histone H2AX	850.52575	light	34.6057491563053
f11	20171221_Baeza_DevAtlas_Liver_1-1	Liver	1-1	1	1	11	0.809226271958594	QQMLDQDELLASTR	""	P28738	kinesin heavy chain isoform 5C	1647.80066	light
f11	20171221_Baeza_DevAtlas_Liver_1-1	Liver	1-1	1	1	11	0.809226271958594	HLQEASATDGK	""	Q8BUV8	Protein GPR107	1156.55929	light	18.4151746489236
f11	20171221_Baeza_DevAtlas_Liver_1-1	Liver	1-1	1	1	11	0.809226271958594	HLQEAEQTK	""	Q91YE6	Importin-9	1083.54291	light	20.933225873826
f11	20171221_Baeza_DevAtlas_Liver_1-1	Liver	1-1	1	1	11	0.809226271958594	QQMQDFFLAHKDEEWFR	""	Q99MR6-1	serrate RNA effector molecule homolog	2255.03385	light	20.8317699664067
f11	20171221_Baeza_DevAtlas_Liver_1-1	Liver	1-1	1	1	11	0.809226271958594	HIQDLNWQR	""	Q9D287	Pre-mRNA-splicing factor spf27	1209.61233	light
f11	20171221_Baeza_DevAtlas_Liver_1-1	Liver	1-1	1	1	11	0.809226271958594	HLQDLMEGLTAK	""	Q04750	DNA topoisomerase 1	1355.69876	light	23.7473772901621
f11	20171221_Baeza_DevAtlas_Liver_1-1	Liver	1-1	1	1	11	0.809226271958594	HLQDLFAPLVVR	""	Q80TJ1-2; Q80TJ1	Isoform 2 of Calcium-dependent secretion activator 1;Calcium-dependent secretion activator 1	1407.8107	light
f11	20171221_Baeza_DevAtlas_Liver_1-1	Liver	1-1	1	1	11	0.809226271958594	HLSDHLSELVEQTLSDLEQSK	""	Q6P4T2	U5 small nuclear ribonucleoprotein 200 kDa helicase	2408.19397	light	23.5297960587121
f11	20171221_Baeza_DevAtlas_Liver_1-1	Liver	1-1	1	1	11	0.809226271958594	QQNDELTTLADEAQSLKDEIDVLR	""	Q8BUK6	Protein Hook homolog 3	2744.35847	light	20.1782599989825
f11	20171221_Baeza_DevAtlas_Liver_1-1	Liver	1-1	1	1	11	0.809226271958594	QQLTGHSK	1xGln->pyro-Glu [N-Term]	P26039	Talin-1	881.44756	light	21.0374920546155
f11	20171221_Baeza_DevAtlas_Liver_1-1	Liver	1-1	1	1	11	0.809226271958594	QQLSAEELDAQLDAYNAR	""	O08583-1	THO complex subunit 4	2034.97269	light	24.0766726430849
f11	20171221_Baeza_DevAtlas_Liver_1-1	Liver	1-1	1	1	11	0.809226271958594	HITIFSPEGR	""	Q9QUM9	Proteasome subunit alpha type-6	1156.61093	light
f11	20171221_Baeza_DevAtlas_Liver_1-1	Liver	1-1	1	1	11	0.809226271958594	HLTGEFEKK	""	P62827	GTP-binding nuclear protein RAN	1088.57348	light	25.2940263530092
f11	20171221_Baeza_DevAtlas_Liver_1-1	Liver	1-1	1	1	11	0.809226271958594	QQLLADR	""	Q6PDG5-1	SWI/SNF complex subunit SMARCC2	843.46829	light	23.1014537358035
f11	20171221_Baeza_DevAtlas_Liver_1-1	Liver	1-1	1	1	11	0.809226271958594	HLTGEFEK	""	P62827	GTP-binding nuclear protein RAN	960.47852	light	28.2697898657329
f11	20171221_Baeza_DevAtlas_Liver_1-1	Liver	1-1	1	1	11	0.809226271958594	HLTEYFTFK	""	P63328-2; P48453-1	Isoform 2 of Serine/threonine-protein phosphatase 2B catalytic subunit alpha isoform;serine/threonine-protein phosphatase 2B catalytic subunit beta isoform	1185.59389	light
f11	20171221_Baeza_DevAtlas_Liver_1-1	Liver	1-1	1	1	11	0.809226271958594	QQILHSEEFLSFFDHSTR	1xGln->pyro-Glu [N-Term]	O88487	cytoplasmic dynein 1 intermediate chain 2	2204.04071	light
f11	20171221_Baeza_DevAtlas_Liver_1-1	Liver	1-1	1	1	11	0.809226271958594	QQILHSEEFLSFFDHSTR	""	O88487	cytoplasmic dynein 1 intermediate chain 2	2221.06726	light	20.7209434145512
f11	20171221_Baeza_DevAtlas_Liver_1-1	Liver	1-1	1	1	11	0.809226271958594	HLTDAYFK	""	P47911	60S ribosomal protein L6	994.49926	light	28.6693269229694
f11	20171221_Baeza_DevAtlas_Liver_1-1	Liver	1-1	1	1	11	0.809226271958594	HLTASEAK	""	P39749	Flap endonuclease 1	856.45231	light	23.1990150763386
f11	20171221_Baeza_DevAtlas_Liver_1-1	Liver	1-1	1	1	11	0.809226271958594	HLTAQVR	""	E9Q7G0	nuclear mitotic apparatus protein 1	824.47371	light	23.1201852648346
f11	20171221_Baeza_DevAtlas_Liver_1-1	Liver	1-1	1	1	11	0.809226271958594	HLSVVTLAAK	""	Q9CZ04	COP9 signalosome complex subunit 7a	1038.63061	light	23.8613257712316
f11	20171221_Baeza_DevAtlas_Liver_1-1	Liver	1-1	1	1	11	0.809226271958594	HLSVNDLPVGR	""	P20108	"Thioredoxin-dependent peroxide reductase	mitochondrial"	1206.65895	light
f11	20171221_Baeza_DevAtlas_Liver_1-1	Liver	1-1	1	1	11	0.809226271958594	QQLILAR	""	Q9CX56	26S proteasome non-ATPase regulatory subunit 8	841.52541	light	24.6184940546741
f11	20171221_Baeza_DevAtlas_Liver_1-1	Liver	1-1	1	1	11	0.809226271958594	HLSSQNR	""	P24547	inosine-5'-monophosphate dehydrogenase 2	841.42749	light	20.0714244721713
f11	20171221_Baeza_DevAtlas_Liver_1-1	Liver	1-1	1	1	11	0.809226271958594	HLSSCAAPAPLTSAER	1xCarbamidomethyl [C5]	Q9Z0P5	Twinfilin-2	1667.81698	light
f11	20171221_Baeza_DevAtlas_Liver_1-1	Liver	1-1	1	1	11	0.809226271958594	QQLLIGAYAK	1xGln->pyro-Glu [N-Term]	P80313	T-complex protein 1 subunit eta	1087.61462	light	23.5391405845305
f11	20171221_Baeza_DevAtlas_Liver_1-1	Liver	1-1	1	1	11	0.809226271958594	HISQISVADDDDESLLGHLMIVGK	""	P70349	Histidine triad nucleotide-binding protein 1	2592.29739	light	22.8541076375513
f11	20171221_Baeza_DevAtlas_Liver_1-1	Liver	1-1	1	1	11	0.809226271958594	QQLLIGAYAK	""	P80313	T-complex protein 1 subunit eta	1104.64117	light	26.5736806988941
f11	20171221_Baeza_DevAtlas_Liver_1-1	Liver	1-1	1	1	11	0.809226271958594	QQLLQEQQLR	""	P97820	Mitogen-activated protein kinase kinase kinase kinase 4	1283.70662	light	21.6202103150759
f11	20171221_Baeza_DevAtlas_Liver_1-1	Liver	1-1	1	1	11	0.809226271958594	HLSNVSSTGSIDMVDSPQLATLADEVSASLAK	""	P10637-5	Isoform Tau-D of Microtubule-associated protein tau	3243.60493	light
f11	20171221_Baeza_DevAtlas_Liver_1-1	Liver	1-1	1	1	11	0.809226271958594	QQIQSIQQSIER	1xGln->pyro-Glu [N-Term]	Q9D0T1	NHP2-like protein 1	1440.74413	light	24.7094107471934
f11	20171221_Baeza_DevAtlas_Liver_1-1	Liver	1-1	1	1	11	0.809226271958594	QQIQSIQQSIER	""	Q9D0T1	NHP2-like protein 1	1457.77068	light	26.4101891679941
f11	20171221_Baeza_DevAtlas_Liver_1-1	Liver	1-1	1	1	11	0.809226271958594	QQLQTTR	""	Q99KP6-1	Pre-mRNA-processing factor 19	874.47411	light	22.449101463784
f11	20171221_Baeza_DevAtlas_Liver_1-1	Liver	1-1	1	1	11	0.809226271958594	HLSLCHGLSDLAR	1xCarbamidomethyl [C5]	O35218	Cleavage and polyadenylation specificity factor subunit 2	1478.75326	light	22.6330559694199
f11	20171221_Baeza_DevAtlas_Liver_1-1	Liver	1-1	1	1	11	0.809226271958594	QQLSAEELDAQLDAYNAR	1xGln->pyro-Glu [N-Term]	O08583-1	THO complex subunit 4	2017.94614	light	22.5975402124845
f11	20171221_Baeza_DevAtlas_Liver_1-1	Liver	1-1	1	1	11	0.809226271958594	QQISLATQMVR	""	P80316	T-complex protein 1 subunit epsilon	1274.68853	light	25.5493178239359
f11	20171221_Baeza_DevAtlas_Liver_1-1	Liver	1-1	1	1	11	0.809226271958594	HIQALAIR	""	Q9JHR7	insulin-degrading enzyme	921.56286	light	24.2231109824273
f11	20171221_Baeza_DevAtlas_Liver_1-1	Liver	1-1	1	1	11	0.809226271958594	HLQAEVK	""	A2CG49-1; Q0KL02	kalirin;Triple functional domain protein	824.46248	light	18.4308232288469
f11	20171221_Baeza_DevAtlas_Liver_1-1	Liver	1-1	1	1	11	0.809226271958594	HLQAAFEDGFDNCDAGWLSDR	1xCarbamidomethyl [C13]	P55066	Neurocan core protein	2424.03095	light
f11	20171221_Baeza_DevAtlas_Liver_1-1	Liver	1-1	1	1	11	0.809226271958594	QQSAQSQVSTTAENK	""	Q8K224	RNA cytidine acetyltransferase	1606.76672	light	21.0852899348662
f11	20171221_Baeza_DevAtlas_Liver_1-1	Liver	1-1	1	1	11	0.809226271958594	QQSEEDLLLQDFSR	1xGln->pyro-Glu [N-Term]	Q9DCF9-1	Translocon-associated protein subunit gamma	1690.79187	light	24.2675868197578
f11	20171221_Baeza_DevAtlas_Liver_1-1	Liver	1-1	1	1	11	0.809226271958594	HIMGQNVADYMR	""	P47962	60S ribosomal protein L5	1434.66166	light	27.2714189166021
f11	20171221_Baeza_DevAtlas_Liver_1-1	Liver	1-1	1	1	11	0.809226271958594	QQSEEDLLLQDFSR	""	Q9DCF9-1	Translocon-associated protein subunit gamma	1707.81842	light	25.7685917998418
f11	20171221_Baeza_DevAtlas_Liver_1-1	Liver	1-1	1	1	11	0.809226271958594	QQSELQSQVR	1xGln->pyro-Glu [N-Term]	Q61792	LIM and SH3 domain protein 1	1185.58584	light
f11	20171221_Baeza_DevAtlas_Liver_1-1	Liver	1-1	1	1	11	0.809226271958594	QQSELQSQVR	""	Q61792	LIM and SH3 domain protein 1	1202.61239	light	23.3074677992412
f11	20171221_Baeza_DevAtlas_Liver_1-1	Liver	1-1	1	1	11	0.809226271958594	QQSHFAMMHGGTGFAGIDSSSPEVK	1xGln->pyro-Glu [N-Term]	P60335	Poly(RC)-binding protein 1	2589.14968	light
f11	20171221_Baeza_DevAtlas_Liver_1-1	Liver	1-1	1	1	11	0.809226271958594	HILYGCSELFNATQFIK	1xCarbamidomethyl [C6]	""	""	2041.02116	light	22.9047491415991
f11	20171221_Baeza_DevAtlas_Liver_1-1	Liver	1-1	1	1	11	0.809226271958594	QQSHFAMMHGGTGFAGIDSSSPEVK	""	P60335	Poly(RC)-binding protein 1	2606.17623	light	23.8135301144473
f11	20171221_Baeza_DevAtlas_Liver_1-1	Liver	1-1	1	1	11	0.809226271958594	QQSNEHLR	1xGln->pyro-Glu [N-Term]	P57780	Alpha-actinin-4	994.47008	light	22.2453214523734
f11	20171221_Baeza_DevAtlas_Liver_1-1	Liver	1-1	1	1	11	0.809226271958594	HILVSQGLIR	""	A2AN08	e3 ubiquitin-protein ligase UBR4	1135.6946	light	23.7314539044412
f11	20171221_Baeza_DevAtlas_Liver_1-1	Liver	1-1	1	1	11	0.809226271958594	HLLVSNVGGDGEEIER	""	Q99P88	nuclear pore complex protein nup155	1723.86095	light	25.38430593739
f11	20171221_Baeza_DevAtlas_Liver_1-1	Liver	1-1	1	1	11	0.809226271958594	QQSPGLGRPIWLQIAESAYR	""	Q8BH59	Calcium-binding mitochondrial carrier protein Aralar1	2270.20402	light
f11	20171221_Baeza_DevAtlas_Liver_1-1	Liver	1-1	1	1	11	0.809226271958594	QQSQQIATAK	""	Q91YM2	Rho GTPase-activating protein 35	1102.58511	light	21.8588259059982
f11	20171221_Baeza_DevAtlas_Liver_1-1	Liver	1-1	1	1	11	0.809226271958594	HLIVLINK	""	Q8R050	Eukaryotic peptide chain release factor GTP-binding subunit ERF3A	949.61931	light	26.0674588157449
f11	20171221_Baeza_DevAtlas_Liver_1-1	Liver	1-1	1	1	11	0.809226271958594	HLLVHAPEDKK	""	Q91V92	ATP-citrate synthase	1286.72155	light	23.3112484411487
f11	20171221_Baeza_DevAtlas_Liver_1-1	Liver	1-1	1	1	11	0.809226271958594	QQTDMAVNWAGGLHHAK	""	P70288	Histone deacetylase 2	1863.89188	light	21.0597746866236
f11	20171221_Baeza_DevAtlas_Liver_1-1	Liver	1-1	1	1	11	0.809226271958594	QQTSLFIAR	""	A2AGT5	Cytoskeleton-associated protein 5	1063.58947	light	22.884717195867
f11	20171221_Baeza_DevAtlas_Liver_1-1	Liver	1-1	1	1	11	0.809226271958594	HIITTTR	""	Q9Z0S1	"3'(2')	5'-bisphosphate nucleotidase 1"	841.48903	light
f11	20171221_Baeza_DevAtlas_Liver_1-1	Liver	1-1	1	1	11	0.809226271958594	HLLTQR	""	Q99PV0	Pre-mRNA-processing-splicing factor 8	767.45225	light	23.5611408306933
f11	20171221_Baeza_DevAtlas_Liver_1-1	Liver	1-1	1	1	11	0.809226271958594	QQVLLR	""	Q9EQ20; Q9D8C4	"Methylmalonate-semialdehyde dehydrogenase [acylating]	mitochondrial;Interferon-induced 35 kDa protein homolog"	756.47265	light
f11	20171221_Baeza_DevAtlas_Liver_1-1	Liver	1-1	1	1	11	0.809226271958594	QQVQVVGLQER	""	P28740-2	Isoform 2 of Kinesin-like protein KIF2A	1283.70662	light
f11	20171221_Baeza_DevAtlas_Liver_1-1	Liver	1-1	1	1	11	0.809226271958594	HLLSLMGIPYLDAPSEAEASCAALAK	1xCarbamidomethyl [C21]	P39749	Flap endonuclease 1	2728.36845	light	24.7307987257091
f11	20171221_Baeza_DevAtlas_Liver_1-1	Liver	1-1	1	1	11	0.809226271958594	QQVSPIR	""	Q99LE6	ATP-binding cassette sub-family F member 2	827.47338	light	22.8276393569619
f11	20171221_Baeza_DevAtlas_Liver_1-1	Liver	1-1	1	1	11	0.809226271958594	QQWQQLYDTLNAWK	1xGln->pyro-Glu [N-Term]	Q99JX4	Eukaryotic translation initiation factor 3 subunit M	1804.86531	light	23.1959909013025
f11	20171221_Baeza_DevAtlas_Liver_1-1	Liver	1-1	1	1	11	0.809226271958594	HLNATVNNLQTK	""	Q9D394; Q9D394-4	Protein RUFY3;Isoform 4 of Protein RUFY3	1352.72809	light	19.9226903734501
f11	20171221_Baeza_DevAtlas_Liver_1-1	Liver	1-1	1	1	11	0.809226271958594	QQSAAASTDSKPIDASR	""	P31230	aminoacyl tRNA synthase complex-interacting multifunctional protein 1	1732.84603	light	23.136764455967
f11	20171221_Baeza_DevAtlas_Liver_1-1	Liver	1-1	1	1	11	0.809226271958594	HLNDESTSK	""	Q8BHZ0	Protein FAM49A	1030.47998	light
f11	20171221_Baeza_DevAtlas_Liver_1-1	Liver	1-1	1	1	11	0.809226271958594	HLNDETTSK	""	Q921M7	protein FAM49B	1044.49563	light	20.1765387179845
f11	20171221_Baeza_DevAtlas_Liver_1-1	Liver	1-1	1	1	11	0.809226271958594	QQPLFVSGGDDYK	""	Q8CIE6	coatomer subunit alpha	1453.69578	light	23.935397895673
f11	20171221_Baeza_DevAtlas_Liver_1-1	Liver	1-1	1	1	11	0.809226271958594	QQPTQFINPETPGYVGFANLPNQVHR	1xGln->pyro-Glu [N-Term]	P42208	septin-2	2935.44856	light	22.5103543124155
f11	20171221_Baeza_DevAtlas_Liver_1-1	Liver	1-1	1	1	11	0.809226271958594	QQPTQFINPETPGYVGFANLPNQVHR	""	P42208	septin-2	2952.47511	light	23.5929134373217
f11	20171221_Baeza_DevAtlas_Liver_1-1	Liver	1-1	1	1	11	0.809226271958594	HLPSTEPDPHVVR	""	Q8VDM6	Heterogeneous nuclear ribonucleoprotein U-like protein 1	1483.7652	light	24.1278465318965
f11	20171221_Baeza_DevAtlas_Liver_1-1	Liver	1-1	1	1	11	0.809226271958594	HLPPAALHLIAYYK	""	Q9Z277	Tyrosine-protein kinase BAZ1B	1606.91041	light
f11	20171221_Baeza_DevAtlas_Liver_1-1	Liver	1-1	1	1	11	0.809226271958594	QQQDEAYLASLR	1xGln->pyro-Glu [N-Term]	Q3TDN2-1	FAS-associated factor 2	1404.67538	light	20.8583739634737
f11	20171221_Baeza_DevAtlas_Liver_1-1	Liver	1-1	1	1	11	0.809226271958594	QQQDEAYLASLR	""	Q3TDN2-1	FAS-associated factor 2	1421.70193	light	22.6486700478255
f11	20171221_Baeza_DevAtlas_Liver_1-1	Liver	1-1	1	1	11	0.809226271958594	QQQDQVDR	1xGln->pyro-Glu [N-Term]	Q99K48	Non-POU domain-containing octamer-binding protein	999.44901	light	20.9120317314526
f11	20171221_Baeza_DevAtlas_Liver_1-1	Liver	1-1	1	1	11	0.809226271958594	HLPGAFFLGAER	""	""	""	1314.69533	light	21.1733608655991
f11	20171221_Baeza_DevAtlas_Liver_1-1	Liver	1-1	1	1	11	0.809226271958594	QQQDQVDR	""	Q99K48	Non-POU domain-containing octamer-binding protein	1016.47556	light	21.0766769851151
f11	20171221_Baeza_DevAtlas_Liver_1-1	Liver	1-1	1	1	11	0.809226271958594	QQQEELETDHGAGDR	""	O54825	Bystin	1712.74704	light	21.1196166900154
f11	20171221_Baeza_DevAtlas_Liver_1-1	Liver	1-1	1	1	11	0.809226271958594	HLNYVEFTQFLQELQLEHAR	""	Q8BH59	Calcium-binding mitochondrial carrier protein Aralar1	2515.27283	light	20.3937494419692
f11	20171221_Baeza_DevAtlas_Liver_1-1	Liver	1-1	1	1	11	0.809226271958594	QSLQVIESAMER	1xGln->pyro-Glu [N-Term]	O88696	"ATP-dependent Clp protease proteolytic subunit	mitochondrial"	1373.67294	light
f11	20171221_Baeza_DevAtlas_Liver_1-1	Liver	1-1	1	1	11	0.809226271958594	QQQELFAK	""	Q91WV0	Protein Dr1	991.52072	light	21.8662105582194
f11	20171221_Baeza_DevAtlas_Liver_1-1	Liver	1-1	1	1	11	0.809226271958594	QQQFENLDQQLR	""	Q9CWK8	Sorting nexin-2	1546.76084	light	24.4531946357951
f11	20171221_Baeza_DevAtlas_Liver_1-1	Liver	1-1	1	1	11	0.809226271958594	QQQFNVQALVAVGDHASK	1xGln->pyro-Glu [N-Term]	Q922B2	"Aspartate--tRNA ligase	cytoplasmic"	1922.9719	light
f11	20171221_Baeza_DevAtlas_Liver_1-1	Liver	1-1	1	1	11	0.809226271958594	QQQFNVQALVAVGDHASK	""	Q922B2	"Aspartate--tRNA ligase	cytoplasmic"	1939.99845	light
f11	20171221_Baeza_DevAtlas_Liver_1-1	Liver	1-1	1	1	11	0.809226271958594	HINMDGTINVDDFK	""	Q6P4T2	U5 small nuclear ribonucleoprotein 200 kDa helicase	1618.75298	light	23.3238318900245
f11	20171221_Baeza_DevAtlas_Liver_1-1	Liver	1-1	1	1	11	0.809226271958594	HLNLSGNK	""	O35381	Acidic leucine-rich nuclear phosphoprotein 32 family member A	882.47919	light	25.8391088084904
f11	20171221_Baeza_DevAtlas_Liver_1-1	Liver	1-1	1	1	11	0.809226271958594	HLNLGMNR	""	Q01730	Ras suppressor protein 1	954.49379	light	24.3009043878844
f11	20171221_Baeza_DevAtlas_Liver_1-1	Liver	1-1	1	1	11	0.809226271958594	QQQLLNEENLR	""	Q925I1-1	ATPase family AAA domain-containing protein 3	1384.71792	light	23.3757895613782
f11	20171221_Baeza_DevAtlas_Liver_1-1	Liver	1-1	1	1	11	0.809226271958594	HINFCK	1xCarbamidomethyl [C5]	Q8BJH1-1	Zinc finger C2HC domain-containing protein 1A	818.39777	light
f11	20171221_Baeza_DevAtlas_Liver_1-1	Liver	1-1	1	1	11	0.809226271958594	QQQPPPETFDFK	""	O08788-1	Dynactin subunit 1	1461.70087	light
f11	20171221_Baeza_DevAtlas_Liver_1-1	Liver	1-1	1	1	11	0.809226271958594	QQQQQQNDVVK	""	Q6PHN9	Ras-related protein Rab-35	1342.67097	light	19.4146723339008
f11	20171221_Baeza_DevAtlas_Liver_1-1	Liver	1-1	1	1	11	0.809226271958594	HLNEIDLFHCIDPNDSK	1xCarbamidomethyl [C10]	Q9R0Q7	Prostaglandin E synthase 3	2066.96001	light	27.0427541721181
f11	20171221_Baeza_DevAtlas_Liver_1-1	Liver	1-1	1	1	11	0.809226271958594	HINDSAPEVR	""	A2AGT5	Cytoskeleton-associated protein 5	1137.56471	light	17.6322444262193
f11	20171221_Baeza_DevAtlas_Liver_1-1	Liver	1-1	1	1	11	0.809226271958594	QQQEILAAKPWTK	""	O35864	COP9 signalosome complex subunit 5	1540.8482	light	22.7711651202027
f11	20171221_Baeza_DevAtlas_Liver_1-1	Liver	1-1	1	1	11	0.809226271958594	QSLQVIESAMER	""	O88696	"ATP-dependent Clp protease proteolytic subunit	mitochondrial"	1390.69949	light
f11	20171221_Baeza_DevAtlas_Liver_1-1	Liver	1-1	1	1	11	0.809226271958594	HLDSSSNERPDISSIQR	""	Q3V1L4	Cytosolic purine 5'-nucleotidase	1940.94206	light	22.9363718622207
f11	20171221_Baeza_DevAtlas_Liver_1-1	Liver	1-1	1	1	11	0.809226271958594	QSNASSDVEVEEK	""	Q99JF8	PC4 and SFRS1-interacting protein	1421.63906	light
f11	20171221_Baeza_DevAtlas_Liver_1-1	Liver	1-1	1	1	11	0.809226271958594	QTLQSATVEAIEAEK	1xGln->pyro-Glu [N-Term]	P48453-1	serine/threonine-protein phosphatase 2B catalytic subunit beta isoform	1600.80646	light	25.0541675779653
f11	20171221_Baeza_DevAtlas_Liver_1-1	Liver	1-1	1	1	11	0.809226271958594	HGIVEDWDLMER	""	Q99JY9	actin-related protein 3	1499.69474	light	24.308992559397
f11	20171221_Baeza_DevAtlas_Liver_1-1	Liver	1-1	1	1	11	0.809226271958594	QTLQSEQPLQVAR	""	P46471	26S proteasome regulatory subunit 7	1497.80198	light	24.4020809663096
f11	20171221_Baeza_DevAtlas_Liver_1-1	Liver	1-1	1	1	11	0.809226271958594	HGLTEELLSR	""	Q69ZR2	E3 ubiquitin-protein ligase hectd1	1154.61641	light
f11	20171221_Baeza_DevAtlas_Liver_1-1	Liver	1-1	1	1	11	0.809226271958594	HGLQSLGK	""	Q7TPM1-1; Q3TLH4; Q7TSC1	Protein PRRC2B;Protein Prrc2c;Protein PRRC2A	839.47338	light	22.4466714025333
f11	20171221_Baeza_DevAtlas_Liver_1-1	Liver	1-1	1	1	11	0.809226271958594	QTISNACGTIGLIHAIANNK	1xCarbamidomethyl [C7]; 1xGln->pyro-Glu [N-Term]	Q9JKB1	Ubiquitin carboxyl-terminal hydrolase isozyme L3	2079.06515	light	22.4605045164139
f11	20171221_Baeza_DevAtlas_Liver_1-1	Liver	1-1	1	1	11	0.809226271958594	HGIPDETCNNYQAK	1xCarbamidomethyl [C8]	Q9WUU7	Cathepsin Z	1646.72274	light	23.5698340868046
f11	20171221_Baeza_DevAtlas_Liver_1-1	Liver	1-1	1	1	11	0.809226271958594	HGINCFINR	1xCarbamidomethyl [C5]	P80314	T-complex protein 1 subunit beta	1130.55237	light	26.6510957488677
f11	20171221_Baeza_DevAtlas_Liver_1-1	Liver	1-1	1	1	11	0.809226271958594	HGLLVPNNTTDQELQHIR	""	O55135	eukaryotic translation initiation factor 6	2085.08358	light	25.0166781965348
f11	20171221_Baeza_DevAtlas_Liver_1-1	Liver	1-1	1	1	11	0.809226271958594	QTISNACGTIGLIHAIANNK	1xCarbamidomethyl [C7]	Q9JKB1	Ubiquitin carboxyl-terminal hydrolase isozyme L3	2096.0917	light
f11	20171221_Baeza_DevAtlas_Liver_1-1	Liver	1-1	1	1	11	0.809226271958594	HGLINFGIYK	""	Q6ZQ88	Lysine-specific histone demethylase 1A	1161.6415	light	22.6021923034474
f11	20171221_Baeza_DevAtlas_Liver_1-1	Liver	1-1	1	1	11	0.809226271958594	QTMQVDEHARPQTTLEQLQK	1xGln->pyro-Glu [N-Term]	Q8BWT1	"3-ketoacyl-CoA thiolase	mitochondrial"	2364.16123	light
f11	20171221_Baeza_DevAtlas_Liver_1-1	Liver	1-1	1	1	11	0.809226271958594	HGLGYSLLER	""	P23249	Putative helicase MOV-10	1144.61093	light	22.9693592920715
f11	20171221_Baeza_DevAtlas_Liver_1-1	Liver	1-1	1	1	11	0.809226271958594	HGLEVSEMAVSELPGNPNAVWTVR	""	Q921M3-1	Splicing factor 3B subunit 3	2592.2875	light	23.3227005716967
f11	20171221_Baeza_DevAtlas_Liver_1-1	Liver	1-1	1	1	11	0.809226271958594	HGLEVIYMIEPIDEYCVQQLK	1xCarbamidomethyl [C16]	P07901	Heat shock protein HSP 90-alpha	2577.27276	light	26.4696803563631
f11	20171221_Baeza_DevAtlas_Liver_1-1	Liver	1-1	1	1	11	0.809226271958594	QTMQVDEHARPQTTLEQLQK	""	Q8BWT1	"3-ketoacyl-CoA thiolase	mitochondrial"	2381.18778	light
f11	20171221_Baeza_DevAtlas_Liver_1-1	Liver	1-1	1	1	11	0.809226271958594	HGLALSNLGAVSDVTVGGVIGSGTHNTGIK	""	P58710	L-gulonolactone oxidase	2831.50099	light
f11	20171221_Baeza_DevAtlas_Liver_1-1	Liver	1-1	1	1	11	0.809226271958594	QTNLVPYPR	""	Q3UX10; P68369; P05213; P68373; P68368	Tubulin alpha chain-like 3;tubulin alpha-1A chain;Tubulin alpha-1B chain;Tubulin alpha-1C chain;Tubulin alpha-4A chain	1087.58947	light
f11	20171221_Baeza_DevAtlas_Liver_1-1	Liver	1-1	1	1	11	0.809226271958594	HGGYQPSDEHKTDLNPDNLQGGDDLDPNYVLSSR	""	Q04447	Creatine kinase B-type	3753.70116	light
f11	20171221_Baeza_DevAtlas_Liver_1-1	Liver	1-1	1	1	11	0.809226271958594	QTNPSAMEVEEDDPVPEIR	1xGln->pyro-Glu [N-Term]	Q01853	Transitional endoplasmic reticulum ATPase	2138.95465	light
f11	20171221_Baeza_DevAtlas_Liver_1-1	Liver	1-1	1	1	11	0.809226271958594	HGGVIHIYVDK	""	Q8VH51-1	RNA-binding protein 39	1237.66878	light	23.7024578585072
f11	20171221_Baeza_DevAtlas_Liver_1-1	Liver	1-1	1	1	11	0.809226271958594	HGGTIPVVPTAEFQDR	""	P26443	"Glutamate dehydrogenase 1	mitochondrial"	1723.87621	light
f11	20171221_Baeza_DevAtlas_Liver_1-1	Liver	1-1	1	1	11	0.809226271958594	HGGSPTSLGTWGSWAGPDHDKFSAMK	""	O08795-1	Glucosidase 2 subunit beta	2714.24161	light
f11	20171221_Baeza_DevAtlas_Liver_1-1	Liver	1-1	1	1	11	0.809226271958594	QTNPSAMEVEEDDPVPEIR	""	Q01853	Transitional endoplasmic reticulum ATPase	2155.9812	light	23.4662654453671
f11	20171221_Baeza_DevAtlas_Liver_1-1	Liver	1-1	1	1	11	0.809226271958594	HGGSLGLGLAAMGTAR	""	Q3TXS7	26S proteasome non-ATPase regulatory subunit 1	1468.76891	light	22.4123050757238
f11	20171221_Baeza_DevAtlas_Liver_1-1	Liver	1-1	1	1	11	0.809226271958594	HGLVPFAFVR	""	Q9D0B0	serine/arginine-rich splicing factor 9	1142.64692	light	23.3041114742666
f11	20171221_Baeza_DevAtlas_Liver_1-1	Liver	1-1	1	1	11	0.809226271958594	QTNYLR	""	Q9JHU4	Cytoplasmic dynein 1 heavy chain 1	794.41553	light	21.0830064303765
f11	20171221_Baeza_DevAtlas_Liver_1-1	Liver	1-1	1	1	11	0.809226271958594	HGLYEK	""	P62849-1	40S ribosomal protein S24	746.38317	light	25.6069909229574
f11	20171221_Baeza_DevAtlas_Liver_1-1	Liver	1-1	1	1	11	0.809226271958594	QTLMWSATWPK	""	Q501J6; Q61656	Probable ATP-dependent RNA helicase DDX17;probable ATP-dependent RNA helicase DDX5	1348.67182	light	25.2880682192239
f11	20171221_Baeza_DevAtlas_Liver_1-1	Liver	1-1	1	1	11	0.809226271958594	QTIAGDFEYFLNLNSR	""	Q9JLV5	Cullin-3	1887.92355	light	22.1723852068506
f11	20171221_Baeza_DevAtlas_Liver_1-1	Liver	1-1	1	1	11	0.809226271958594	HGTVSSFVAK	""	Q08879-2	Isoform C of Fibulin-1	1032.54727	light	20.1858031031074
f11	20171221_Baeza_DevAtlas_Liver_1-1	Liver	1-1	1	1	11	0.809226271958594	HGTVASRPPVQIEELIEKPGGIIVR	""	Q9Z2L7-1	Cytokine receptor-like factor 3	2695.52536	light	23.3409396809985
f11	20171221_Baeza_DevAtlas_Liver_1-1	Liver	1-1	1	1	11	0.809226271958594	QTLELAR	""	Q8R317	Ubiquilin-1	830.47304	light	24.4703720303585
f11	20171221_Baeza_DevAtlas_Liver_1-1	Liver	1-1	1	1	11	0.809226271958594	QTLEILK	""	P61759	Prefoldin subunit 3	844.51384	light	24.1545995574634
f11	20171221_Baeza_DevAtlas_Liver_1-1	Liver	1-1	1	1	11	0.809226271958594	QTLENERGELANEVK	1xGln->pyro-Glu [N-Term]	Q8VDD5	Myosin-9	1712.84497	light	22.3080533088258
f11	20171221_Baeza_DevAtlas_Liver_1-1	Liver	1-1	1	1	11	0.809226271958594	HGTALQR	""	Q3B7Z2	Oxysterol-binding protein 1	782.42676	light	21.146998244623
f11	20171221_Baeza_DevAtlas_Liver_1-1	Liver	1-1	1	1	11	0.809226271958594	QTLENERGELANEVK	""	Q8VDD5	Myosin-9	1729.87152	light	24.1519526242534
f11	20171221_Baeza_DevAtlas_Liver_1-1	Liver	1-1	1	1	11	0.809226271958594	HGSYEDAVHSGALND	""	""	""	1571.67209	light
f11	20171221_Baeza_DevAtlas_Liver_1-1	Liver	1-1	1	1	11	0.809226271958594	HGSWGSGLDMHTKPWIR	""	O35490	Betaine--homocysteine S-methyltransferase 1	1964.95481	light	22.9085719268674
f11	20171221_Baeza_DevAtlas_Liver_1-1	Liver	1-1	1	1	11	0.809226271958594	QTIENSQGAYQEAFDISK	""	P68254-1	14-3-3 protein theta	2028.95089	light	23.4757905667229
f11	20171221_Baeza_DevAtlas_Liver_1-1	Liver	1-1	1	1	11	0.809226271958594	QTIENSQGAYQEAFDISKK	""	P68254-1	14-3-3 protein theta	2157.04585	light	24.1272958488754
f11	20171221_Baeza_DevAtlas_Liver_1-1	Liver	1-1	1	1	11	0.809226271958594	HGSIIYHPSLLPR	""	Q8R0Y6; Q8K009	Cytosolic 10-formyltetrahydrofolate dehydrogenase;Mitochondrial 10-formyltetrahydrofolate dehydrogenase	1489.82741	light
f11	20171221_Baeza_DevAtlas_Liver_1-1	Liver	1-1	1	1	11	0.809226271958594	HGSLGFLPR	""	P27659	60S ribosomal protein L3	983.54213	light	29.2113929923051
f11	20171221_Baeza_DevAtlas_Liver_1-1	Liver	1-1	1	1	11	0.809226271958594	QTLFASQVMR	""	Q3V1L4	Cytosolic purine 5'-nucleotidase	1180.6143	light	22.1549066249019
f11	20171221_Baeza_DevAtlas_Liver_1-1	Liver	1-1	1	1	11	0.809226271958594	QTIGNSCGTIGLIHAVANNQDK	1xCarbamidomethyl [C7]	Q9R0P9	Ubiquitin carboxyl-terminal hydrolase isozyme L1	2311.14592	light
f11	20171221_Baeza_DevAtlas_Liver_1-1	Liver	1-1	1	1	11	0.809226271958594	QTIGNSCGTIGLIHAVANNQDKLEFEDGSVLK	1xCarbamidomethyl [C7]	Q9R0P9	Ubiquitin carboxyl-terminal hydrolase isozyme L1	3428.71146	light
f11	20171221_Baeza_DevAtlas_Liver_1-1	Liver	1-1	1	1	11	0.809226271958594	QTLGYHVYPTCR	1xCarbamidomethyl [C11]	Q8BHG1	Nardilysin	1494.71581	light	23.3478230770492
f11	20171221_Baeza_DevAtlas_Liver_1-1	Liver	1-1	1	1	11	0.809226271958594	QTLLAVLQFLR	""	Q8C092	Transcription initiation factor TFIID subunit 5	1301.79398	light	21.1652291969526
f11	20171221_Baeza_DevAtlas_Liver_1-1	Liver	1-1	1	1	11	0.809226271958594	QTLLDMIAR	""	Q9JLV5	Cullin-3	1060.58194	light
f11	20171221_Baeza_DevAtlas_Liver_1-1	Liver	1-1	1	1	11	0.809226271958594	QTIIGQPMSVTITTK	""	Q9ESN6	Tripartite motif-containing protein 2	1617.88802	light
f11	20171221_Baeza_DevAtlas_Liver_1-1	Liver	1-1	1	1	11	0.809226271958594	HGNQYIQVNEPWK	""	Q68FL6	"Methionine--tRNA ligase	cytoplasmic"	1612.78667	light
f11	20171221_Baeza_DevAtlas_Liver_1-1	Liver	1-1	1	1	11	0.809226271958594	HGNIQVSCVECSNQHGR	2xCarbamidomethyl [C8; C11]	Q8BPN8-1	DmX-like protein 2	1981.87155	light
f11	20171221_Baeza_DevAtlas_Liver_1-1	Liver	1-1	1	1	11	0.809226271958594	HGNLCLDK	1xCarbamidomethyl [C5]	Q8CGY8-2; Q8CGY8-1	Isoform 2 of UDP-N-acetylglucosamine--peptide N-acetylglucosaminyltransferase 110 kDa subunit;UDP-N-acetylglucosamine--peptide N-acetylglucosaminyltransferase 110 kDa subunit	956.46183	light	21.8326298805318
f11	20171221_Baeza_DevAtlas_Liver_1-1	Liver	1-1	1	1	11	0.809226271958594	QTLMWSATWPK	1xGln->pyro-Glu [N-Term]	Q501J6; Q61656	Probable ATP-dependent RNA helicase DDX17;probable ATP-dependent RNA helicase DDX5	1331.64527	light	23.5963672206592
f11	20171221_Baeza_DevAtlas_Liver_1-1	Liver	1-1	1	1	11	0.809226271958594	QTLPVAPR	""	Q8BJ05	Zinc finger CCCH domain-containing protein 14	881.52033	light	21.1168138293217
f11	20171221_Baeza_DevAtlas_Liver_1-1	Liver	1-1	1	1	11	0.809226271958594	HGGLSLVQTTDYIYPIVDDPYMMGR	""	Q8BH69	"Selenide	water dikinase 1"	2841.35861	light
f11	20171221_Baeza_DevAtlas_Liver_1-1	Liver	1-1	1	1	11	0.809226271958594	QTPLTCSGH	1xCarbamidomethyl [C6]	Q9Z1Z2	Serine-threonine kinase receptor-associated protein	1000.45166	light
f11	20171221_Baeza_DevAtlas_Liver_1-1	Liver	1-1	1	1	11	0.809226271958594	QTPMASSPRPK	1xGln->pyro-Glu [N-Term]	Q3TEA8-1	Heterochromatin protein 1-binding protein 3	1182.59357	light	20.6774018986295
f11	20171221_Baeza_DevAtlas_Liver_1-1	Liver	1-1	1	1	11	0.809226271958594	QTVAVGVIK	1xGln->pyro-Glu [N-Term]	P10126; P62631	Elongation factor 1-alpha 1;Elongation factor 1-alpha 2	897.54039	light	26.5771021572818
f11	20171221_Baeza_DevAtlas_Liver_1-1	Liver	1-1	1	1	11	0.809226271958594	HGAGAEISTVNPEQYSK	""	O70172; Q80XI4	phosphatidylinositol 5-phosphate 4-kinase type-2 alpha;Phosphatidylinositol 5-phosphate 4-kinase type-2 beta	1787.85587	light	20.482017274662
f11	20171221_Baeza_DevAtlas_Liver_1-1	Liver	1-1	1	1	11	0.809226271958594	QTVAVGVIK	""	P10126; P62631	Elongation factor 1-alpha 1;Elongation factor 1-alpha 2	914.56694	light
f11	20171221_Baeza_DevAtlas_Liver_1-1	Liver	1-1	1	1	11	0.809226271958594	HGAEVIDTPVFELK	""	Q61035	"Histidine--tRNA ligase	cytoplasmic"	1554.81623	light
f11	20171221_Baeza_DevAtlas_Liver_1-1	Liver	1-1	1	1	11	0.809226271958594	HFYWYLTNEGIQYLR	""	P63325	40S ribosomal protein S10	2002.98101	light	27.28767472669
f11	20171221_Baeza_DevAtlas_Liver_1-1	Liver	1-1	1	1	11	0.809226271958594	HFYVVIPQIYK	""	Q8K012	Formin-binding protein 1-like	1406.78308	light
f11	20171221_Baeza_DevAtlas_Liver_1-1	Liver	1-1	1	1	11	0.809226271958594	HFWGLR	""	P62270	40S ribosomal protein S18	815.43112	light	28.9337240578871
f11	20171221_Baeza_DevAtlas_Liver_1-1	Liver	1-1	1	1	11	0.809226271958594	QTVFYMEDYLTVK	""	Q9JIF0-2	Isoform 2 of Protein arginine N-methyltransferase 1	1636.79272	light	22.3535720932648
f11	20171221_Baeza_DevAtlas_Liver_1-1	Liver	1-1	1	1	11	0.809226271958594	HFVSQTTGNLYIAR	""	Q61330	Contactin-2	1606.83362	light
f11	20171221_Baeza_DevAtlas_Liver_1-1	Liver	1-1	1	1	11	0.809226271958594	QTWTDEGSVSER	""	Q9EQH2	endoplasmic reticulum aminopeptidase 1	1394.61826	light
f11	20171221_Baeza_DevAtlas_Liver_1-1	Liver	1-1	1	1	11	0.809226271958594	QTYFLPVIGLVDAEK	""	O88685	26S proteasome regulatory subunit 6A	1692.9207	light	25.5538992413721
f11	20171221_Baeza_DevAtlas_Liver_1-1	Liver	1-1	1	1	11	0.809226271958594	QTYSTEPNNLK	1xGln->pyro-Glu [N-Term]	P41105	60S ribosomal protein L28	1277.60082	light	24.9681564753941
f11	20171221_Baeza_DevAtlas_Liver_1-1	Liver	1-1	1	1	11	0.809226271958594	HFVLDECDK	1xCarbamidomethyl [C7]	Q8VDW0-1	ATP-dependent RNA helicase DDX39A	1162.51974	light	24.8182482509964
f11	20171221_Baeza_DevAtlas_Liver_1-1	Liver	1-1	1	1	11	0.809226271958594	HFVGMLPEKDCR	1xCarbamidomethyl [C11]	Q9R0P5	Destrin	1488.70862	light	24.5581096840181
f11	20171221_Baeza_DevAtlas_Liver_1-1	Liver	1-1	1	1	11	0.809226271958594	HFVGMLPEK	""	Q9R0P5	Destrin	1057.54991	light	26.106709411998
f11	20171221_Baeza_DevAtlas_Liver_1-1	Liver	1-1	1	1	11	0.809226271958594	HFVDSHHQKPVNAIIEHVR	""	Q78PY7	staphylococcal nuclease domain-containing protein 1	2263.18429	light	22.6458738820256
f11	20171221_Baeza_DevAtlas_Liver_1-1	Liver	1-1	1	1	11	0.809226271958594	QTYSTEPNNLK	""	P41105	60S ribosomal protein L28	1294.62737	light	26.82308914957
f11	20171221_Baeza_DevAtlas_Liver_1-1	Liver	1-1	1	1	11	0.809226271958594	HFVCQK	1xCarbamidomethyl [C4]	Q80XI4	Phosphatidylinositol 5-phosphate 4-kinase type-2 beta	818.39777	light	16.6201022274133
f11	20171221_Baeza_DevAtlas_Liver_1-1	Liver	1-1	1	1	11	0.809226271958594	QVAASTAQLLVACK	1xCarbamidomethyl [C13]	Q71LX4; P26039	Talin-2;Talin-1	1459.79372	light	25.7627582389833
f11	20171221_Baeza_DevAtlas_Liver_1-1	Liver	1-1	1	1	11	0.809226271958594	HFTVMNYDPDVVLK	""	Q3UDE2	Tubulin--tyrosine ligase-like protein 12	1677.8305	light	22.4243600739647
f11	20171221_Baeza_DevAtlas_Liver_1-1	Liver	1-1	1	1	11	0.809226271958594	HFTILDAPGHK	""	Q8R050	Eukaryotic peptide chain release factor GTP-binding subunit ERF3A	1235.65313	light	26.4814992577611
f11	20171221_Baeza_DevAtlas_Liver_1-1	Liver	1-1	1	1	11	0.809226271958594	QVADEGDALVAGGVSQTPSYLSCK	1xCarbamidomethyl [C23]	O35490	Betaine--homocysteine S-methyltransferase 1	2452.16604	light	24.136504654586
f11	20171221_Baeza_DevAtlas_Liver_1-1	Liver	1-1	1	1	11	0.809226271958594	HFTEFVPLR	""	P50516-1	V-type proton ATPase catalytic subunit A	1145.6102	light
f11	20171221_Baeza_DevAtlas_Liver_1-1	Liver	1-1	1	1	11	0.809226271958594	HFTEDIQTR	""	O70551; O54781	SRSF protein kinase 1;SRSF protein kinase 2	1146.55381	light
f11	20171221_Baeza_DevAtlas_Liver_1-1	Liver	1-1	1	1	11	0.809226271958594	HGATHVFASK	""	Q91ZW3	SWI/SNF-related matrix-associated actin-dependent regulator of chromatin subfamily A member 5	1054.54285	light	23.685297616643
f11	20171221_Baeza_DevAtlas_Liver_1-1	Liver	1-1	1	1	11	0.809226271958594	QTVADQVLVGSYCVFSNQGGLVHPK	1xCarbamidomethyl [C13]	O55135	eukaryotic translation initiation factor 6	2703.35591	light	23.4086224506001
f11	20171221_Baeza_DevAtlas_Liver_1-1	Liver	1-1	1	1	11	0.809226271958594	QTVADQVLVGSYCVFSNQGGLVHPK	1xCarbamidomethyl [C13]; 1xGln->pyro-Glu [N-Term]	O55135	eukaryotic translation initiation factor 6	2686.32936	light	23.0719470752798
f11	20171221_Baeza_DevAtlas_Liver_1-1	Liver	1-1	1	1	11	0.809226271958594	HGDDLRR	""	P11679	"Keratin	type II cytoskeletal 8"	868.43839	light
f11	20171221_Baeza_DevAtlas_Liver_1-1	Liver	1-1	1	1	11	0.809226271958594	HGGGGIVANLSEQSLK	""	Q3UM45	Protein phosphatase 1 regulatory subunit 7	1566.82344	light
f11	20171221_Baeza_DevAtlas_Liver_1-1	Liver	1-1	1	1	11	0.809226271958594	QTQSASSTLQK	""	P97820	Mitogen-activated protein kinase kinase kinase kinase 4	1178.60116	light
f11	20171221_Baeza_DevAtlas_Liver_1-1	Liver	1-1	1	1	11	0.809226271958594	HGGEDYVFSLLTGYCEPPTGVSLR	1xCarbamidomethyl [C15]	Q9D0M3	"Cytochrome c1	heme protein	mitochondrial"	2654.25553
f11	20171221_Baeza_DevAtlas_Liver_1-1	Liver	1-1	1	1	11	0.809226271958594	QTQTFTTYSDNQPGVLIQVYEGER	1xGln->pyro-Glu [N-Term]	Q61696; P63017	heat shock 70 kDa protein 1A;Heat shock cognate 71 kDa protein	2757.30023	light	26.0909309788161
f11	20171221_Baeza_DevAtlas_Liver_1-1	Liver	1-1	1	1	11	0.809226271958594	QTQTFTTYSDNQPGVLIQVYEGER	""	Q61696; P63017	heat shock 70 kDa protein 1A;Heat shock cognate 71 kDa protein	2774.32678	light	28.1427867235947
f11	20171221_Baeza_DevAtlas_Liver_1-1	Liver	1-1	1	1	11	0.809226271958594	HGFSDNQK	""	Q6P8I4	PEST proteolytic signal-containing nuclear protein	932.42207	light	20.0237178112318
f11	20171221_Baeza_DevAtlas_Liver_1-1	Liver	1-1	1	1	11	0.809226271958594	QTQVNEATK	""	Q8CCF0	U4/U6 small nuclear ribonucleoprotein Prp31	1018.51636	light	19.6398207361988
f11	20171221_Baeza_DevAtlas_Liver_1-1	Liver	1-1	1	1	11	0.809226271958594	HGFLEEFITPIVK	""	Q64511	DNA topoisomerase 2-beta	1529.83624	light	23.4513272141222
f11	20171221_Baeza_DevAtlas_Liver_1-1	Liver	1-1	1	1	11	0.809226271958594	HGFEAASIKEER	""	Q61879	Myosin-10	1373.6808	light	22.100709493434
f11	20171221_Baeza_DevAtlas_Liver_1-1	Liver	1-1	1	1	11	0.809226271958594	HGFEAASIK	""	Q61879	Myosin-10	959.49451	light
f11	20171221_Baeza_DevAtlas_Liver_1-1	Liver	1-1	1	1	11	0.809226271958594	HGFCGIPITDTGR	1xCarbamidomethyl [C4]	P24547	inosine-5'-monophosphate dehydrogenase 2	1430.68451	light	24.3839836558749
f11	20171221_Baeza_DevAtlas_Liver_1-1	Liver	1-1	1	1	11	0.809226271958594	HGEVCPAGWKPGSETIIPDPAGK	1xCarbamidomethyl [C5]	O08807	Peroxiredoxin-4	2403.17616	light	23.9189251838112
f11	20171221_Baeza_DevAtlas_Liver_1-1	Liver	1-1	1	1	11	0.809226271958594	QTGIVLNRPVLR	""	""	""	1365.83249	light	24.6056471125952
f11	20171221_Baeza_DevAtlas_Liver_1-1	Liver	1-1	1	1	11	0.809226271958594	QTQVSVLPEGGETPLFK	""	P13020-1	Gelsolin	1829.96435	light	22.228789778776
f11	20171221_Baeza_DevAtlas_Liver_1-1	Liver	1-1	1	1	11	0.809226271958594	HGESAWNLENR	""	Q9DBJ1	Phosphoglycerate mutase 1	1312.60289	light	26.4523099984627
f11	20171221_Baeza_DevAtlas_Liver_1-1	Liver	1-1	1	1	11	0.809226271958594	HGELWCAVSK	1xCarbamidomethyl [C6]	Q91YR7	Pre-mRNA-processing factor 6	1186.56735	light
f11	20171221_Baeza_DevAtlas_Liver_1-1	Liver	1-1	1	1	11	0.809226271958594	HGEIDYEAIVK	""	P62334	26S proteasome regulatory subunit 10B	1273.64229	light
f11	20171221_Baeza_DevAtlas_Liver_1-1	Liver	1-1	1	1	11	0.809226271958594	QTTQDAPEEVR	""	Q9JHS9	spliceosome-associated protein CWC15 homolog	1273.60188	light	22.1445636504884
f11	20171221_Baeza_DevAtlas_Liver_1-1	Liver	1-1	1	1	11	0.809226271958594	HGECAQTIR	1xCarbamidomethyl [C4]	P27612	Phospholipase A-2-activating protein	1071.5	light	20.8816261394976
f11	20171221_Baeza_DevAtlas_Liver_1-1	Liver	1-1	1	1	11	0.809226271958594	QTTSNLGHLNKPSIQALIHGLNR	1xGln->pyro-Glu [N-Term]	O35593	26S proteasome non-ATPase regulatory subunit 14	2495.34773	light
f11	20171221_Baeza_DevAtlas_Liver_1-1	Liver	1-1	1	1	11	0.809226271958594	QTTSNLGHLNKPSIQALIHGLNR	""	O35593	26S proteasome non-ATPase regulatory subunit 14	2512.37428	light	23.7644541668105
f11	20171221_Baeza_DevAtlas_Liver_1-1	Liver	1-1	1	1	11	0.809226271958594	HGDPGDAAQQEAK	""	P56812	Programmed cell death protein 5	1323.59238	light	21.9779234209423
f11	20171221_Baeza_DevAtlas_Liver_1-1	Liver	1-1	1	1	11	0.809226271958594	QTTVSNSQQAYQEAFEISK	1xGln->pyro-Glu [N-Term]	Q9CQV8-1	14-3-3 protein beta/alpha	2141.99857	light	23.4079030736405
f11	20171221_Baeza_DevAtlas_Liver_1-1	Liver	1-1	1	1	11	0.809226271958594	QTTVSNSQQAYQEAFEISK	""	Q9CQV8-1	14-3-3 protein beta/alpha	2159.02512	light	25.7409901138249
f11	20171221_Baeza_DevAtlas_Liver_1-1	Liver	1-1	1	1	11	0.809226271958594	QTTVSNSQQAYQEAFEISKK	""	Q9CQV8-1	14-3-3 protein beta/alpha	2287.12008	light	22.9471022663026
f11	20171221_Baeza_DevAtlas_Liver_1-1	Liver	1-1	1	1	11	0.809226271958594	HGDEIITSTTSNYETQTFSSK	""	Q99PV0	Pre-mRNA-processing-splicing factor 8	2346.07319	light
f11	20171221_Baeza_DevAtlas_Liver_1-1	Liver	1-1	1	1	11	0.809226271958594	HGEVCPAGWKPGSDTIKPDVNK	1xCarbamidomethyl [C5]	P35700	peroxiredoxin-1	2392.1714	light	27.7859436971503
f11	20171221_Baeza_DevAtlas_Liver_1-1	Liver	1-1	1	1	11	0.809226271958594	HFSVEGQLEFR	""	P07901; P11499	Heat shock protein HSP 90-alpha;Heat shock protein HSP 90-beta	1348.66443	light	28.6570529452777
f11	20171221_Baeza_DevAtlas_Liver_1-1	Liver	1-1	1	1	11	0.809226271958594	QTGLAPGQEYEISLHIVK	""	Q80YX1	Tenascin	1983.05457	light
f11	20171221_Baeza_DevAtlas_Liver_1-1	Liver	1-1	1	1	11	0.809226271958594	QTFSPFGQIMEIR	""	P52912; P70318	nucleolysin TIA-1;Nucleolysin TIAR	1553.77807	light	23.4051649702844
f11	20171221_Baeza_DevAtlas_Liver_1-1	Liver	1-1	1	1	11	0.809226271958594	QSTQVMAASMSAFDPLK	""	""	""	1811.86663	light
f11	20171221_Baeza_DevAtlas_Liver_1-1	Liver	1-1	1	1	11	0.809226271958594	HLASDAIINENYDYLK	""	Q6PFD9	nuclear pore complex protein Nup98-Nup96	1878.92322	light	22.4084990700859
f11	20171221_Baeza_DevAtlas_Liver_1-1	Liver	1-1	1	1	11	0.809226271958594	HLAPPGLHPVPGGVFPVPPAAVVLMK	""	Q99LI7	Cleavage stimulation factor subunit 3	2597.47887	light	20.3242416756313
f11	20171221_Baeza_DevAtlas_Liver_1-1	Liver	1-1	1	1	11	0.809226271958594	HIANYISGIQTIGHR	""	Q921M3-1	Splicing factor 3B subunit 3	1679.89761	light	24.7415621362814
f11	20171221_Baeza_DevAtlas_Liver_1-1	Liver	1-1	1	1	11	0.809226271958594	QSVDHFAK	""	Q91VK1	Basic leucine zipper and W2 domain-containing protein 2	931.46321	light	19.6411586324617
f11	20171221_Baeza_DevAtlas_Liver_1-1	Liver	1-1	1	1	11	0.809226271958594	HLANATTDLMK	""	Q8VE33	Ganglioside-induced differentiation-associated protein 1-like 1	1214.61978	light
f11	20171221_Baeza_DevAtlas_Liver_1-1	Liver	1-1	1	1	11	0.809226271958594	HLALNLQEK	""	Q9CU62	structural maintenance of chromosomes protein 1a	1065.60512	light
f11	20171221_Baeza_DevAtlas_Liver_1-1	Liver	1-1	1	1	11	0.809226271958594	QSVEHFTK	1xGln->pyro-Glu [N-Term]	Q9CQC6	Basic leucine zipper and W2 domain-containing protein 1	958.46287	light	24.0777410203651
f11	20171221_Baeza_DevAtlas_Liver_1-1	Liver	1-1	1	1	11	0.809226271958594	QSVELCK	1xCarbamidomethyl [C6]	Q68FD5	Clathrin heavy chain 1	863.42913	light	24.256284857253
f11	20171221_Baeza_DevAtlas_Liver_1-1	Liver	1-1	1	1	11	0.809226271958594	QSVELCKK	1xCarbamidomethyl [C6]	Q68FD5	Clathrin heavy chain 1	991.52409	light	23.6389787263484
f11	20171221_Baeza_DevAtlas_Liver_1-1	Liver	1-1	1	1	11	0.809226271958594	QSVVVLMGSLAK	1xGln->pyro-Glu [N-Term]	E9PVA8	eIF-2-alpha kinase activator GCN1	1214.68132	light	20.8609668430548
f11	20171221_Baeza_DevAtlas_Liver_1-1	Liver	1-1	1	1	11	0.809226271958594	HIAGILAR	""	""	""	850.52575	light
f11	20171221_Baeza_DevAtlas_Liver_1-1	Liver	1-1	1	1	11	0.809226271958594	HLAGLGLTEAIDKNK	""	P19324	Serpin H1	1579.88023	light	24.3752682785902
f11	20171221_Baeza_DevAtlas_Liver_1-1	Liver	1-1	1	1	11	0.809226271958594	HLAGLGLTEAIDK	""	P19324	Serpin H1	1337.74234	light	25.6117040805579
f11	20171221_Baeza_DevAtlas_Liver_1-1	Liver	1-1	1	1	11	0.809226271958594	HLAGEVAK	""	Q8VDM4	26S proteasome non-ATPase regulatory subunit 2	824.46248	light	24.302252907677
f11	20171221_Baeza_DevAtlas_Liver_1-1	Liver	1-1	1	1	11	0.809226271958594	HIAFTPESQR	""	Q922D4-1	Serine/threonine-protein phosphatase 6 regulatory subunit 3	1185.6011	light	22.0910004527848
f11	20171221_Baeza_DevAtlas_Liver_1-1	Liver	1-1	1	1	11	0.809226271958594	HIAEVSQEVTR	""	O08599	Syntaxin-binding protein 1	1268.65934	light	17.9663392333463
f11	20171221_Baeza_DevAtlas_Liver_1-1	Liver	1-1	1	1	11	0.809226271958594	QSVYEEK	""	P23116	Eukaryotic translation initiation factor 3 subunit A	882.42034	light	22.5927893728364
f11	20171221_Baeza_DevAtlas_Liver_1-1	Liver	1-1	1	1	11	0.809226271958594	HLAEHSPYYEAMK	""	Q9CQN1	"heat shock protein 75 kDa	mitochondrial"	1575.72604	light
f11	20171221_Baeza_DevAtlas_Liver_1-1	Liver	1-1	1	1	11	0.809226271958594	HLAEFTHVEAECPFLTFEDLLNR	1xCarbamidomethyl [C12]	Q8BP47	"Asparagine--tRNA ligase	cytoplasmic"	2788.33993	light
f11	20171221_Baeza_DevAtlas_Liver_1-1	Liver	1-1	1	1	11	0.809226271958594	HIAEEADRK	""	P21107-2; P21107	Isoform 2 of Tropomyosin alpha-3 chain;Tropomyosin alpha-3 chain	1068.54325	light	22.0441451295342
f11	20171221_Baeza_DevAtlas_Liver_1-1	Liver	1-1	1	1	11	0.809226271958594	HIAEEADR	""	P21107-2; P21107	Isoform 2 of Tropomyosin alpha-3 chain;Tropomyosin alpha-3 chain	940.44828	light	24.451014483936
f11	20171221_Baeza_DevAtlas_Liver_1-1	Liver	1-1	1	1	11	0.809226271958594	HIAEDSDR	""	P58774	Tropomyosin beta chain	942.42755	light	20.2823087910525
f11	20171221_Baeza_DevAtlas_Liver_1-1	Liver	1-1	1	1	11	0.809226271958594	HIAVFPCK	1xCarbamidomethyl [C7]	Q05D44	Eukaryotic translation initiation factor 5B	971.51313	light	24.6000739649763
f11	20171221_Baeza_DevAtlas_Liver_1-1	Liver	1-1	1	1	11	0.809226271958594	HIAEDADR	""	P58771-2; P58771-1	Isoform 2 of Tropomyosin alpha-1 chain;Tropomyosin alpha-1 chain	926.43263	light	24.4324308416147
f11	20171221_Baeza_DevAtlas_Liver_1-1	Liver	1-1	1	1	11	0.809226271958594	HLCAVYYNK	1xCarbamidomethyl [C3]	Q9WUA2	Phenylalanine--tRNA ligase beta subunit	1167.56154	light	24.3253650266125
f11	20171221_Baeza_DevAtlas_Liver_1-1	Liver	1-1	1	1	11	0.809226271958594	HLCEPGADGAETFADGVPR	1xCarbamidomethyl [C3]	Q6PDQ2; A2A8L1	Chromodomain-helicase-DNA-binding protein 4;Chromodomain-helicase-DNA-binding protein 5	1998.89741	light	23.3139471158539
f11	20171221_Baeza_DevAtlas_Liver_1-1	Liver	1-1	1	1	11	0.809226271958594	HLDRVDSILLTHIGDDNLPGINSMLQR	""	P14873	microtubule-associated protein 1B	3042.57893	light
f11	20171221_Baeza_DevAtlas_Liver_1-1	Liver	1-1	1	1	11	0.809226271958594	QSNSYDMFMR	""	Q922B2	"Aspartate--tRNA ligase	cytoplasmic"	1278.52417	light
f11	20171221_Baeza_DevAtlas_Liver_1-1	Liver	1-1	1	1	11	0.809226271958594	QSPINIDEDLTQVNVNLK	""	B9EKR1	Receptor-type tyrosine-protein phosphatase zeta	2040.06077	light
f11	20171221_Baeza_DevAtlas_Liver_1-1	Liver	1-1	1	1	11	0.809226271958594	QSPISTPTSPGSLRK	1xGln->pyro-Glu [N-Term]	O88809	Neuronal migration protein doublecortin	1538.8173	light	21.5341374504774
f11	20171221_Baeza_DevAtlas_Liver_1-1	Liver	1-1	1	1	11	0.809226271958594	QSPTLQR	""	Q9JMA1	Ubiquitin carboxyl-terminal hydrolase 14	829.45264	light	22.4145217601229
f11	20171221_Baeza_DevAtlas_Liver_1-1	Liver	1-1	1	1	11	0.809226271958594	QSPVDIDTATAQHDPALQPLLISYDK	""	P00920	Carbonic anhydrase 2	2836.43633	light	29.4793908523923
f11	20171221_Baeza_DevAtlas_Liver_1-1	Liver	1-1	1	1	11	0.809226271958594	QSQQIAQDELR	""	Q91W86	Vacuolar protein sorting-associated protein 11 homolog	1315.66007	light	20.1006578480268
f11	20171221_Baeza_DevAtlas_Liver_1-1	Liver	1-1	1	1	11	0.809226271958594	QSSFALLGDLTK	""	Q8BFY9; Q99LG2	transportin-1;Transportin-2	1279.68924	light	24.3782137450114
f11	20171221_Baeza_DevAtlas_Liver_1-1	Liver	1-1	1	1	11	0.809226271958594	HLDIAQEQGDK	""	Q6IR34-1	G-protein-signaling modulator 1	1253.61206	light
f11	20171221_Baeza_DevAtlas_Liver_1-1	Liver	1-1	1	1	11	0.809226271958594	QSSGASSSSFSSSR	""	Q62167	ATP-dependent RNA helicase DDX3X	1361.59278	light	19.9123450090865
f11	20171221_Baeza_DevAtlas_Liver_1-1	Liver	1-1	1	1	11	0.809226271958594	QSSGPGASSGPGGDHSELIVR	""	P57776-2	Isoform 2 of Elongation factor 1-delta	1994.95262	light	25.3889571810572
f11	20171221_Baeza_DevAtlas_Liver_1-1	Liver	1-1	1	1	11	0.809226271958594	HLDHVAALFPGDVDR	""	Q8CI94	"Glycogen phosphorylase	brain form"	1661.83943	light
f11	20171221_Baeza_DevAtlas_Liver_1-1	Liver	1-1	1	1	11	0.809226271958594	QSSNLIQHQR	1xGln->pyro-Glu [N-Term]	Q9ERU3	zinc finger protein 22	1193.60216	light
f11	20171221_Baeza_DevAtlas_Liver_1-1	Liver	1-1	1	1	11	0.809226271958594	HIDFSLR	""	Q6ZWN5	40S ribosomal protein S9	887.47338	light	29.084516462855
f11	20171221_Baeza_DevAtlas_Liver_1-1	Liver	1-1	1	1	11	0.809226271958594	HLDFLKQPLATQK	""	P14873	microtubule-associated protein 1B	1538.86894	light
f11	20171221_Baeza_DevAtlas_Liver_1-1	Liver	1-1	1	1	11	0.809226271958594	HLDFLK	""	P26618; P14873	Platelet-derived growth factor receptor alpha;microtubule-associated protein 1B	772.4352	light
f11	20171221_Baeza_DevAtlas_Liver_1-1	Liver	1-1	1	1	11	0.809226271958594	QSSNLIQHQR	""	Q9ERU3	zinc finger protein 22	1210.62871	light
f11	20171221_Baeza_DevAtlas_Liver_1-1	Liver	1-1	1	1	11	0.809226271958594	HIDCASVYGNETEIGEALK	1xCarbamidomethyl [C4]	Q9JII6	alcohol dehydrogenase [NADP(+)]	2105.98081	light	22.9399723151959
f11	20171221_Baeza_DevAtlas_Liver_1-1	Liver	1-1	1	1	11	0.809226271958594	HIDCAQVYQNEK	1xCarbamidomethyl [C4]	P45376	aldose reductase	1504.6849	light	23.4206773595318
f11	20171221_Baeza_DevAtlas_Liver_1-1	Liver	1-1	1	1	11	0.809226271958594	QSSSEISLAVER	""	Q7TSC1	Protein PRRC2A	1305.66448	light
f11	20171221_Baeza_DevAtlas_Liver_1-1	Liver	1-1	1	1	11	0.809226271958594	QSSVTQVTEQSPK	""	Q61464	Zinc finger protein 638	1418.71216	light
f11	20171221_Baeza_DevAtlas_Liver_1-1	Liver	1-1	1	1	11	0.809226271958594	QSTDEEVTSLAK	""	P10711	Transcription elongation factor A protein 1	1307.63252	light	23.3273920116411
f11	20171221_Baeza_DevAtlas_Liver_1-1	Liver	1-1	1	1	11	0.809226271958594	HLCQQLQAEQAAAEKR	1xCarbamidomethyl [C3]	E9Q7G0	nuclear mitotic apparatus protein 1	1880.93955	light	21.3478150362792
f11	20171221_Baeza_DevAtlas_Liver_1-1	Liver	1-1	1	1	11	0.809226271958594	QSTIVCHNR	1xCarbamidomethyl [C6]; 1xGln->pyro-Glu [N-Term]	Q3U1J4	DNA damage-binding protein 1	1097.51565	light	23.3295694433254
f11	20171221_Baeza_DevAtlas_Liver_1-1	Liver	1-1	1	1	11	0.809226271958594	HLCHTALPR	1xCarbamidomethyl [C3]	Q8R5H6	wiskott-Aldrich syndrome protein family member 1	1104.57311	light
f11	20171221_Baeza_DevAtlas_Liver_1-1	Liver	1-1	1	1	11	0.809226271958594	QSTIVCHNR	1xCarbamidomethyl [C6]	Q3U1J4	DNA damage-binding protein 1	1114.5422	light	20.8930063169425
f11	20171221_Baeza_DevAtlas_Liver_1-1	Liver	1-1	1	1	11	0.809226271958594	HIADLAGNPDLILPVPAFNVINGGSHAGNK	""	""	""	3021.59048	light	26.0856666293272
f11	20171221_Baeza_DevAtlas_Liver_1-1	Liver	1-1	1	1	11	0.809226271958594	QTAAQLILK	1xGln->pyro-Glu [N-Term]	Q9QZQ8-1	Core histone macro-H2A.1	968.57751	light	22.0533112700495
f11	20171221_Baeza_DevAtlas_Liver_1-1	Liver	1-1	1	1	11	0.809226271958594	HLAAVEER	""	P97496; Q6PDG5-1	SWI/SNF complex subunit SMARCC1;SWI/SNF complex subunit SMARCC2	924.48976	light	23.7105092433401
f11	20171221_Baeza_DevAtlas_Liver_1-1	Liver	1-1	1	1	11	0.809226271958594	HHLEALQSSK	""	Q7TQF7	amphiphysin	1149.6011	light	18.7442550515102
f11	20171221_Baeza_DevAtlas_Liver_1-1	Liver	1-1	1	1	11	0.809226271958594	QTEQADLINELYQGK	""	Q8BY87-1	ubiquitin carboxyl-terminal hydrolase 47	1749.86537	light
f11	20171221_Baeza_DevAtlas_Liver_1-1	Liver	1-1	1	1	11	0.809226271958594	QTESTSFLEK	1xGln->pyro-Glu [N-Term]	Q9QUM9	Proteasome subunit alpha type-6	1152.54191	light	22.6271691499214
f11	20171221_Baeza_DevAtlas_Liver_1-1	Liver	1-1	1	1	11	0.809226271958594	HHGQEGSILVTK	""	Q8BTZ7	Mannose-1-phosphate guanyltransferase beta	1305.69097	light
f11	20171221_Baeza_DevAtlas_Liver_1-1	Liver	1-1	1	1	11	0.809226271958594	HHGPQTLYLPVTLSSIPVFQR	""	Q8BHN3-2	Isoform 2 of Neutral alpha-glucosidase AB	2390.29793	light	24.7282861277011
f11	20171221_Baeza_DevAtlas_Liver_1-1	Liver	1-1	1	1	11	0.809226271958594	QTESTSFLEK	""	Q9QUM9	Proteasome subunit alpha type-6	1169.56846	light	25.6019849606327
f11	20171221_Baeza_DevAtlas_Liver_1-1	Liver	1-1	1	1	11	0.809226271958594	QTEVLLQPNPNAR	1xGln->pyro-Glu [N-Term]	Q9JK48; Q9JK48-2	Endophilin-B1;Isoform 2 of Endophilin-B1	1462.76487	light
f11	20171221_Baeza_DevAtlas_Liver_1-1	Liver	1-1	1	1	11	0.809226271958594	HHEDEIDHHSK	""	O35143	"ATPase inhibitor	mitochondrial"	1383.60362	light
f11	20171221_Baeza_DevAtlas_Liver_1-1	Liver	1-1	1	1	11	0.809226271958594	HHCPNTPIILVGTK	1xCarbamidomethyl [C3]	P63001	Ras-related C3 botulinum toxin substrate 1	1586.84716	light
f11	20171221_Baeza_DevAtlas_Liver_1-1	Liver	1-1	1	1	11	0.809226271958594	QTEVLLQPNPNAR	""	Q9JK48; Q9JK48-2	Endophilin-B1;Isoform 2 of Endophilin-B1	1479.79142	light	22.5411045343786
f11	20171221_Baeza_DevAtlas_Liver_1-1	Liver	1-1	1	1	11	0.809226271958594	HHCAAITPGR	1xCarbamidomethyl [C3]	Q61543	Golgi apparatus protein 1	1119.54762	light	19.9719924369408
f11	20171221_Baeza_DevAtlas_Liver_1-1	Liver	1-1	1	1	11	0.809226271958594	HHASISELKK	""	P48193	protein 4.1	1149.63748	light	20.2867775654037
f11	20171221_Baeza_DevAtlas_Liver_1-1	Liver	1-1	1	1	11	0.809226271958594	HHAISAK	""	P35564	Calnexin	763.42095	light	20.7565350466221
f11	20171221_Baeza_DevAtlas_Liver_1-1	Liver	1-1	1	1	11	0.809226271958594	HHAAYVNNLNATEEK	""	P09671	"Superoxide dismutase [Mn]	mitochondrial"	1710.81942	light
f11	20171221_Baeza_DevAtlas_Liver_1-1	Liver	1-1	1	1	11	0.809226271958594	QTFCEVPDLDR	1xCarbamidomethyl [C4]	P37913	DNA ligase 1	1379.62599	light	24.7717371914046
f11	20171221_Baeza_DevAtlas_Liver_1-1	Liver	1-1	1	1	11	0.809226271958594	QTFEAAILTQLHPR	1xGln->pyro-Glu [N-Term]	Q921I9	Exosome complex component Rrp41	1607.85402	light
f11	20171221_Baeza_DevAtlas_Liver_1-1	Liver	1-1	1	1	11	0.809226271958594	HGYIPGK	""	Q9WUM4	coronin-1C	771.4148	light
f11	20171221_Baeza_DevAtlas_Liver_1-1	Liver	1-1	1	1	11	0.809226271958594	HGYIGEFEIIDDHR	""	P62245	40S ribosomal protein S15a	1700.80271	light	27.6634454793893
f11	20171221_Baeza_DevAtlas_Liver_1-1	Liver	1-1	1	1	11	0.809226271958594	QTFENQVNR	""	P08775	DNA-directed RNA polymerase II subunit RPB1	1135.54906	light	21.5522071738964
f11	20171221_Baeza_DevAtlas_Liver_1-1	Liver	1-1	1	1	11	0.809226271958594	HGWEELVYYTVPLIQEMESR	""	O55126	Protein NipSnap homolog 2	2479.19622	light
f11	20171221_Baeza_DevAtlas_Liver_1-1	Liver	1-1	1	1	11	0.809226271958594	QTFGYGAR	""	Q8BK64	activator of 90 kDa heat shock protein ATPase homolog 1	899.43699	light	24.8845993658998
f11	20171221_Baeza_DevAtlas_Liver_1-1	Liver	1-1	1	1	11	0.809226271958594	HGVYNPNK	""	P08249	"Malate dehydrogenase	mitochondrial"	928.46354	light
f11	20171221_Baeza_DevAtlas_Liver_1-1	Liver	1-1	1	1	11	0.809226271958594	HGVVPLATYMR	""	O09167	60S ribosomal protein L21	1243.66159	light
f11	20171221_Baeza_DevAtlas_Liver_1-1	Liver	1-1	1	1	11	0.809226271958594	QTFIGHESDINAVAFFPNGYAFTTGSDDATCR	1xCarbamidomethyl [C31]	P62880	Guanine nucleotide-binding protein G(I)/G(S)/G(T) subunit beta-2	3509.57027	light
f11	20171221_Baeza_DevAtlas_Liver_1-1	Liver	1-1	1	1	11	0.809226271958594	QTFSPFGQIMEIR	1xGln->pyro-Glu [N-Term]	P52912; P70318	nucleolysin TIA-1;Nucleolysin TIAR	1536.75153	light	21.2753309809614
f11	20171221_Baeza_DevAtlas_Liver_1-1	Liver	1-1	1	1	11	0.809226271958594	HHLEAVQNAK	""	D3Z6Q9	Bridging integrator 2	1146.60143	light	20.4569590797512
f11	20171221_Baeza_DevAtlas_Liver_1-1	Liver	1-1	1	1	11	0.809226271958594	HHLGAATPENPEIELLR	""	Q9EQS3	C-Myc-binding protein	1896.99264	light	23.2102341972259
f11	20171221_Baeza_DevAtlas_Liver_1-1	Liver	1-1	1	1	11	0.809226271958594	QTELFAHFIQPAAQK	""	Q91ZW3	SWI/SNF-related matrix-associated actin-dependent regulator of chromatin subfamily A member 5	1728.90678	light
f11	20171221_Baeza_DevAtlas_Liver_1-1	Liver	1-1	1	1	11	0.809226271958594	HHITPLLSAVYEGHVSCVK	1xCarbamidomethyl [C17]	P62774	Myotrophin	2147.10662	light
f11	20171221_Baeza_DevAtlas_Liver_1-1	Liver	1-1	1	1	11	0.809226271958594	QTAAQLILK	""	Q9QZQ8-1	Core histone macro-H2A.1	985.60406	light	24.0031148524585
f11	20171221_Baeza_DevAtlas_Liver_1-1	Liver	1-1	1	1	11	0.809226271958594	QTAAQVTLK	""	Q8CCK0	Core histone macro-H2A.2	959.55202	light	20.6172515431461
f11	20171221_Baeza_DevAtlas_Liver_1-1	Liver	1-1	1	1	11	0.809226271958594	QTALLDADDPVSQLHK	""	P31266-1	Recombining binding protein suppressor of hairless	1750.897	light
f11	20171221_Baeza_DevAtlas_Liver_1-1	Liver	1-1	1	1	11	0.809226271958594	QTAPGAEAEGSTSQAPGK	""	Q6PAM1	alpha-taxilin	1686.79293	light	21.6211371196185
f11	20171221_Baeza_DevAtlas_Liver_1-1	Liver	1-1	1	1	11	0.809226271958594	HKSETDTSLIR	""	P80317	T-complex protein 1 subunit zeta	1286.6699	light	24.8900303181526
f11	20171221_Baeza_DevAtlas_Liver_1-1	Liver	1-1	1	1	11	0.809226271958594	HKSDFGK	""	P14211	Calreticulin	818.41553	light	20.379013143318
f11	20171221_Baeza_DevAtlas_Liver_1-1	Liver	1-1	1	1	11	0.809226271958594	HKQEFLDKPEDVLLK	""	Q9Z2H5-1	Band 4.1-like protein 1	1839.00107	light
f11	20171221_Baeza_DevAtlas_Liver_1-1	Liver	1-1	1	1	11	0.809226271958594	QTASIFK	""	Q9Z2E1; Q9Z2D8-1	Methyl-CpG-binding domain protein 2;methyl-CpG-binding domain protein 3	794.44068	light	20.9688703953014
f11	20171221_Baeza_DevAtlas_Liver_1-1	Liver	1-1	1	1	11	0.809226271958594	QTATQLLK	""	P12970	60S ribosomal protein L7a	902.53056	light
f11	20171221_Baeza_DevAtlas_Liver_1-1	Liver	1-1	1	1	11	0.809226271958594	HKPAFTEEDVLNIFPVVK	""	Q5SW19-1	Clustered mitochondria protein homolog	2083.12225	light	22.8200345019319
f11	20171221_Baeza_DevAtlas_Liver_1-1	Liver	1-1	1	1	11	0.809226271958594	QTCDLDTLESLLLTAADRPKPLLFK	1xCarbamidomethyl [C3]	Q6P5E4	UDP-glucose:glycoprotein glucosyltransferase 1	2858.53321	light	22.7014897530393
f11	20171221_Baeza_DevAtlas_Liver_1-1	Liver	1-1	1	1	11	0.809226271958594	HKHEIESGR	""	O08582	GTP-binding protein 1	1092.55448	light	18.3982229639395
f11	20171221_Baeza_DevAtlas_Liver_1-1	Liver	1-1	1	1	11	0.809226271958594	QTFTGHESDINAICFFPNGNAFATGSDDATCR	2xCarbamidomethyl [C14; C31]	P62874	Guanine nucleotide-binding protein G(I)/G(S)/G(T) subunit beta-1	3521.51211	light
f11	20171221_Baeza_DevAtlas_Liver_1-1	Liver	1-1	1	1	11	0.809226271958594	QTDPMIMLK	""	Q3UKJ7	WD40 repeat-containing protein SMU1	1076.54786	light	22.1492654101576
f11	20171221_Baeza_DevAtlas_Liver_1-1	Liver	1-1	1	1	11	0.809226271958594	QTDVGITHFR	""	Q99PV0	Pre-mRNA-processing-splicing factor 8	1173.6011	light	25.1044984384231
f11	20171221_Baeza_DevAtlas_Liver_1-1	Liver	1-1	1	1	11	0.809226271958594	QTDVLQQLSIQMANAK	1xGln->pyro-Glu [N-Term]	Q9JHU4	Cytoplasmic dynein 1 heavy chain 1	1770.90546	light	19.9032344310404
f11	20171221_Baeza_DevAtlas_Liver_1-1	Liver	1-1	1	1	11	0.809226271958594	HKDIDILIVR	""	P70404	"Isocitrate dehydrogenase [NAD] subunit gamma 1	mitochondrial"	1221.73138	light
f11	20171221_Baeza_DevAtlas_Liver_1-1	Liver	1-1	1	1	11	0.809226271958594	HKDAAIYLVTSLASK	""	Q9ERK4	Exportin-2	1616.90063	light	23.1371177932766
f11	20171221_Baeza_DevAtlas_Liver_1-1	Liver	1-1	1	1	11	0.809226271958594	HHYESLQTAK	""	O08539-1	Myc box-dependent-interacting protein 1	1213.59601	light	20.4512443208086
f11	20171221_Baeza_DevAtlas_Liver_1-1	Liver	1-1	1	1	11	0.809226271958594	HHYEQQQEDLAR	""	Q6PDQ2; A2A8L1	Chromodomain-helicase-DNA-binding protein 4;Chromodomain-helicase-DNA-binding protein 5	1553.70914	light	21.9904992486044
f11	20171221_Baeza_DevAtlas_Liver_1-1	Liver	1-1	1	1	11	0.809226271958594	HHVLHDQNVDKR	""	Q60597	"2-oxoglutarate dehydrogenase	mitochondrial"	1497.76693	light
f11	20171221_Baeza_DevAtlas_Liver_1-1	Liver	1-1	1	1	11	0.809226271958594	QTDVLQQLSIQMANAK	""	Q9JHU4	Cytoplasmic dynein 1 heavy chain 1	1787.93201	light	21.2746502914767
f11	20171221_Baeza_DevAtlas_Liver_1-1	Liver	1-1	1	1	11	0.809226271958594	HHTIGGSR	""	Q9CZM2	60S ribosomal protein L15	864.44347	light	22.5886889335512
f11	20171221_Baeza_DevAtlas_Liver_1-1	Liver	1-1	1	1	11	0.809226271958594	QTEDVAEVLNHCASSNWSER	1xCarbamidomethyl [C12]	Q80TV8-2	Isoform 2 of CLIP-associating protein 1	2332.02586	light
f11	20171221_Baeza_DevAtlas_Liver_1-1	Liver	1-1	1	1	11	0.809226271958594	HHPDLIFCR	1xCarbamidomethyl [C8]	P83870	PHD finger-like domain-containing protein 5A	1194.58367	light	23.8445883528114
f11	20171221_Baeza_DevAtlas_Liver_1-1	Liver	1-1	1	1	11	0.809226271958594	HHNQPYCGIAPYIR	1xCarbamidomethyl [C7]	Q62376-1	U1 small nuclear ribonucleoprotein 70 kDa	1725.82782	light	22.2756168628884
f11	20171221_Baeza_DevAtlas_Liver_1-1	Liver	1-1	1	1	11	0.809226271958594	HKELAPYDENWFYTR	""	Q9CZX8	40S ribosomal protein S19	1968.92389	light	27.1916927201201
f11	20171221_Baeza_DevAtlas_Liver_1-1	Liver	1-1	1	1	11	0.809226271958594	QLFALSCAAEEQGMLPEDLSGVIR	1xCarbamidomethyl [C7]	P08752	guanine nucleotide-binding protein G(i) subunit alpha-2	2634.2902	light	23.8272030789898
f11	20171221_Baeza_DevAtlas_Liver_1-1	Liver	1-1	1	1	11	0.809226271958594	KEEEAVLVGGEWSPSLDGLDPQADPQVLVR	""	Q8VDP4	Cell cycle and apoptosis regulator protein 2	3233.63246	light
f11	20171221_Baeza_DevAtlas_Liver_1-1	Liver	1-1	1	1	11	0.809226271958594	KEEEDLAK	""	P70297	signal transducing adapter molecule 1	961.48367	light	18.0035726399208
f11	20171221_Baeza_DevAtlas_Liver_1-1	Liver	1-1	1	1	11	0.809226271958594	KRPIQK	""	Q9CY50	Translocon-associated protein subunit alpha	769.50428	light	18.9990158376394
f11	20171221_Baeza_DevAtlas_Liver_1-1	Liver	1-1	1	1	11	0.809226271958594	QAGAEALSQAVAR	1xGln->pyro-Glu [N-Term]	E9PVA8	eIF-2-alpha kinase activator GCN1	1254.64369	light	22.8660018469908
f11	20171221_Baeza_DevAtlas_Liver_1-1	Liver	1-1	1	1	11	0.809226271958594	KRPAAEDSSSQNKR	""	P46414	Cyclin-dependent kinase inhibitor 1B	1573.80411	light
f11	20171221_Baeza_DevAtlas_Liver_1-1	Liver	1-1	1	1	11	0.809226271958594	QAGAEALSQAVAR	""	E9PVA8	eIF-2-alpha kinase activator GCN1	1271.67024	light	23.3852485166718
f11	20171221_Baeza_DevAtlas_Liver_1-1	Liver	1-1	1	1	11	0.809226271958594	KREELSNVLAAMR	""	""	""	1516.82642	light	26.8270936374704
f11	20171221_Baeza_DevAtlas_Liver_1-1	Liver	1-1	1	1	11	0.809226271958594	KREELFLLQEALR	""	Q9QXL1	Kinesin-like protein KIF21B	1644.94317	light
f11	20171221_Baeza_DevAtlas_Liver_1-1	Liver	1-1	1	1	11	0.809226271958594	QAGEVTFADAHRPK	1xGln->pyro-Glu [N-Term]	O35326	Serine/arginine-rich splicing factor 5	1509.74447	light	24.0630194402815
f11	20171221_Baeza_DevAtlas_Liver_1-1	Liver	1-1	1	1	11	0.809226271958594	KQYPISLVLAPTR	""	Q62095; Q62167	atp-dependent rna helicase ddx3y;ATP-dependent RNA helicase DDX3X	1485.87877	light	22.341132075413
f11	20171221_Baeza_DevAtlas_Liver_1-1	Liver	1-1	1	1	11	0.809226271958594	QAGEVTFADAHRPK	""	O35326	Serine/arginine-rich splicing factor 5	1526.77102	light	24.3808717357811
f11	20171221_Baeza_DevAtlas_Liver_1-1	Liver	1-1	1	1	11	0.809226271958594	KQWLQEVK	""	P05202	"Aspartate aminotransferase	mitochondrial"	1058.59931	light
f11	20171221_Baeza_DevAtlas_Liver_1-1	Liver	1-1	1	1	11	0.809226271958594	KQVVNIPSFIVR	""	Q6ZWN5	40S ribosomal protein S9	1399.842	light	27.2660423607807
f11	20171221_Baeza_DevAtlas_Liver_1-1	Liver	1-1	1	1	11	0.809226271958594	KQVHPDTGISSK	""	Q64475; Q64525; Q9D2U9	Histone H2B type 1-B;Histone H2B type 2-B;Histone H2B type 3-A	1296.69064	light	21.0070848246119
f11	20171221_Baeza_DevAtlas_Liver_1-1	Liver	1-1	1	1	11	0.809226271958594	KQVFDQYVK	""	Q8CGF7-1	Transcription elongation regulator 1	1154.62044	light
f11	20171221_Baeza_DevAtlas_Liver_1-1	Liver	1-1	1	1	11	0.809226271958594	KQVEELFER	""	Q9ESZ8-1	General transcription factor II-I	1177.62116	light	21.4421859723905
f11	20171221_Baeza_DevAtlas_Liver_1-1	Liver	1-1	1	1	11	0.809226271958594	QAGEVTYADAHK	1xGln->pyro-Glu [N-Term]	Q8VE97; Q3TWW8	Serine/arginine-rich splicing factor 4;Serine/arginine-rich splicing factor 6	1272.58551	light	24.397787553179
f11	20171221_Baeza_DevAtlas_Liver_1-1	Liver	1-1	1	1	11	0.809226271958594	QAGEVTYADAHK	""	Q8VE97; Q3TWW8	Serine/arginine-rich splicing factor 4;Serine/arginine-rich splicing factor 6	1289.61206	light	24.013145828145
f11	20171221_Baeza_DevAtlas_Liver_1-1	Liver	1-1	1	1	11	0.809226271958594	QAGEVTYADAHKER	""	Q3TWW8	Serine/arginine-rich splicing factor 6	1574.75576	light	21.9905997406642
f11	20171221_Baeza_DevAtlas_Liver_1-1	Liver	1-1	1	1	11	0.809226271958594	KQTIENSQGAYQEAFDISKK	""	P68254-1	14-3-3 protein theta	2285.14082	light	25.0126706967385
f11	20171221_Baeza_DevAtlas_Liver_1-1	Liver	1-1	1	1	11	0.809226271958594	KQTIENSQGAYQEAFDISK	""	P68254-1	14-3-3 protein theta	2157.04585	light	24.4573431608026
f11	20171221_Baeza_DevAtlas_Liver_1-1	Liver	1-1	1	1	11	0.809226271958594	QAGLSYIR	""	P56382	"ATP synthase subunit epsilon	mitochondrial"	907.49959	light
f11	20171221_Baeza_DevAtlas_Liver_1-1	Liver	1-1	1	1	11	0.809226271958594	KQSVEDILK	""	Q9D0F9	Phosphoglucomutase-1	1059.60445	light	26.9039137171085
f11	20171221_Baeza_DevAtlas_Liver_1-1	Liver	1-1	1	1	11	0.809226271958594	KQSTDEEVTSLAK	""	P10711	Transcription elongation factor A protein 1	1435.72748	light	22.3071739823127
f11	20171221_Baeza_DevAtlas_Liver_1-1	Liver	1-1	1	1	11	0.809226271958594	KQSNPLLIHVDTK	""	Q9QUR6	prolyl endopeptidase	1492.8482	light
f11	20171221_Baeza_DevAtlas_Liver_1-1	Liver	1-1	1	1	11	0.809226271958594	QAGPASVPLR	1xGln->pyro-Glu [N-Term]	P27773	Protein disulfide-isomerase A3	978.53671	light	24.7721283824771
f11	20171221_Baeza_DevAtlas_Liver_1-1	Liver	1-1	1	1	11	0.809226271958594	QAGPASVPLR	""	P27773	Protein disulfide-isomerase A3	995.56325	light	27.057540307715
f11	20171221_Baeza_DevAtlas_Liver_1-1	Liver	1-1	1	1	11	0.809226271958594	KRPVPK	""	Q9CZM2	60S ribosomal protein L15	724.48282	light	20.7832397655622
f11	20171221_Baeza_DevAtlas_Liver_1-1	Liver	1-1	1	1	11	0.809226271958594	KQSDVMR	""	Q9CZM2	60S ribosomal protein L15	863.44036	light	20.707790903557
f11	20171221_Baeza_DevAtlas_Liver_1-1	Liver	1-1	1	1	11	0.809226271958594	QAFTQQIEELKR	""	Q5SX40; P13541; Q5SX39	Myosin-1;Myosin-3;Myosin-4	1490.79617	light	19.268451193949
f11	20171221_Baeza_DevAtlas_Liver_1-1	Liver	1-1	1	1	11	0.809226271958594	KSADTLWGIQK	""	P06151	L-lactate dehydrogenase A chain	1246.67901	light	25.0165340668313
f11	20171221_Baeza_DevAtlas_Liver_1-1	Liver	1-1	1	1	11	0.809226271958594	QAFDDAIAELDTLNEDSYK	""	P68510	14-3-3 protein eta	2157.98225	light	24.3522618669628
f11	20171221_Baeza_DevAtlas_Liver_1-1	Liver	1-1	1	1	11	0.809226271958594	QAFHMEQLK	""	Q6PDG5-1	SWI/SNF complex subunit SMARCC2	1131.56154	light
f11	20171221_Baeza_DevAtlas_Liver_1-1	Liver	1-1	1	1	11	0.809226271958594	KSDYIK	""	P08113	Endoplasmin	753.41413	light	23.9805596963022
f11	20171221_Baeza_DevAtlas_Liver_1-1	Liver	1-1	1	1	11	0.809226271958594	QAFLQVFVQPH	""	O35136-1	Neural cell adhesion molecule 2	1313.70008	light
f11	20171221_Baeza_DevAtlas_Liver_1-1	Liver	1-1	1	1	11	0.809226271958594	KSDVETIFSK	""	Q64012	RNA-binding protein Raly	1153.60993	light	24.711567192692
f11	20171221_Baeza_DevAtlas_Liver_1-1	Liver	1-1	1	1	11	0.809226271958594	KSDVEAIFSK	""	Q9Z204; Q9Z204-2	Heterogeneous nuclear ribonucleoproteins C1/C2;Isoform C1 of Heterogeneous nuclear ribonucleoproteins C1/C2	1123.59937	light
f11	20171221_Baeza_DevAtlas_Liver_1-1	Liver	1-1	1	1	11	0.809226271958594	KSDPVVSYR	""	P58252	Elongation factor 2	1050.55783	light	24.7318451938838
f11	20171221_Baeza_DevAtlas_Liver_1-1	Liver	1-1	1	1	11	0.809226271958594	KSDIYVCMISYAHNVAAQGK	1xCarbamidomethyl [C7]	P50396	Rab GDP dissociation inhibitor alpha	2255.09473	light
f11	20171221_Baeza_DevAtlas_Liver_1-1	Liver	1-1	1	1	11	0.809226271958594	KSDIYVCMISFAHNVAAQGK	1xCarbamidomethyl [C7]	Q61598	Rab GDP dissociation inhibitor beta	2239.09982	light	23.862192177829
f11	20171221_Baeza_DevAtlas_Liver_1-1	Liver	1-1	1	1	11	0.809226271958594	KSDLFQEDLYPPTAGPDPALTAEEWLGGR	""	O89053	Coronin-1A	3173.54258	light	23.8633025830612
f11	20171221_Baeza_DevAtlas_Liver_1-1	Liver	1-1	1	1	11	0.809226271958594	KSDLFQDDLYPDTAGPEAALEAEEWFEGK	""	Q9WUM4	coronin-1C	3271.49536	light	24.294215890938
f11	20171221_Baeza_DevAtlas_Liver_1-1	Liver	1-1	1	1	11	0.809226271958594	QAFPNTNR	1xGln->pyro-Glu [N-Term]	Q9D8N0	elongation factor 1-gamma	930.44281	light	25.2208470915183
f11	20171221_Baeza_DevAtlas_Liver_1-1	Liver	1-1	1	1	11	0.809226271958594	KSDIDEIVLVGGSTR	""	P20029	78 kDa glucose-regulated protein	1588.85408	light	27.055883178997
f11	20171221_Baeza_DevAtlas_Liver_1-1	Liver	1-1	1	1	11	0.809226271958594	KSDGIYIINLKR	""	P14206	40S ribosomal protein SA	1419.83182	light	22.6544163110027
f11	20171221_Baeza_DevAtlas_Liver_1-1	Liver	1-1	1	1	11	0.809226271958594	KSDGIYIINLK	""	P14206	40S ribosomal protein SA	1263.73071	light	26.8430396080983
f11	20171221_Baeza_DevAtlas_Liver_1-1	Liver	1-1	1	1	11	0.809226271958594	QAFPNTNR	""	Q9D8N0	elongation factor 1-gamma	947.46935	light	26.8478094906203
f11	20171221_Baeza_DevAtlas_Liver_1-1	Liver	1-1	1	1	11	0.809226271958594	KSDCGEWQWSVCVPTSGDCGLGTR	3xCarbamidomethyl [C4; C12; C19]	P63089	Pleiotrophin	2742.17049	light
f11	20171221_Baeza_DevAtlas_Liver_1-1	Liver	1-1	1	1	11	0.809226271958594	KSCHTGLGR	1xCarbamidomethyl [C3]	Q921I1	Serotransferrin	1015.51017	light	20.6975803339453
f11	20171221_Baeza_DevAtlas_Liver_1-1	Liver	1-1	1	1	11	0.809226271958594	QAFTDVATGSLGQGLGAACGMAYTGK	1xCarbamidomethyl [C19]; 1xGln->pyro-Glu [N-Term]	P40142	Transketolase	2515.15918	light	24.3060436053257
f11	20171221_Baeza_DevAtlas_Liver_1-1	Liver	1-1	1	1	11	0.809226271958594	KSCCSCCPVGCSK	5xCarbamidomethyl [C3; C4; C6; C7; C11]	P02802	Metallothionein-1	1589.59974	light	24.2753532198331
f11	20171221_Baeza_DevAtlas_Liver_1-1	Liver	1-1	1	1	11	0.809226271958594	KSCCSCCPVGCAK	5xCarbamidomethyl [C3; C4; C6; C7; C11]	P02798	metallothionein-2	1573.60482	light	24.5480652766542
f11	20171221_Baeza_DevAtlas_Liver_1-1	Liver	1-1	1	1	11	0.809226271958594	KSAPSTGGVK	""	P84244	histone H3.3	931.52072	light	22.9954289054094
f11	20171221_Baeza_DevAtlas_Liver_1-1	Liver	1-1	1	1	11	0.809226271958594	QAFTDVATGSLGQGLGAACGMAYTGK	1xCarbamidomethyl [C19]	P40142	Transketolase	2532.18573	light	25.8353675495784
f11	20171221_Baeza_DevAtlas_Liver_1-1	Liver	1-1	1	1	11	0.809226271958594	KSAPATGGVK	""	P68433; P84228	Histone H3.1;histone H3.2	915.52581	light	27.5223260230828
f11	20171221_Baeza_DevAtlas_Liver_1-1	Liver	1-1	1	1	11	0.809226271958594	KSAEFLLHMLK	""	Q9CPR4	60S ribosomal protein L17	1316.7395	light	26.7373881108612
f11	20171221_Baeza_DevAtlas_Liver_1-1	Liver	1-1	1	1	11	0.809226271958594	KSADTLWDIQK	""	P16125	L-lactate dehydrogenase B chain	1304.68449	light	20.6234874760569
f11	20171221_Baeza_DevAtlas_Liver_1-1	Liver	1-1	1	1	11	0.809226271958594	KSEHSSEGELAK	""	P18572-1	Basigin	1301.63318	light	22.2897896709149
f11	20171221_Baeza_DevAtlas_Liver_1-1	Liver	1-1	1	1	11	0.809226271958594	QAGPASVPLRTEEEFKK	1xGln->pyro-Glu [N-Term]	P27773	Protein disulfide-isomerase A3	1869.9705	light	25.7301724216065
f11	20171221_Baeza_DevAtlas_Liver_1-1	Liver	1-1	1	1	11	0.809226271958594	KQQQLSALK	""	Q61879	Myosin-10	1043.62077	light
f11	20171221_Baeza_DevAtlas_Liver_1-1	Liver	1-1	1	1	11	0.809226271958594	QALAHGLK	""	Q99KI0	"Aconitate hydratase	mitochondrial"	837.49411	light
f11	20171221_Baeza_DevAtlas_Liver_1-1	Liver	1-1	1	1	11	0.809226271958594	KQGLEQFINK	""	O70492	sorting nexin-3	1204.66845	light	23.7740846591331
f11	20171221_Baeza_DevAtlas_Liver_1-1	Liver	1-1	1	1	11	0.809226271958594	QAIEGVGNLR	""	O55201	Transcription elongation factor Spt5	1056.57963	light	22.8103131335333
f11	20171221_Baeza_DevAtlas_Liver_1-1	Liver	1-1	1	1	11	0.809226271958594	QALEQFNQLSQVLHR	""	Q8BZQ7	anaphase-promoting complex subunit 2	1810.95586	light
f11	20171221_Baeza_DevAtlas_Liver_1-1	Liver	1-1	1	1	11	0.809226271958594	QALETVNDYNPLMK	""	Q9JHU4	Cytoplasmic dynein 1 heavy chain 1	1635.80468	light	21.4601627661065
f11	20171221_Baeza_DevAtlas_Liver_1-1	Liver	1-1	1	1	11	0.809226271958594	QAIGIALETR	1xGln->pyro-Glu [N-Term]	Q3TXS7	26S proteasome non-ATPase regulatory subunit 1	1054.58914	light	22.9989985414845
f11	20171221_Baeza_DevAtlas_Liver_1-1	Liver	1-1	1	1	11	0.809226271958594	QAIGIALETR	""	Q3TXS7	26S proteasome non-ATPase regulatory subunit 1	1071.61568	light	25.2634538965173
f11	20171221_Baeza_DevAtlas_Liver_1-1	Liver	1-1	1	1	11	0.809226271958594	KQEYLEVQR	""	Q99LI8	Hepatocyte growth factor-regulated tyrosine kinase substrate	1192.63206	light
f11	20171221_Baeza_DevAtlas_Liver_1-1	Liver	1-1	1	1	11	0.809226271958594	KQEYDESGPSIVHR	""	P60710; P63260	"Actin	cytoplasmic 1;Actin	cytoplasmic 2"	1644.79762
f11	20171221_Baeza_DevAtlas_Liver_1-1	Liver	1-1	1	1	11	0.809226271958594	KQEVQAWDGEVR	""	P56399	Ubiquitin carboxyl-terminal hydrolase 5	1444.71792	light	24.4119059414759
f11	20171221_Baeza_DevAtlas_Liver_1-1	Liver	1-1	1	1	11	0.809226271958594	QAILAAQR	""	Q9JMG1	Endothelial differentiation-related factor 1	870.51558	light	23.7889639104021
f11	20171221_Baeza_DevAtlas_Liver_1-1	Liver	1-1	1	1	11	0.809226271958594	KQESTVMVLR	""	Q3UEB3-2	Isoform 2 of Poly(U)-binding-splicing factor PUF60	1190.65617	light	22.5931524138334
f11	20171221_Baeza_DevAtlas_Liver_1-1	Liver	1-1	1	1	11	0.809226271958594	QALIDMNTLFTLLK	""	Q61102	"ATP-binding cassette sub-family B member 7	mitochondrial"	1620.90294	light
f11	20171221_Baeza_DevAtlas_Liver_1-1	Liver	1-1	1	1	11	0.809226271958594	KQEIVAEKEK	""	Q9WUM4	coronin-1C	1201.67868	light	21.3471710886438
f11	20171221_Baeza_DevAtlas_Liver_1-1	Liver	1-1	1	1	11	0.809226271958594	KQEIVAEK	""	Q9WUM4	coronin-1C	944.54112	light	21.5228944491542
f11	20171221_Baeza_DevAtlas_Liver_1-1	Liver	1-1	1	1	11	0.809226271958594	KQELQPGTAYK	""	Q61191	Host cell factor 1	1262.67393	light	21.2588681930315
f11	20171221_Baeza_DevAtlas_Liver_1-1	Liver	1-1	1	1	11	0.809226271958594	KQEIIK	""	P11798-1; P28652; Q923T9-1; Q6PHZ2-1; Q8CCB4; Q91YW3	Calcium/calmodulin-dependent protein kinase type II subunit alpha;Calcium/calmodulin-dependent protein kinase type II subunit beta;Calcium/calmodulin-dependent protein kinase type II subunit gamma;Calcium/calmodulin-dependent protein kinase type II subunit delta;Vacuolar protein sorting-associated protein 53 homolog;DnaJ homolog subfamily C member 3	758.47707	light	21.9598792597091
f11	20171221_Baeza_DevAtlas_Liver_1-1	Liver	1-1	1	1	11	0.809226271958594	QALLQYK	""	P30416	Peptidyl-prolyl cis-trans isomerase FKBP4	863.49853	light	25.5896214326066
f11	20171221_Baeza_DevAtlas_Liver_1-1	Liver	1-1	1	1	11	0.809226271958594	KQELEEILHDLESR	""	Q61879	Myosin-10	1738.897	light	22.6512298713144
f11	20171221_Baeza_DevAtlas_Liver_1-1	Liver	1-1	1	1	11	0.809226271958594	KQELEEICHDLEAR	1xCarbamidomethyl [C8]	Q8VDD5	Myosin-9	1769.84867	light	23.8659011603897
f11	20171221_Baeza_DevAtlas_Liver_1-1	Liver	1-1	1	1	11	0.809226271958594	QALNEHFQSILQTLEEQVSGER	""	Q03157	Amyloid-like protein 1	2556.26887	light
f11	20171221_Baeza_DevAtlas_Liver_1-1	Liver	1-1	1	1	11	0.809226271958594	QALNEIETR	""	P61264	Syntaxin-1B	1073.55856	light	24.16771589454
f11	20171221_Baeza_DevAtlas_Liver_1-1	Liver	1-1	1	1	11	0.809226271958594	KQEELVQQVR	""	Q9Z2D8-1	methyl-CpG-binding domain protein 3	1256.69573	light	21.7755065498102
f11	20171221_Baeza_DevAtlas_Liver_1-1	Liver	1-1	1	1	11	0.809226271958594	QAIPIGLQNR	""	""	""	1109.64257	light	23.2597582028177
f11	20171221_Baeza_DevAtlas_Liver_1-1	Liver	1-1	1	1	11	0.809226271958594	QALQDLLSEYMGNAGR	""	P26231	Catenin alpha-1	1765.85376	light	21.6993487770099
f11	20171221_Baeza_DevAtlas_Liver_1-1	Liver	1-1	1	1	11	0.809226271958594	QALAHGLK	1xGln->pyro-Glu [N-Term]	Q99KI0	"Aconitate hydratase	mitochondrial"	820.46756	light
f11	20171221_Baeza_DevAtlas_Liver_1-1	Liver	1-1	1	1	11	0.809226271958594	KQQSLEAEEAK	""	Q9QXS6-3	Isoform E2 of Drebrin	1260.64302	light
f11	20171221_Baeza_DevAtlas_Liver_1-1	Liver	1-1	1	1	11	0.809226271958594	KQHSLLK	""	P62843	40S ribosomal protein S15	853.52541	light	23.9388137298056
f11	20171221_Baeza_DevAtlas_Liver_1-1	Liver	1-1	1	1	11	0.809226271958594	KQLADETLLK	""	P14733	Lamin-B1	1158.67286	light	24.067260948226
f11	20171221_Baeza_DevAtlas_Liver_1-1	Liver	1-1	1	1	11	0.809226271958594	QAGPASVPLRTEEEFKK	""	P27773	Protein disulfide-isomerase A3	1886.99705	light	26.0819563469931
f11	20171221_Baeza_DevAtlas_Liver_1-1	Liver	1-1	1	1	11	0.809226271958594	KQQISLATQMVR	""	P80316	T-complex protein 1 subunit epsilon	1402.78349	light
f11	20171221_Baeza_DevAtlas_Liver_1-1	Liver	1-1	1	1	11	0.809226271958594	KQQEYEEQFK	""	Q91WE2	Protein FAM192A	1356.64302	light	19.7193337723868
f11	20171221_Baeza_DevAtlas_Liver_1-1	Liver	1-1	1	1	11	0.809226271958594	KQQDVLCFLEANK	1xCarbamidomethyl [C7]	Q9JJU8	SH3 domain-binding glutamic acid-rich-like protein	1592.8101	light	22.8490060057325
f11	20171221_Baeza_DevAtlas_Liver_1-1	Liver	1-1	1	1	11	0.809226271958594	KQPPVSPGTALVGSQK	""	P17095-2	High mobility group protein HMG-I/HMG-Y	1593.89588	light	22.1941316177854
f11	20171221_Baeza_DevAtlas_Liver_1-1	Liver	1-1	1	1	11	0.809226271958594	KQPPKEPSEVPTPK	""	P17095-1	Isoform HMG-Y of High mobility group protein HMG-I/HMG-Y	1561.85843	light	24.5926373564915
f11	20171221_Baeza_DevAtlas_Liver_1-1	Liver	1-1	1	1	11	0.809226271958594	QAGVAIGR	""	P83870	PHD finger-like domain-containing protein 5A	771.44716	light	22.1007398061815
f11	20171221_Baeza_DevAtlas_Liver_1-1	Liver	1-1	1	1	11	0.809226271958594	QAGVFEPTIVK	1xGln->pyro-Glu [N-Term]	P11983	T-complex protein 1 subunit alpha	1171.63575	light
f11	20171221_Baeza_DevAtlas_Liver_1-1	Liver	1-1	1	1	11	0.809226271958594	QAGVFEPTIVK	""	P11983	T-complex protein 1 subunit alpha	1188.6623	light	26.5852558732928
f11	20171221_Baeza_DevAtlas_Liver_1-1	Liver	1-1	1	1	11	0.809226271958594	KQPALDVLYDVMK	""	P23116	Eukaryotic translation initiation factor 3 subunit A	1519.81888	light	22.1798510275036
f11	20171221_Baeza_DevAtlas_Liver_1-1	Liver	1-1	1	1	11	0.809226271958594	QAHLCVLASNCDEPMYVK	2xCarbamidomethyl [C5; C11]; 1xGln->pyro-Glu [N-Term]	P63323	40S ribosomal protein S12	2117.94529	light	25.3004302087464
f11	20171221_Baeza_DevAtlas_Liver_1-1	Liver	1-1	1	1	11	0.809226271958594	KQMVIDVLHPGK	""	P62849-1	40S ribosomal protein S24	1364.77187	light	26.247091988018
f11	20171221_Baeza_DevAtlas_Liver_1-1	Liver	1-1	1	1	11	0.809226271958594	KQIWTLEQPPDEAGSAAVCLR	1xCarbamidomethyl [C19]	Q61553	Fascin	2369.19181	light
f11	20171221_Baeza_DevAtlas_Liver_1-1	Liver	1-1	1	1	11	0.809226271958594	QAHLCVLASNCDEPMYVK	2xCarbamidomethyl [C5; C11]	P63323	40S ribosomal protein S12	2134.97184	light	26.4740674609488
f11	20171221_Baeza_DevAtlas_Liver_1-1	Liver	1-1	1	1	11	0.809226271958594	QAHLTNQYMQR	1xGln->pyro-Glu [N-Term]	P29341	Polyadenylate-binding protein 1	1372.64264	light	24.0435069581694
f11	20171221_Baeza_DevAtlas_Liver_1-1	Liver	1-1	1	1	11	0.809226271958594	KQIQPFQVLTTR	""	P37913	DNA ligase 1	1458.84272	light	22.9903795751556
f11	20171221_Baeza_DevAtlas_Liver_1-1	Liver	1-1	1	1	11	0.809226271958594	QAHLTNQYMQR	""	P29341	Polyadenylate-binding protein 1	1389.66919	light	25.2931151043451
f11	20171221_Baeza_DevAtlas_Liver_1-1	Liver	1-1	1	1	11	0.809226271958594	KQLQDEMLR	""	P48678-1	Prelamin-A/C	1160.60922	light	20.5058023486785
f11	20171221_Baeza_DevAtlas_Liver_1-1	Liver	1-1	1	1	11	0.809226271958594	QAHLYR	1xGln->pyro-Glu [N-Term]	P52480; P52480-2	Pyruvate kinase PKM;Isoform M1 of Pyruvate kinase PKM	770.3944	light	24.7751300963252
f11	20171221_Baeza_DevAtlas_Liver_1-1	Liver	1-1	1	1	11	0.809226271958594	QAHLYR	""	P52480; P52480-2	Pyruvate kinase PKM;Isoform M1 of Pyruvate kinase PKM	787.42095	light	23.1348065463982
f11	20171221_Baeza_DevAtlas_Liver_1-1	Liver	1-1	1	1	11	0.809226271958594	QAHTMDPQLR	1xGln->pyro-Glu [N-Term]	P19096	Fatty acid synthase	1179.55752	light	23.6435315600781
f11	20171221_Baeza_DevAtlas_Liver_1-1	Liver	1-1	1	1	11	0.809226271958594	KQLLHLAEEK	""	Q8VDJ3	Vigilin	1208.69975	light	21.8882345201611
f11	20171221_Baeza_DevAtlas_Liver_1-1	Liver	1-1	1	1	11	0.809226271958594	KQLLCGAAIGTHEDDKYR	1xCarbamidomethyl [C5]	P24547	inosine-5'-monophosphate dehydrogenase 2	2075.03385	light	24.2859374883147
f11	20171221_Baeza_DevAtlas_Liver_1-1	Liver	1-1	1	1	11	0.809226271958594	KQIEELKGQEVSPK	""	Q9R0P9	Ubiquitin carboxyl-terminal hydrolase isozyme L1	1612.89046	light
f11	20171221_Baeza_DevAtlas_Liver_1-1	Liver	1-1	1	1	11	0.809226271958594	KQLAQIK	""	Q01853	Transitional endoplasmic reticulum ATPase	828.53016	light	22.6782719500614
f11	20171221_Baeza_DevAtlas_Liver_1-1	Liver	1-1	1	1	11	0.809226271958594	QAHTMDPQLR	""	P19096	Fatty acid synthase	1196.58407	light	22.7072304141939
f11	20171221_Baeza_DevAtlas_Liver_1-1	Liver	1-1	1	1	11	0.809226271958594	KSEIEYYAMLAK	""	P62889	60S ribosomal protein L30	1445.73448	light	26.3341183449977
f11	20171221_Baeza_DevAtlas_Liver_1-1	Liver	1-1	1	1	11	0.809226271958594	QAFDDAIAELDTLNEDSYK	1xGln->pyro-Glu [N-Term]	P68510	14-3-3 protein eta	2140.9557	light	22.5600330657846
f11	20171221_Baeza_DevAtlas_Liver_1-1	Liver	1-1	1	1	11	0.809226271958594	QAFAPFGPIK	""	Q3UEB3-2	Isoform 2 of Poly(U)-binding-splicing factor PUF60	1075.59349	light	26.4337147484019
f11	20171221_Baeza_DevAtlas_Liver_1-1	Liver	1-1	1	1	11	0.809226271958594	KTFSHELSDFGLESTTGEVPVVAIR	""	P27773	Protein disulfide-isomerase A3	2719.39374	light	26.4890720952653
f11	20171221_Baeza_DevAtlas_Liver_1-1	Liver	1-1	1	1	11	0.809226271958594	KTFPTVNPSTGEVICQVAEGNKEDVDK	1xCarbamidomethyl [C15]	P47738	"Aldehyde dehydrogenase	mitochondrial"	2962.44624	light
f11	20171221_Baeza_DevAtlas_Liver_1-1	Liver	1-1	1	1	11	0.809226271958594	KTFPTVNPSTGEVICQVAEGDKEDVDK	1xCarbamidomethyl [C15]	""	""	2963.43026	light	24.4282360722742
f11	20171221_Baeza_DevAtlas_Liver_1-1	Liver	1-1	1	1	11	0.809226271958594	KTFPDFVYK	""	O35098	dihydropyrimidinase-related protein 4	1144.60372	light
f11	20171221_Baeza_DevAtlas_Liver_1-1	Liver	1-1	1	1	11	0.809226271958594	KTFLGQNK	""	Q9D394; Q9D394-4	Protein RUFY3;Isoform 4 of Protein RUFY3	935.53089	light
f11	20171221_Baeza_DevAtlas_Liver_1-1	Liver	1-1	1	1	11	0.809226271958594	KTFEINPR	""	P08113	Endoplasmin	1004.55236	light	25.1423338008915
f11	20171221_Baeza_DevAtlas_Liver_1-1	Liver	1-1	1	1	11	0.809226271958594	KTFDLYANVRPCVSIEGYK	1xCarbamidomethyl [C12]	Q9D6R2	"Isocitrate dehydrogenase [NAD] subunit alpha	mitochondrial"	2260.14306	light
f11	20171221_Baeza_DevAtlas_Liver_1-1	Liver	1-1	1	1	11	0.809226271958594	KTEVLMENFR	""	P60122	RuvB-like 1	1266.65108	light	24.1020216207268
f11	20171221_Baeza_DevAtlas_Liver_1-1	Liver	1-1	1	1	11	0.809226271958594	PYANQPTVR	""	P97760	DNA-directed RNA polymerase II subunit RPB3	1045.54252	light	22.3263917683158
f11	20171221_Baeza_DevAtlas_Liver_1-1	Liver	1-1	1	1	11	0.809226271958594	KTETVCTFQDGALVQHQQWDGK	1xCarbamidomethyl [C6]	Q05816	"Fatty acid-binding protein	epidermal"	2576.21981	light
f11	20171221_Baeza_DevAtlas_Liver_1-1	Liver	1-1	1	1	11	0.809226271958594	KTETQEKNPLPSK	""	P20065-2	Isoform Short of Thymosin beta-4	1499.8064	light	24.2367301733524
f11	20171221_Baeza_DevAtlas_Liver_1-1	Liver	1-1	1	1	11	0.809226271958594	PYLFQSDPSGAYFAWK	""	P49722	Proteasome subunit alpha type-2	1876.89046	light	21.5522490451178
f11	20171221_Baeza_DevAtlas_Liver_1-1	Liver	1-1	1	1	11	0.809226271958594	KTEQGPPSSEYIFER	""	P29758	"Ornithine aminotransferase	mitochondrial"	1767.8548	light
f11	20171221_Baeza_DevAtlas_Liver_1-1	Liver	1-1	1	1	11	0.809226271958594	KTEPATGFIDGDLIESFLDISRPK	""	Q3U1J4	DNA damage-binding protein 1	2649.37702	light	24.7102345400285
f11	20171221_Baeza_DevAtlas_Liver_1-1	Liver	1-1	1	1	11	0.809226271958594	KTEITDK	""	P60122	RuvB-like 1	834.45672	light	20.8818948649474
f11	20171221_Baeza_DevAtlas_Liver_1-1	Liver	1-1	1	1	11	0.809226271958594	QAAAAAAAAAATAAWTGTTFTK	""	O88532	Zinc finger RNA-binding protein	2023.02433	light	20.4861647879364
f11	20171221_Baeza_DevAtlas_Liver_1-1	Liver	1-1	1	1	11	0.809226271958594	QAAAAAASTSVKPIFSR	""	Q9CQZ5	NADH dehydrogenase [ubiquinone] 1 alpha subcomplex subunit 6	1675.91259	light	22.4898915586981
f11	20171221_Baeza_DevAtlas_Liver_1-1	Liver	1-1	1	1	11	0.809226271958594	QAAAAACQLFK	1xCarbamidomethyl [C7]	Q99PU8	Putative ATP-dependent RNA helicase DHX30	1178.59865	light
f11	20171221_Baeza_DevAtlas_Liver_1-1	Liver	1-1	1	1	11	0.809226271958594	KTEAPAAAGPEAK	2xLabel:13C(6)15N(2) [K1; K13]	Q91XV3	Brain acid soluble protein 1	1256.68159	light	19.3901563580956
f11	20171221_Baeza_DevAtlas_Liver_1-1	Liver	1-1	1	1	11	0.809226271958594	QAAASATQTIAAAQHAASAPK	""	P26039	Talin-1	1965.01483	light	24.9973945192871
[truncated: 454,681 more rows]
