# Supplementary material for: In utero pulse injection of isotopic amino acids quantifies protein turnover rates during murine fetal development
Source: bioRxiv. 2023 May 21:2023.05.18.541242. Preprint. [Version 1] doi: 10.1101/2023.05.18.541242 (PMC10245746; doi:10.1101/2023.05.18.541242)
Supplement: Supplement 4 [file media-4.csv]

tissue	sequence	modifications	theo_mhplus_in_da	master_protein_accessions	master_protein_descriptions	term	turnover_rate_k	t_half	t_half_days
Brain	AAAAAAAAAAGR		942.51155	Q91Z31	Polypyrimidine tract-binding protein 2	k	0.037744032	18.36441787	0.765184078
Brain	AAADEPKPK	1xAcetyl [N-Term]	968.50474	P55264	Adenosine kinase	k	0.282936134	2.449836193	0.102076508
Brain	AAALEAMKDYTK		1311.66131	Q60864	stress-induced-phosphoprotein 1	k	0.016244534	42.66956413	1.777898505
Brain	AAATPESQEPQAK	1xLabel:13C(6)15N(2) [K13]	1335.66303	P28667	MARCKS-related protein	k	0.010361951	66.89350157	2.787229232
Brain	AADIDQEVK		988.49457	Q6ZQ38	cullin-associated nedd8-dissociated protein 1	k	0.030086381	23.03856943	0.959940393
Liver	AADIDQEVK		988.49457	Q6ZQ38	cullin-associated nedd8-dissociated protein 1	k	0.007618784	90.97870971	3.790779571
Brain	AADIEQVFR	1xAcetyl [N-Term]	1090.55275	Q9QX47-1	Protein SON	k	0.026706746	25.95401108	1.081417128
Liver	AADYLHVALDLLK	1xLabel:13C(6)15N(2) [K13]	1449.81914	P11247	Myeloperoxidase	k	0.15662339	4.425566202	0.184398592
Brain	AAEFHPGLTEGK		1256.62698	P27546-4	Isoform 4 of Microtubule-associated protein 4	k	0.357152313	1.940760722	0.08086503
Brain	AAENGAQSAPLPLEGVDISPK		2064.06077	P30416	Peptidyl-prolyl cis-trans isomerase FKBP4	k	0.045591461	15.20344291	0.633476788
Liver	AAESSVAPSREELLGTK		1744.90757	Q8BJZ4	28S ribosomal protein S35, mitochondrial	k	0.390193676	1.776418285	0.074017429
Brain	AAEVLNK		744.42503	Q9D0E1	Heterogeneous nuclear ribonucleoprotein M	k	0.02559061	27.08599638	1.128583183
Brain	AAEVYGVR		864.45739	Q9R1Q8	Transgelin-3	k	0.005233844	132.4355864	5.518149435
Liver	AAEVYGVR		864.45739	Q9R1Q8	Transgelin-3	k	0.158363068	4.376949678	0.182372903
Brain	AAFDDAIAELDTLSEESYK		2087.96554	P62259	14-3-3 protein epsilon	k	0.006637504	104.4288913	4.351203804
Liver	AAGGAVSTPAPGK		1083.5793	E9Q5C9	nucleolar and coiled-body phosphoprotein 1	k	0.044396001	15.61282918	0.650534549
Liver	AAGIEIQK		829.47779	Q6A068	Cell division cycle 5-like protein	k	0.109484587	6.331002354	0.263791765
Liver	AAGVSVEPFWPGLFAK		1675.88425	P47955	60S acidic ribosomal protein P1	k	0.00529114	131.0014935	5.458395563
Brain	AAHLCAEAALR	1xCarbamidomethyl [C5]	1182.6048	P50580	proliferation-associated protein 2G4	k	0.024071648	28.79516905	1.199798711
Liver	AAHLCAEAALR	1xCarbamidomethyl [C5]	1182.6048	P50580	proliferation-associated protein 2G4	k	0.014442062	47.99502953	1.999792897
Brain	AAIAAAAAAAAAK		1041.60512	Q9CR57	60S ribosomal protein L14	k	0.003516791	197.0964827	8.212353444
Brain	AAIDWFDGK		1022.49417	P56959	RNA-binding protein FUS	k	0.005233333	132.4485216	5.5186884
Liver	AAIISAEGDSK		1061.54733	P67778	Prohibitin	k	0.011533215	60.10008186	2.504170078
Brain	AALAGGTTMIIDHVVPEPGSSLLTSFEK		2841.47027	P97427	Dihydropyrimidinase-related protein 1	k	0.003341835	207.4151177	8.642296573
Brain	AALAGGTTMIIDHVVPEPGTSLLAAFDQWR	1xOxidation [M9]	3153.60375	O08553	Dihydropyrimidinase-related protein 2	k	0.024857332	27.88501946	1.161875811
Brain	AALAGYPR		818.45191	Q61205	Platelet-activating factor acetylhydrolase IB subunit gamma	k	0.356691511	1.943267945	0.080969498
Brain	AALQALK		714.45085	Q9D8B3	Charged multivesicular body protein 4b	k	0.294729805	2.351805517	0.097991897
Liver	AALQALK		714.45085	Q9D8B3	Charged multivesicular body protein 4b	k	0.410450868	1.688745802	0.070364408
Brain	AALQEEEQASK		1203.58517	P28740-2	Isoform 2 of Kinesin-like protein KIF2A	k	0.34017839	2.037599095	0.084899962
Brain	AANLEMFK		923.46551	Q8VHR5	Transcriptional repressor p66-beta	k	0.07349842	9.430776589	0.392949025
Brain	AAQDRDQIYR		1235.61272	P62996-1	transformer-2 protein homolog beta	k	0.031919061	21.71577613	0.904824005
Liver	AAQDRDQIYR		1235.61272	P62996-1	transformer-2 protein homolog beta	k	0.054810873	12.64616205	0.526923419
Liver	AAQEEYIKR		1107.5793	P05064	fructose-bisphosphate aldolase A	k	0.017853778	38.82355816	1.617648257
Liver	AAQQRPEEVR		1183.61781	Q99KK7	dipeptidyl peptidase 3	k	0.022494977	30.81342029	1.283892512
Brain	AAQSTAMNR		949.45199	P46460	Vesicle-fusing ATPase	k	0.082726407	8.378789892	0.349116245
Liver	AAQSTAMNR		949.45199	P46460	Vesicle-fusing ATPase	k	0.38885254	1.782545075	0.074272711
Brain	AASAHAIGTVK		1025.57382	P31324	cAMP-dependent protein kinase type II-beta regulatory subunit	k	0.036728829	18.87201978	0.786334157
Liver	AASDLQIAASTFTSFGK		1714.86464	Q9DC50	peroxisomal carnitine O-octanoyltransferase	k	0.326453133	2.123267047	0.08846946
Liver	AASGEAKPQAK		1057.56365	P15864	Histone H1.2	k	0.010936529	63.37908116	2.640795048
Liver	AATAAADFTAK		1037.5262	Q9Z1Z2	Serine-threonine kinase receptor-associated protein	k	0.025078743	27.6388327	1.151618029
Liver	AATQCEFSK	1xCarbamidomethyl [C5]	1041.46697	Q9QZ73	DCN1-like protein 1	k	0.035516769	19.51605383	0.813168909
Brain	AAVADPIPAAPAR		1219.67935	Q8K341	Alpha-tubulin N-acetyltransferase 1	k	0.310917196	2.229362642	0.09289011
Brain	AAVAGEDGR		845.41117	Q9Z204; Q9Z204-2	Heterogeneous nuclear ribonucleoproteins C1/C2;Isoform C1 of Heterogeneous nuclear ribonucleoproteins C1/C2	k	0.001950016	355.4571686	14.81071536
Liver	AAVHLEGK		824.46248	Q64727	Vinculin	k	0.282310564	2.455264761	0.102302698
Brain	AAVHYDR		831.41078	O08583-1	THO complex subunit 4	k	0.067578601	10.25690335	0.427370973
Liver	AAVHYDR		831.41078	O08583-1	THO complex subunit 4	k	0.044128823	15.70735721	0.654473217
Brain	AAVPDAVGK		827.46214	Q8VDN2; Q6PIC6; Q6PIE5	Sodium/potassium-transporting ATPase subunit alpha-1;Sodium/potassium-transporting ATPase subunit alpha-3;Sodium/potassium-transporting ATPase subunit alpha-2	k	0.040199345	17.24274793	0.71844783
Brain	AAVPSGASTGIYEALELR		1804.94395	P17182; P21550; P17183	alpha-enolase;Beta-enolase;Gamma-enolase	k	0.005196509	133.3870846	5.557795192
Liver	AAVPSGASTGIYEALELR		1804.94395	P17182; P21550; P17183	alpha-enolase;Beta-enolase;Gamma-enolase	k	0.014817884	46.77774511	1.949072713
Liver	AAYQVAALPR		1059.59455	P52760	2-iminobutanoate/2-iminopropanoate deaminase	k	0.335127789	2.068307087	0.086179462
Brain	ACAEIAAQR	1xCarbamidomethyl [C2]	989.48329	A2AN08	e3 ubiquitin-protein ligase UBR4	k	0.110219911	6.288765567	0.262031899
Liver	ACAEIAAQR	1xCarbamidomethyl [C2]	989.48329	A2AN08	e3 ubiquitin-protein ligase UBR4	k	0.223594767	3.100015219	0.129167301
Liver	ACGLVASNLNLKPGECLK	1xAcetyl [N-Term]; 2xCarbamidomethyl [C2; C16]	1986.01469	P16045	Galectin-1	k	0.004781875	144.9530096	6.039708733
Brain	ACGVLETIR	1xCarbamidomethyl [C2]	1018.53499	Q99104; P21271	Unconventional myosin-Va;unconventional myosin-Vb	k	0.033290454	20.82119922	0.867549968
Brain	ACISIGNQNFEVK	1xCarbamidomethyl [C2]	1479.72604	P70236	Dual specificity mitogen-activated protein kinase kinase 6	k	0.386531257	1.793250008	0.07471875
Liver	ACLYAGVK	1xCarbamidomethyl [C2]	881.45495	P15105	Glutamine synthetase	k	0.326481779	2.123080749	0.088461698
Brain	ACVVHGSDLK	1xCarbamidomethyl [C2]	1085.5408	Q8VDN2; Q6PIE5	Sodium/potassium-transporting ATPase subunit alpha-1;Sodium/potassium-transporting ATPase subunit alpha-2	k	0.026537274	26.11975827	1.088323261
Liver	ACVVHGSDLK	1xCarbamidomethyl [C2]	1085.5408	Q8VDN2; Q6PIE5	Sodium/potassium-transporting ATPase subunit alpha-1;Sodium/potassium-transporting ATPase subunit alpha-2	k	0.031563814	21.96018457	0.91500769
Brain	ADDNATIR		875.42174	Q9Z1D1	Eukaryotic translation initiation factor 3 subunit G	k	0.011205097	61.85998977	2.577499574
Liver	ADDNATIR		875.42174	Q9Z1D1	Eukaryotic translation initiation factor 3 subunit G	k	0.351596001	1.971430785	0.082142949
Liver	ADFCIIHYAGK	1xCarbamidomethyl [C4]	1294.62487	Q8VDD5; Q61879	Myosin-9;Myosin-10	k	0.006484477	106.8933091	4.45388788
Brain	ADGSTQVIDTK		1134.56371	O08749	Dihydrolipoyl dehydrogenase, mitochondrial	k	0.076126182	9.105240295	0.379385012
Liver	ADGSTQVIDTK		1134.56371	O08749	Dihydrolipoyl dehydrogenase, mitochondrial	k	0.020186248	34.33759327	1.430733053
Liver	ADGTATAPPPR		1053.53235	Q7TMY8	E3 ubiquitin-protein ligase HUWE1	k	0.104438699	6.636880671	0.276536695
Liver	ADHGEPIGR		951.46427	P11499	Heat shock protein HSP 90-beta	k	0.000587046	1180.736836	49.19736817
Brain	ADIDLTK		775.41961	P62270	40S ribosomal protein S18	k	0.374719812	1.849774573	0.077073941
Liver	ADIDLTK		775.41961	P62270	40S ribosomal protein S18	k	0.28166439	2.460897455	0.102537394
Brain	ADIDVSGPK		901.46254			k	0.258296885	2.683528995	0.111813708
Brain	ADILEDKDGK		1103.55789	Q9D0E1	Heterogeneous nuclear ribonucleoprotein M	k	0.023846584	29.06693753	1.211122397
Brain	ADKPDMGEIASFDK	1xAcetyl [N-Term]	1565.7152	Q6ZWY8	thymosin beta-10	k	0.006440918	107.6162112	4.484008801
Brain	ADLAAVEAK		887.48327	Q9JHU4	Cytoplasmic dynein 1 heavy chain 1	k	0.009201215	75.3321396	3.13883915
Brain	ADLEAQR		802.40536	Q91V41	Ras-related protein Rab-14	k	0.347429213	1.995074552	0.083128106
Liver	ADLEAQR		802.40536	Q91V41	Ras-related protein Rab-14	k	0.293642827	2.360511198	0.098354633
Liver	ADLEEQLSDEEK	1xAcetyl [N-Term]	1447.64347	P47754	F-actin-capping protein subunit alpha-2	k	0.064466735	10.75201307	0.448000545
Brain	ADLINKK		801.48288	Q9WUA2	Phenylalanine--tRNA ligase beta subunit	k	0.02446246	28.33513802	1.180630751
Brain	ADLINNLGTIAK		1242.70523	P07901; P11499	Heat shock protein HSP 90-alpha;Heat shock protein HSP 90-beta	k	0.007410966	93.52993302	3.897080542
Liver	ADLINNLGTIAK		1242.70523	P07901; P11499	Heat shock protein HSP 90-alpha;Heat shock protein HSP 90-beta	k	0.007379909	93.92354216	3.913480923
Brain	ADLQGSASPSK		1060.52693	Q8K212	Phosphofurin acidic cluster sorting protein 1	k	0.051421197	13.47979479	0.561658116
Brain	ADMETLQR		963.45641	Q9D0R2	Threonine--tRNA ligase, cytoplasmic	k	0.309874803	2.23686203	0.093202585
Brain	ADNKEECFQTK	1xCarbamidomethyl [C7]	1369.60526	P02772	Alpha-fetoprotein	k	0.002199	315.2101103	13.1337546
Liver	ADNKEECFQTK	1xCarbamidomethyl [C7]	1369.60526	P02772	Alpha-fetoprotein	k	0.011729845	59.09261216	2.462192174
Brain	ADQLTEEQIAEFK	1xAcetyl [N-Term]	1563.75369	P62204	Calmodulin	k	0.008288472	83.6278571	3.484494046
Liver	ADQLTEEQIAEFK	1xAcetyl [N-Term]	1563.75369	P62204	Calmodulin	k	0.007297076	94.98971473	3.95790478
Brain	ADTLTLK		761.44035	P42208	septin-2	k	0.34130015	2.030902066	0.084620919
Brain	ADVFHAYLSLLK		1376.75726	Q6ZQ38	cullin-associated nedd8-dissociated protein 1	k	0.007681352	90.23765082	3.759902118
Brain	ADWSSLSR		921.44247	P19783	Cytochrome c oxidase subunit 4 isoform 1, mitochondrial	k	0.04310098	16.08193543	0.670080643
Brain	ADWWTNTAHYNR		1534.6822	Q99PV0	Pre-mRNA-processing-splicing factor 8	k	0.050178625	13.81359464	0.575566443
Brain	AEADASGNLTK		1076.52184	Q9WTQ5-1	A-kinase anchor protein 12	k	0.105996451	6.539343304	0.272472638
Brain	AEDGAAPSPSSETPK		1443.65979	P26645	Myristoylated alanine-rich C-kinase substrate	k	0.009116839	76.02933163	3.167888818
Brain	AEDGPAKEEPK		1170.56371	P06837	Neuromodulin	k	0.00552632	125.4265274	5.226105308
Brain	AEEILEK		831.44582	Q9CXW4	60S ribosomal protein L11	k	0.005617932	123.3811972	5.140883215
Liver	AEEILEK		831.44582	Q9CXW4	60S ribosomal protein L11	k	0.007503067	92.38185036	3.849243765
Brain	AEFGDFDIK		1041.48875	Q9D4J7-1	PHD finger protein 6	k	0.247563928	2.799871471	0.116661311
Brain	AEFHTELER		1131.54291	Q9CX56	26S proteasome non-ATPase regulatory subunit 8	k	0.316330074	2.191214931	0.091300622
Brain	AEGAGTEEEGTPK		1275.56992	Q91XV3	Brain acid soluble protein 1	k	0.006405246	108.2155425	4.508980939
Liver	AEGESEAPNPEPR		1382.61826	Q8VE97	Serine/arginine-rich splicing factor 4	k	0.031660278	21.8932754	0.912219808
Brain	AEGQVLVLDGR	1xAcetyl [N-Term]	1198.64263	P19253	60S ribosomal protein L13a	k	0.008417849	82.34255042	3.430939601
Brain	AEGSDVANAVLDGADCIMLSGETAK	1xCarbamidomethyl [C16]	2494.14359	P52480; P52480-2	Pyruvate kinase PKM;Isoform M1 of Pyruvate kinase PKM	k	0.004547007	152.4403252	6.351680218
Liver	AEGSEIR		761.37881	P09103	Protein disulfide-isomerase	k	0.065889774	10.51979905	0.43832496
Brain	AEIIADK		759.4247	Q9CX86	Heterogeneous nuclear ribonucleoprotein A0	k	0.009528795	72.74237148	3.030932145
Brain	AEILSLESR		1017.5575	Q8BFU3-1	Ring finger protein 214	k	0.331719781	2.089556368	0.087064849
Brain	AEISFEDRK		1094.54766	Q8BTM8	Filamin-A	k	0.292177264	2.372351536	0.098847981
Brain	AEKDNAEIR		1045.52726	P80313	T-complex protein 1 subunit eta	k	0.338449712	2.048006411	0.0853336
Brain	AENSQLTER		1047.50653	Q99PL5-1	Ribosome-binding protein 1	k	0.049856856	13.90274557	0.579281066
Liver	AENSQLTER		1047.50653	Q99PL5-1	Ribosome-binding protein 1	k	0.0358785	19.31929089	0.804970454
Brain	AEPEILELESK		1257.65727	Q9WTQ5-1	A-kinase anchor protein 12	k	0.050646185	13.68606901	0.570252875
Liver	AETFTFHSDICTLPEK	1xCarbamidomethyl [C11]	1895.88439	P07724	Serum albumin	k	0.056953116	12.17048738	0.507103641
Brain	AETLEFNDIFQEVK	1xAcetyl [N-Term]	1724.83776	Q08943	FACT complex subunit SSRP1	k	0.025479858	27.20372999	1.13348875
Liver	AETLEFNDIFQEVK	1xAcetyl [N-Term]	1724.83776	Q08943	FACT complex subunit SSRP1	k	0.020088322	34.50498123	1.437707551
Liver	AEVSELK		775.41961	Q6URW6-1; Q6IRU2	myosin-14;Tropomyosin alpha-4 chain	k	0.038281099	18.1067734	0.754448892
Brain	AEYLASIFGTEK	1xAcetyl [N-Term]	1370.68382	Q9D883	Splicing factor U2AF 35 kDa subunit	k	0.00428248	161.8564886	6.744020357
Brain	AFAAQEDLEK		1121.54733	P26043	radixin	k	0.034750611	19.94633103	0.831097126
Liver	AFDSGIIPMEFVNK		1567.78249	Q91V92	ATP-citrate synthase	k	0.039868928	17.38564879	0.724402033
Liver	AFEDEMKK		997.46591	Q91VK1	Basic leucine zipper and W2 domain-containing protein 2	k	0.266882022	2.597204474	0.108216853
Liver	AFEEDQVAGR		1121.52218	Q91WM3	U3 small nucleolar RNA-interacting protein 2	k	0.314663496	2.202820438	0.091784185
Liver	AFEPATGR		848.42609	Q9JLJ2	4-trimethylaminobutyraldehyde dehydrogenase	k	0.014251447	48.63696709	2.026540296
Brain	AFFSEVER		984.47852	P50580	proliferation-associated protein 2G4	k	0.004005005	173.0702563	7.211260678
Brain	AFHNEAQVNPERK		1539.76626	P11983	T-complex protein 1 subunit alpha	k	0.020626421	33.6048215	1.400200896
Liver	AFHNEAQVNPERK		1539.76626	P11983	T-complex protein 1 subunit alpha	k	0.033218224	20.86647292	0.869436372
Brain	AFHPFIAGPYNR		1389.70623	Q8VDJ3	Vigilin	k	0.043824018	15.81660498	0.659025208
Brain	AFIITGQTYTR		1270.67901	P54822	adenylosuccinate lyase	k	0.046448475	14.92292657	0.621788607
Liver	AFITNIPFDVK		1264.6936	Q9D0E1	Heterogeneous nuclear ribonucleoprotein M	k	0.012537391	55.28639858	2.303599941
Liver	AFLFDVVSK		1025.56661	Q99K70	ras-related GTP-binding protein C	k	0.007360328	94.17341445	3.923892269
Brain	AFLIEEQK		977.53022	Q9D1R9	60S ribosomal protein L34	k	0.004063694	170.5707213	7.107113388
Brain	AFNDPFIQK		1079.55202	Q61699	Heat shock protein 105 kDa	k	0.027040367	25.63379353	1.068074731
Liver	AFNDPFIQK		1079.55202	Q61699	Heat shock protein 105 kDa	k	0.024491675	28.30133811	1.179222421
Brain	AFPHLQQPSFLLASLK	1xAcetyl [N-Term]	1839.01633	Q6ZPR5-1	Sphingomyelin phosphodiesterase 4	k	0.416123867	1.665723203	0.069405133
Liver	AFSGYLGPDESK		1270.59501	Q9R0P3	S-formylglutathione hydrolase	k	0.013344217	51.94363871	2.16431828
Brain	AFSVFLFNTENK		1416.71579	P58044	Isopentenyl-diphosphate Delta-isomerase 1	k	0.031019882	22.3452555	0.931052312
Liver	AFSVFLFNTENK		1416.71579	P58044	Isopentenyl-diphosphate Delta-isomerase 1	k	0.015620235	44.37495167	1.84895632
Brain	AFTNPEDACSFITSANFPALVVK	1xCarbamidomethyl [C9]	2499.22244	Q64737	trifunctional purine biosynthetic protein adenosine-3	k	0.02838815	24.41677874	1.017365781
Liver	AFVFDVLHEGCLITPPELLR	1xCarbamidomethyl [C11]	2326.2264	Q9DC50	peroxisomal carnitine O-octanoyltransferase	k	0.026526471	26.13039515	1.088766464
Brain	AGAAGGPEEEAEKPVK		1539.76493	Q6P8I4	PEST proteolytic signal-containing nuclear protein	k	0.02448512	28.30891507	1.179538128
Liver	AGAAGGPEEEAEKPVK		1539.76493	Q6P8I4	PEST proteolytic signal-containing nuclear protein	k	0.030139544	22.99793223	0.958247176
Liver	AGADIIITYFAPQLLK		1733.98363	P10518	Delta-aminolevulinic acid dehydratase	k	0.013012222	53.26893305	2.219538877
Brain	AGAEPSDAIR		986.49015	Q3UA06-1	Pachytene checkpoint protein 2 homolog	k	0.309096873	2.242491725	0.093437155
Liver	AGAVEQLR		843.46829	Q9DBG7	signal recognition particle receptor subunit alpha	k	0.103693687	6.68456487	0.278523536
Brain	AGAVSALAK		787.46723	Q9QZE5	Coatomer subunit gamma-1	k	0.021275237	32.5799983	1.357499929
Liver	AGAVSALAK		787.46723	Q9QZE5	Coatomer subunit gamma-1	k	0.026700941	25.95965325	1.081652219
Brain	AGDAPSEEK		903.40542	P06837	Neuromodulin	k	0.07195573	9.632967081	0.401373628
Brain	AGDVVLVIPFQNPEEQDEGWLMGVK		2770.37564	O08539-1	Myc box-dependent-interacting protein 1	k	0.359032359	1.930598076	0.080441586
Brain	AGEASAESTGAADGAAPEEGEAK	1xLabel:13C(6)15N(2) [K23]	2083.91417	Q91XV3	Brain acid soluble protein 1	k	0.005496348	126.1104931	5.25460388
Liver	AGEITFAEK		965.49384	Q62351	Transferrin receptor protein 1	k	0.017630004	39.31633752	1.63818073
Brain	AGEQDASIHLK		1168.59568	P13595-2; P13595	Isoform 2 of Neural cell adhesion molecule 1;Neural cell adhesion molecule 1	k	0.010165233	68.18803011	2.841167921
Brain	AGIFQSAK		821.45158	Q9CPQ1	Cytochrome c oxidase subunit 6C	k	0.02118497	32.7188177	1.363284071
Liver	AGIFQSAK		821.45158	Q9CPQ1	Cytochrome c oxidase subunit 6C	k	0.032438744	21.36787965	0.890328319
Brain	AGIVTSLQAR		1015.58947	P97310	DNA replication licensing factor mcm2	k	0.034515304	20.08231401	0.836763084
Brain	AGMTHIVR		884.47708	P27659	60S ribosomal protein L3	k	0.006688936	103.6259251	4.317746881
Liver	AGPALGEGER		956.47958	Q99MR6-1	serrate RNA effector molecule homolog	k	0.020486387	33.8345247	1.409771863
Brain	AGPNTNGSQFFICTAK	1xCarbamidomethyl [C13]	1712.80608	P17742	peptidyl-prolyl cis-trans isomerase A	k	0.384171074	1.80426697	0.07517779
Brain	AGQVAAANKK		957.5476	Q9CZX8	40S ribosomal protein S19	k	0.375006049	1.848362668	0.077015111
Liver	AGQVAAANKK		957.5476	Q9CZX8	40S ribosomal protein S19	k	0.298806003	2.319723079	0.096655128
Liver	AGSVATCQAVMR	1xCarbamidomethyl [C7]	1250.598	Q91YR7	Pre-mRNA-processing factor 6	k	0.38790419	1.786903052	0.074454294
Brain	AGVLAHLEEER		1223.63788	Q8VDD5; Q61879	Myosin-9;Myosin-10	k	0.057951038	11.96091045	0.498371269
Liver	AGVLAHLEEER		1223.63788	Q8VDD5; Q61879	Myosin-9;Myosin-10	k	0.14568257	4.757928008	0.198247
Brain	AHCLSEVEHDTMPADLPAIAADFVEDQEVCK	2xCarbamidomethyl [C3; C30]	3497.56578	P07724	Serum albumin	k	0.027949257	24.80020025	1.033341677
Brain	AHIAQLCEK	1xCarbamidomethyl [C7]	1069.54589	Q68FD5	Clathrin heavy chain 1	k	0.007228118	95.89593988	3.995664161
Liver	AHIAQLCEK	1xCarbamidomethyl [C7]	1069.54589	Q68FD5	Clathrin heavy chain 1	k	0.007620069	90.96337026	3.790140427
Brain	AHPPELK		791.44101	P62309	Small nuclear ribonucleoprotein G	k	0.005257974	131.8277956	5.492824815
Brain	AHPPELKK		919.53598	P62309	Small nuclear ribonucleoprotein G	k	0.04667217	14.85140233	0.61880843
Liver	AHPPELKK		919.53598	P62309	Small nuclear ribonucleoprotein G	k	0.050842141	13.6333201	0.568055004
Brain	AHPVAVASK		879.50468			k	0.352140574	1.96838204	0.082015918
Liver	AHPVAVASK		879.50468			k	0.038913931	17.81231476	0.742179782
Brain	AHQLRPNDSR		1193.61339	Q8BGZ4	cell division cycle protein 23 homolog	k	0.318506998	2.176238465	0.090676603
Liver	AHTCFNR	1xCarbamidomethyl [C4]	905.40465	Q8K4P8-1; P46935; A2A5Z6-1; Q8CFI0	E3 ubiquitin-protein ligase HECW1;E3 ubiquitin-protein ligase NEDD4;E3 ubiquitin-protein ligase SMURF2;E3 ubiquitin-protein ligase NEDD4-like	k	0.011282746	61.43426125	2.559760885
Brain	AIADHIR		795.44716	P14152	Malate dehydrogenase, cytoplasmic	k	0.045615375	15.1954726	0.633144692
Liver	AIADHIR		795.44716	P14152	Malate dehydrogenase, cytoplasmic	k	0.086561114	8.007604672	0.333650195
Liver	AICTEAGLMALR	1xCarbamidomethyl [C3]	1305.66535	P62192	26S proteasome regulatory subunit 4	k	0.311986271	2.221723342	0.092571806
Brain	AIEALSGK		788.45124	Q9CPN8	Insulin-like growth factor 2 mRNA-binding protein 3	k	0.017318996	40.02236536	1.667598557
Liver	AIEALSGK		788.45124	Q9CPN8	Insulin-like growth factor 2 mRNA-binding protein 3	k	0.104013369	6.664020118	0.277667505
Brain	AIEDMTEEAFQK		1411.64097	Q9JHR7	insulin-degrading enzyme	k	0.110841253	6.253512674	0.260563028
Brain	AIEENNNFSK		1165.54839	P54227	Stathmin	k	0.322345978	2.15032055	0.08959669
Liver	AIFFNR		767.41989	O35129	Prohibitin-2	k	0.337859165	2.051586138	0.085482756
Brain	AIFTGHSAVVEDVAWHLLHESLFGSVADDQK		3378.67533	Q60973	Histone-binding protein RBBP7	k	0.020488113	33.83167516	1.409653132
Brain	AIGDHFYK		950.47304	Q61074	Protein phosphatase 1G	k	0.399429665	1.735342267	0.072305928
Brain	AIHNICSVCR	2xCarbamidomethyl [C6; C9]	1229.58777	Q6P2B1-1	transportin-3	k	0.308887077	2.244014827	0.093500618
Liver	AIHNICSVCR	2xCarbamidomethyl [C6; C9]	1229.58777	Q6P2B1-1	transportin-3	k	0.305506303	2.2688474	0.094535308
Liver	AIIDLFHNSIAEVENEELR		2212.12444	Q80TM9-1	Nischarin	k	0.280808351	2.468399457	0.102849977
Liver	AIINSGPR		827.47338	P97461	40S ribosomal protein S5	k	0.317224109	2.185039409	0.091043309
Brain	AILWSLSGDSR		1204.63206	Q9JHU4	Cytoplasmic dynein 1 heavy chain 1	k	0.012542018	55.26600024	2.30275001
Brain	AINTICSLEK	1xCarbamidomethyl [C6]	1148.59799	Q9WVM3	Anaphase-promoting complex subunit 7	k	0.256635621	2.700900123	0.112537505
Brain	AINVQEEK		930.48909	P16546; P16546-2	Spectrin alpha chain, non-erythrocytic 1;Isoform 2 of Spectrin alpha chain, non-erythrocytic 1	k	0.017907924	38.70617202	1.612757168
Liver	AINVQEEK		930.48909	P16546; P16546-2	Spectrin alpha chain, non-erythrocytic 1;Isoform 2 of Spectrin alpha chain, non-erythrocytic 1	k	0.044482459	15.5824834	0.649270142
Brain	AIQASLAK		801.48288	Q9DC29	ATP-binding cassette sub-family B member 6, mitochondrial	k	0.007785168	89.03432063	3.709763359
Liver	AIQASLAK		801.48288	Q9DC29	ATP-binding cassette sub-family B member 6, mitochondrial	k	0.008375285	82.76102843	3.448376185
Liver	AITFLQSATR		1107.61568	Q99J62	replication factor C subunit 4	k	0.288266186	2.404538632	0.10018911
Brain	AITGASLADIMAK	1xLabel:13C(6)15N(2) [K13]	1269.69625	Q8BP67	60S ribosomal protein L24	k	0.0072329	95.83254416	3.993022673
Liver	AITGASLADIMAK	1xLabel:13C(6)15N(2) [K13]	1269.69625	Q8BP67	60S ribosomal protein L24	k	0.008285752	83.65530888	3.48563787
Brain	AITHLNNNFMFGQK		1634.81077	Q8R081	Heterogeneous nuclear ribonucleoprotein L	k	0.00437088	158.5829893	6.607624554
Brain	AITVASQTNCPLYVTK	1xCarbamidomethyl [C10]; 1xLabel:13C(6)15N(2) [K16]	1773.9295	Q62188	Dihydropyrimidinase-related protein 3	k	0.007692859	90.10267791	3.754278246
Liver	AITVFSPDGHLFQVEYAQEAVKK		2577.33476	Q9Z2U0	Proteasome subunit alpha type-7	k	0.364708498	1.900551217	0.079189634
Brain	AIVDCGFEHPSEVQHECIPQAILGMDVLCQAK	3xCarbamidomethyl [C5; C17; C29]	3651.70625	Q9Z1N5; Q8VDW0-1	spliceosome RNA helicase DDX39B;ATP-dependent RNA helicase DDX39A	k	0.010221776	67.81083588	2.825451495
Brain	AIVQLVNK		884.55638	Q61205	Platelet-activating factor acetylhydrolase IB subunit gamma	k	0.006645446	104.3040932	4.346003883
Brain	AIVWGMQTR		1061.55606	Q91V92	ATP-citrate synthase	k	0.050781448	13.6496143	0.568733929
Liver	AKFENLCK	1xCarbamidomethyl [C7]	1009.51353	P11499	Heat shock protein HSP 90-beta	k	0.02018909	34.33276021	1.430531675
Liver	AKKDDTDDEIAK		1348.65906	P35564	Calnexin	k	0.007085777	97.8223309	4.075930454
Brain	AKLEEHFK		1001.54146	Q8BKC5-1	Importin-5	k	0.068672771	10.09347908	0.420561628
Liver	AKPLATTQPAK		1125.66263	P27546-1; P27546-4	Microtubule-associated protein 4;Isoform 4 of Microtubule-associated protein 4	k	0.294841879	2.350911554	0.097954648
Brain	AKWDSWNK		1034.50541	P31786	acyl-CoA-binding protein	k	0.01153113	60.11094842	2.504622851
Liver	AKWDSWNK		1034.50541	P31786	acyl-CoA-binding protein	k	0.02972234	23.32074729	0.971697804
Brain	ALAAAGYDVEK	1xLabel:13C(6)15N(2) [K11]	1115.58226	P43274; P15864; P43277	Histone H1.4;Histone H1.2;Histone H1.3	k	0.00317905	218.0359212	9.084830048
Liver	ALAAAGYDVEK	1xLabel:13C(6)15N(2) [K11]	1115.58226	P43274; P15864; P43277	Histone H1.4;Histone H1.2;Histone H1.3	k	0.019418224	35.69570344	1.487320977
Brain	ALAENSGVK		888.47852	P42932	T-complex protein 1 subunit theta	k	0.006330183	109.4987608	4.562448368
Liver	ALAENSGVK		888.47852	P42932	T-complex protein 1 subunit theta	k	0.008826537	78.52990954	3.272079564
Brain	ALALAMER		874.4815	Q60692	Proteasome subunit beta type-6	k	0.011477986	60.38927125	2.516219635
Liver	ALAMGYKPK		978.5441	Q99JY0	Trifunctional enzyme subunit beta, mitochondrial	k	0.33689004	2.057487896	0.085728662
Liver	ALAMQSSEFQFAQR	1xAcetyl [N-Term]	1655.78462	Q91YK2	Ribosomal RNA processing protein 1 homolog B	k	0.317188601	2.185284018	0.091053501
Liver	ALANSLACQGK	1xCarbamidomethyl [C8]	1132.57792	P05064	fructose-bisphosphate aldolase A	k	0.008105571	85.51490705	3.563121127
Liver	ALAPEYAK		862.46689	P09103	Protein disulfide-isomerase	k	0.005743379	120.6863138	5.028596408
Brain	ALAPQLAR		839.50976	Q64105	Sepiapterin reductase	k	0.351262525	1.973302389	0.082220933
Brain	ALCADLSPR	1xCarbamidomethyl [C3]	1002.50369	Q6P1B1	xaa-Pro aminopeptidase 1	k	0.081358847	8.519628807	0.354984534
Brain	ALCTGEK	1xCarbamidomethyl [C3]	778.37637	Q9CR16; Q99KR7; Q9ERU9	peptidyl-prolyl cis-trans isomerase D;Peptidyl-prolyl cis-trans isomerase F, mitochondrial;E3 SUMO-protein ligase RanBP2	k	0.062505486	11.08938157	0.462057566
Liver	ALCTGEK	1xCarbamidomethyl [C3]	778.37637	Q9CR16; Q99KR7; Q9ERU9	peptidyl-prolyl cis-trans isomerase D;Peptidyl-prolyl cis-trans isomerase F, mitochondrial;E3 SUMO-protein ligase RanBP2	k	0.073698281	9.40520145	0.391883394
Liver	ALDCSSSIR	1xCarbamidomethyl [C4]	1008.47787	Q9R190	Metastasis-associated protein MTA2	k	0.047777277	14.50788364	0.604495152
Liver	ALDQFVNFSEQK		1425.70087	Q9CW03	Structural maintenance of chromosomes protein 3	k	0.32752401	2.116324789	0.0881802
Brain	ALEEALEAKEEFER		1663.81736	Q61879	Myosin-10	k	0.011621135	59.6453919	2.485224663
Brain	ALELTGLK		844.51384	P09405	Nucleolin	k	0.064867749	10.68554398	0.445230999
Liver	ALELTGLK		844.51384	P09405	Nucleolin	k	0.018082112	38.33330884	1.597221202
Liver	ALEPTGQSGEAVK		1286.65867	Q8C4Y3	Negative elongation factor B	k	0.328913822	2.107382343	0.087807598
Brain	ALFAGDIEEMVER		1479.71481	Q80Y81	Zinc phosphodiesterase ELAC protein 2	k	0.285558665	2.427337232	0.101139051
Liver	ALGFPEGLVIQAYFACEK	1xCarbamidomethyl [C16]	2013.01501	P54728	UV excision repair protein RAD23 homolog B	k	0.014959523	46.33484391	1.930618496
Brain	ALGLSNFNSR		1078.56398	Q9JII6	alcohol dehydrogenase [NADP(+)]	k	0.068300379	10.14851153	0.422854647
Brain	ALGQNPTNAEVLK		1354.7325	Q8CI43; Q60605	Myosin light chain 6B;Myosin light polypeptide 6	k	0.008090871	85.67027715	3.569594881
Liver	ALHGEQYLELYKPLPR		1927.04361	P51660	peroxisomal multifunctional enzyme type 2	k	0.502499996	1.379397384	0.057474891
Brain	ALHNADCQK	1xCarbamidomethyl [C7]	1056.4891	P63089	Pleiotrophin	k	0.040950523	16.92645485	0.705268952
Brain	ALHTTASLR		969.5476	O54901	OX-2 membrane glycoprotein	k	0.039571103	17.51649888	0.72985412
Brain	ALIDQEVK		915.51457	P97823-1	Acyl-protein thioesterase 1	k	0.058393538	11.87027204	0.494594668
Brain	ALIEAEK		773.44035	Q8BFZ9	Erlin-2	k	0.330865106	2.094954009	0.08728975
Liver	ALIEAEK		773.44035	Q8BFZ9	Erlin-2	k	0.08395435	8.256239043	0.34400996
Brain	ALIEMEK		833.44372	Q99K48	Non-POU domain-containing octamer-binding protein	k	0.005876222	117.9579707	4.914915444
Brain	ALIHDGLAR		965.55269	P63323	40S ribosomal protein S12	k	0.226669786	3.057960185	0.127415008
Liver	ALIHDGLAR		965.55269	P63323	40S ribosomal protein S12	k	0.080405434	8.620650893	0.359193787
Brain	ALKEPPRDR		1081.61127	P35979	60S ribosomal protein L12	k	0.008031951	86.29873581	3.595780659
Liver	ALLEVVQSGGK		1100.631	Q9Z2U0	Proteasome subunit alpha type-7	k	0.006892487	100.5656187	4.190234114
Brain	ALNPLEDWLR		1226.6528	Q9Z1Q9	Valine--tRNA ligase	k	0.025964676	26.69577593	1.112323997
Brain	ALPDMEVVGLNFSSATTPELLLK		2445.29454	Q9JHU4	Cytoplasmic dynein 1 heavy chain 1	k	0.022346669	31.01791886	1.292413286
Liver	ALPDMEVVGLNFSSATTPELLLK		2445.29454	Q9JHU4	Cytoplasmic dynein 1 heavy chain 1	k	0.31605859	2.193097113	0.091379046
Brain	ALQDEWDAVMLHSFTLR		2031.99567	Q99KP6-1	Pre-mRNA-processing factor 19	k	0.009344637	74.17593478	3.090663949
Liver	ALQDEWDAVMLHSFTLR		2031.99567	Q99KP6-1	Pre-mRNA-processing factor 19	k	0.015979851	43.37632448	1.807346853
Brain	ALQDLGLR		885.51524	Q99LD8	N(G),N(G)-dimethylarginine dimethylaminohydrolase 2	k	0.3602896	1.923861197	0.080160883
Brain	ALQFLEQVK		1075.61462	P80317	T-complex protein 1 subunit zeta	k	0.004832247	143.442002	5.976750083
Brain	ALQLEEER		987.51055	P26040	Ezrin	k	0.019571921	35.41538734	1.475641139
Brain	ALQSQSWK		947.49451	Q6PDI5-1	Proteasome-associated protein ECM29 homolog	k	0.336694512	2.058682742	0.085778448
Brain	ALSSEGKPYVTK		1279.68924	P16546; P16546-2	Spectrin alpha chain, non-erythrocytic 1;Isoform 2 of Spectrin alpha chain, non-erythrocytic 1	k	0.066076675	10.49004331	0.437085138
Liver	ALSTGEK		705.37775	P17742	peptidyl-prolyl cis-trans isomerase A	k	0.005307312	130.6023047	5.441762694
Brain	ALTVPELTQQMFDAK		1691.86728	Q9D6F9; Q9ERD7; P68372; Q922F4	Tubulin beta-4A chain;tubulin beta-3 chain;Tubulin beta-4B chain;Tubulin beta-6 chain	k	0.005214794	132.9193715	5.538307145
Brain	ALTVPELTQQMFDSK		1707.8622	Q7TMM9; Q9CWF2	Tubulin beta-2A chain;Tubulin beta-2B chain	k	0.007135719	97.13767832	4.047403263
Brain	ALTVPELTQQVFDAK		1659.89521	P99024	tubulin beta-5 chain	k	0.004579283	151.3658882	6.306912009
Liver	ALTVPELTQQVFDAK		1659.89521	P99024	tubulin beta-5 chain	k	0.006993262	99.11643604	4.129851502
Brain	ALVADSHPESER		1310.63352	Q62261-1	Spectrin beta chain, non-erythrocytic 1	k	0.010171744	68.14437735	2.839349056
Liver	ALVAIGTHDLDTLSGPFTYTAK		2291.19179	Q9WUA2	Phenylalanine--tRNA ligase beta subunit	k	0.066287978	10.4566046	0.435691858
Liver	ALVKPQAIKPK		1192.7776	P47915	60S ribosomal protein L29	k	0.002272687	304.9901902	12.70792459
Brain	ALVQNDTLLQVK		1341.77364			k	0.010935363	63.38584071	2.641076696
Brain	ALVSSVR		731.44101	P07724	Serum albumin	k	0.00632143	109.650382	4.568765918
Liver	ALVSSVR		731.44101	P07724	Serum albumin	k	0.016221635	42.72979673	1.780408197
Brain	ALVTGAGTCEK	1xCarbamidomethyl [C9]	1106.55104	P47877	Insulin-like growth factor-binding protein 2	k	0.265748525	2.608282329	0.10867843
Brain	ALYDFEPENDGELGFR		1871.84463	Q62419	Endophilin-A2	k	0.08747773	7.923698746	0.330154114
Liver	ALYEAGER		908.44722	P10107	annexin A1	k	0.470913052	1.471921785	0.061330074
Liver	ALYEQSLHIK		1201.65755	P61202-1	COP9 signalosome complex subunit 2	k	0.018414191	37.64201049	1.568417104
Brain	AMDTLGVEYGDKER		1583.737	P18872-2; P18872	Isoform Alpha-2 of Guanine nucleotide-binding protein G(o) subunit alpha;Guanine nucleotide-binding protein G(O) subunit alpha	k	0.012494265	55.47722651	2.311551105
Brain	AMEAVAAQGK		975.49279	Q9DBJ1	Phosphoglycerate mutase 1	k	0.008563709	80.9400693	3.372502888
Brain	AMGKEDFTK		1026.49246	Q9EQF6	Dihydropyrimidinase-related protein 5	k	0.01947684	35.58827762	1.482844901
Liver	AMGNLQIDFADPQR		1575.7584	P08752	guanine nucleotide-binding protein G(i) subunit alpha-2	k	0.260450835	2.661335993	0.110889
Liver	AMGPLVLTEVLFDEK		1661.88187	P59325	Eukaryotic translation initiation factor 5	k	0.009213246	75.23376065	3.134740027
Brain	AMQGLTGR		833.4298	P26369	Splicing factor U2AF 65 kDa subunit	k	0.029275736	23.67650768	0.986521154
Liver	AMTEFQQELSTLGSQFLAK		2129.05833	Q9CY02	alpha-hemoglobin-stabilizing protein	k	0.031259653	22.17386043	0.923910851
Brain	ANFENLAK		906.46796	Q60598	Src substrate cortactin	k	0.012247612	56.59447497	2.358103124
Liver	ANHMEVLDAGK		1184.57283	P23492	purine nucleoside phosphorylase	k	0.339141438	2.043829217	0.085159551
Brain	ANIAVQR	1xAcetyl [N-Term]	813.45773	P61087	Ubiquitin-conjugating enzyme E2 K	k	0.31085743	2.229791262	0.092907969
Brain	ANLPQSFQVDTSK		1434.72233	Q8BTM8	Filamin-A	k	0.05771394	12.01004788	0.500418662
Liver	ANLPQSFQVDTSK		1434.72233	Q8BTM8	Filamin-A	k	0.055144242	12.56971085	0.523737952
Brain	ANWYFLLAR		1153.61529	P45952	medium-chain specific acyl-CoA dehydrogenase, mitochondrial	k	0.35885078	1.931574957	0.08048229
Liver	APDELHYTYLDTFGRPVIVAYK		2568.3133	Q91YQ5	Dolichyl-diphosphooligosaccharide--protein glycosyltransferase subunit 1	k	0.05133018	13.50369673	0.56265403
Liver	APEEILAEK		999.5357	Q8VCT4	Carboxylesterase 1D	k	0.397071695	1.74564742	0.072735309
Brain	APGFGDNRK		961.485	P63038-1	60 kDa heat shock protein, mitochondrial	k	0.403102985	1.719528771	0.071647032
Liver	APGFGDNRK		961.485	P63038-1	60 kDa heat shock protein, mitochondrial	k	0.329616819	2.102887779	0.087620324
Brain	APGIIPR		723.45119	Q03265	ATP synthase subunit alpha, mitochondrial	k	0.008832852	78.47376733	3.269740305
Liver	APGIIPR		723.45119	Q03265	ATP synthase subunit alpha, mitochondrial	k	0.050906527	13.61607685	0.567336535
Brain	APPARPVK		835.51485	Q60749	KH domain-containing, RNA-binding, signal transduction-associated protein 1	k	0.338070907	2.050301184	0.085429216
Brain	APQCLGK	1xCarbamidomethyl [C4]	773.39744	Q8VEK3	Heterogeneous nuclear ribonucleoprotein U	k	0.004419286	156.8459818	6.535249243
Brain	APSTSDSVR		919.44795	P10711	Transcription elongation factor A protein 1	k	0.138703023	4.997347314	0.208222805
Liver	APWELLELR		1126.62552	Q91WQ3	Tyrosine--tRNA ligase, cytoplasmic	k	0.012256816	56.55197606	2.356332336
Liver	AQAWCYSK	1xCarbamidomethyl [C5]	1013.45093	P51150	ras-related protein Rab-7a	k	0.102233335	6.780050531	0.282502105
Liver	AQCPIVER	1xCarbamidomethyl [C3]	972.49313	P97461	40S ribosomal protein S5	k	0.005112447	135.5803105	5.649179602
Brain	AQDQEVCFTEEGPK	1xCarbamidomethyl [C7]	1637.71118	P02772	Alpha-fetoprotein	k	0.004793066	144.6145755	6.025607311
Liver	AQDQEVCFTEEGPK	1xCarbamidomethyl [C7]	1637.71118	P02772	Alpha-fetoprotein	k	0.019758943	35.08017597	1.461673999
Brain	AQFEGIVTDLIK		1333.73619	P38647	Stress-70 protein, mitochondrial	k	0.007334502	94.50500313	3.937708464
Liver	AQFEGIVTDLIK		1333.73619	P38647	Stress-70 protein, mitochondrial	k	0.007540651	91.92139545	3.830058144
Brain	AQLADSFHLQQFFR		1707.86016	P16546; P16546-2	Spectrin alpha chain, non-erythrocytic 1;Isoform 2 of Spectrin alpha chain, non-erythrocytic 1	k	0.022164749	31.27250322	1.303020967
Liver	AQLADSFHLQQFFR		1707.86016	P16546; P16546-2	Spectrin alpha chain, non-erythrocytic 1;Isoform 2 of Spectrin alpha chain, non-erythrocytic 1	k	0.042130406	16.45242116	0.685517548
Brain	AQLEEASSAR		1061.52218	P46660	alpha-internexin	k	0.002899749	239.036919	9.959871625
Liver	AQNTWGCGSSLR	1xCarbamidomethyl [C7]	1336.60626	P48678-1	Prelamin-A/C	k	0.045879588	15.1079645	0.629498521
Liver	AQPEHIISEGR		1236.63312	Q99J99	3-mercaptopyruvate sulfurtransferase	k	0.051830382	13.37337586	0.557223994
Brain	AQSELAAHQK		1082.5589	Q9R1P4	Proteasome subunit alpha type-1	k	0.007796581	88.90399453	3.704333106
Brain	AQSELSGAADEAAR		1375.64481	Q9D3D9	ATP synthase subunit delta, mitochondrial	k	0.010849372	63.88823148	2.662009645
Brain	AQTVDTEIAK		1075.56298	Q8K2V1-1	Serine/threonine-protein phosphatase 4 regulatory subunit 1	k	0.353738428	1.959490756	0.081645448
Brain	AQVEDAFR		935.45812	P19096	Fatty acid synthase	k	0.311621073	2.224327042	0.092680293
Liver	AQVEDAFR		935.45812	P19096	Fatty acid synthase	k	0.313221164	2.212964063	0.092206836
Liver	AQVTGQSAR		917.47992	Q9CZD3	Glycine--tRNA ligase	k	0.029918614	23.16775717	0.965323215
Liver	ARPALEDLR		1040.58472	Q00623	Apolipoprotein A-I	k	0.030350144	22.83834912	0.95159788
Liver	ARVECQSHR	1xCarbamidomethyl [C5]	1142.54835	Q9Z2U0	Proteasome subunit alpha type-7	k	0.08876637	7.808668763	0.325361198
Brain	ASALIDRPAPYFER		1605.83837	Q9WV92; Q9WV92-8	Band 4.1-like protein 3;Isoform 8 of Band 4.1-like protein 3	k	0.091168126	7.602955244	0.316789802
Brain	ASASAQPAALSAEQAK	1xAcetyl [N-Term]	1542.77583	O35127	Protein C10	k	0.034818527	19.90742376	0.82947599
Liver	ASEEAFVK		880.44107	Q6IRU5-2	Isoform 2 of Clathrin light chain B	k	0.01384009	50.08256438	2.086773516
Brain	ASEEHLK		813.41011	Q01768	nucleoside diphosphate kinase b	k	0.013556537	51.13010535	2.130421056
Liver	ASEEHLK		813.41011	Q01768	nucleoside diphosphate kinase b	k	0.02151543	32.21628275	1.342345114
Brain	ASGNAQIGK	1xAcetyl [N-Term]	887.45812	Q61171	Peroxiredoxin-2	k	0.005150619	134.5755054	5.607312724
Liver	ASGNAQIGK	1xAcetyl [N-Term]	887.45812	Q61171	Peroxiredoxin-2	k	0.011820226	58.64077443	2.443365601
Liver	ASGPPVSELITK		1198.66778	P15864; P43277	Histone H1.2;Histone H1.3	k	0.018459341	37.54994138	1.564580891
Brain	ASGQSFEVILK		1178.64156	O70166	Stathmin-3	k	0.331341862	2.091939654	0.087164152
Brain	ASGVAVSDGVIK	1xAcetyl [N-Term]	1144.62083	P18760	Cofilin-1	k	0.007427406	93.32291307	3.888454711
Liver	ASGVAVSDGVIK	1xAcetyl [N-Term]	1144.62083	P18760	Cofilin-1	k	0.010217635	67.83832172	2.826596738
Brain	ASGYFSRPWQWEK		1641.78085	O88851	Putative hydrolase RBBP9	k	0.389171983	1.781081914	0.074211746
Brain	ASIHEAWTDGK		1214.58003	P57780; Q7TPR4	Alpha-actinin-4;Alpha-actinin-1	k	0.019065786	36.35555203	1.514814668
Liver	ASIHEAWTDGK		1214.58003	P57780; Q7TPR4	Alpha-actinin-4;Alpha-actinin-1	k	0.011334001	61.15644002	2.548185001
Brain	ASINMLR		804.43963	P14148	60S ribosomal protein L7	k	0.012766748	54.29316874	2.262215364
Liver	ASLEAAIADAEQR		1344.67538	P11679	Keratin, type II cytoskeletal 8	k	0.225862264	3.068893262	0.127870553
Brain	ASLENTFIHNTGK		1431.72267	B9EKR1	Receptor-type tyrosine-protein phosphatase zeta	k	0.364666102	1.900772175	0.079198841
Brain	ASLSLADHR		969.51122	P28660	Nck-associated protein 1	k	0.089470527	7.747212457	0.322800519
Brain	ASLSLAPVNIFK	1xAcetyl [N-Term]	1301.74636	P80314	T-complex protein 1 subunit beta	k	0.004081963	169.807317	7.075304874
Brain	ASLTLFCPEEGDWK	1xCarbamidomethyl [C7]	1652.76248	P14873	microtubule-associated protein 1B	k	0.01001003	69.24526654	2.885219439
Liver	ASMVQSQEAPK		1175.5725	Q99PL5-1	Ribosome-binding protein 1	k	0.027723653	25.00201437	1.041750599
Brain	ASREEIHEYR		1289.62329	P46660	alpha-internexin	k	0.022647202	30.60630562	1.275262734
Brain	ASSGLLYPLER		1205.65246	Q08943	FACT complex subunit SSRP1	k	0.333771012	2.076714742	0.086529781
Brain	ASSVIFGLK		921.54039	Q8R0F6	Integrin-linked kinase-associated serine/threonine phosphatase 2C	k	0.034180604	20.27896257	0.844956774
Liver	ASVPQHAGK		894.47919	E9Q5C9	nucleolar and coiled-body phosphoprotein 1	k	0.249326049	2.780083279	0.115836803
Brain	ASYGVSK		711.36718	Q8VEK3	Heterogeneous nuclear ribonucleoprotein U	k	0.013997942	49.5177926	2.063241358
Liver	ASYGVSK		711.36718	Q8VEK3	Heterogeneous nuclear ribonucleoprotein U	k	0.02673282	25.92869668	1.080362362
Brain	ATAEEISSK		935.46802	Q9CQ62	2,4-dienoyl-CoA reductase, mitochondrial	k	0.303078384	2.28702282	0.095292617
Liver	ATAEEISSK		935.46802	Q9CQ62	2,4-dienoyl-CoA reductase, mitochondrial	k	0.04259715	16.27214917	0.678006216
Brain	ATALAIMGDK		990.52884	Q91ZX7	prolow-density lipoprotein receptor-related protein 1	k	0.308621783	2.245943805	0.093580992
Brain	ATAPQTQHVSPMR		1423.71106	P57776-2; P57776-3; P57776-1	Isoform 2 of Elongation factor 1-delta;Isoform 3 of Elongation factor 1-delta;Elongation factor 1-delta	k	0.004478389	154.7759969	6.44899987
Brain	ATATPVQQQR	1xAcetyl [N-Term]	1141.59601	P14733	Lamin-B1	k	0.009542516	72.63778244	3.026574268
Liver	ATDLLLDDSLVSLFGNR		1848.97017	P99029	Peroxiredoxin-5, mitochondrial	k	0.01759083	39.40389396	1.641828915
Brain	ATEILNLLLK		1127.70344	P28738	kinesin heavy chain isoform 5C	k	0.015694764	44.16423179	1.840176325
Brain	ATFDAISK		852.44616	P25444	40S ribosomal protein S2	k	0.040987901	16.911019	0.704625792
Liver	ATFDAISK		852.44616	P25444	40S ribosomal protein S2	k	0.051048885	13.57810628	0.565754429
Brain	ATHAAALSVR		996.5585	Q8VIJ6	splicing factor, proline- and glutamine-rich	k	0.048579285	14.26836928	0.594515387
Liver	ATHAAALSVR		996.5585	Q8VIJ6	splicing factor, proline- and glutamine-rich	k	0.060191344	11.5157286	0.479822025
Brain	ATIGADFLTK		1036.56734	P51150	ras-related protein Rab-7a	k	0.013365783	51.85982446	2.160826019
Liver	ATPDSLALFTGLGLSENK	1xAcetyl [N-Term]	1875.96983	Q8BML9	glutamine--tRNA ligase	k	0.018533453	37.39978562	1.558324401
Liver	ATPQIPETK		984.53604	Q7TPV4	Myb-binding protein 1A	k	0.017913388	38.69436613	1.612265256
Brain	ATTLSNAVSSLASTGLSLTK		1922.04406	Q7M6Y3-1; Q7M6Y3-5	Phosphatidylinositol-binding clathrin assembly protein;Isoform 5 of Phosphatidylinositol-binding clathrin assembly protein	k	0.335069708	2.068665608	0.0861944
Liver	ATTLSNAVSSLASTGLSLTK		1922.04406	Q7M6Y3-1; Q7M6Y3-5	Phosphatidylinositol-binding clathrin assembly protein;Isoform 5 of Phosphatidylinositol-binding clathrin assembly protein	k	0.034979749	19.8156707	0.825652946
Brain	ATVLTTER		890.49417	Q99KP6-1	Pre-mRNA-processing factor 19	k	0.003346709	207.1130779	8.629711578
Liver	AVAMLWK		818.45931	Q9CXV1	Succinate dehydrogenase [ubiquinone] cytochrome b small subunit, mitochondrial	k	0.029782033	23.27400451	0.969750188
Brain	AVANETGAFFFLINGPEIMSK		2256.13692	Q01853	Transitional endoplasmic reticulum ATPase	k	0.008704691	79.62915342	3.317881393
Brain	AVCCLSVVK	2xCarbamidomethyl [C3; C4]	1035.53255	Q99J36	THUMP domain-containing protein 1	k	0.307223993	2.256162267	0.094006761
Brain	AVCMLSNTTAIAEAWAR	1xCarbamidomethyl [C3]	1864.90441	P68369; P05213; P68373; P68368	tubulin alpha-1A chain;Tubulin alpha-1B chain;Tubulin alpha-1C chain;Tubulin alpha-4A chain	k	0.003724626	186.098464	7.754102667
Liver	AVCMLSNTTAIAEAWAR	1xCarbamidomethyl [C3]	1864.90441	P68369; P05213; P68373; P68368	tubulin alpha-1A chain;Tubulin alpha-1B chain;Tubulin alpha-1C chain;Tubulin alpha-4A chain	k	0.005001143	138.5977497	5.774906236
Brain	AVDDGVNTFK		1065.52111	P42932	T-complex protein 1 subunit theta	k	0.010858399	63.835116	2.6597965
Liver	AVDDGVNTFK		1065.52111	P42932	T-complex protein 1 subunit theta	k	0.058855166	11.77716803	0.490715335
Liver	AVDIPHMDIEALKK		1579.85124	P53026	60S ribosomal protein L10A	k	0.01964876	35.27689173	1.469870489
Liver	AVDLQILPK		996.60881	P47911	60S ribosomal protein L6	k	0.005177508	133.8765918	5.578191324
Brain	AVECPPPR	1xCarbamidomethyl [C4]	925.45601	Q99MN1	Lysine--tRNA ligase	k	0.052068029	13.31233771	0.554680738
Liver	AVEDEATK		862.41525	P26039	Talin-1	k	0.082842469	8.367051223	0.348627134
Brain	AVEDIHGLFSLSK		1415.75291	P23116	Eukaryotic translation initiation factor 3 subunit A	k	0.332075258	2.087319555	0.086971648
Brain	AVEEVTVEK		1003.53062	P39447	Tight junction protein ZO-1	k	0.270325803	2.564117714	0.106838238
Liver	AVELAANTK		916.50982	P40142	Transketolase	k	0.008441582	82.1110484	3.421293683
Brain	AVENSSTAIGIR		1217.64844	O70435	Proteasome subunit alpha type-3	k	0.003231126	214.5218963	8.938412344
Brain	AVFVDLEPTVIDEVR		1701.90578	P68369; P05213; P68373	tubulin alpha-1A chain;Tubulin alpha-1B chain;Tubulin alpha-1C chain	k	0.000341207	2031.455554	84.64398143
Brain	AVGIDLGTTYSCVGVFQHGK	1xCarbamidomethyl [C12]	2109.04335	P63017	Heat shock cognate 71 kDa protein	k	0.125234475	5.534795285	0.23061647
Brain	AVGPEITK		814.46689	Q76MZ3	serine/threonine-protein phosphatase 2A 65 kDa regulatory subunit A alpha isoform	k	0.089548118	7.74049968	0.32252082
Liver	AVGPEITK		814.46689	Q76MZ3	serine/threonine-protein phosphatase 2A 65 kDa regulatory subunit A alpha isoform	k	0.328267406	2.111532145	0.087980506
Liver	AVGTFAR		721.39915	Q9R190; Q924K8	Metastasis-associated protein MTA2;Metastasis-associated protein MTA3	k	0.313359601	2.211986416	0.092166101
Brain	AVHISNPK		865.48903	Q9WUA2	Phenylalanine--tRNA ligase beta subunit	k	0.280793617	2.468528976	0.102855374
Liver	AVHISNPK		865.48903	Q9WUA2	Phenylalanine--tRNA ligase beta subunit	k	0.341287518	2.030977236	0.084624052
Brain	AVIDLNNR		914.50541	Q9D883	Splicing factor U2AF 35 kDa subunit	k	0.020367315	34.03233019	1.418013758
Brain	AVIHYR		758.43078	Q9CVB6	Actin-related protein 2/3 complex subunit 2	k	0.102214971	6.781268646	0.28255286
Liver	AVIHYR		758.43078	Q9CVB6	Actin-related protein 2/3 complex subunit 2	k	0.040435377	17.1420978	0.714254075
Brain	AVIQHFQEK		1099.58947	P12023	Amyloid-beta A4 protein	k	0.223691297	3.098677464	0.129111561
Liver	AVLAESYER		1037.5262	P28271	Cytoplasmic aconitate hydratase	k	0.066187298	10.47251054	0.436354606
Brain	AVLDALLEGK		1028.59864	Q9QYR6; P14873	Microtubule-associated protein 1A;microtubule-associated protein 1B	k	0.009299619	74.5350078	3.105625325
Brain	AVLDANDPK		942.48909	Q9R1J0	sterol-4-alpha-carboxylate 3-dehydrogenase, decarboxylating	k	0.345444425	2.006537462	0.083605728
Brain	AVLFCLSEDKK	1xCarbamidomethyl [C5]	1309.68205	P18760	Cofilin-1	k	0.004180706	165.796689	6.908195374
Brain	AVLHPTGPLYCPEEK	1xCarbamidomethyl [C11]	1710.85197	Q8BG51	Mitochondrial Rho GTPase 1	k	0.352347195	1.967227755	0.081967823
Liver	AVLIAGQPGTGK		1111.64698	Q9WTM5	RuvB-like 2	k	0.007498962	92.43242223	3.851350926
Liver	AVLQWTK		845.48796	Q8R180	ERO1-like protein alpha	k	0.359315118	1.92907881	0.080378284
Liver	AVLVDLEPGTMDSVR		1601.82033	Q9D6F9; P68372	Tubulin beta-4A chain;Tubulin beta-4B chain	k	0.018754589	36.95880327	1.539950136
Brain	AVNYFSK		828.42503	Q68FD5	Clathrin heavy chain 1	k	0.03135506	22.10638959	0.921099566
Liver	AVNYFSK		828.42503	Q68FD5	Clathrin heavy chain 1	k	0.054825435	12.64280301	0.526783459
Liver	AVPEHAAR		850.45298	Q9Z0Y1	Dynactin subunit 3	k	0.031585336	21.94522097	0.914384207
Liver	AVPPTYADLGK	1xAcetyl [N-Term]	1173.61502	Q60932-2	Isoform Mt-VDAC1 of Voltage-dependent anion-selective channel protein 1	k	0.018057131	38.38633967	1.59943082
Liver	AVQQPDGLAVLGIFLK		1668.96832	P00920	Carbonic anhydrase 2	k	0.016156953	42.90085891	1.787535788
Liver	AVSSFFSGSCVPCADPVAFPK	2xCarbamidomethyl [C10; C13]	2230.03074	Q921I1	Serotransferrin	k	0.027608221	25.1065501	1.046106254
Liver	AVTSEIAVLQSR		1273.71104	Q91YQ5	Dolichyl-diphosphooligosaccharide--protein glycosyltransferase subunit 1	k	0.325666488	2.128395789	0.088683158
Brain	AVTYTEHAK		1019.51564	P62806	histone H4	k	0.063267945	10.95574039	0.456489183
Liver	AVTYTEHAK		1019.51564	P62806	histone H4	k	0.075782011	9.146592615	0.381108026
Brain	AVVDAASDEER		1161.53822	Q8CFE2	Histone PARylation factor 1	k	0.361248759	1.918753113	0.079948046
Liver	AVVEQTER		931.48434	Q02566; Q91Z83	myosin-6;Myosin-7	k	0.106625499	6.500763787	0.270865158
Liver	AVVLHPLLYTFASGSPDNIK		2142.15937	Q922V4	Pleiotropic regulator 1	k	0.040394355	17.15950599	0.714979416
Brain	AVVNDATIFK		1077.59389	Q9D5V5	Cullin-5	k	0.06683279	10.37136379	0.432140158
Brain	AVVVCPK	1xCarbamidomethyl [C5]	772.43857	Q8VEK3	Heterogeneous nuclear ribonucleoprotein U	k	0.003875667	178.8459135	7.451913062
Brain	AVVVVDDR		872.48361	Q8R326	Paraspeckle component 1	k	0.005533725	125.2587007	5.219112531
Brain	AWEEYYKK		1116.53604	Q3U0V1; Q91WJ8	Far upstream element-binding protein 2;Far upstream element-binding protein 1	k	0.094688704	7.320273196	0.305011383
Liver	AWEEYYKK		1116.53604	Q3U0V1; Q91WJ8	Far upstream element-binding protein 2;Far upstream element-binding protein 1	k	0.056126243	12.34978762	0.514574484
Brain	AWEITK		747.40357	Q9ET01; Q8CI94	Glycogen phosphorylase, liver form;Glycogen phosphorylase, brain form	k	0.082160764	8.436474373	0.351519766
Brain	AWTVEQLR		1002.53671	Q62446	peptidyl-prolyl cis-trans isomerase FKBP3	k	0.036655796	18.90962021	0.787900842
Brain	AWVESR		747.37841	Q9CXW3	Calcyclin-binding protein	k	0.050161616	13.81827842	0.575761601
Liver	AYDGTTYLPGIVGLNNIK		1909.00655	Q3TIX9	U4/U6.U5 tri-snRNP-associated protein 2	k	0.248743532	2.786593783	0.116108074
Brain	AYHEQLSVAEITNACFEPANQMVK	1xCarbamidomethyl [C15]	2750.29126	P68369; P05213; P68368	tubulin alpha-1A chain;Tubulin alpha-1B chain;Tubulin alpha-4A chain	k	0.006620615	104.6952871	4.36230363
Brain	AYHNSPAYLAYINAK		1695.84893	O54941	SWI/SNF-related matrix-associated actin-dependent regulator of chromatin subfamily E member 1	k	0.040625105	17.0620403	0.710918346
Brain	AYLDSTER		954.4527	Q9D5V5	Cullin-5	k	0.337806438	2.051906367	0.085496099
Brain	AYQFAGR		812.40496	Q9CRD2	ER membrane protein complex subunit 2	k	0.269005579	2.576701877	0.107362578
Brain	AYSEAHEISK		1134.54258	P61982	14-3-3 protein gamma	k	0.00834509	83.06047741	3.460853226
Liver	AYSEAHEISK		1134.54258	P61982	14-3-3 protein gamma	k	0.03621915	19.13758842	0.797399517
Liver	AYSSFGGGR		901.41626	Q9WUK2-1	Eukaryotic translation initiation factor 4H	k	0.029395227	23.5802632	0.982510967
Brain	CACASHVAK	1xCarbamidomethyl [C3]; 1xPyro-carbamidomethyl [N-Term]	986.41825	Q9QXS6-3	Isoform E2 of Drebrin	k	0.013792224	50.25637316	2.094015548
Brain	CACASHVAK	2xCarbamidomethyl [C1; C3]	1003.4448	Q9QXS6-3	Isoform E2 of Drebrin	k	0.014321057	48.4005601	2.016690004
Brain	CAEIFVGGQSIGK	1xCarbamidomethyl [C1]	1365.68311	Q9WUA2	Phenylalanine--tRNA ligase beta subunit	k	0.075035172	9.237630376	0.384901266
Liver	CAGNEDIITLR	1xCarbamidomethyl [N-Term]	1261.62051	P17918	proliferating cell nuclear antigen	k	0.020717779	33.45663587	1.394026495
Liver	CANLFEALVGTLK	1xCarbamidomethyl [N-Term]	1435.76136	Q4KML4	Costars family protein ABRACL	k	0.009845375	70.40332921	2.933472051
Brain	CAPNNKEEYNGYTGAFR	1xCarbamidomethyl [C1]	1990.8712	Q921I1	Serotransferrin	k	0.093388484	7.422191175	0.309257966
Liver	CAQGCVCK	2xCarbamidomethyl [C5; C7]; 1xCarbamidomethyl [N-Term]	982.39032	P02802	Metallothionein-1	k	0.025300126	27.39698482	1.141541034
Liver	CAQGCVCK	2xCarbamidomethyl [C5; C7]; 1xPyro-carbamidomethyl [N-Term]	965.36377	P02802	Metallothionein-1	k	0.025185723	27.52143217	1.14672634
Brain	CAQIEAK	1xCarbamidomethyl [N-Term]	819.40291	P28656	Nucleosome assembly protein 1-like 1	k	0.019145621	36.20395326	1.508498052
Liver	CAQIEAK	1xCarbamidomethyl [N-Term]	819.40291	P28656	Nucleosome assembly protein 1-like 1	k	0.064485067	10.74895655	0.44787319
Brain	CATITPDEK	1xCarbamidomethyl [N-Term]	1034.48229	O88844	Isocitrate dehydrogenase [NADP] cytoplasmic	k	0.00817614	84.77682471	3.532367696
Liver	CAVVDVPFGGAK	1xCarbamidomethyl [N-Term]	1219.61397	P26443	Glutamate dehydrogenase 1, mitochondrial	k	0.017661336	39.24658707	1.635274461
Brain	CCCIYEKPR	2xCarbamidomethyl [C2; C3]; 1xCarbamidomethyl [N-Term]	1285.54861	Q8K1L5	Protein phosphatase 1 regulatory subunit 11	k	0.357145359	1.940798511	0.080866605
Brain	CCSGAIIVLTK	Carbamidomethyl [C]; 1xCarbamidomethyl [N-Term]	1221.63299	P52480	Pyruvate kinase PKM	k	0.010599078	65.39693015	2.724872089
Brain	CCTLPEDQR	2xCarbamidomethyl [C1; C2]	1178.49287	P07724	Serum albumin	k	0.312544801	2.217753033	0.092406376
Liver	CCTLPEDQR	2xCarbamidomethyl [C1; C2]	1178.49287	P07724	Serum albumin	k	0.074762546	9.271315874	0.386304828
Liver	CEAYLK	1xCarbamidomethyl [N-Term]; 1xCarbamidomethyl [C1]	783.37055	B2RQC6	CAD protein	k	0.134979905	5.135187931	0.213966164
Liver	CEFQDAYVLLSEK	1xCarbamidomethyl [N-Term]	1601.75159	P63038-1	60 kDa heat shock protein, mitochondrial	k	0.025753914	26.9142461	1.121426921
Liver	CFGPTAQAAQLESSKK	1xCarbamidomethyl [C1]	1722.84795	Q64737	trifunctional purine biosynthetic protein adenosine-3	k	0.291237967	2.380002814	0.099166784
Brain	CFIVGADNVGSK	1xCarbamidomethyl [N-Term]; 1xCarbamidomethyl [C1]	1266.6147	P14869	60S acidic ribosomal protein P0	k	0.0041963	165.1805592	6.882523299
Brain	CFIVGADNVGSK	1xPyro-carbamidomethyl [N-Term]	1249.58815	P14869	60S acidic ribosomal protein P0	k	0.013595787	50.9824966	2.124270692
Liver	CFIVGADNVGSK	1xCarbamidomethyl [N-Term]; 1xCarbamidomethyl [C1]	1266.6147	P14869	60S acidic ribosomal protein P0	k	0.007203801	96.21964185	4.009151744
Liver	CGEALGLK	1xCarbamidomethyl [N-Term]; 1xCarbamidomethyl [C1]	847.43421	Q9ESZ8-1	General transcription factor II-I	k	0.016347763	42.40012454	1.766671856
Liver	CGEEIAVQFVDMVK	1xPyro-carbamidomethyl [N-Term]	1607.74439	Q61753	D-3-phosphoglycerate dehydrogenase	k	0.010875459	63.73498442	2.655624351
Brain	CGEELGR	1xCarbamidomethyl [N-Term]	820.36178	Q9CX56	26S proteasome non-ATPase regulatory subunit 8	k	0.309010827	2.243116161	0.093463173
Brain	CGESGHLAK	1xPyro-carbamidomethyl [N-Term]	941.41454	P53996-3; P53996-1	Isoform 3 of Cellular nucleic acid-binding protein;Cellular nucleic acid-binding protein	k	0.427907668	1.619852206	0.067493842
Liver	CGESGHLAK	1xPyro-carbamidomethyl [N-Term]	941.41454	P53996-3; P53996-1	Isoform 3 of Cellular nucleic acid-binding protein;Cellular nucleic acid-binding protein	k	0.047422493	14.61642216	0.60901759
Liver	CGGDIAFHLNPR	1xCarbamidomethyl [C1]	1356.64773	O08573	Galectin-9	k	0.38030354	1.822615644	0.075942318
Liver	CGGTLEER	1xCarbamidomethyl [N-Term]; 1xCarbamidomethyl [C1]	921.40946	Q9D554	splicing factor 3a subunit 3	k	0.029977201	23.12247867	0.963436611
Brain	CGHTNNLRPK	1xPyro-carbamidomethyl [N-Term]	1179.56875	P62984	Ubiquitin-60S ribosomal protein L40	k	0.008578932	80.79644046	3.366518353
Liver	CGHTNNLRPK	1xPyro-carbamidomethyl [N-Term]	1179.56875	P62984	Ubiquitin-60S ribosomal protein L40	k	0.002761586	250.9960233	10.45816764
Brain	CGIIHVR	1xPyro-carbamidomethyl [N-Term]	837.43997	Q99MR6-1	serrate RNA effector molecule homolog	k	0.112229094	6.176180836	0.257340868
Brain	CGILHPGEDFLCLEGK	Carbamidomethyl [C]; 1xCarbamidomethyl [N-Term]	1844.86697	G5E829; Q9R0K7	Plasma membrane calcium-transporting ATPase 1;Plasma membrane calcium-transporting ATPase 2	k	0.320878053	2.160157646	0.090006569
Liver	CGNVNFAR	1xCarbamidomethyl [N-Term]	937.43086	Q9R020-1	Zinc finger Ran-binding domain-containing protein 2	k	0.002820778	245.7290671	10.23871113
Liver	CHTGLGR	1xCarbamidomethyl [N-Term]	800.38318	Q921I1	Serotransferrin	k	0.027966823	24.78462336	1.03269264
Brain	CIDHYTK	1xCarbamidomethyl [N-Term]	936.42438	Q3TXS7	26S proteasome non-ATPase regulatory subunit 1	k	0.401039627	1.728375786	0.072015658
Brain	CIDHYTK	1xPyro-carbamidomethyl [N-Term]	919.39783	Q3TXS7	26S proteasome non-ATPase regulatory subunit 1	k	0.32378275	2.140778596	0.089199108
Liver	CIDHYTK	1xCarbamidomethyl [N-Term]	936.42438	Q3TXS7	26S proteasome non-ATPase regulatory subunit 1	k	0.372926342	1.858670472	0.077444603
Brain	CIELSSGSVK	1xCarbamidomethyl [N-Term]	1079.54014	Q6PIC6	Sodium/potassium-transporting ATPase subunit alpha-3	k	0.032342487	21.43147434	0.892978098
Liver	CIELSSGSVK	1xCarbamidomethyl [N-Term]	1079.54014	Q6PIC6	Sodium/potassium-transporting ATPase subunit alpha-3	k	0.339831395	2.039679649	0.084986652
Brain	CIENLEELQSLR	1xCarbamidomethyl [N-Term]	1503.74717	Q3UM45	Protein phosphatase 1 regulatory subunit 7	k	0.362364861	1.912843256	0.079701802
Brain	CILQDGR	1xCarbamidomethyl [N-Term]	861.42471	P27048	small nuclear ribonucleoprotein-associated protein B	k	0.003468134	199.8617081	8.327571171
Liver	CIPALDSLKPANEDQK	1xCarbamidomethyl [C1]	1798.90037	P63038-1	60 kDa heat shock protein, mitochondrial	k	0.032257913	21.48766328	0.895319303
Brain	CIQCTR	1xCarbamidomethyl [C4]; 1xCarbamidomethyl [N-Term]	837.37057	Q91VD9	NADH-ubiquinone oxidoreductase 75 kDa subunit, mitochondrial	k	0.268853038	2.578163837	0.107423493
Liver	CIQCTR	1xCarbamidomethyl [C4]; 1xCarbamidomethyl [N-Term]	837.37057	Q91VD9	NADH-ubiquinone oxidoreductase 75 kDa subunit, mitochondrial	k	0.05400562	12.83472323	0.534780135
Liver	CITDTLQELVNQSK	1xPyro-carbamidomethyl [N-Term]	1631.79451	Q99P88	nuclear pore complex protein nup155	k	0.435747999	1.590706515	0.066279438
Brain	CKEENCAILK	1xCarbamidomethyl [C6]; 1xPyro-carbamidomethyl [N-Term]	1247.57587	Q8C1A5	thimet oligopeptidase	k	0.317635131	2.182211956	0.090925498
Brain	CLAFHDISPQAPTHFLVIPK	1xCarbamidomethyl [N-Term]	2291.20052	P70349	Histidine triad nucleotide-binding protein 1	k	0.017440981	39.74244268	1.655935112
Brain	CLAFHDISPQAPTHFLVIPK	1xPyro-carbamidomethyl [N-Term]	2274.17397	P70349	Histidine triad nucleotide-binding protein 1	k	0.016731053	41.42878413	1.726199339
Liver	CLATEK	1xCarbamidomethyl [N-Term]	721.3549	P56399; P54276	Ubiquitin carboxyl-terminal hydrolase 5;DNA mismatch repair protein MSH6	k	0.020785216	33.34808705	1.389503627
Brain	CLDAFPNLR	1xCarbamidomethyl [C1]	1105.54589	P10649; P19639	Glutathione S-transferase Mu 1;glutathione S-transferase Mu 3	k	0.206933889	3.349606894	0.139566954
Liver	CLELFSELAEDKENYKK	1xPyro-carbamidomethyl [N-Term]	2099.00015	P11499	Heat shock protein HSP 90-beta	k	0.003625969	191.1619186	7.965079941
Brain	CLELFTELAEDKENYKK	1xCarbamidomethyl [N-Term]	2130.04235	P07901	Heat shock protein HSP 90-alpha	k	0.023839122	29.07603599	1.2115015
Brain	CLEQAALVNYSR	1xCarbamidomethyl [N-Term]; 1xCarbamidomethyl [C1]	1423.69982	Q80TJ1-2; Q80TJ1	Isoform 2 of Calcium-dependent secretion activator 1;Calcium-dependent secretion activator 1	k	0.230027331	3.013325313	0.125555221
Brain	CLNNLAASQLK	1xCarbamidomethyl [N-Term]	1231.64633	O35465-1	peptidyl-prolyl cis-trans isomerase FKBP8	k	0.250128345	2.771166058	0.115465252
Liver	CLSSLKEER	1xCarbamidomethyl [C1]	1121.56193	Q9DCD0	6-phosphogluconate dehydrogenase, decarboxylating	k	0.029613804	23.40621885	0.975259119
Brain	CLVGEFVSDALLVPDK	1xCarbamidomethyl [N-Term]	1761.90915	P12023	Amyloid-beta A4 protein	k	0.23410576	2.960829248	0.123367885
Brain	CLVMDVQAFER	1xCarbamidomethyl [N-Term]	1367.64462	P12367	cAMP-dependent protein kinase type II-alpha regulatory subunit	k	0.391549876	1.770265354	0.073761056
Liver	CMADTVVK	1xCarbamidomethyl [C1]	923.4325	Q7TNS2	MICOS complex subunit Mic10	k	0.378797369	1.829862711	0.07624428
Brain	CMVQFVGR	1xCarbamidomethyl [N-Term]	996.47537	Q791T5-1	Mitochondrial carrier homolog 1	k	0.281633692	2.461165696	0.102548571
Brain	CNEIISWLDK	1xCarbamidomethyl [C1]	1277.61945	P63017	Heat shock cognate 71 kDa protein	k	0.014413155	48.09128615	2.00380359
Liver	CNEIISWLDK	1xCarbamidomethyl [C1]	1277.61945	P63017	Heat shock cognate 71 kDa protein	k	0.00999171	69.37222915	2.890509548
Brain	CNSLPAK	1xCarbamidomethyl [N-Term]	789.39235	Q9QZ88	Vacuolar protein sorting-associated protein 29	k	0.134764405	5.143399545	0.214308314
Brain	CNTLITLIER	1xCarbamidomethyl [N-Term]	1232.66673	Q91ZW3	SWI/SNF-related matrix-associated actin-dependent regulator of chromatin subfamily A member 5	k	0.325262423	2.131039837	0.088793327
Brain	CNVWILDGDLYHK	1xCarbamidomethyl [N-Term]	1632.78389	Q8R1Q8; Q6PDL0	Cytoplasmic dynein 1 light intermediate chain 1;Cytoplasmic dynein 1 light intermediate chain 2	k	0.028841043	24.03336051	1.001390021
Brain	CPAASVLK	1xCarbamidomethyl [C1]	845.45495	Q8BFU3-1	Ring finger protein 214	k	0.041278247	16.79206924	0.699669552
Brain	CPALYWLSGLTCTEQNFISK	Carbamidomethyl [C]; 1xCarbamidomethyl [N-Term]	2388.13626	Q9R0P3	S-formylglutathione hydrolase	k	0.011593524	59.78744652	2.491143605
Liver	CPLDPYFIMPDK	1xCarbamidomethyl [C1]; 1xCarbamidomethyl [N-Term]	1495.69598	P49718	DNA replication licensing factor mcm5	k	0.051685115	13.4109634	0.558790142
Liver	CPQIVIAFYEER	1xPyro-carbamidomethyl [N-Term]	1507.72498	P23198; Q61686	chromobox protein homolog 3;chromobox protein homolog 5	k	0.002144261	323.2569779	13.46904075
Liver	CPQVVISFYEER	1xPyro-carbamidomethyl [N-Term]	1509.70424	P83917	Chromobox protein homolog 1	k	0.28698371	2.415284064	0.100636836
Brain	CQHAAEIITDLLR	1xPyro-carbamidomethyl [N-Term]	1522.76824	Q91WJ8	Far upstream element-binding protein 1	k	0.035315742	19.62714496	0.817797707
Liver	CQQLAAYGILEK	1xCarbamidomethyl [N-Term]	1393.71441	O88544	COP9 signalosome complex subunit 4	k	0.321987989	2.152711293	0.089696304
Brain	CSEYRPK	1xCarbamidomethyl [N-Term]	939.43528	P63158	High mobility group protein B1	k	0.026182658	26.47352228	1.103063428
Liver	CSQGCICK	3xCarbamidomethyl [C1; C5; C7]	1012.40088	P02798	metallothionein-2	k	0.027558006	25.15229804	1.048012418
Brain	CTCPALK	1xCarbamidomethyl [C3]; 1xCarbamidomethyl [N-Term]	849.39572	Q6PDQ2	Chromodomain-helicase-DNA-binding protein 4	k	0.035123999	19.73428998	0.822262082
Brain	CTGGEVGATSALAPK	1xPyro-carbamidomethyl [N-Term]	1401.66786	P35979	60S ribosomal protein L12	k	0.075951001	9.126241494	0.380260062
Liver	CTGGEVGATSALAPK	1xPyro-carbamidomethyl [N-Term]	1401.66786	P35979	60S ribosomal protein L12	k	0.027538725	25.1699086	1.048746192
Brain	CTKEEHLCTQR	1xCarbamidomethyl [C8]; 1xCarbamidomethyl [N-Term]	1461.65731	P21107-2	Isoform 2 of Tropomyosin alpha-3 chain	k	0.324959722	2.133024908	0.088876038
Brain	CTKEEHLCTQR	1xCarbamidomethyl [C8]; 1xPyro-carbamidomethyl [N-Term]	1444.63076	P21107-2	Isoform 2 of Tropomyosin alpha-3 chain	k	0.34827307	1.990240536	0.082926689
Liver	CTKEEHLCTQR	1xCarbamidomethyl [C8]; 1xPyro-carbamidomethyl [N-Term]	1444.63076	P21107-2	Isoform 2 of Tropomyosin alpha-3 chain	k	0.329329624	2.104721625	0.087696734
Brain	CTLAEK	1xCarbamidomethyl [N-Term]	721.3549	P18760	Cofilin-1	k	0.007033143	98.55440526	4.106433553
Liver	CTLAEK	1xCarbamidomethyl [N-Term]	721.3549	P18760	Cofilin-1	k	0.010088704	68.7052742	2.862719758
Brain	CTYLVLDEADR	1xPyro-carbamidomethyl [N-Term]	1337.60419	Q501J6	Probable ATP-dependent RNA helicase DDX17	k	0.305339261	2.270088615	0.094587026
Brain	CVLFETFGR	1xCarbamidomethyl [N-Term]	1128.55064	Q91XI1	tRNA-dihydrouridine(47) synthase [NAD(P)(+)]-like	k	0.39156561	1.770194222	0.073758093
Liver	CVLPEEDSGELAKPK	1xCarbamidomethyl [N-Term]	1671.82581	Q9Z1Z2	Serine-threonine kinase receptor-associated protein	k	0.052864588	13.1117484	0.54632285
Brain	CVNLVQK	1xCarbamidomethyl [N-Term]	860.46585	Q8BFY9	transportin-1	k	0.071177984	9.738224395	0.40575935
Liver	CVPLVR	1xCarbamidomethyl [N-Term]	743.42326	Q9D1Q6	Endoplasmic reticulum resident protein 44	k	0.209226918	3.312896776	0.138037366
Brain	CVVSEAGK	1xCarbamidomethyl [N-Term]	849.41348	Q61074	Protein phosphatase 1G	k	0.023083781	30.02745412	1.251143922
Liver	CYECGEK	Carbamidomethyl [C]; 1xCarbamidomethyl [N-Term]	945.34408	Q8BL97-1	serine/arginine-rich splicing factor 7	k	0.050517043	13.7210562	0.571710675
Brain	CYEEVKDR	1xCarbamidomethyl [N-Term]	1098.48843	P18760	Cofilin-1	k	0.01932202	35.87343225	1.494726344
Liver	CYEEVKDR	1xCarbamidomethyl [N-Term]	1098.48843	P18760	Cofilin-1	k	0.444367223	1.55985218	0.064993841
Liver	CYSCGEFGHIQK	1xCarbamidomethyl [C4]; 1xPyro-carbamidomethyl [N-Term]	1468.5984	P53996-3; P53996-1	Isoform 3 of Cellular nucleic acid-binding protein;Cellular nucleic acid-binding protein	k	0.011660791	59.44255379	2.476773074
Liver	CYSCGEFGHIQK	1xCarbamidomethyl [C4]; 1xCarbamidomethyl [N-Term]	1485.62495	P53996-3; P53996-1	Isoform 3 of Cellular nucleic acid-binding protein;Cellular nucleic acid-binding protein	k	0.009285945	74.64476552	3.110198563
Liver	CYSCGEFGHIQK	2xCarbamidomethyl [C1; C4]; 1xLabel:13C(6)15N(2) [K12]	1493.63914	P53996-3; P53996-1	Isoform 3 of Cellular nucleic acid-binding protein;Cellular nucleic acid-binding protein	k	0.011790128	58.79047132	2.449602971
Brain	DAADGEAKAEEK		1233.55935	Q91XV3	Brain acid soluble protein 1	k	0.013006993	53.29034774	2.220431156
Liver	DAAEAIKK		845.47271	O88844	Isocitrate dehydrogenase [NADP] cytoplasmic	k	0.123830264	5.597558758	0.233231615
Brain	DAALMVTNDGATILK		1532.79887	P80314	T-complex protein 1 subunit beta	k	0.018851635	36.76854516	1.532022715
Brain	DADSIHQYLLQR		1458.73357	Q11011	puromycin-sensitive aminopeptidase	k	0.031777888	21.81224838	0.908843682
Brain	DAGEGLLAVQITDPEGKPK		1938.01785	Q8BTM8	Filamin-A	k	0.031153075	22.24971932	0.927071638
Liver	DAGEGLLAVQITDPEGKPK		1938.01785	Q8BTM8	Filamin-A	k	0.299915367	2.311142602	0.096297608
Liver	DAGMQLQGYR		1138.53097	P05202	Aspartate aminotransferase, mitochondrial	k	0.003289355	210.7243697	8.78018207
Liver	DAHNALLDIQSSGR		1496.74519	Q8R1B4	Eukaryotic translation initiation factor 3 subunit C	k	0.008893674	77.93710137	3.247379224
Brain	DAIHFYNK		1007.49451	Q60864	stress-induced-phosphoprotein 1	k	0.037163908	18.6510844	0.777128517
Liver	DAIHFYNK		1007.49451	Q60864	stress-induced-phosphoprotein 1	k	0.054320715	12.76027347	0.531678061
Liver	DALGPEGR		814.40536	P53657-1	Pyruvate kinase PKLR	k	0.074838569	9.261897846	0.38591241
Liver	DANSVTSSLR		1049.52218	Q91VK1	Basic leucine zipper and W2 domain-containing protein 2	k	0.274445559	2.525627243	0.105234468
Brain	DAQVLQSFSETLLK		1578.83736	Q8BYA0	Tubulin-specific chaperone D	k	0.037433195	18.51691214	0.771538006
Liver	DASPGSPLEK		1000.49457	P54869	Hydroxymethylglutaryl-CoA synthase, mitochondrial	k	0.010126458	68.4491237	2.852046821
Brain	DATNVGDEGGFAPNILENK		1960.92467	P17182	alpha-enolase	k	0.00423167	163.7999031	6.82499596
Brain	DAVLLVFANK	1xLabel:13C(6)15N(2) [K10]	1097.64447	P84078; P84084	ADP-ribosylation factor 1;ADP-ribosylation factor 5	k	0.008082553	85.75844152	3.573268397
Liver	DAVLNAWAEDVDLR		1586.78091	P52480; P52480-2	Pyruvate kinase PKM;Isoform M1 of Pyruvate kinase PKM	k	0.010233006	67.73642014	2.822350839
Brain	DAVTYTEHAK		1134.54258	P62806	histone H4	k	0.002861335	242.2460766	10.09358652
Liver	DAVTYTEHAK		1134.54258	P62806	histone H4	k	0.018214523	38.05464369	1.585610154
Brain	DCLASIAR	1xCarbamidomethyl [C2]	905.45093	Q3UDE2	Tubulin--tyrosine ligase-like protein 12	k	0.069984842	9.904247224	0.412676968
Liver	DCLINAAK	1xCarbamidomethyl [C2]	904.45568	P11983	T-complex protein 1 subunit alpha	k	0.011732816	59.07764877	2.461568699
Brain	DDDIAALVVDNGSGMCK	1xAcetyl [N-Term]; 1xCarbamidomethyl [C16]	1821.79934	P60710	Actin, cytoplasmic 1	k	0.005689853	121.821623	5.075900959
Brain	DDEVQVVR		959.47925	P61255	60S ribosomal protein L26	k	0.003060825	226.4576112	9.435733801
Liver	DDEVQVVR		959.47925	P61255	60S ribosomal protein L26	k	0.002637269	262.827604	10.95115017
Brain	DDKDTIEK		963.46293	Q05144; P63001	Ras-related C3 botulinum toxin substrate 2;Ras-related C3 botulinum toxin substrate 1	k	0.041415942	16.73624086	0.697343369
Brain	DDPSTIEK		904.42582	P60766-2; P60766-1	Cell division control protein 42 homolog;Isoform 1 of Cell division control protein 42 homolog	k	0.009878677	70.16599492	2.923583122
Brain	DEPDWESLIFLAR		1590.77985	Q3THK7	GMP synthase [glutamine-hydrolyzing]	k	0.013258769	52.27839499	2.178266458
Liver	DEPDWESLIFLAR		1590.77985	Q3THK7	GMP synthase [glutamine-hydrolyzing]	k	0.013379943	51.80494311	2.158539296
Brain	DETEFYLGK		1101.50988	O55142	60S ribosomal protein L35a	k	0.017802023	38.9364279	1.622351163
Liver	DETYAPPPFSEDKFIFHK		2168.0335	P02772	Alpha-fetoprotein	k	0.010209243	67.89408356	2.828920148
Brain	DFASCHLAQAPNHVVVSR	1xCarbamidomethyl [C5]	2007.98175	Q921I1	Serotransferrin	k	0.010616704	65.28835728	2.72034822
Liver	DFASCHLAQAPNHVVVSR	1xCarbamidomethyl [C5]	2007.98175	Q921I1	Serotransferrin	k	0.27726927	2.499906252	0.104162761
Liver	DFLDEYIFLAVGR		1557.79477	Q62095; Q62167	atp-dependent rna helicase ddx3y;ATP-dependent RNA helicase DDX3X	k	0.014981904	46.2656284	1.927734517
Brain	DFPELTMEVDGK		1380.63516	P50516-1	V-type proton ATPase catalytic subunit A	k	0.42834219	1.618208987	0.067425374
Liver	DFQLFSSPLGK		1238.64156	Q921I1	Serotransferrin	k	0.022683044	30.557943	1.273247625
Liver	DFSELEPDKFQNK		1596.75403	Q9ET01	Glycogen phosphorylase, liver form	k	0.063086874	10.98718535	0.45779939
Liver	DFSHTGR		819.37439	P49717	DNA replication licensing factor MCM4	k	0.016759935	41.35739186	1.723224661
Brain	DFSYNYFGFK		1287.56807	P07742	Ribonucleoside-diphosphate reductase large subunit	k	0.092124382	7.524036137	0.313501506
Brain	DFTPAAQAAFQK		1294.64263	P02088; P02089	Hemoglobin subunit beta-1;Hemoglobin subunit beta-2	k	0.005902599	117.4308521	4.89295217
Liver	DFTPAAQAAFQK		1294.64263	P02088; P02089	Hemoglobin subunit beta-1;Hemoglobin subunit beta-2	k	0.024769567	27.98382277	1.165992615
Brain	DFVLHPR		883.47846	P46935	E3 ubiquitin-protein ligase NEDD4	k	0.089787961	7.719823175	0.321659299
Liver	DFVLHPR		883.47846	P46935	E3 ubiquitin-protein ligase NEDD4	k	0.022885138	30.28809315	1.262003881
Liver	DFVVGALILR		1102.66191			k	0.373648424	1.85507856	0.07729494
Brain	DFYDKIEAK		1128.55717	A2AGT5	Cytoskeleton-associated protein 5	k	0.371989982	1.863349054	0.077639544
Brain	DGALTQLNVAFSR		1391.72775	P37040	NADPH--cytochrome P450 reductase	k	0.024863156	27.87848692	1.161603622
Liver	DGALTQLNVAFSR		1391.72775	P37040	NADPH--cytochrome P450 reductase	k	0.042898582	16.15781101	0.673242125
Brain	DGEIIGLSGR		1016.5371	Q64514-2	Isoform Short of Tripeptidyl-peptidase 2	k	0.31346621	2.211234122	0.092134755
Liver	DGFVALSK		836.45124	Q91VR5	ATP-dependent RNA helicase DDX1	k	0.332218097	2.086422103	0.086934254
Brain	DGIILCELINK	1xCarbamidomethyl [C6]	1287.6977	Q9DAW9	Calponin-3	k	0.022180115	31.25083846	1.302118269
Liver	DGIILCELINK	1xCarbamidomethyl [C6]	1287.6977	Q9DAW9	Calponin-3	k	0.076921075	9.011147826	0.375464493
Brain	DGLAEEVQR		1016.50071	P46660	alpha-internexin	k	0.006147	112.7618731	4.69841138
Brain	DGLILTSR		874.49926	Q99LX0	protein/nucleic acid deglycase DJ-1	k	0.004440927	156.0816332	6.503401383
Brain	DGLKDVVDALQSPLVDKK		1940.06988	O55137	acyl-coenzyme A thioesterase 1	k	0.095904651	7.227461569	0.301144232
Liver	DGLKDVVDALQSPLVDKK		1940.06988	O55137	acyl-coenzyme A thioesterase 1	k	0.368680692	1.880074536	0.078336439
Liver	DGQVIGIGAGQQSR		1385.71317	Q9CWJ9	bifunctional purine biosynthesis protein purH	k	0.309664223	2.238383155	0.093265965
Brain	DGSGFLINLIDSPGHVDFSSEVTAALR		2817.40536	P58252	Elongation factor 2	k	0.002202224	314.7487784	13.11453243
Brain	DGSVAIASKPR		1100.60585	Q9D0K2	Succinyl-CoA:3-ketoacid coenzyme A transferase 1, mitochondrial	k	0.008107378	85.49584889	3.562327037
Liver	DGSVAIASKPR		1100.60585	Q9D0K2	Succinyl-CoA:3-ketoacid coenzyme A transferase 1, mitochondrial	k	0.038570392	17.9709653	0.748790221
Brain	DGTCTVTYLPTLPGDYSILVK	1xCarbamidomethyl [C4]	2313.16828	Q80X90	Filamin-B	k	0.109949654	6.304223416	0.262675976
Liver	DGTISEDTIR		1106.53241	Q61187	tumor susceptibility gene 101 protein	k	0.006640508	104.3816563	4.34923568
Brain	DHALLEEQSK		1169.57969	P57780	Alpha-actinin-4	k	0.014263843	48.59470091	2.024779204
Brain	DHAVFTR		845.42643	P63037	DnaJ homolog subfamily A member 1	k	0.009399393	73.74382639	3.072659433
Liver	DHAVFTR		845.42643	P63037	DnaJ homolog subfamily A member 1	k	0.034764894	19.93813569	0.830755654
Liver	DHFEEAMR		1034.43601	Q01853	Transitional endoplasmic reticulum ATPase	k	0.059758279	11.5991825	0.483299271
Brain	DHGVNSFLVYMAFK		1627.79372	O08553	Dihydropyrimidinase-related protein 2	k	0.007129196	97.22655433	4.051106431
Brain	DHINLPGFCGQNPLR	1xCarbamidomethyl [C9]	1737.84895	P23492	purine nucleoside phosphorylase	k	0.062661579	11.06175726	0.460906553
Brain	DHPDVAK		781.38389	Q9DBS5; O88447	Kinesin light chain 4;Kinesin light chain 1	k	0.007751439	89.4217466	3.725906108
Brain	DIAAHIK		767.44101	P63168	Dynein light chain 1, cytoplasmic	k	0.009344086	74.18031	3.09084625
Liver	DIAAHIK		767.44101	P63168	Dynein light chain 1, cytoplasmic	k	0.012707317	54.54709135	2.272795473
Brain	DICNDVLSLLEK	1xCarbamidomethyl [C3]	1418.71956	P63101	14-3-3 protein zeta/delta	k	0.007140301	97.07534274	4.044805948
Liver	DICNDVLSLLEK	1xCarbamidomethyl [C3]	1418.71956	P63101	14-3-3 protein zeta/delta	k	0.007422123	93.38933702	3.891222376
Brain	DIDIEDLEELDPDFIMAK		2120.99439	P23116	Eukaryotic translation initiation factor 3 subunit A	k	0.138469243	5.005784441	0.208574352
Liver	DIDTAAK		733.37266	Q9CR84	ATP synthase F(0) complex subunit C1, mitochondrial	k	0.10976255	6.314969719	0.263123738
Liver	DIFEGVYFPAISLYK		1761.9098	Q91X20	Set1/Ash2 histone methyltransferase complex subunit ASH2	k	0.390787643	1.773718267	0.073904928
Brain	DIGFIKLD		920.50876	P62274	40S ribosomal protein S29	k	0.001667467	415.6885872	17.3203578
Liver	DILAQVK		786.47198	O88477	Insulin-like growth factor 2 mRNA-binding protein 1	k	0.062882794	11.02284321	0.459285134
Brain	DIMEDTIEDKLDTK		1665.78876	O08599	Syntaxin-binding protein 1	k	0.061496913	11.27125168	0.469635487
Brain	DINQEVYNFLATAGAK		1753.87554	Q99KI0	Aconitate hydratase, mitochondrial	k	0.033528881	20.67313787	0.861380745
Liver	DINQEVYNFLATAGAK		1753.87554	Q99KI0	Aconitate hydratase, mitochondrial	k	0.043284703	16.01367525	0.667236469
Brain	DIPAYSQDTFK		1284.61066	Q91YQ5	Dolichyl-diphosphooligosaccharide--protein glycosyltransferase subunit 1	k	0.316764605	2.188209066	0.091175378
Liver	DIPAYSQDTFK		1284.61066	Q91YQ5	Dolichyl-diphosphooligosaccharide--protein glycosyltransferase subunit 1	k	0.063548799	10.90732153	0.454471731
Liver	DIPGLTDTTVPR		1284.67941	P62754	40S RIBOSOMAL PROTEIN S6	k	0.003491241	198.5389274	8.272455307
Liver	DIPSDTQSPVSTK		1374.67471	Q7TPV4	Myb-binding protein 1A	k	0.055553953	12.47700907	0.519875378
Brain	DIQDLK		731.3934	P52480; P52480-2	Pyruvate kinase PKM;Isoform M1 of Pyruvate kinase PKM	k	0.01073097	64.59315278	2.691381366
Liver	DIQLARR		871.51083	P84244; P68433; P84228	histone H3.3;Histone H3.1;histone H3.2	k	0.101092712	6.856549458	0.285689561
Liver	DIQQTLTQNMER		1476.71112	Q924C1	exportin-5	k	0.464511914	1.492205386	0.062175224
Liver	DIQREEEK		1046.51128	Q9CQ10	Charged multivesicular body protein 3	k	0.009308267	74.46576009	3.102740004
Brain	DIREEAEK		989.48981	O70435	Proteasome subunit alpha type-3	k	0.008886825	77.99716464	3.24988186
Liver	DIREEAEK		989.48981	O70435	Proteasome subunit alpha type-3	k	0.046794724	14.81250722	0.617187801
Brain	DISEASVFDAYVLPK		1653.83703	P62855	40S ribosomal protein S26	k	0.078839564	8.791869773	0.366327907
Brain	DISENKR		861.44247	P63017	Heat shock cognate 71 kDa protein	k	0.002345572	295.5130216	12.31304257
Liver	DISENKR		861.44247	P63017	Heat shock cognate 71 kDa protein	k	0.001249087	554.9230368	23.1217932
Brain	DISLSEYK		954.47785	P35700	peroxiredoxin-1	k	0.004569143	151.701805	6.320908541
Liver	DISLSEYK		954.47785	P35700	peroxiredoxin-1	k	0.005872484	118.0330526	4.918043859
Brain	DISTLEPLKR		1171.66811	Q9EST5-1	Acidic leucine-rich nuclear phosphoprotein 32 family member B	k	0.008690889	79.75561423	3.323150593
Brain	DISTNYYASQK		1289.60082	P08113	Endoplasmin	k	0.005916519	117.1545602	4.881440009
Liver	DITDGNSEHLKR		1384.68153	Q9DBH5	Vesicular integral-membrane protein VIP36	k	0.059337428	11.68144967	0.48672707
Liver	DIVEAHYR		1002.50032	P15105	Glutamine synthetase	k	0.350247084	1.979023418	0.082459309
Brain	DIVHSGLAYTMER		1491.72604	P26443	Glutamate dehydrogenase 1, mitochondrial	k	0.345177752	2.008087647	0.083670319
Liver	DIYDQK		781.37266	Q9DAW9	Calponin-3	k	0.373762684	1.854511458	0.077271311
Brain	DKDISWFSPNGEK		1522.71725	P13595-2; P13595	Isoform 2 of Neural cell adhesion molecule 1;Neural cell adhesion molecule 1	k	0.016168327	42.87067955	1.786278315
Brain	DKLSELQLR		1101.62625	Q99KF1	Transmembrane emp24 domain-containing protein 9	k	0.104118228	6.657308656	0.277387861
Liver	DLADELALVDVMEDK		1675.80949	P06151	L-lactate dehydrogenase A chain	k	0.005150124	134.5884513	5.607852138
Liver	DLCQAQGK	1xCarbamidomethyl [C3]	919.43019	P02772	Alpha-fetoprotein	k	0.042523479	16.30034049	0.679180854
Brain	DLDSLHSFVLR		1301.68483	Q91W90	Thioredoxin domain-containing protein 5	k	0.057320134	12.09256034	0.503856681
Liver	DLEEDHACIPIK	1xCarbamidomethyl [C8]	1439.68351	P58252	Elongation factor 2	k	0.070647832	9.811301492	0.408804229
Brain	DLEEFFSTVGK		1271.61541	Q8VH51-1	RNA-binding protein 39	k	0.007521734	92.15258006	3.839690836
Brain	DLEGAVSR		846.43157	O35691	Pinin	k	0.333570933	2.077960374	0.086581682
Liver	DLEHLSK		841.44141	P08003	Protein disulfide-isomerase A4	k	0.026771735	25.8910072	1.078791967
Liver	DLENEIK		860.43599	Q0II04-1	Nebulette	k	0.054130664	12.8050744	0.533544767
Brain	DLFEDELVPLFEK		1593.80467	Q7TMK9	Heterogeneous nuclear ribonucleoprotein Q	k	0.005941242	116.6670597	4.861127489
Liver	DLFEDELVPLFEK		1593.80467	Q7TMK9	Heterogeneous nuclear ribonucleoprotein Q	k	0.006882588	100.7102597	4.196260821
Brain	DLFPYEESKEK		1384.66309	P51859	hepatoma-derived growth factor	k	0.031921024	21.71444043	0.904768351
Brain	DLFVMR		780.40727	P23116	Eukaryotic translation initiation factor 3 subunit A	k	0.024530217	28.25687079	1.177369616
Brain	DLISHDELFSDIYK		1694.82719	P63028	Translationally-controlled tumor protein	k	0.006925167	100.0910457	4.170460236
Liver	DLISHDELFSDIYK		1694.82719	P63028	Translationally-controlled tumor protein	k	0.007113319	97.44356448	4.06014852
Brain	DLISTGIK		846.49311	Q9CY02	alpha-hemoglobin-stabilizing protein	k	0.574089537	1.207385148	0.050307714
Liver	DLISTGIK		846.49311	Q9CY02	alpha-hemoglobin-stabilizing protein	k	0.037797223	18.33857419	0.764107258
Brain	DLKPSNLLLNTTCDLK	1xCarbamidomethyl [C13]	1844.97862	P63085	mitogen-activated protein kinase 1	k	0.356333548	1.945220104	0.081050838
Liver	DLKPSNLLLNTTCDLK	1xCarbamidomethyl [C13]	1844.97862	P63085	mitogen-activated protein kinase 1	k	0.016923631	40.95735685	1.706556535
Brain	DLLDLLVEAK	1xLabel:13C(6)15N(2) [K10]	1136.66527	Q62095; Q62167	atp-dependent rna helicase ddx3y;ATP-dependent RNA helicase DDX3X	k	0.013879722	49.93955876	2.080814948
Liver	DLLDLLVEAK	1xLabel:13C(6)15N(2) [K10]	1136.66527	Q62095; Q62167	atp-dependent rna helicase ddx3y;ATP-dependent RNA helicase DDX3X	k	0.012913026	53.67813512	2.236588963
Brain	DLLGIYEK		950.51932			k	0.005662726	122.405209	5.100217041
Liver	DLLGLCEQK	1xCarbamidomethyl [C6]	1075.54522	Q6P5F9	Exportin-1	k	0.047709128	14.52860706	0.605358628
Liver	DLLHPSLEEEK		1309.66342	Q6ZWY3	40S ribosomal protein S27-like	k	0.539160784	1.285603851	0.053566827
Brain	DLLHPSPEEEK		1293.63212	Q6ZWU9	40S ribosomal protein S27	k	0.014932901	46.41744871	1.934060363
Liver	DLLHPSPEEEK		1293.63212	Q6ZWU9	40S ribosomal protein S27	k	0.011159197	62.11443123	2.588101301
Brain	DLLHPSPEEEKRK		1577.8282	Q6ZWU9	40S ribosomal protein S27	k	0.389305028	1.780473231	0.074186385
Liver	DLLHPSPEEEKRK		1577.8282	Q6ZWU9	40S ribosomal protein S27	k	0.054859448	12.63496447	0.526456853
Brain	DLLNMYIETEGK		1425.69301	Q61699	Heat shock protein 105 kDa	k	0.349374515	1.98396606	0.082665253
Brain	DLLTAYYDVDYEK		1607.74755	P27773	Protein disulfide-isomerase A3	k	0.017406661	39.82080002	1.659200001
Liver	DLLTAYYDVDYEK		1607.74755	P27773	Protein disulfide-isomerase A3	k	0.009183889	75.47425108	3.144760462
Brain	DLLVEALAEILHQK		1591.90538	Q3UHQ6-1	Protein dopey-2	k	0.077682763	8.922792561	0.371783023
Brain	DLPAAAAPAGPASFAR		1482.76995	Q9CQ60	6-phosphogluconolactonase	k	0.07623135	9.092678763	0.378861615
Brain	DLPEHAVLK		1021.56767	Q8VEK3	Heterogeneous nuclear ribonucleoprotein U	k	0.004241484	163.4209243	6.809205179
Liver	DLPEHAVLK		1021.56767	Q8VEK3	Heterogeneous nuclear ribonucleoprotein U	k	0.008425614	82.26667138	3.427777974
Liver	DLPTVLPPGFTIGAICK	1xCarbamidomethyl [C16]	1798.97717			k	0.022113275	31.3452968	1.306054034
Brain	DLQLVLPDYFPER		1604.83188	Q6WVG3	BTB/POZ domain-containing protein KCTD12	k	0.327613205	2.115748602	0.088156192
Liver	DLSHIGDAVVISCAK	1xCarbamidomethyl [C13]	1584.80502	P17918	proliferating cell nuclear antigen	k	0.014994331	46.22728141	1.926136725
Brain	DLSLEEIQK		1074.56773	P54227; P55821	Stathmin;Stathmin-2	k	0.014041996	49.36244115	2.056768381
Brain	DLSSQLLK		903.51457	Q9JHU4	Cytoplasmic dynein 1 heavy chain 1	k	0.013864248	49.99529443	2.083137268
Brain	DLTDYLMK	1xLabel:13C(6)15N(2) [K8]	1006.50051	P60710; P68033; P63260	Actin, cytoplasmic 1;Actin, alpha cardiac muscle 1;Actin, cytoplasmic 2	k	0.006671713	103.8934311	4.328892963
Liver	DLTDYLMK	1xLabel:13C(6)15N(2) [K8]	1006.50051	P60710; P68033; P63260	Actin, cytoplasmic 1;Actin, alpha cardiac muscle 1;Actin, cytoplasmic 2	k	0.011046884	62.74594407	2.614414336
Brain	DLTTAGAVTQCYR	1xCarbamidomethyl [C11]	1455.68965	P62717	60S ribosomal protein L18a	k	0.100149584	6.921118925	0.288379955
Brain	DLTTSSVEK		979.49423	P14873	microtubule-associated protein 1B	k	0.011970785	57.903237	2.412634875
Brain	DLYANTVLSGGTTMYPGIADR		2215.06996	P60710; P63260	Actin, cytoplasmic 1;Actin, cytoplasmic 2	k	0.003192229	217.1357742	9.047323924
Liver	DLYANTVLSGGTTMYPGIADR		2215.06996	P60710; P63260	Actin, cytoplasmic 1;Actin, cytoplasmic 2	k	0.010791494	64.2308804	2.676286683
Liver	DLYEDELVPLFEK		1609.79958			k	0.016906401	40.99909835	1.708295764
Brain	DLYQMSDSQLYEAFTFLK	1xLabel:13C(6)15N(2) [K18]	2207.04565	P97427	Dihydropyrimidinase-related protein 1	k	0.008824329	78.54956114	3.272898381
Brain	DMDDEESWIK		1267.51471	P16546; P16546-2	Spectrin alpha chain, non-erythrocytic 1;Isoform 2 of Spectrin alpha chain, non-erythrocytic 1	k	0.045703898	15.16604063	0.631918359
Liver	DMDELKK		878.42879	Q8VDN2	Sodium/potassium-transporting ATPase subunit alpha-1	k	0.004910266	141.1628533	5.881785556
Brain	DNHLNFNK		1001.47992	Q9Z0R4	Intersectin-1	k	0.344736792	2.010656236	0.083777343
Brain	DNIQGITK		888.47852	P62806	histone H4	k	0.002259791	306.730665	12.78044438
Liver	DNIQGITK		888.47852	P62806	histone H4	k	0.017692701	39.17701416	1.63237559
Liver	DNIQGITKPAIR		1325.75357	P62806	histone H4	k	0.000128726	5384.685643	224.3619018
Brain	DNLAEDIMR		1076.50408	P20152	Vimentin	k	0.002821009	245.7089826	10.23787427
Liver	DNTIEHLLPLFLAQLKDECPEVR	1xCarbamidomethyl [C19]	2750.41818	Q76MZ3	serine/threonine-protein phosphatase 2A 65 kDa regulatory subunit A alpha isoform	k	0.023176533	29.90728576	1.246136907
Liver	DNTINLIHTFR		1343.70662	Q9CVB6	Actin-related protein 2/3 complex subunit 2	k	0.048491678	14.29414707	0.595589461
Liver	DNWSPALTISK		1231.63173	P52482; Q91W82	Ubiquitin-conjugating enzyme E2 E1;Ubiquitin-conjugating enzyme E2 E2	k	0.374933535	1.848720148	0.077030006
Brain	DPAAAPATGNK		1012.5058	Q60597	2-oxoglutarate dehydrogenase, mitochondrial	k	0.288498844	2.402599506	0.100108313
Brain	DPKPCTPR	1xCarbamidomethyl [C5]	970.47748	Q9JII5	DAZ-associated protein 1	k	0.229821112	3.016029184	0.125667883
Brain	DPNNDFR		877.37987	Q9CQM5	Thioredoxin domain-containing protein 17	k	0.028849831	24.02603935	1.001084973
Brain	DPSSPLYSVK		1092.55717	Q61655	ATP-dependent RNA helicase DDX19A	k	0.019053893	36.37824407	1.515760169
Brain	DQITAGNAAR		1016.51195	Q9DCL9	multifunctional protein ADE2	k	0.007096391	97.67601662	4.069834026
Liver	DQITAGNAAR		1016.51195	Q9DCL9	multifunctional protein ADE2	k	0.049493346	14.00485594	0.583535664
Brain	DQPPNSVEGLLNALR		1622.84966	Q921M7	protein FAM49B	k	0.048266134	14.36094259	0.598372608
Brain	DQSPASHEIATNLGDFAISLYR		2405.17318	P07758; P22599; Q00898; Q00896	Alpha-1-antitrypsin 1-1;Alpha-1-antitrypsin 1-2;Alpha-1-antitrypsin 1-5;Alpha-1-antitrypsin 1-3	k	0.039631834	17.48965688	0.728735703
Brain	DQTNDQVTIDSALATQK		1847.89813	P54071	Isocitrate dehydrogenase [NADP], mitochondrial	k	0.276354104	2.508184867	0.104507703
Brain	DREEALHQFR		1300.63927	Q62095; Q62167	atp-dependent rna helicase ddx3y;ATP-dependent RNA helicase DDX3X	k	0.065330868	10.60979596	0.442074831
Brain	DSETGENIR		1020.45924	P38647	Stress-70 protein, mitochondrial	k	0.012674594	54.68792141	2.278663392
Brain	DSFPWEVPK		1104.53604	Q3THS6	S-adenosylmethionine synthase isoform type-2	k	0.292097826	2.372996715	0.098874863
Liver	DSFPWEVPK		1104.53604	Q3THS6	S-adenosylmethionine synthase isoform type-2	k	0.357167786	1.940676643	0.080861527
Liver	DSGPLFNTDYDILK		1597.77443	Q9EQ28	DNA polymerase delta subunit 3	k	0.351597977	1.971419704	0.082142488
Liver	DSNYHLLMSVQESLER		1920.912	P26443	Glutamate dehydrogenase 1, mitochondrial	k	0.006903567	100.4042145	4.183508937
Brain	DSPFYQHYDLDLK		1640.75911	Q8C050-1	Ribosomal protein S6 kinase alpha-5	k	0.314783329	2.201981861	0.091749244
Brain	DSQEEEKTEALTSAK		1665.78136	P13020-1	Gelsolin	k	0.362685722	1.911151003	0.079631292
Liver	DSSRLPSEGPQPAHVVVGDVR		2202.12617	Q923D2	flavin reductase (NADPH)	k	0.305061221	2.272157628	0.094673234
Brain	DSSTSPGDYVLSVSENSR		1899.85665	Q64010-1	Adapter molecule crk	k	0.323388425	2.143388964	0.089307873
Brain	DSWNSGIISVMSALSVAPSK		2049.03212	Q8R404	MICOS complex subunit MIC13	k	0.418410591	1.656619587	0.069025816
Liver	DSYGGPPR		848.38971	Q91VM5	RNA binding motif protein, X-linked-like-1	k	0.353947861	1.958331314	0.081597138
Brain	DSYVGDEAQSK	1xLabel:13C(6)15N(2) [K11]	1206.53644	P60710; P68033; P63260	Actin, cytoplasmic 1;Actin, alpha cardiac muscle 1;Actin, cytoplasmic 2	k	0.005931423	116.8601764	4.869174015
Liver	DSYVGDEAQSK	1xLabel:13C(6)15N(2) [K11]	1206.53644	P60710; P68033; P63260	Actin, cytoplasmic 1;Actin, alpha cardiac muscle 1;Actin, cytoplasmic 2	k	0.008522715	81.32938777	3.388724491
Brain	DTGNIGQER		989.46466	Q62261-1	Spectrin beta chain, non-erythrocytic 1	k	0.330401509	2.097893504	0.087412229
Liver	DTGNIGQER		989.46466	Q62261-1	Spectrin beta chain, non-erythrocytic 1	k	0.383541217	1.807229965	0.075301249
Brain	DTYVSSFPR		1071.51055	P10711	Transcription elongation factor A protein 1	k	0.020166251	34.37164293	1.432151789
Brain	DVDLEFLAK		1049.55135	Q01853	Transitional endoplasmic reticulum ATPase	k	0.005094307	136.0631059	5.669296077
Liver	DVFHTTVNFINQNLFSYVR		2314.16149	P70444	BH3-interacting domain death agonist	k	0.02899242	23.90787603	0.996161501
Brain	DVFLGTFLYEYSR		1609.78969	P07724	Serum albumin	k	0.011851708	58.48500136	2.436875056
Liver	DVFLGTFLYEYSR		1609.78969	P07724	Serum albumin	k	0.009528486	72.74473359	3.031030566
Brain	DVGGIVLANACGPCIGQWDR	2xCarbamidomethyl [C11; C14]	2158.01682	Q99KI0	Aconitate hydratase, mitochondrial	k	0.01622577	42.71890899	1.779954541
Liver	DVGGIVLANACGPCIGQWDR	2xCarbamidomethyl [C11; C14]	2158.01682	Q99KI0	Aconitate hydratase, mitochondrial	k	0.404843349	1.712136761	0.071339032
Liver	DVGILALEVYFPAQYVDQTDLEK		2626.32868	P54869	Hydroxymethylglutaryl-CoA synthase, mitochondrial	k	0.060332016	11.4888782	0.478703258
Liver	DVIEEYFK		1042.50915	P63323	40S ribosomal protein S12	k	0.006226618	111.320015	4.638333958
Brain	DVKPKPITEAK		1225.71506	P27546-1; P27546-4	Microtubule-associated protein 4;Isoform 4 of Microtubule-associated protein 4	k	0.005446291	127.2695902	5.302899592
Brain	DVLGMQVLR		1030.57138	Q9CPV4-1	Glyoxalase domain-containing protein 4	k	0.022968001	30.17882104	1.257450877
Brain	DVLYPSLK		934.52441	Q8VCI5-1	Peroxisomal biogenesis factor 19	k	0.082579747	8.393670426	0.349736268
Brain	DVMICPDTSLEDAK	1xCarbamidomethyl [C5]	1593.71349	Q99LX0	protein/nucleic acid deglycase DJ-1	k	0.022122518	31.33220072	1.305508363
Liver	DVMICPDTSLEDAK	1xCarbamidomethyl [C5]	1593.71349	Q99LX0	protein/nucleic acid deglycase DJ-1	k	0.065989088	10.5039666	0.437665275
Brain	DVNAAIATIK	1xLabel:13C(6)15N(2) [K10]	1023.59243	P68369; P05213; P68373	tubulin alpha-1A chain;Tubulin alpha-1B chain;Tubulin alpha-1C chain	k	0.00697532	99.3713747	4.140473946
Liver	DVNAAIATIK	1xLabel:13C(6)15N(2) [K10]	1023.59243	P68369; P05213; P68373	tubulin alpha-1A chain;Tubulin alpha-1B chain;Tubulin alpha-1C chain	k	0.011324698	61.2066816	2.5502784
Liver	DVQELYAAGENR		1364.64408	P97384	annexin A11	k	0.295294717	2.347306407	0.097804434
Brain	DVTLGSVLGR		1016.57348	Q9R0H0-2	Isoform 2 of Peroxisomal acyl-coenzyme A oxidase 1	k	0.324950243	2.133087125	0.08887863
Brain	DVVDYIIFGTVIQEVK		1837.99459	Q99JY0	Trifunctional enzyme subunit beta, mitochondrial	k	0.040055588	17.30463117	0.721026299
Liver	DVVDYIIFGTVIQEVK		1837.99459	Q99JY0	Trifunctional enzyme subunit beta, mitochondrial	k	0.015167277	45.7001717	1.904173821
Brain	DVVLAYPEVR		1160.631	O70133-2; O70133	Isoform 2 of ATP-dependent RNA helicase A;Atp-dependent rna helicase a	k	0.013129904	52.79148981	2.199645409
Brain	DWVLNEFK	1xLabel:13C(6)15N(2) [K8]	1058.53967	Q61656	probable ATP-dependent RNA helicase DDX5	k	0.025035892	27.68613838	1.153589099
Brain	DYCVTANSK	1xCarbamidomethyl [C3]	1057.46189	P06151	L-lactate dehydrogenase A chain	k	0.01508614	45.94595885	1.914414952
Liver	DYCVTANSK	1xCarbamidomethyl [C3]	1057.46189	P06151	L-lactate dehydrogenase A chain	k	0.021554072	32.15852541	1.339938559
Brain	DYDDMSPR		998.38839	P61979-3; P61979	Isoform 3 of Heterogeneous nuclear ribonucleoprotein K;Heterogeneous nuclear ribonucleoprotein K	k	0.005486822	126.3294368	5.263726531
Liver	DYDDMSPR		998.38839	P61979-3; P61979	Isoform 3 of Heterogeneous nuclear ribonucleoprotein K;Heterogeneous nuclear ribonucleoprotein K	k	0.076717978	9.035003217	0.376458467
Brain	DYFEEYGKIDTIEIITDR		2220.07067	O88569	heterogeneous nuclear ribonucleoproteins A2/B1	k	0.077037705	8.997505615	0.374896067
Liver	DYFEEYGKIDTIEIITDR		2220.07067	O88569	heterogeneous nuclear ribonucleoproteins A2/B1	k	0.362580277	1.911706801	0.07965445
Brain	DYFEQYGK		1049.45745	P49312-1	Heterogeneous nuclear ribonucleoprotein A1	k	0.004329086	160.1139618	6.671415073
Liver	DYFEQYGK		1049.45745	P49312-1	Heterogeneous nuclear ribonucleoprotein A1	k	0.006327786	109.5402305	4.564176269
Brain	DYIHINIGALELSANHNILQIVDVCHDVEKDEK	1xCarbamidomethyl [C25]	3814.90686	Q61656	probable ATP-dependent RNA helicase DDX5	k	0.091622013	7.565290931	0.315220455
Liver	DYLHLPPEIVPATLR		1733.95848	P63325	40S ribosomal protein S10	k	0.015272081	45.38655603	1.891106501
Brain	DYLHYHIK		1088.55236	Q9CVB6	Actin-related protein 2/3 complex subunit 2	k	0.38634083	1.794133901	0.074755579
Brain	DYPLASK		793.40905	P50096; P24547	Inosine-5'-monophosphate dehydrogenase 1;inosine-5'-monophosphate dehydrogenase 2	k	0.070758079	9.796014714	0.40816728
Brain	DYSGQGVVK		952.47344	O88342	WD repeat-containing protein 1	k	0.022962236	30.18639677	1.257766532
Liver	DYSGQGVVK		952.47344	O88342	WD repeat-containing protein 1	k	0.014536084	47.68458718	1.986857799
Brain	DYSSGFGGK		917.39994	Q60598	Src substrate cortactin	k	0.01678311	41.30028344	1.720845143
Brain	DYTYEELLNR		1315.61647	Q99L45	Eukaryotic translation initiation factor 2 subunit 2	k	0.057143437	12.1299526	0.505414692
Liver	DYYINIR		956.48361	O35286	Pre-mRNA-splicing factor ATP-dependent RNA helicase DHX15	k	0.024509957	28.28022846	1.178342853
Brain	EAAALGSHGSCSSEVEKETR	1xCarbamidomethyl [C11]	2104.95639	Q9CR51	V-type proton ATPase subunit G 1	k	0.026214952	26.44090986	1.101704578
Brain	EAAENSLVAYK		1194.60009	P62259	14-3-3 protein epsilon	k	0.006684218	103.6990692	4.320794552
Brain	EAAEQDVEKK		1146.56371	P47963	60S ribosomal protein L13	k	0.342639107	2.022965759	0.08429024
Liver	EAAEQDVEKK		1146.56371	P47963	60S ribosomal protein L13	k	0.010192813	68.00351945	2.833479977
Brain	EAAEVTR		775.39446	Q9JHU4	Cytoplasmic dynein 1 heavy chain 1	k	0.041616358	16.65564251	0.693985105
Brain	EAALHIFWNFPGIFGNQQQHYLDVIK		3085.56829	Q8BKC5-1	Importin-5	k	0.029245162	23.70125961	0.987552484
Brain	EAAQEAVK		845.43632	Q7TMK9	Heterogeneous nuclear ribonucleoprotein Q	k	0.023695277	29.25254599	1.218856083
Brain	EAAQEAVK	1xGlu->pyro-Glu [N-Term]	827.42576	Q7TMK9	Heterogeneous nuclear ribonucleoprotein Q	k	0.29510479	2.348817111	0.09786738
Liver	EAAQEAVK		845.43632	Q7TMK9	Heterogeneous nuclear ribonucleoprotein Q	k	0.013847827	50.05458113	2.085607547
Brain	EAATSNLKK		961.53129	Q76MZ3	serine/threonine-protein phosphatase 2A 65 kDa regulatory subunit A alpha isoform	k	0.066287768	10.45663783	0.435693243
Brain	EACWTISNITAGNR	1xCarbamidomethyl [C3]	1592.74857	Q60960; O35345	Importin subunit alpha-5;Importin subunit alpha-7	k	0.281691612	2.460659636	0.102527485
Brain	EADIDGDGQVNYEEFVQMMTAK	1xLabel:13C(6)15N(2) [K22]	2498.09413	P62204	Calmodulin	k	0.00769088	90.12586147	3.755244228
Liver	EAEDGFRK		951.45304	Q61644; Q9WVE8	Protein kinase C and casein kinase substrate in neurons protein 1;Protein kinase C and casein kinase substrate in neurons protein 2	k	0.346049324	2.00303001	0.083459584
Liver	EAEEVYR		895.41559	Q7TNC4	Putative RNA-binding protein Luc7-like 2	k	0.060340942	11.48717873	0.478632447
Brain	EAEGSFTEYEKEIEELKELLPEIR		2881.43533	Q99MD9-1	Nuclear autoantigenic sperm protein	k	0.013345605	51.93823554	2.164093148
Liver	EAFQEALAAAGDK		1320.64302	P10639	thioredoxin	k	0.006846647	101.2389294	4.218288726
Brain	EAFSLFDKDGDGTITTK		1844.89125	P62204	Calmodulin	k	0.004794545	144.569965	6.023748543
Brain	EAGAGGLAIAVEGPSK		1426.75363	Q8BTM8	Filamin-A	k	0.057329488	12.09058739	0.503774475
Brain	EAHKSEIAHR		1177.60724	P07724	Serum albumin	k	0.03228445	21.47000098	0.894583374
Liver	EAHKSEIAHR		1177.60724	P07724	Serum albumin	k	0.067532255	10.2639425	0.427664271
Brain	EAIDSYIK		938.48294	Q68FD5	Clathrin heavy chain 1	k	0.047409693	14.62036852	0.609182022
Liver	EAINVEQAFQTIAR		1589.8282	P51150	ras-related protein Rab-7a	k	0.281513615	2.462215477	0.102592312
Brain	EALEHLCTYEK	1xCarbamidomethyl [C7]	1392.64639	Q80UM3	N-alpha-acetyltransferase 15, NatA auxiliary subunit	k	0.349078119	1.985650614	0.082735442
Brain	EALELLK		815.4873	P17182; P21550	alpha-enolase;Beta-enolase	k	0.005257859	131.8306828	5.492945117
Brain	EALNSCNK	1xCarbamidomethyl [C6]	935.42511	P09405	Nucleolin	k	0.013122245	52.82229973	2.200929156
Liver	EALQEKEEQK		1231.61647			k	0.103068302	6.725124694	0.280213529
Liver	EALQYFYFLR		1349.68885	Q8BJ71-1	Nuclear pore complex protein Nup93	k	0.280016977	2.47537556	0.103140648
Brain	EANELQQWITEK		1488.7329	P16546; P16546-2	Spectrin alpha chain, non-erythrocytic 1;Isoform 2 of Spectrin alpha chain, non-erythrocytic 1	k	0.016582087	41.80096272	1.74170678
Brain	EAQTSFLHLGYLPNQLFR		2134.108	Q91VR5	ATP-dependent RNA helicase DDX1	k	0.028500065	24.3208979	1.013370746
Liver	EAQVNVR		815.43699	Q569Z6	Thyroid hormone receptor-associated protein 3	k	0.070869519	9.780610817	0.407525451
Liver	EATADDLIK		975.49932	Q3U1J4	DNA damage-binding protein 1	k	0.039111118	17.72251	0.738437917
Brain	EATFSNPK		893.43632	Q91W50	cold shock domain-containing protein E1	k	0.29288212	2.366642188	0.098610091
Liver	EATFSNPK		893.43632	Q91W50	cold shock domain-containing protein E1	k	0.293615333	2.360732233	0.098363843
Brain	EAVCIVLSDDTCSDEK	2xCarbamidomethyl [C4; C12]	1840.79392	Q01853	Transitional endoplasmic reticulum ATPase	k	0.048817383	14.19877781	0.591615742
Brain	EAVFFQSHSAR		1278.62256	P60898	DNA-directed RNA polymerase II subunit RPB9	k	0.35426125	1.956598926	0.081524955
Liver	EAYLVGLFEDTNLCAIHAK	1xCarbamidomethyl [C14]; 1xGlu->pyro-Glu [N-Term]	2146.06375	P84244; P68433; P84228	histone H3.3;Histone H3.1;histone H3.2	k	0.042671834	16.24366962	0.676819567
Brain	ECFTYVLK	1xCarbamidomethyl [C2]	1059.51794	Q6P1B1	xaa-Pro aminopeptidase 1	k	0.448714129	1.544741153	0.064364215
Liver	ECFTYVLK	1xCarbamidomethyl [C2]	1059.51794	Q6P1B1	xaa-Pro aminopeptidase 1	k	0.036041101	19.23213132	0.801338805
Liver	ECLAHTPK	1xCarbamidomethyl [C2]	955.46658	O09131	Glutathione S-transferase omega-1	k	0.343668773	2.01690475	0.084037698
Liver	ECTVSEGVSTK	1xCarbamidomethyl [C2]	1196.54634	Q9ERZ0	Hemogen	k	0.03001823	23.09087428	0.962119762
Brain	EDAVLEYLK		1079.56192	P26041	Moesin	k	0.272479035	2.543855091	0.105993962
Brain	EDGQEYAQVIK		1279.61647	Q8BMJ3; Q60872	Eukaryotic translation initiation factor 1A, X-chromosomal;eukaryotic translation initiation factor 1A	k	0.033340392	20.79001282	0.866250534
Liver	EDGWIR		775.37333	O55234; Q4U2R1	proteasome subunit beta type-5;E3 ubiquitin-protein ligase HERC2	k	0.009808407	70.66868311	2.944528463
Brain	EDINAIEMEEDKR		1591.72683	B2RY56	RNA-binding protein 25	k	0.119850776	5.783418358	0.240975765
Liver	EDKYEEEIK		1182.55247	P58774; P21107-2; P21107; P58771-2; Q6IRU2; P58771-1	Tropomyosin beta chain;Isoform 2 of Tropomyosin alpha-3 chain;Tropomyosin alpha-3 chain;Isoform 2 of Tropomyosin alpha-1 chain;Tropomyosin alpha-4 chain;Tropomyosin alpha-1 chain	k	0.066491895	10.42453635	0.434355681
Liver	EDLTEIR		875.44689	P14869	60S acidic ribosomal protein P0	k	0.003788395	182.9659313	7.623580472
Brain	EDLVFIFWAPENAPLK		1888.98436	P18760	Cofilin-1	k	0.011117587	62.34690946	2.597787894
Brain	EDMAALEK	1xGlu->pyro-Glu [N-Term]	888.41314	P68369; P05213; P68373; P68368	tubulin alpha-1A chain;Tubulin alpha-1B chain;Tubulin alpha-1C chain;Tubulin alpha-4A chain	k	0.010675105	64.93118382	2.705465992
Brain	EDMAALEK	1xLabel:13C(6)15N(2) [K8]	914.43791	P68369; P05213; P68373; P68368	tubulin alpha-1A chain;Tubulin alpha-1B chain;Tubulin alpha-1C chain;Tubulin alpha-4A chain	k	0.00670275	103.4123529	4.308848036
Liver	EDMAALEK	1xLabel:13C(6)15N(2) [K8]	914.43791	P68369; P05213; P68373; P68368	tubulin alpha-1A chain;Tubulin alpha-1B chain;Tubulin alpha-1C chain;Tubulin alpha-4A chain	k	0.00975928	71.02441821	2.959350759
Liver	EDSARPGAHAK		1138.55996	Q9CX86	Heterogeneous nuclear ribonucleoprotein A0	k	0.003651408	189.8300907	7.909587113
Liver	EDSQRPGAHLTVK	1xGlu->pyro-Glu [N-Term]	1419.7339	P49312-1	Heterogeneous nuclear ribonucleoprotein A1	k	0.029365169	23.6043993	0.983516638
Brain	EDSVKPGAHLTVK		1380.74815	Q8BG05-2; Q8BG05	Isoform 2 of Heterogeneous nuclear ribonucleoprotein A3;Heterogeneous nuclear ribonucleoprotein A3	k	0.003080451	225.0148505	9.375618771
Liver	EDSVKPGAHLTVK		1380.74815	Q8BG05-2; Q8BG05	Isoform 2 of Heterogeneous nuclear ribonucleoprotein A3;Heterogeneous nuclear ribonucleoprotein A3	k	0.004788638	144.748286	6.031178582
Brain	EDTEEHHLR		1165.52324	O88569; P49312-1	heterogeneous nuclear ribonucleoproteins A2/B1;Heterogeneous nuclear ribonucleoprotein A1	k	0.0020318	341.1492732	14.21455305
Brain	EDTEEYNLR		1168.51167	Q8BG05-2; Q8BG05	Isoform 2 of Heterogeneous nuclear ribonucleoprotein A3;Heterogeneous nuclear ribonucleoprotein A3	k	0.034984419	19.81302555	0.825542731
Liver	EDTNRFDLELYNEAVK		1955.93451	Q9CQ71	Replication protein A 14 kDa subunit	k	0.16866042	4.109720467	0.171238353
Liver	EEDLSSFSIADLK		1453.70568	P24527	leukotriene A-4 hydrolase	k	0.012895186	53.7524003	2.239683346
Brain	EEEMMIR		937.41176	Q8VIJ6	splicing factor, proline- and glutamine-rich	k	0.023037245	30.08811116	1.253671298
Liver	EEETLDTIK		1077.53101	Q61655	ATP-dependent RNA helicase DDX19A	k	0.32740451	2.117097227	0.088212384
Brain	EEHGGLIR		910.47411	P26369	Splicing factor U2AF 65 kDa subunit	k	0.051480979	13.46414128	0.561005887
Liver	EELEEVIKDI		1216.63072	Q9Z2U1	Proteasome subunit alpha type-5	k	0.019311733	35.89254253	1.495522605
Brain	EELMESR		893.40331	P14733	Lamin-B1	k	0.022391583	30.9557021	1.289820921
Liver	EELMESR		893.40331	P14733	Lamin-B1	k	0.040062806	17.30151338	0.720896391
Brain	EELNAISGPNEFAEFYNR		2099.96687	Q9D554	splicing factor 3a subunit 3	k	0.329249369	2.105234649	0.08771811
Brain	EESGKPGAHVTVK		1338.7012	O88569	heterogeneous nuclear ribonucleoproteins A2/B1	k	0.002806852	246.9482389	10.28950996
Liver	EESGKPGAHVTVK		1338.7012	O88569	heterogeneous nuclear ribonucleoproteins A2/B1	k	0.007366516	94.09430773	3.920596156
Brain	EETQPPVALKK		1239.69433	Q9CY58	Plasminogen activator inhibitor 1 RNA-binding protein	k	0.018968591	36.5418382	1.522576591
Liver	EETQPPVALKK		1239.69433	Q9CY58	Plasminogen activator inhibitor 1 RNA-binding protein	k	0.056056084	12.36524445	0.515218519
Brain	EEVEVLK		845.46147	P62500-1; Q9Z2S7	TSC22 domain family protein 1;TSC22 domain family protein 3	k	0.013821153	50.15118324	2.089632635
Liver	EEVVTIDTWMQGLLKPTCLYGQLPK	1xCarbamidomethyl [C18]	2919.49946	P19157	Glutathione S-transferase P 1	k	0.107123347	6.470551962	0.269606332
Brain	EFETPEK		879.40944	Q6DFW4	Nucleolar protein 58	k	0.374269116	1.852002077	0.077166753
Liver	EFETPEK		879.40944	Q6DFW4	Nucleolar protein 58	k	0.037015469	18.72587871	0.780244946
Brain	EFFNGKEPSR		1210.58511	P20029	78 kDa glucose-regulated protein	k	0.028581898	24.25126522	1.010469384
Brain	EFGTNIK		808.41994	P08113	Endoplasmin	k	0.006709419	103.3095723	4.304565512
Brain	EFGVSPDK		878.42542	Q9Z1Q9	Valine--tRNA ligase	k	0.016093987	43.06870616	1.794529423
Brain	EFHGNIIK		957.51524			k	0.320138298	2.165149201	0.09021455
Liver	EFHITCGPDSLATETAK	1xCarbamidomethyl [C6]	1876.87455	Q8K411-1	Presequence protease, mitochondrial	k	0.028827042	24.04503351	1.001876396
Liver	EFHTTGLAWSK		1276.63206	P40124	adenylyl cyclase-associated protein 1	k	0.318070688	2.179223697	0.090800987
Liver	EFIDHSPK		972.47852	Q9CQH3	NADH dehydrogenase [ubiquinone] 1 beta subcomplex subunit 5, mitochondrial	k	0.131738843	5.261524734	0.219230197
Brain	EFIQEPAK		961.49892	Q8CIG8	Protein arginine N-methyltransferase 5	k	0.024458105	28.34018312	1.180840963
Liver	EFKDPLMQEPPVWFK		1890.94587	Q8VD00	sigma intracellular receptor 2	k	0.121427678	5.708312875	0.23784637
Liver	EFLHAQEEVKR		1385.71719	P54775	26S proteasome regulatory subunit 6B	k	0.016316371	42.48170037	1.770070849
Brain	EFNAEVHRK		1129.57488	P47962	60S ribosomal protein L5	k	0.016686632	41.53907118	1.730794633
Liver	EFNAEVHRK		1129.57488	P47962	60S ribosomal protein L5	k	0.008705217	79.62433902	3.317680793
Brain	EFNSYGSR		959.42174	P28271	Cytoplasmic aconitate hydratase	k	0.343784153	2.01622784	0.084009493
Liver	EFNSYGSR		959.42174	P28271	Cytoplasmic aconitate hydratase	k	0.330088086	2.099885482	0.087495228
Liver	EFSFLDILR		1139.60954	Q9CXF4	TBC1 domain family member 15	k	0.282157545	2.456596298	0.102358179
Brain	EFSGNPIK		891.45706	P56959	RNA-binding protein FUS	k	0.015596554	44.44233007	1.851763753
Liver	EFSGNPIK		891.45706	P56959	RNA-binding protein FUS	k	0.036736355	18.86815323	0.786173051
Liver	EFSVTDAVPFPISLIWNHDSEDTEGVHEVFSR		3659.72888			k	0.306703182	2.259993442	0.094166393
Liver	EFVEEFIWPAVQSSALYEDR		2415.15032	P16460	Argininosuccinate synthase	k	0.005749188	120.5643529	5.023514705
Brain	EGAIIYVIK		1005.59791	Q8CBW3-1	abl interactor 1	k	0.065665857	10.55567095	0.439819623
Liver	EGDSLLR		789.41011	Q3UPL0	Protein transport protein Sec31A	k	0.366975278	1.888811651	0.078700485
Liver	EGFVEYTEQVVK		1427.70529	Q8BIV3; Q8BKC5-1	ran-binding protein 6;Importin-5	k	0.02264926	30.60352446	1.275146853
Liver	EGGGGITCVLQDGR	1xCarbamidomethyl [C8]	1418.66925	P36552	Oxygen-dependent coproporphyrinogen-III oxidase, mitochondrial	k	0.006669539	103.9273001	4.330304171
Liver	EGGLGPLNIPLLADVTK		1706.96871	Q61171	Peroxiredoxin-2	k	0.010790257	64.2382441	2.676593504
Liver	EGGSAGLIPSQFLEEK		1661.83809	Q9JLB0-2	Isoform Alpha of MAGUK p55 subfamily member 6	k	0.335416021	2.066529735	0.086105406
Brain	EGINIFLDGYVPTENLR		1949.99672	P61222	ATP-binding cassette sub-family E member 1	k	0.026590497	26.06747706	1.086144878
Brain	EGIPALDNFLDKL		1444.76822	P58252	Elongation factor 2	k	0.004104331	168.8818976	7.036745734
Liver	EGIPALDNFLDKL		1444.76822	P58252	Elongation factor 2	k	0.008721092	79.47940435	3.311641848
Brain	EGIPPDQQR		1039.5167	P62984; P62983	Ubiquitin-60S ribosomal protein L40;Ubiquitin-40S ribosomal protein S27a	k	0.308923916	2.243747233	0.093489468
Liver	EGIPPDQQR		1039.5167	P62984; P62983	Ubiquitin-60S ribosomal protein L40;Ubiquitin-40S ribosomal protein S27a	k	0.30587878	2.266084557	0.09442019
Liver	EGIPPQQQR		1052.54833	P29595	NEDD8	k	0.076383677	9.074545904	0.378106079
Brain	EGKPTNVEEDDPELFK		1846.87051	Q6NZB0	DnaJ homolog subfamily C member 8	k	0.04060534	17.07034565	0.711264402
Brain	EGLQNMEAR		1047.48877	Q60864	stress-induced-phosphoprotein 1	k	0.013469707	51.45970683	2.144154451
Liver	EGLQNMEAR		1047.48877	Q60864	stress-induced-phosphoprotein 1	k	0.02966947	23.36230416	0.97342934
Brain	EGLVMVEVR		1031.55539	Q78PY7	staphylococcal nuclease domain-containing protein 1	k	0.053262586	13.01377246	0.542240519
Liver	EGPGAEELR		957.4636	P51658	Estradiol 17-beta-dehydrogenase 2	k	0.302224225	2.2934865	0.095561938
Brain	EGQGNLPVR		969.51122	Q8VBW6	NEDD8-activating enzyme E1 regulatory subunit	k	0.016675688	41.56633199	1.7319305
Brain	EGVHGGLINKK		1151.65313	P62962	profilin-1	k	0.004297893	161.2760573	6.719835723
Liver	EGVHGGLINKK		1151.65313	P62962	profilin-1	k	0.00679998	101.9337132	4.247238052
Liver	EGVHGGLINKK	1xGlu->pyro-Glu [N-Term]	1133.64257	P62962	profilin-1	k	0.005914342	117.197689	4.88323704
Brain	EGVKFDESEK		1167.55281	P08113	Endoplasmin	k	0.038403874	18.0488871	0.752036963
Liver	EGVMVAK		733.39129	P63325; Q9QXS1-1	40S ribosomal protein S10;plectin	k	0.010938579	63.36720672	2.64030028
Brain	EGVVECSFVQSK	1xCarbamidomethyl [C6]	1368.64639	P08249	Malate dehydrogenase, mitochondrial	k	0.006650548	104.2240681	4.342669503
Brain	EHALLAYTLGVK	1xLabel:13C(6)15N(2) [K12]	1322.75581	P10126; P62631	Elongation factor 1-alpha 1;Elongation factor 1-alpha 2	k	0.004424823	156.6496941	6.527070587
Liver	EHALLAYTLGVK	1xLabel:13C(6)15N(2) [K12]	1322.75581	P10126; P62631	Elongation factor 1-alpha 1;Elongation factor 1-alpha 2	k	0.005376335	128.925593	5.371899708
Brain	EHEKEVLQK	2xLabel:13C(6)15N(2) [K4; K9]	1155.63391	P54227	Stathmin	k	0.008498436	81.56173428	3.398405595
Brain	EHFAQFGHVR		1227.60177	Q9D8T7	SRA stem-loop-interacting RNA-binding protein, mitochondrial	k	0.135303072	5.12292271	0.213455113
Liver	EHFAQFGHVR		1227.60177	Q9D8T7	SRA stem-loop-interacting RNA-binding protein, mitochondrial	k	0.02946124	23.52742749	0.980309479
Brain	EHINSVSAMK		1115.55137	Q9JHU4	Cytoplasmic dynein 1 heavy chain 1	k	0.06122662	11.32101008	0.471708753
Liver	EHPHVSFVK		1079.56325	Q9CQM9	glutaredoxin-3	k	0.013527847	51.23854547	2.134939395
Brain	EHPNLFEWFCVHTLK	1xCarbamidomethyl [C10]	1956.94251	Q9CYA0	Cysteine-rich with EGF-like domain protein 2	k	0.148989596	4.652319364	0.19384664
Brain	EHWNPAIVALVYNVLK		1866.02723	Q61151	Serine/threonine-protein phosphatase 2A 56 kDa regulatory subunit epsilon isoform	k	0.021241941	32.6310658	1.359627742
Brain	EIAEAYLGK		993.52514	P63017	Heat shock cognate 71 kDa protein	k	0.0051632	134.2475878	5.593649493
Brain	EIAQDFK		850.43051	P84244; P68433; P84228	histone H3.3;Histone H3.1;histone H3.2	k	0.003330665	208.1107471	8.671281131
Liver	EIAQDFK		850.43051	P84244; P68433; P84228	histone H3.3;Histone H3.1;histone H3.2	k	0.01904317	36.39872855	1.516613689
Liver	EIAQDFK	1xGlu->pyro-Glu [N-Term]	832.41994	P84244; P68433; P84228	histone H3.3;Histone H3.1;histone H3.2	k	0.020276722	34.18438108	1.424349212
Brain	EIECSIAGAHEK	1xCarbamidomethyl [C4]	1343.62599	Q7TMY4-1	THO complex subunit 7 homolog	k	0.303620828	2.282936865	0.095122369
Brain	EIEIDIEPTDKVER		1685.85922	P29595	NEDD8	k	0.004503133	153.9255431	6.413564297
Liver	EIEIDIEPTDKVER		1685.85922	P29595	NEDD8	k	0.077338152	8.962551668	0.373439653
Brain	EIESSPQYR		1108.52693	Q7TQH0-2	Isoform 2 of Ataxin-2-like protein	k	0.367892727	1.884101344	0.078504223
Brain	EIFLSQPILLELEAPLK		1953.13069	P63087-2; P62137; P62141	Isoform Gamma-2 of Serine/threonine-protein phosphatase PP1-gamma catalytic subunit;serine/threonine-protein phosphatase PP1-alpha catalytic subunit;Serine/threonine-protein phosphatase PP1-beta catalytic subunit	k	0.00957853	72.36466969	3.01519457
Liver	EIFLSQPILLELEAPLK		1953.13069	P63087-2; P62137; P62141	Isoform Gamma-2 of Serine/threonine-protein phosphatase PP1-gamma catalytic subunit;serine/threonine-protein phosphatase PP1-alpha catalytic subunit;Serine/threonine-protein phosphatase PP1-beta catalytic subunit	k	0.01695656	40.87781893	1.703242456
Liver	EIKDILIQYDR		1405.76856	P14131	40S ribosomal protein S16	k	0.016007563	43.30123076	1.804217948
Brain	EILEFPAR		974.53056	Q8R1A4	Dedicator of cytokinesis protein 7	k	0.032090185	21.59997438	0.899998933
Liver	EIMIAAQK		903.49681	P19536	Cytochrome c oxidase subunit 5B, mitochondrial	k	0.022347248	31.01711522	1.292379801
Brain	EINYILR		920.51999	Q7TMY8	E3 ubiquitin-protein ligase HUWE1	k	0.467590547	1.482380654	0.061765861
Brain	EIPVDAPWQAR		1281.65861	Q64133	Amine oxidase [flavin-containing] A	k	0.432732353	1.601791905	0.066741329
Liver	EIPVDAPWQAR		1281.65861	Q64133	Amine oxidase [flavin-containing] A	k	0.314157435	2.206368856	0.091932036
Brain	EIPYTFEDR		1169.54733			k	0.03229413	21.4635658	0.894315242
Brain	EIQTAVR	1xGlu->pyro-Glu [N-Term]	798.44683	Q64475; Q64525	Histone H2B type 1-B;Histone H2B type 2-B	k	0.004044481	171.3809829	7.140874289
Liver	EISDAQWEDVVQK		1546.73838	Q64327	Male-enhanced antigen 1	k	0.031983996	21.67168791	0.902986996
Liver	EISDIAR	1xGlu->pyro-Glu [N-Term]	785.41519			k	0.121608018	5.699847711	0.237493655
Brain	EISLWFQPEELVEYK		1909.95821	P15532	Nucleoside diphosphate kinase A	k	0.004718975	146.8851189	6.120213286
Liver	EISLWFQPEELVEYK		1909.95821	P15532	Nucleoside diphosphate kinase A	k	0.004897576	141.5286242	5.897026007
Brain	EITALAPSTMK	1xOxidation [M10]	1177.6133	P60710; P68033; P63260	Actin, cytoplasmic 1;Actin, alpha cardiac muscle 1;Actin, cytoplasmic 2	k	0.007458215	92.93741432	3.872392263
Brain	EITALAPSTMK	1xLabel:13C(6)15N(2) [K11]	1169.63259	P60710; P68033; P63260	Actin, cytoplasmic 1;Actin, alpha cardiac muscle 1;Actin, cytoplasmic 2	k	0.006096674	113.6926817	4.737195071
Liver	EITALAPSTMK	1xLabel:13C(6)15N(2) [K11]	1169.63259	P60710; P68033; P63260	Actin, cytoplasmic 1;Actin, alpha cardiac muscle 1;Actin, cytoplasmic 2	k	0.009904199	69.98517969	2.916049154
Brain	EIVHIQAGQCGNQIGAK	1xCarbamidomethyl [C10]	1822.92284	Q7TMM9; Q9ERD7; P99024; Q9CWF2	Tubulin beta-2A chain;tubulin beta-3 chain;tubulin beta-5 chain;Tubulin beta-2B chain	k	0.006068796	114.214939	4.758955793
Liver	EIVHIQAGQCGNQIGAK	1xCarbamidomethyl [C10]	1822.92284	Q7TMM9; Q9ERD7; P99024; Q9CWF2	Tubulin beta-2A chain;tubulin beta-3 chain;tubulin beta-5 chain;Tubulin beta-2B chain	k	0.00695199	99.70485486	4.154368952
Brain	EIYTHFTCATDTK	1xCarbamidomethyl [C8]	1586.71553	P08752; B2RSH2	guanine nucleotide-binding protein G(i) subunit alpha-2;Guanine nucleotide-binding protein G(i) subunit alpha-1	k	0.025598325	27.07783382	1.128243076
Brain	EKDDAPVADGVEKK		1500.75403	P06837	Neuromodulin	k	0.025791116	26.87542448	1.119809353
Brain	EKEELMLR		1047.55031	P26040	Ezrin	k	0.050958015	13.60231898	0.566763291
Liver	EKEELMLR		1047.55031	P26040	Ezrin	k	0.115500814	6.001231971	0.250051332
Brain	EKELGNDAYK		1166.56879	Q60864	stress-induced-phosphoprotein 1	k	0.322619723	2.148495988	0.089520666
Brain	EKEPIAASTNR		1215.63279	P16546; P16546-2	Spectrin alpha chain, non-erythrocytic 1;Isoform 2 of Spectrin alpha chain, non-erythrocytic 1	k	0.454367992	1.525519388	0.063563308
Liver	EKEPIAASTNR		1215.63279	P16546; P16546-2	Spectrin alpha chain, non-erythrocytic 1;Isoform 2 of Spectrin alpha chain, non-erythrocytic 1	k	0.274463639	2.525460872	0.105227536
Brain	EKEPIVGSTDYGKDEDSAEALLK		2494.21952	P16546; P16546-2	Spectrin alpha chain, non-erythrocytic 1;Isoform 2 of Spectrin alpha chain, non-erythrocytic 1	k	0.43867736	1.580084235	0.065836843
Brain	EKEQFR		836.42609	O88569; Q8K0C1	heterogeneous nuclear ribonucleoproteins A2/B1;Importin-13	k	0.0284628	24.35274048	1.01469752
Liver	EKEQFR		836.42609	O88569; Q8K0C1	heterogeneous nuclear ribonucleoproteins A2/B1;Importin-13	k	0.042362692	16.36220807	0.68175867
Brain	EKFEPTVFR		1152.60479	Q91VK1	Basic leucine zipper and W2 domain-containing protein 2	k	0.128201469	5.406702331	0.225279264
Brain	EKLEMEMEAAR		1336.62355	Q99K48	Non-POU domain-containing octamer-binding protein	k	0.584605962	1.185665604	0.049402733
Brain	EKLQEEMLQR		1303.66746	P20152	Vimentin	k	0.390654967	1.774320666	0.073930028
Brain	EKPVCGTTYK	1xCarbamidomethyl [C5]	1182.58234	Q60865	Caprin-1	k	0.010875454	63.73501107	2.655625461
Brain	EKVESELR		989.5262	P68254-1	14-3-3 protein theta	k	0.038078453	18.20313399	0.758463916
Liver	EKVESELR		989.5262	P68254-1	14-3-3 protein theta	k	0.113545228	6.104591027	0.254357959
Brain	EKYDEEITSLYR		1545.74313	P28738	kinesin heavy chain isoform 5C	k	0.3572026	1.940487502	0.080853646
Liver	ELAPLFEELIK		1301.73513	O88653	ragulator complex protein LAMTOR3	k	0.030019244	23.0900947	0.962087279
Brain	ELAQQIQK		957.53637	P60843; P10630-1	Eukaryotic initiation factor 4A-I;eukaryotic initiation factor 4A-II	k	0.010596863	65.41060263	2.725441776
Brain	ELAQTTR		818.43666	P42932	T-complex protein 1 subunit theta	k	0.008348638	83.02518574	3.459382739
Brain	ELAVQIQK		928.54621	Q91VC3	Eukaryotic initiation factor 4A-III	k	0.027765453	24.96437485	1.040182285
Brain	ELDGERER		1003.48031	Q6IRU2	Tropomyosin alpha-4 chain	k	0.327608292	2.115780332	0.088157514
Liver	ELDIMEPK		974.48631	Q8VDM4	26S proteasome non-ATPase regulatory subunit 2	k	0.016081984	43.10085115	1.795868798
Brain	ELDLSNNCMGGPGVLQLLESLK	1xCarbamidomethyl [C8]	2387.19451	Q91VI7	Ribonuclease inhibitor	k	0.352235113	1.967853731	0.081993905
Liver	ELDLSNNCMGGPGVLQLLESLK	1xCarbamidomethyl [C8]	2387.19451	Q91VI7	Ribonuclease inhibitor	k	0.342810617	2.021953659	0.084248069
Brain	ELDTVTLEDIKEHVR		1796.93887	P14685	26S proteasome non-ATPase regulatory subunit 3	k	0.044932394	15.42644674	0.642768614
Liver	ELDTVTLEDIKEHVR		1796.93887	P14685	26S proteasome non-ATPase regulatory subunit 3	k	0.122662077	5.650867778	0.235452824
Brain	ELEDFK		780.37741	P26443	Glutamate dehydrogenase 1, mitochondrial	k	0.302264094	2.293183987	0.095549333
Liver	ELEDFK		780.37741	P26443	Glutamate dehydrogenase 1, mitochondrial	k	0.02105979	32.91330003	1.371387501
Brain	ELEEQTR		904.43705	P26043; P26041	radixin;Moesin	k	0.060393417	11.47719755	0.478216564
Liver	ELEEQTR		904.43705	P26043; P26041	radixin;Moesin	k	0.337341654	2.05473345	0.085613894
Liver	ELEIEER		917.45745	P23116	Eukaryotic translation initiation factor 3 subunit A	k	0.028790478	24.07557019	1.003148758
Liver	ELEQIFCQFDSK	1xCarbamidomethyl [C7]	1543.70972	Q60597	2-oxoglutarate dehydrogenase, mitochondrial	k	0.435189377	1.592748394	0.066364516
Liver	ELEVQHPAAK		1121.59495	P42932	T-complex protein 1 subunit theta	k	0.012709977	54.53567381	2.272319742
Brain	ELFDYNLR		1069.53129	A2AN08	e3 ubiquitin-protein ligase UBR4	k	0.318067764	2.17924373	0.090801822
Brain	ELFGPELFR		1107.58332	Q99J62	replication factor C subunit 4	k	0.35476874	1.953800044	0.081408335
Brain	ELFQHMLQK		1173.60849	Q8K341-2; Q8K341	Isoform 2 of Alpha-tubulin N-acetyltransferase 1;Alpha-tubulin N-acetyltransferase 1	k	0.042630825	16.25929532	0.677470638
Liver	ELGHPEIGDAIAR		1377.7121	Q920E5	Farnesyl pyrophosphate synthase	k	0.005545597	124.990546	5.207939416
Brain	ELGITALHIK	1xGlu->pyro-Glu [N-Term]	1076.64626	P62264	40S ribosomal protein S14	k	0.3394971	2.041688076	0.085070336
Liver	ELGLETYK		952.49859	Q8BW75	Amine oxidase [flavin-containing] B	k	0.464495318	1.492258701	0.062177446
Brain	ELGNDAYK		909.43124	Q60864	stress-induced-phosphoprotein 1	k	0.349205595	1.984925758	0.08270524
Liver	ELGNDAYK		909.43124	Q60864	stress-induced-phosphoprotein 1	k	0.338316455	2.048813084	0.085367212
Brain	ELGTVMR		805.42365	P20801; P62204	Troponin C, skeletal muscle;Calmodulin	k	0.00519025	133.5479404	5.564497517
Liver	ELGTVMR		805.42365	P20801; P62204	Troponin C, skeletal muscle;Calmodulin	k	0.017695351	39.17114614	1.632131089
Liver	ELHIQGNR		966.51155	Q01730	Ras suppressor protein 1	k	0.384742576	1.801586888	0.07506612
Brain	ELIEQLQNKPSDLGTK		1812.97017	Q60864	stress-induced-phosphoprotein 1	k	0.013720041	50.52077981	2.105032492
Brain	ELIFEETAR		1107.56807	P63085	mitogen-activated protein kinase 1	k	0.07181373	9.652014697	0.402167279
Brain	ELISNASDALDK	1xLabel:13C(6)15N(2) [K12]	1283.65689	P11499; P08113	Heat shock protein HSP 90-beta;Endoplasmin	k	0.007304764	94.8897382	3.953739092
Liver	ELISNASDALDK	1xLabel:13C(6)15N(2) [K12]	1283.65689	P11499; P08113	Heat shock protein HSP 90-beta;Endoplasmin	k	0.005391368	128.5661116	5.356921315
Brain	ELISNASDALDKIR		1544.82786	P11499; P08113	Heat shock protein HSP 90-beta;Endoplasmin	k	0.007152784	96.90593583	4.037747326
Liver	ELISNASDALDKIR		1544.82786	P11499; P08113	Heat shock protein HSP 90-beta;Endoplasmin	k	0.01434668	48.31411861	2.013088275
Brain	ELLIFLAQYLCNEYQK	1xCarbamidomethyl [C11]	2045.04123	Q00493	Carboxypeptidase E	k	0.134931165	5.137042877	0.214043453
Liver	ELLQESALIR		1171.66811	Q9CQN1	heat shock protein 75 kDa, mitochondrial	k	0.012522812	55.35076292	2.306281788
Brain	ELLYFLDSCEPEFK	1xCarbamidomethyl [C9]	1789.83531	P22892	AP-1 complex subunit gamma-1	k	0.023573663	29.40345631	1.225144013
Liver	ELNITAAK		859.48836	P62082	40S ribosomal protein S7	k	0.00768352	90.2121915	3.758841312
Brain	ELNQYR		822.41044	Q6ZPZ3	Zinc finger CCCH domain-containing protein 4	k	0.326904246	2.120337039	0.088347377
Brain	ELPSLEQK		943.50949			k	0.125587413	5.519240836	0.229968368
Brain	ELQAQIAELQEDFESEK		2006.95531	Q61879	Myosin-10	k	0.079843322	8.6813419	0.361722579
Brain	ELQELVQYPVEHPDK		1823.9174	Q01853	Transitional endoplasmic reticulum ATPase	k	0.003692218	187.7319125	7.82216302
Brain	ELQNLIQELLQAR		1567.88023	P12658	Calbindin	k	0.026124706	26.53224804	1.105510335
Brain	ELSGTIK	1xGlu->pyro-Glu [N-Term]	729.41413	P35979	60S ribosomal protein L12	k	0.009129216	75.9262514	3.163593808
Liver	ELSGTIK	1xGlu->pyro-Glu [N-Term]	729.41413	P35979	60S ribosomal protein L12	k	0.008916861	77.7344344	3.238934766
Liver	ELSQDSTGR		992.46433	P97355	Spermine synthase	k	0.33520145	2.067852572	0.086160524
Brain	ELTAVVQK		887.51966	P62908	40S ribosomal protein S3	k	0.003767598	183.9758738	7.665661407
Liver	ELTAVVQK		887.51966	P62908	40S ribosomal protein S3	k	0.006953862	99.67802164	4.153250902
Brain	ELVLDNCK	1xCarbamidomethyl [C7]	990.49246	Q9EST5-1; O35381	Acidic leucine-rich nuclear phosphoprotein 32 family member B;Acidic leucine-rich nuclear phosphoprotein 32 family member A	k	0.005219771	132.7926464	5.533026935
Liver	ELVLDNCK	1xCarbamidomethyl [C7]	990.49246	Q9EST5-1; O35381	Acidic leucine-rich nuclear phosphoprotein 32 family member B;Acidic leucine-rich nuclear phosphoprotein 32 family member A	k	0.014211476	48.77376539	2.032240225
Brain	ELVLSNNDLHEPGVR		1691.87112	Q91VI7	Ribonuclease inhibitor	k	0.288716118	2.400791425	0.100032976
Liver	ELWNLR		830.45191	Q99J79	DNA damage-binding protein 2	k	0.016327447	42.4528826	1.768870108
Liver	EMLQQSK		863.42913	P07901; P11499	Heat shock protein HSP 90-alpha;Heat shock protein HSP 90-beta	k	0.006368226	108.8446227	4.535192614
Liver	EMMLSIINSSITTK		1567.80699	P80318	T-complex protein 1 subunit gamma	k	0.416310014	1.664978399	0.0693741
Brain	EMTLDEWK		1051.47647	Q9CY58	Plasminogen activator inhibitor 1 RNA-binding protein	k	0.013787022	50.27533806	2.094805753
Brain	EMVLELIR		1002.56523	Q91WJ8	Far upstream element-binding protein 1	k	0.008986956	77.12813357	3.213672232
Brain	ENDTLTEIK		1062.53135	Q9JKK7	Tropomodulin-2	k	0.30102769	2.302602727	0.09594178
Liver	ENPCDAVVFHPK	1xCarbamidomethyl [C4]	1412.66271	P22907-1	porphobilinogen deaminase	k	0.027218666	25.4658761	1.061078171
Brain	ENPLLPEEEEQR		1482.70708	Q62448	Eukaryotic translation initiation factor 4 gamma 2	k	0.042491199	16.31272363	0.679696818
Brain	ENTQTTIK	1xLabel:13C(6)15N(2) [K8]	942.4982	P61979-3; P61979	Isoform 3 of Heterogeneous nuclear ribonucleoprotein K;Heterogeneous nuclear ribonucleoprotein K	k	0.007084776	97.83614492	4.076506038
Liver	ENTQTTIK	1xLabel:13C(6)15N(2) [K8]	942.4982	P61979-3; P61979	Isoform 3 of Heterogeneous nuclear ribonucleoprotein K;Heterogeneous nuclear ribonucleoprotein K	k	0.012844975	53.96251827	2.248438261
Brain	EPAEDILQTLLDSTYK		1835.9273	Q8K0C4	lanosterol 14-alpha demethylase	k	0.071718257	9.664863785	0.402702658
Brain	EPATINYPFEK		1308.64704	Q8K3J1	NADH dehydrogenase [ubiquinone] iron-sulfur protein 8, mitochondrial	k	0.006311631	109.8206092	4.575858717
Brain	EPEQLRK		899.49451	Q8BG05-2; P49312-1; Q8BG05	Isoform 2 of Heterogeneous nuclear ribonucleoprotein A3;Heterogeneous nuclear ribonucleoprotein A1;Heterogeneous nuclear ribonucleoprotein A3	k	0.051285974	13.51533628	0.563139011
Brain	EPFPTIYVDSQK		1423.71037	Q8BP47	Asparagine--tRNA ligase, cytoplasmic	k	0.056994555	12.16163852	0.506734938
Brain	EPHSFQSR		987.46427	Q9JK81	UPF0160 protein MYG1, mitochondrial	k	0.289204715	2.396735404	0.099863975
Brain	EPPLELK		825.47165	Q9CVB6	Actin-related protein 2/3 complex subunit 2	k	0.326757311	2.121290501	0.088387104
Brain	EQALAVSR		873.47886	P62814	V-type proton ATPase subunit B, brain isoform	k	0.01484175	46.70252439	1.945938516
Liver	EQEAHYAVR	1xGlu->pyro-Glu [N-Term]	1084.51703			k	0.085036572	8.151165593	0.3396319
Brain	EQEVTVLK		945.52514	O08638-1	Myosin-11	k	0.337099939	2.056206782	0.085675283
Liver	EQEVTVLK		945.52514	O08638-1	Myosin-11	k	0.06835447	10.14048066	0.422520028
Liver	EQGFLSFWR		1169.57382	P48962	ADP/ATP translocase 1	k	0.00882633	78.5317558	3.272156492
Liver	EQIVPKPEEEVAQKK		1751.95379	Q9CPR4	60S ribosomal protein L17	k	0.033434031	20.73178615	0.863824423
Brain	EQIYDVYR		1085.5262	Q91VC3	Eukaryotic initiation factor 4A-III	k	0.021107941	32.8382181	1.368259087
Liver	EQLAAVR		786.44683	Q922Y1	UBX domain-containing protein 1	k	0.017242348	40.20027738	1.675011558
Brain	EQLLLDELVALVDKR		1754.00583	Q69ZW3	EH domain-binding protein 1	k	0.0301874	22.96147344	0.95672806
Brain	EQLQGLNDR		1072.53816	P08553; P46660	Neurofilament medium polypeptide;alpha-internexin	k	0.427972677	1.619606151	0.06748359
Brain	EQLVQK		744.42503	P61982	14-3-3 protein gamma	k	0.020512847	33.7908815	1.407953396
Liver	EQLVQK		744.42503	P61982	14-3-3 protein gamma	k	0.326145409	2.12527039	0.088552933
Liver	EQTAHAFVNVLTR		1485.78085	P19096	Fatty acid synthase	k	0.347534144	1.994472178	0.083103007
Liver	EQVLSVSR		917.50507	P17047	Lysosome-associated membrane glycoprotein 2	k	0.343965297	2.015166027	0.083965251
Brain	EQWSNCPTIGQIR	1xCarbamidomethyl [C6]	1588.75365	P10605	Cathepsin B	k	0.019734905	35.12290453	1.463454355
Brain	EREQPPR		911.46935	Q8R326; Q99K48	Paraspeckle component 1;Non-POU domain-containing octamer-binding protein	k	0.337131327	2.056015342	0.085667306
Brain	EREQQIEEHR		1353.65057	Q9QXS6-3	Isoform E2 of Drebrin	k	0.424776653	1.631792085	0.067991337
Liver	ESALFSTELSVLHNFFSPSPK		2337.17614	Q8C4Y3	Negative elongation factor B	k	0.090127984	7.690698845	0.320445785
Liver	ESDIKPLK		929.53022	Q3U9G9	Lamin-B receptor	k	0.296753339	2.335768763	0.097323698
Brain	ESDLSGAQIK		1047.53168	P14733	Lamin-B1	k	0.006007378	115.382655	4.807610624
Liver	ESDLSGAQIK		1047.53168	P14733	Lamin-B1	k	0.017402651	39.8299763	1.659582346
Brain	ESEIIDFFLGASLKDEVLK		2153.13763	P25444	40S ribosomal protein S2	k	0.010298065	67.30848769	2.804520321
Liver	ESGAAEQVDNK		1147.52257	Q810B6-1	Rabankyrin-5	k	0.302051957	2.294794534	0.095616439
Brain	ESIEEPSAK		989.47858	Q6P4T2	U5 small nuclear ribonucleoprotein 200 kDa helicase	k	0.307220231	2.256189893	0.094007912
Brain	ESIESEIR		962.47892	Q01853	Transitional endoplasmic reticulum ATPase	k	0.01887626	36.72057739	1.530024058
Brain	ESLKPATKPVASK		1355.78929	P14873	microtubule-associated protein 1B	k	0.003767735	183.9691956	7.665383149
Brain	ESPLLFK		833.47673	P26041	Moesin	k	0.071933926	9.635886959	0.40149529
Brain	ESPNITDR		931.44795	Q8BU30	isoleucine--tRNA ligase, cytoplasmic	k	0.322381525	2.150083445	0.08958681
Liver	ESPNITDR		931.44795	Q8BU30	isoleucine--tRNA ligase, cytoplasmic	k	0.329601527	2.102985342	0.087624389
Brain	ESSTVFELK		1039.53062	P62869	Elongin-B	k	0.016021816	43.26270997	1.802612915
Brain	ESVFTVEGGHR		1217.59093	O35129	Prohibitin-2	k	0.024166478	28.68217667	1.195090695
Brain	ESVPDFPLSPPK		1312.67834	P54227	Stathmin	k	0.00880143	78.75392317	3.281413465
Brain	ESYSIYVYK		1151.56192	Q9D2U9	Histone H2B type 3-A	k	0.011034102	62.81863149	2.617442979
Brain	ESYSVYVYK		1137.54627	Q64475; Q64525	Histone H2B type 1-B;Histone H2B type 2-B	k	0.00269572	257.1287809	10.7136992
Liver	ESYSVYVYK		1137.54627	Q64475; Q64525	Histone H2B type 1-B;Histone H2B type 2-B	k	0.019413609	35.70419071	1.487674613
Liver	ESYSVYVYK	1xGlu->pyro-Glu [N-Term]	1119.5357	Q64475; Q64525	Histone H2B type 1-B;Histone H2B type 2-B	k	0.107361994	6.456169002	0.269007042
Brain	ETAEEVSAR		991.46908	P20357	microtubule-associated protein 2	k	0.006294593	110.1178721	4.58824467
Brain	ETAPTSTYSSPAR		1367.64375	Q8K0U4	Heat shock 70 kDa protein 12A	k	0.32169986	2.154639358	0.08977664
Liver	ETAQALK		760.41994	Q71LX4	Talin-2	k	0.004490162	154.3701973	6.432091555
Brain	ETDLQELFRPFGSISR		1894.96575	Q9Z1D1	Eukaryotic translation initiation factor 3 subunit G	k	0.046381475	14.94448332	0.622686805
Liver	ETETTLPIK		1031.56192	P27546-1	Microtubule-associated protein 4	k	0.056828118	12.1972574	0.508219058
Liver	ETFAHLSELHCDKLHVDPENFK	1xCarbamidomethyl [C11]	2666.26676	P04444	Hemoglobin subunit beta-H1	k	0.022034594	31.45722526	1.310717719
Brain	ETGEHLVHVK		1148.60585	Q8BTM8	Filamin-A	k	0.327403705	2.117102435	0.088212601
Brain	ETGQQFAVK		1007.51564	O70589-1	peripheral plasma membrane protein CASK	k	0.30471491	2.274739952	0.094780831
Liver	ETGVDLTK		862.45164	P38647	Stress-70 protein, mitochondrial	k	0.021886182	31.67053844	1.319605768
Brain	ETIEQEK	1xGlu->pyro-Glu [N-Term]	858.42034	P20065-2; Q6ZWY8	Isoform Short of Thymosin beta-4;thymosin beta-10	k	0.010599042	65.39715129	2.724881304
Liver	ETIHPR		752.40496	Q99PV0	Pre-mRNA-processing-splicing factor 8	k	0.376062466	1.843170334	0.076798764
Brain	ETIMNQEK		992.47172	Q64152-1	transcription factor BTF3	k	0.11480475	6.037617619	0.251567401
Brain	ETLAQLQQEFQR		1490.75978	Q03958	Prefoldin subunit 6	k	0.006501017	106.6213443	4.442556013
Liver	ETLEEVFEK		1123.55175	P09405	Nucleolin	k	0.005410937	128.1011406	5.337547527
Brain	ETLIDVAR		916.50982	P80317	T-complex protein 1 subunit zeta	k	0.337210443	2.055532959	0.085647207
Brain	ETPAASEAPSSAAK		1316.63285	Q91XV3	Brain acid soluble protein 1	k	0.006046382	114.6383287	4.776597031
Brain	ETPEHPLK		950.49417	Q8VDP4	Cell cycle and apoptosis regulator protein 2	k	0.330977919	2.094239948	0.087259998
Liver	ETQALILAPTR		1212.69466	Q91VC3	Eukaryotic initiation factor 4A-III	k	0.032234068	21.50355882	0.895981618
Brain	ETQTPVTAQPK		1199.62664	O88487	cytoplasmic dynein 1 intermediate chain 2	k	0.359133215	1.930055902	0.080418996
Liver	ETQTPVTAQPK		1199.62664	O88487	cytoplasmic dynein 1 intermediate chain 2	k	0.3424559	2.024048001	0.084335333
Liver	ETVQTTEDQILK		1404.72167	Q64727	Vinculin	k	0.357373639	1.939558783	0.080814949
Brain	ETVSEESNVLCLSK	1xCarbamidomethyl [C11]	1594.76288	P58252	Elongation factor 2	k	0.00430955	160.8398064	6.7016586
Brain	ETVVEVPQVTWEDIGGLEDVKR		2498.27731	Q01853	Transitional endoplasmic reticulum ATPase	k	0.311415703	2.225793924	0.092741414
Liver	ETVVEVPQVTWEDIGGLEDVKR		2498.27731	Q01853	Transitional endoplasmic reticulum ATPase	k	0.042387077	16.35279505	0.68136646
Brain	EVANSTANLVK		1145.61608	Q71LX4; P26039	Talin-2;Talin-1	k	0.353793674	1.959184775	0.081632699
Liver	EVANSTANLVK		1145.61608	Q71LX4; P26039	Talin-2;Talin-1	k	0.032807843	21.12748395	0.880311831
Liver	EVATAIR		759.43593	P25444	40S ribosomal protein S2	k	0.00918811	75.43957828	3.143315762
Liver	EVATDVR		789.41011	Q91W50	cold shock domain-containing protein E1	k	0.32310262	2.14528493	0.089386872
Brain	EVDEQMLAIQSK	1xLabel:13C(6)15N(2) [K12]	1398.70246	Q9ERD7	tubulin beta-3 chain	k	0.007296405	94.99845702	3.958269042
Brain	EVDEQMLNVQNK		1446.68932	Q7TMM9; P99024; P68372; Q9CWF2	Tubulin beta-2A chain;tubulin beta-5 chain;Tubulin beta-4B chain;Tubulin beta-2B chain	k	0.006089038	113.8352525	4.743135523
Liver	EVDEQMLNVQNK		1446.68932	Q7TMM9; P99024; P68372; Q9CWF2	Tubulin beta-2A chain;tubulin beta-5 chain;Tubulin beta-4B chain;Tubulin beta-2B chain	k	0.008975513	77.22646953	3.217769564
Brain	EVDPQGLR		913.47377	P39054-1; Q8BZ98	Dynamin-2;Dynamin-3	k	0.040190729	17.24644465	0.718601861
Liver	EVDPQGLR		913.47377	P39054-1; Q8BZ98	Dynamin-2;Dynamin-3	k	0.042693831	16.23530062	0.676470859
Brain	EVFDNDGKPR		1176.56438	P63328-2	Isoform 2 of Serine/threonine-protein phosphatase 2B catalytic subunit alpha isoform	k	0.015060761	46.0233833	1.917640971
Liver	EVFGTFGIPFLLR		1495.83076	Q6A4J8	Ubiquitin carboxyl-terminal hydrolase 7	k	0.304688277	2.274938788	0.094789116
Liver	EVFQTASER		1066.51636	Q9D071	MMS19 nucleotide excision repair protein homolog	k	0.054000356	12.8359743	0.534832263
Liver	EVGGEALGR		887.45812	P02088; P02104; P02089	Hemoglobin subunit beta-1;Hemoglobin subunit epsilon-Y2;Hemoglobin subunit beta-2	k	0.022721647	30.50602726	1.271084469
Brain	EVGSIIGK		802.46689	Q61990; P57724; Q61990-2; P60335; P57722-1	Poly(rC)-binding protein 2;poly(rC)-binding protein 4;Isoform 2 of Poly(rC)-binding protein 2;Poly(RC)-binding protein 1;Poly(rC)-binding protein 3	k	0.009074258	76.38610084	3.182754202
Liver	EVGSIIGK		802.46689	Q61990; P57724; Q61990-2; P60335; P57722-1	Poly(rC)-binding protein 2;poly(rC)-binding protein 4;Isoform 2 of Poly(rC)-binding protein 2;Poly(RC)-binding protein 1;Poly(rC)-binding protein 3	k	0.014978735	46.27541425	1.928142261
Liver	EVGVYEALKDDSWLK		1751.88504	P14152	Malate dehydrogenase, cytoplasmic	k	0.0068298	101.4886506	4.228693775
Brain	EVHVLCLGLDNSGK	1xCarbamidomethyl [C6]	1540.7788	O88848	ADP-ribosylation factor-like protein 6	k	0.358125696	1.935485749	0.08064524
Liver	EVLHGNQR		952.4959	P53026	60S ribosomal protein L10A	k	0.002776156	249.678782	10.40328258
Brain	EVLIETAK		902.51932	Q9CQ65	S-methyl-5'-thioadenosine phosphorylase	k	0.02512871	27.58387386	1.149328078
Liver	EVLIETAK		902.51932	Q9CQ65	S-methyl-5'-thioadenosine phosphorylase	k	0.013056782	53.08713853	2.211964106
Liver	EVLPALEGNK		1069.5888	O70591	Prefoldin subunit 2	k	0.31604557	2.193187461	0.091382811
Liver	EVLQALEELAVNYDQK		1861.95418	Q61768; P28738; P33175	Kinesin-1 heavy chain;kinesin heavy chain isoform 5C;Kinesin heavy chain isoform 5A	k	0.298579211	2.321485073	0.096728545
Liver	EVNAVDSEHEK		1256.57534	Q9JHR7	insulin-degrading enzyme	k	0.38643237	1.793708896	0.074737871
Brain	EVQAAQAR		872.45846	P08226	Apolipoprotein E	k	0.038971393	17.78605096	0.741085456
Liver	EVQAAQAR		872.45846	P08226	Apolipoprotein E	k	0.019966904	34.71480518	1.446450216
Brain	EVQDGIAPR		984.51088	P56399	Ubiquitin carboxyl-terminal hydrolase 5	k	0.018676758	37.11282174	1.546367572
Liver	EVQDGIAPR		984.51088	P56399	Ubiquitin carboxyl-terminal hydrolase 5	k	0.05859972	11.82850673	0.492854447
Brain	EVQTNDLK		946.484	P97351	40S ribosomal protein S3a	k	0.012982313	53.39165718	2.224652382
Liver	EVQTNDLK		946.484	P97351	40S ribosomal protein S3a	k	0.007608085	91.10665578	3.796110658
Brain	EVSTYIK	1xGlu->pyro-Glu [N-Term]	821.44035	P10126	Elongation factor 1-alpha 1	k	0.017206488	40.28405928	1.67850247
Liver	EVSTYIK	1xGlu->pyro-Glu [N-Term]	821.44035	P10126	Elongation factor 1-alpha 1	k	0.011303844	61.31959961	2.554983317
Brain	EVSTYIKK		967.54587	P10126	Elongation factor 1-alpha 1	k	0.454906598	1.523713184	0.063488049
Liver	EVSTYIKK		967.54587	P10126	Elongation factor 1-alpha 1	k	0.126086094	5.497411804	0.229058825
Liver	EVTLEK		718.39815	Q8R5L3-1; Q9CYQ7	Vam6/Vps39-like protein;Nuclear prelamin A recognition factor	k	0.323466556	2.142871243	0.089286302
Brain	EVTVECHIAGTR	1xCarbamidomethyl [C6]	1371.66852	P97370	sodium/potassium-transporting ATPase subunit beta-3	k	0.265475263	2.610967108	0.108790296
Liver	EVTVECHIAGTR	1xCarbamidomethyl [C6]	1371.66852	P97370	sodium/potassium-transporting ATPase subunit beta-3	k	0.252412241	2.746091785	0.114420491
Brain	EVVETPLLHPER		1418.7638	P46471	26S proteasome regulatory subunit 7	k	0.027693039	25.02965358	1.042902233
Liver	EVVETPLLHPER		1418.7638	P46471	26S proteasome regulatory subunit 7	k	0.473940898	1.462518183	0.060938258
Brain	EVVQNFAK		934.49926	Q9CQI6	coactosin-like protein	k	0.00577547	120.0157235	5.000655146
Liver	EVVQNFAK		934.49926	Q9CQI6	coactosin-like protein	k	0.00669356	103.5543394	4.31476414
Brain	EVWFFGLQYVDSK		1617.79477	P26043	radixin	k	0.058904466	11.76731121	0.490304634
Liver	EVWFFGLQYVDSK		1617.79477	P26043	radixin	k	0.048149667	14.39567957	0.599819982
Brain	EWAHATIIPK		1165.63642	Q76MZ3	serine/threonine-protein phosphatase 2A 65 kDa regulatory subunit A alpha isoform	k	0.017159624	40.39407666	1.683086527
Liver	EWAHATIIPK		1165.63642	Q76MZ3	serine/threonine-protein phosphatase 2A 65 kDa regulatory subunit A alpha isoform	k	0.029927991	23.16049822	0.965020759
Liver	EWLTELFQQSK		1408.71071	Q62448	Eukaryotic translation initiation factor 4 gamma 2	k	0.274565245	2.524526297	0.105188596
Brain	EWTLEAGALVLADR		1543.81148	P97310	DNA replication licensing factor mcm2	k	0.32305439	2.145605207	0.089400217
Brain	EYAKPTR		864.45739	Q8R081	Heterogeneous nuclear ribonucleoprotein L	k	0.037477682	18.49493197	0.770622165
Liver	EYATNLVDPQK		1277.63721	Q8BSM7	Large neutral amino acids transporter small subunit 3	k	0.129686547	5.344788615	0.222699526
Brain	EYDDNGEGITIFRPLHLANK		2302.14624	P27773	Protein disulfide-isomerase A3	k	0.115280161	6.012718721	0.250529947
Brain	EYFSWEGTFQHVGK		1714.786	Q9D8N0	elongation factor 1-gamma	k	0.003728141	185.9230018	7.746791741
Liver	EYLFQEQYLCK	1xCarbamidomethyl [C10]	1520.70899	Q9JHW4	selenocysteine-specific elongation factor	k	0.027062639	25.61269753	1.06719573
Brain	EYLPIGGLAEFCK	1xCarbamidomethyl [C12]	1496.74538	P05202	Aspartate aminotransferase, mitochondrial	k	0.294641434	2.352510885	0.098021287
Brain	EYQDLLNVK		1121.58372	P03995; P08551; P08553; P46660; P31001; P20152; P19246	Glial fibrillary acidic protein;Neurofilament light polypeptide;Neurofilament medium polypeptide;alpha-internexin;desmin;Vimentin;Neurofilament heavy polypeptide	k	0.005147629	134.6536788	5.61056995
Liver	EYTINIHK		1017.53637	P62900	60S ribosomal protein L31	k	0.008762583	79.10306919	3.295961216
Brain	FADGSIR		765.38898	Q8K2B3	Succinate dehydrogenase [ubiquinone] flavoprotein subunit, mitochondrial	k	0.020719936	33.45315213	1.393881339
Brain	FADLSEAANR		1093.52726	P20152	Vimentin	k	0.001285674	539.1313276	22.46380532
Brain	FAEALGSTEAK		1123.56298	Q9ESZ8-1	General transcription factor II-I	k	0.114880729	6.033624476	0.25140102
Brain	FAFQAEVNR		1081.54252	P08113	Endoplasmin	k	0.00387147	179.0397934	7.459991393
Brain	FAGDKDHLTK		1131.5793	P08207	Protein S100-A10	k	0.027478591	25.2249901	1.051041254
Brain	FAGGDYTTTIEAFISASGR		1963.9396	Q8CGC7	Bifunctional glutamate/proline--tRNA ligase	k	0.334690531	2.071009234	0.086292051
Liver	FAGGDYTTTIEAFISASGR		1963.9396	Q8CGC7	Bifunctional glutamate/proline--tRNA ligase	k	0.102514676	6.761443439	0.28172681
Brain	FAGVDIR		777.42536	P14131	40S ribosomal protein S16	k	0.003717074	186.4765742	7.769857257
Brain	FAHIDGDHLTLLNVYHAFK		2211.13455	O35286	Pre-mRNA-splicing factor ATP-dependent RNA helicase DHX15	k	0.031270008	22.16651767	0.923604903
Liver	FAHIDGDHLTLLNVYHAFK		2211.13455	O35286	Pre-mRNA-splicing factor ATP-dependent RNA helicase DHX15	k	0.036065696	19.21901572	0.800792322
Liver	FAHTNIESLVK		1258.67901	P27773	Protein disulfide-isomerase A3	k	0.005815249	119.1947469	4.966447788
Brain	FANNPSQK		905.44756	Q61701-1; Q60900-1; Q60899	ELAV-like protein 4;ELAV-like protein 3;ELAV-like protein 2	k	0.011565373	59.93297137	2.49720714
Brain	FANYIDK		870.43559	P20152	Vimentin	k	0.00469382	147.6723074	6.153012806
Liver	FAQHAFR		876.4475	Q8BGZ1; P62761	Hippocalcin-like protein 4;Visinin-like protein 1	k	0.287916284	2.407460848	0.100310869
Brain	FASTVFPSDHIPSR		1560.78052	Q6PDI5-1	Proteasome-associated protein ECM29 homolog	k	0.302740332	2.289576601	0.095399025
Brain	FASTVQGDVR		1079.548	O54983	Ketimine reductase mu-crystallin	k	0.395774883	1.751367279	0.072973637
Brain	FASYLTFSPSEVK		1475.74167	Q9Z110-1	delta-1-pyrroline-5-carboxylate synthase	k	0.04568489	15.17235102	0.632181292
Brain	FATHAAALSVR		1143.62692	Q8VIJ6	splicing factor, proline- and glutamine-rich	k	0.002667336	259.8649331	10.82770554
Liver	FATHAAALSVR		1143.62692	Q8VIJ6	splicing factor, proline- and glutamine-rich	k	0.005033589	137.7043693	5.737682055
Brain	FATHGAALTVK		1115.62077	Q8R326	Paraspeckle component 1	k	0.02404031	28.83270588	1.201362745
Brain	FAVGSGAR		764.40496	Q9R0Q6	Actin-related protein 2/3 complex subunit 1A	k	0.02740959	25.28849181	1.053687159
Liver	FAYLGR		726.39334	P19253	60S ribosomal protein L13a	k	0.067222721	10.31120393	0.429633497
Brain	FCADCIITALR	2xCarbamidomethyl [C2; C5]	1339.6497	Q9CQJ4	E3 ubiquitin-protein ligase RING2	k	0.423213321	1.637819857	0.068242494
Brain	FCLDNGAK	1xCarbamidomethyl [C2]	924.42438	P09411	phosphoglycerate kinase 1	k	0.006858688	101.0611862	4.210882758
Liver	FCLDNGAK	1xCarbamidomethyl [C2]	924.42438	P09411	phosphoglycerate kinase 1	k	0.31610395	2.192782409	0.091365934
Brain	FCLESER	1xCarbamidomethyl [C2]	940.41929	Q8VE62	Polyadenylate-binding protein-interacting protein 1	k	0.016359984	42.36845109	1.765352129
Brain	FCLQYTR	1xCarbamidomethyl [C2]	987.47166	P23116	Eukaryotic translation initiation factor 3 subunit A	k	0.318740947	2.174641154	0.090610048
Liver	FCLQYTR	1xCarbamidomethyl [C2]	987.47166	P23116	Eukaryotic translation initiation factor 3 subunit A	k	0.324663873	2.134968618	0.088957026
Liver	FCPFYK	1xCarbamidomethyl [C2]	861.39637	P50516-1	V-type proton ATPase catalytic subunit A	k	0.050802955	13.64383578	0.568493158
Brain	FCTGLTQIETLFK	1xCarbamidomethyl [C2]; 1xLabel:13C(6)15N(2) [K13]	1565.81234	Q04447	Creatine kinase B-type	k	0.004772383	145.2413166	6.051721524
Liver	FCTGLTQIETLFK	1xCarbamidomethyl [C2]; 1xLabel:13C(6)15N(2) [K13]	1565.81234	Q04447	Creatine kinase B-type	k	0.010423692	66.49728426	2.770720178
Liver	FDAQTGADR		980.4432	P54775	26S proteasome regulatory subunit 6B	k	0.124204716	5.580683266	0.232528469
Brain	FDASFFGVHPK		1251.61568	P19096	Fatty acid synthase	k	0.009778571	70.88430476	2.953512698
Brain	FDETTADGR		1011.43778	Q05816	Fatty acid-binding protein, epidermal	k	0.004739428	146.2512372	6.093801551
Brain	FDETTADGRK		1139.53274	Q05816	Fatty acid-binding protein, epidermal	k	0.001690552	410.0122508	17.08384378
Brain	FDGALNVDLTEFQTNLVPYPR		2409.2085	P68369; P05213; P68373; P68368	tubulin alpha-1A chain;Tubulin alpha-1B chain;Tubulin alpha-1C chain;Tubulin alpha-4A chain	k	0.002022806	342.6660972	14.27775405
Liver	FDGALNVDLTEFQTNLVPYPR		2409.2085	P68369; P05213; P68373; P68368	tubulin alpha-1A chain;Tubulin alpha-1B chain;Tubulin alpha-1C chain;Tubulin alpha-4A chain	k	0.003003865	230.7517652	9.614656884
Brain	FDLLWLIQDRPDRDNDLR		2300.1782	Q61881	DNA replication licensing factor MCM7	k	0.313886069	2.20827634	0.092011514
Brain	FDLMYAK		887.43315	Q3UX10; P68369; P05213; P68373; P68368	Tubulin alpha chain-like 3;tubulin alpha-1A chain;Tubulin alpha-1B chain;Tubulin alpha-1C chain;Tubulin alpha-4A chain	k	0.007182783	96.50119547	4.020883145
Liver	FDLMYAK		887.43315	Q3UX10; P68369; P05213; P68373; P68368	Tubulin alpha chain-like 3;tubulin alpha-1A chain;Tubulin alpha-1B chain;Tubulin alpha-1C chain;Tubulin alpha-4A chain	k	0.012576199	55.11579475	2.296491448
Brain	FDLSNNHPLGMAIFLK		1816.94145	P19096	Fatty acid synthase	k	0.015730969	44.06258727	1.835941136
Brain	FDQLFDDESDPFEVLK		1943.89092	Q9CY58	Plasminogen activator inhibitor 1 RNA-binding protein	k	0.006834327	101.421424	4.225892667
Brain	FDSEYER		945.39485	Q8K310	Matrin-3	k	0.003947963	175.570846	7.315451918
Brain	FDSSLDR		839.38937	P30416	Peptidyl-prolyl cis-trans isomerase FKBP4	k	0.014332163	48.36305323	2.015127218
Liver	FDSSLDR		839.38937	P30416	Peptidyl-prolyl cis-trans isomerase FKBP4	k	0.051912744	13.35215837	0.556339932
Brain	FDSSLDRK		967.48434	P30416	Peptidyl-prolyl cis-trans isomerase FKBP4	k	0.054540933	12.70875183	0.529531326
Liver	FDTGNLCMVTGGANLGR	1xCarbamidomethyl [C7]	1782.82616	P62702	40S ribosomal protein S4, X isoform	k	0.010335176	67.06680271	2.794450113
Brain	FEALEK		736.38758	P48774; A0A087WPF7	Glutathione S-transferase Mu 5;Autism susceptibility gene 2 protein homolog	k	0.010502459	65.99855898	2.749939958
Liver	FEALEK		736.38758	P48774; A0A087WPF7	Glutathione S-transferase Mu 5;Autism susceptibility gene 2 protein homolog	k	0.015981765	43.37112944	1.807130393
Brain	FEDLNK		765.37775	P08752; B2RSH2	guanine nucleotide-binding protein G(i) subunit alpha-2;Guanine nucleotide-binding protein G(i) subunit alpha-1	k	0.020647637	33.57029093	1.398762122
Liver	FEDLNK		765.37775	P08752; B2RSH2	guanine nucleotide-binding protein G(i) subunit alpha-2;Guanine nucleotide-binding protein G(i) subunit alpha-1	k	0.03775364	18.35974439	0.76498935
Brain	FEEAVEK		851.41452	Q8CIE6	coatomer subunit alpha	k	0.098438614	7.041415501	0.293392313
Liver	FEEAVEK		851.41452	Q8CIE6	coatomer subunit alpha	k	0.033108909	20.93536734	0.872306973
Brain	FEEFLQR		968.48361	Q60597	2-oxoglutarate dehydrogenase, mitochondrial	k	0.326629577	2.12212007	0.08842167
Liver	FEEFLQR		968.48361	Q60597	2-oxoglutarate dehydrogenase, mitochondrial	k	0.32516812	2.131657867	0.088819078
Brain	FEELNADLFR		1253.61608	P63017; P17156	Heat shock cognate 71 kDa protein;Heat shock-related 70 kDa protein 2	k	0.000665301	1041.855038	43.41062659
Brain	FEELNMDLFR		1313.61945	P20029	78 kDa glucose-regulated protein	k	0.02922067	23.72112544	0.988380227
Brain	FEELNR		807.39954	Q8QZY1	eukaryotic translation initiation factor 3 subunit L	k	0.070362704	9.851059517	0.410460813
Liver	FEELNR		807.39954	Q8QZY1	eukaryotic translation initiation factor 3 subunit L	k	0.115631834	5.994432129	0.249768005
Liver	FEELTNLIR		1134.61535	Q8R1B4	Eukaryotic translation initiation factor 3 subunit C	k	0.031813351	21.78793352	0.907830563
Liver	FEGAIYR		855.43593	Q64737	trifunctional purine biosynthetic protein adenosine-3	k	0.096744412	7.16472574	0.298530239
Brain	FEGDTGLIVR		1106.58405	O55201	Transcription elongation factor Spt5	k	0.088312657	7.848786404	0.327032767
Brain	FEGKPLLQR		1087.62585	Q8BGS2	bola-like protein 2	k	0.050174427	13.81475017	0.57561459
Brain	FELLTNFPR		1136.60987	Q6P5G6	UBX domain-containing protein 7	k	0.056141123	12.34651438	0.514438099
Liver	FELTGIPPAPR		1197.66263	P63017	Heat shock cognate 71 kDa protein	k	0.005788881	119.7376858	4.989070242
Liver	FENAFLSHVISQHQSLLGNIR		2410.2626	Q03265	ATP synthase subunit alpha, mitochondrial	k	0.008668274	79.96369132	3.331820472
Brain	FENLCK	1xCarbamidomethyl [C5]	810.38145	P07901; P11499	Heat shock protein HSP 90-alpha;Heat shock protein HSP 90-beta	k	0.007754619	89.38506796	3.724377832
Liver	FENLCK	1xCarbamidomethyl [C5]	810.38145	P07901; P11499	Heat shock protein HSP 90-alpha;Heat shock protein HSP 90-beta	k	0.008777785	78.96606852	3.290252855
Liver	FEPFSNK		868.41994	P14211	Calreticulin	k	0.016222747	42.7268674	1.780286142
Brain	FEPYSNPTKR		1238.61641	Q9D0E1	Heterogeneous nuclear ribonucleoprotein M	k	0.222376674	3.1169959	0.129874829
Brain	FESPEVAER		1063.50546	Q9D0E1	Heterogeneous nuclear ribonucleoprotein M	k	0.013377426	51.81468864	2.15894536
Brain	FETVHQIHK		1138.60037	P70290	55 kDa erythrocyte membrane protein	k	0.023106651	29.99773398	1.249905582
Liver	FFADLLDYIK		1244.65615	P00493	Hypoxanthine-guanine phosphoribosyltransferase	k	0.011367474	60.97635735	2.540681556
Brain	FFEFGSHEQK		1255.57421	Q80U78-1	Pumilio homolog 1	k	0.364946329	1.899312652	0.079138027
Liver	FFGNLMDASK		1129.53466	Q9D0F9	Phosphoglucomutase-1	k	0.059082163	11.73191951	0.48882998
Brain	FFPEDVSEELIQEITQR		2080.02333	P26043	radixin	k	0.012973988	53.42591559	2.226079816
Brain	FFSDCK	1xCarbamidomethyl [C5]	803.33925	P70333; O35737	heterogeneous nuclear ribonucleoprotein H2;Heterogeneous nuclear ribonucleoprotein H	k	0.006042472	114.7125218	4.779688409
Liver	FFSDCK	1xCarbamidomethyl [C5]	803.33925	P70333; O35737	heterogeneous nuclear ribonucleoprotein H2;Heterogeneous nuclear ribonucleoprotein H	k	0.011346422	61.08949664	2.545395693
Liver	FFTNYESR		1063.48434	Q91XF0	Pyridoxine-5'-phosphate oxidase	k	0.012684972	54.64317985	2.27679916
Liver	FFVGGNWK		954.48321	P17751	Triosephosphate isomerase	k	0.010401438	66.6395516	2.776647984
Brain	FFVTTLPAFFHAK		1525.8202	Q8C0L0	Thioredoxin-related transmembrane protein 4	k	0.013592619	50.99438101	2.124765876
Liver	FFWGNAETLK		1212.60479	Q8BHG1	Nardilysin	k	0.072619196	9.544958047	0.397706585
Liver	FGANAILGVSLAVCK	1xCarbamidomethyl [C14]	1519.83011	P17182; P21550; P17183	alpha-enolase;Beta-enolase;Gamma-enolase	k	0.071249823	9.728405603	0.405350233
Brain	FGAPPHAGGGIGLER		1435.74407	Q922B2	Aspartate--tRNA ligase, cytoplasmic	k	0.064228083	10.79196435	0.449665181
Brain	FGAYIVDGLR		1110.59422	Q5SWU9-1	Acetyl-CoA carboxylase 1	k	0.044380423	15.61830948	0.650762895
Liver	FGEPIPISK		987.55096	P35505	Fumarylacetoacetase	k	0.028818839	24.05187721	1.00216155
Brain	FGEVLEISGK		1078.5779	Q8BVF2	phosducin-like protein 3	k	0.059489585	11.65157194	0.485482164
Brain	FGEVVDCTIK	1xCarbamidomethyl [C7]; 1xLabel:13C(6)15N(2) [K10]	1175.58564	Q60668-1; Q9Z130; Q99020	heterogeneous nuclear ribonucleoprotein D0;Heterogeneous nuclear ribonucleoprotein D-like;Heterogeneous nuclear ribonucleoprotein A/B	k	0.004017104	172.548963	7.189540126
Liver	FGEVVDCTIK	1xCarbamidomethyl [C7]; 1xLabel:13C(6)15N(2) [K10]	1175.58564	Q60668-1; Q9Z130; Q99020	heterogeneous nuclear ribonucleoprotein D0;Heterogeneous nuclear ribonucleoprotein D-like;Heterogeneous nuclear ribonucleoprotein A/B	k	0.006085336	113.9045087	4.746021198
Liver	FGFEIIETK		1083.57209	Q6PGB6-1	N-alpha-acetyltransferase 50	k	0.267607273	2.590165705	0.107923571
Liver	FGGGSVELLK		1006.55677	Q8BMS1	Trifunctional enzyme subunit alpha, mitochondrial	k	0.010096438	68.65264683	2.860526951
Brain	FGGPVHHQAQR		1233.62356	P70372	ELAV-like protein 1	k	0.014378446	48.20737957	2.008640815
Brain	FGLNVSSISR		1079.58438	Q9D1J3	SAP domain-containing ribonucleoprotein	k	0.081281378	8.527748865	0.355322869
Liver	FGMTPSK		767.37564	Q01853	Transitional endoplasmic reticulum ATPase	k	0.012498997	55.45622513	2.310676047
Brain	FGSFTSASADK		1117.51603	Q91W96	Anaphase-promoting complex subunit 4	k	0.067787586	10.225282	0.426053417
Liver	FGVAEPR		775.40971	Q9CPQ1	Cytochrome c oxidase subunit 6C	k	0.010001579	69.30377276	2.887657198
Liver	FGVIFAGAQK		1037.57784	Q99K85	phosphoserine aminotransferase	k	0.016012052	43.28909149	1.803712145
Brain	FGVLGSSK		794.44068	Q9D517	1-acyl-sn-glycerol-3-phosphate acyltransferase gamma	k	0.016564923	41.84427386	1.743511411
Brain	FHDPDSAVVAQHLTNTVFVDR		2368.16803			k	0.083106262	8.340492772	0.347520532
Brain	FHHTFSPEIAK		1313.6637	P08003	Protein disulfide-isomerase A4	k	0.017838201	38.85746034	1.619060848
Brain	FHNLEGFLEEFADIAK		1879.92249	Q6PDQ2	Chromodomain-helicase-DNA-binding protein 4	k	0.022321349	31.05310376	1.293879323
Brain	FHPYSK		778.38825	Q8C854-4	Myelin expression factor 2	k	0.03522718	19.67648815	0.819853673
Brain	FHQCVR	1xCarbamidomethyl [C4]	846.40392	P35585; P84091	AP-1 complex subunit mu-1;AP-2 complex subunit mu	k	0.331915834	2.088322125	0.087013422
Brain	FHVEEEGKGK		1159.57421	P09411	phosphoglycerate kinase 1	k	0.011902359	58.2361182	2.426504925
Liver	FHVEEEGKGK		1159.57421	P09411	phosphoglycerate kinase 1	k	0.007700536	90.01285207	3.750535503
Brain	FIASTGMDR		997.47714	Q99KP6-1	Pre-mRNA-processing factor 19	k	0.029432309	23.55055381	0.981273075
Liver	FICHVVGITYQHIDR	1xCarbamidomethyl [C3]	1857.94285	Q9DBZ5	Eukaryotic translation initiation factor 3 subunit K	k	0.297900693	2.326772633	0.09694886
Brain	FIDEHATK		960.47852	P08003	Protein disulfide-isomerase A4	k	0.041777376	16.59144843	0.691310351
Liver	FIDEHATK		960.47852	P08003	Protein disulfide-isomerase A4	k	0.029792624	23.26573135	0.969405473
Liver	FIEAAQR		834.44683	O88544	COP9 signalosome complex subunit 4	k	0.063966016	10.83617865	0.451507444
Liver	FIGEGAR		749.39406	P62196	26S proteasome regulatory subunit 8	k	0.017333858	39.98804904	1.66616871
Brain	FIIDEELFGQTHQHELK	1xLabel:13C(6)15N(2) [K17]	2092.05893	P46935	E3 ubiquitin-protein ligase NEDD4	k	0.041472771	16.71330745	0.69638781
Brain	FIIPNIVK		943.59751	P06151	L-lactate dehydrogenase A chain	k	0.004929744	140.6050928	5.858545532
Liver	FIIPNIVK		943.59751	P06151	L-lactate dehydrogenase A chain	k	0.009306394	74.48074557	3.103364399
Liver	FINTSK		709.38792	P63038-1	60 kDa heat shock protein, mitochondrial	k	0.025645759	27.02775076	1.126156282
Brain	FINYVK		783.43995	Q61937	Nucleophosmin	k	0.006039768	114.7638715	4.781827977
Brain	FIPCSPFSDYVYK	1xCarbamidomethyl [C4]; 1xLabel:13C(6)15N(2) [K13]	1630.77014	Q62188	Dihydropyrimidinase-related protein 3	k	0.006963141	99.54519405	4.147716419
Brain	FIPLYSK		867.49747	P52479	Ubiquitin carboxyl-terminal hydrolase 10	k	0.360174258	1.924477291	0.080186554
Liver	FKDLEDK		894.45672	Q9JMA1	Ubiquitin carboxyl-terminal hydrolase 14	k	0.035294913	19.6387277	0.818280321
Liver	FKDPNAPK		916.48869	P63158	High mobility group protein B1	k	0.004145432	167.2074801	6.966978339
Liver	FKEFLR		839.4774	P49718	DNA replication licensing factor mcm5	k	0.099726598	6.950474576	0.289603107
Brain	FLASVSTVLTSK	1xLabel:13C(6)15N(2) [K12]	1260.72893	P01942	Hemoglobin subunit alpha	k	0.004618942	150.0662239	6.252759328
Liver	FLASVSTVLTSK	1xLabel:13C(6)15N(2) [K12]	1260.72893	P01942	Hemoglobin subunit alpha	k	0.028862732	24.01530059	1.000637525
Brain	FLDAGHK		787.40971	P27773	Protein disulfide-isomerase A3	k	0.087857444	7.88945307	0.328727211
Liver	FLDAGHK		787.40971	P27773	Protein disulfide-isomerase A3	k	0.014226751	48.72139701	2.030058209
Liver	FLEEEAEK		994.47277	Q9QXS1-1	plectin	k	0.322779765	2.147430712	0.08947628
Brain	FLEGVR		720.4039	P14869	60S acidic ribosomal protein P0	k	0.012289078	56.4035127	2.350146362
Liver	FLEPTLR		875.49853	Q922B2	Aspartate--tRNA ligase, cytoplasmic	k	0.069966222	9.906883117	0.412786797
Liver	FLGSGPR		733.39915	P97807-1	fumarate hydratase, mitochondrial	k	0.039502386	17.54697018	0.731123757
Brain	FLGTVEK		793.44543	Q91W50	cold shock domain-containing protein E1	k	0.024326889	28.49304679	1.187210283
Liver	FLHQDIDSTR		1231.60658	Q07113	Cation-independent mannose-6-phosphate receptor	k	0.01840022	37.67059277	1.569608032
Brain	FLILPDMLK		1089.63767	P62320	small nuclear ribonucleoprotein sm d3	k	0.005435245	127.5282333	5.313676387
Brain	FLIPNASQPESK		1330.70014	P63101	14-3-3 protein zeta/delta	k	0.006372252	108.7758555	4.532327314
Brain	FLITHNPTNATLNK		1583.85402	O70274; Q63739	Protein tyrosine phosphatase type IVA 2;Protein tyrosine phosphatase type IVA 1	k	0.337837058	2.05172039	0.08548835
Brain	FLNAENAQK		1034.52653	P34022	Ran-specific GTPase-activating protein	k	0.006022779	115.0875946	4.795316442
Liver	FLNAENAQK		1034.52653	P34022	Ran-specific GTPase-activating protein	k	0.009212078	75.24330563	3.135137734
Liver	FLQDTIEEMALK		1437.72939	Q9Z2I0	mitochondrial proton/calcium exchanger protein	k	0.322873718	2.146805828	0.089450243
Brain	FLSQPFQVAEVFTGHMGK		2023.01059	P56480	ATP synthase subunit beta, mitochondrial	k	0.005900257	117.4774638	4.894894326
Liver	FLSSAAAVSK		980.54112	B2RQC6	CAD protein	k	0.059231688	11.70230328	0.48759597
Liver	FLTTTPNSLLVSWQAPR		1931.03852	P11276	fibronectin	k	0.031998798	21.66166289	0.902569287
Brain	FLVPDHVNMSELVK		1627.85124	Q91VR7	Microtubule-associated proteins 1A/1B light chain 3A	k	0.016566939	41.83918173	1.743299239
Brain	FLVPDYNDEIR		1380.67941	Q9WU01-1	KH domain-containing, RNA-binding, signal transduction-associated protein 2	k	0.304885862	2.273464491	0.094727687
Brain	FMATNDLMTELQK		1541.73383	Q6ZQ38	cullin-associated nedd8-dissociated protein 1	k	0.048483497	14.29655923	0.595689968
Brain	FMERDPDELR		1307.60486	Q9JKB1	Ubiquitin carboxyl-terminal hydrolase isozyme L3	k	0.377850456	1.834448442	0.076435352
Liver	FMERDPDELR		1307.60486	Q9JKB1	Ubiquitin carboxyl-terminal hydrolase isozyme L3	k	0.299307466	2.315836587	0.096493191
Liver	FMNPFNLPNLYQK		1625.81446	Q60864	stress-induced-phosphoprotein 1	k	0.045634574	15.18907965	0.632878319
Brain	FMQDASDVMQLLLK		1638.82298	Q8BKC5-1	Importin-5	k	0.368162776	1.882719347	0.078446639
Liver	FMQDASDVMQLLLK		1638.82298	Q8BKC5-1	Importin-5	k	0.37505781	1.848107577	0.077004482
Liver	FMSILSSILTEK		1368.74431	P06467	Hemoglobin subunit zeta	k	0.001366456	507.2589036	21.13578765
Brain	FNADEFEDMVAEKR		1700.75846	Q6ZWV3	60S ribosomal protein L10	k	0.039018043	17.76478602	0.740199418
Liver	FNADEFEDMVAEKR		1700.75846	Q6ZWV3	60S ribosomal protein L10	k	0.047560716	14.57394339	0.607247641
Brain	FNAHGDANTIVCNTK	1xCarbamidomethyl [C12]	1661.77003	P16045	Galectin-1	k	0.010352323	66.9557126	2.789821358
Liver	FNAHGDANTIVCNTK	1xCarbamidomethyl [C12]	1661.77003	P16045	Galectin-1	k	0.008647479	80.15598326	3.339832636
Liver	FNASQLITQR		1177.6324	O35129	Prohibitin-2	k	0.050727932	13.66401409	0.56933392
Brain	FNTTSVIK		909.50401	O08810	116 kDa U5 small nuclear ribonucleoprotein component	k	0.111131318	6.237190324	0.25988293
Brain	FPDENFK		896.41486	P24369; P30412	peptidyl-prolyl cis-trans isomerase B;peptidyl-prolyl cis-trans isomerase C	k	0.070481337	9.834478294	0.409769929
Brain	FPVIQHFK		1015.57236	P58389	Serine/threonine-protein phosphatase 2A activator	k	0.062596112	11.07332647	0.461388603
Liver	FQDLGAAYEVLSDSEK		1771.83849	Q99KV1	DnaJ homolog subfamily B member 11	k	0.042140234	16.44858403	0.685357668
Liver	FQEAEERPK		1133.55856	Q61699	Heat shock protein 105 kDa	k	0.085525082	8.104607067	0.337691961
Brain	FQGHCYR	1xCarbamidomethyl [C5]	967.4203	Q64449; Q61282; P55066	C-type mannose receptor 2;Aggrecan core protein;Neurocan core protein	k	0.085405473	8.115957413	0.338164892
Brain	FQHILR		813.47298	P62270	40S ribosomal protein S18	k	0.004390025	157.8913796	6.578807484
Liver	FQHILR		813.47298	P62270	40S ribosomal protein S18	k	0.007723681	89.74311383	3.73929641
Liver	FQIATVTEK		1036.56734	P99026	Proteasome subunit beta type-4	k	0.017795681	38.95030267	1.622929278
Brain	FQLTDSQIYEVLSVIR		1911.0222	O08553	Dihydropyrimidinase-related protein 2	k	0.000791126	876.1524404	36.50635168
Liver	FQLTDSQIYEVLSVIR		1911.0222	O08553	Dihydropyrimidinase-related protein 2	k	0.016614835	41.71857245	1.738273852
Brain	FQNVAK		706.38825	P08113	Endoplasmin	k	0.024001478	28.87935358	1.203306399
Liver	FQNVAK		706.38825	P08113	Endoplasmin	k	0.083236593	8.327433323	0.346976388
Brain	FQPGYR		767.3835	P63085	mitogen-activated protein kinase 1	k	0.038180233	18.15460829	0.756442012
Brain	FQQVQEQMEAEIAHLK		1928.95347	Q61595-11; Q61595	Isoform 11 of Kinectin;Kinectin	k	0.28038662	2.472112185	0.103004674
Brain	FQSLGVAFYR		1187.62077	P51150	ras-related protein Rab-7a	k	0.005998341	115.5564826	4.814853443
Liver	FQTLQTSK		952.50982	Q8BJW5-1	nucleolar protein 11	k	0.345389189	2.006858359	0.083619098
Brain	FQTMEEK		912.41314	P27659	60S ribosomal protein L3	k	0.019740541	35.11287682	1.463036534
Liver	FQTMEEK		912.41314	P27659	60S ribosomal protein L3	k	0.005134106	135.0083444	5.625347682
Brain	FRPDMEEEEAKK		1508.70497	P70195	Proteasome subunit beta type-7	k	0.056416216	12.28631107	0.511929628
Liver	FRPDMEEEEAKK		1508.70497	P70195	Proteasome subunit beta type-7	k	0.309219313	2.241603777	0.093400157
Liver	FSASSGGGGSR		969.43845	Q62448	Eukaryotic translation initiation factor 4 gamma 2	k	0.12616824	5.493832519	0.228909688
Brain	FSAVALCK	1xCarbamidomethyl [C7]	895.4706	Q9R0P9	Ubiquitin carboxyl-terminal hydrolase isozyme L1	k	0.009212361	75.24099101	3.135041292
Liver	FSDFLGLHSK		1150.58914	Q9CWK8	Sorting nexin-2	k	0.356426592	1.94471231	0.08102968
Liver	FSDLGFEVK		1041.52514	O08738	Caspase-6	k	0.336203909	2.061686858	0.085903619
Brain	FSDSYASVIK		1116.55717	P70698	CTP synthase 1	k	0.066031971	10.4971451	0.437381046
Liver	FSDSYASVIK		1116.55717	P70698	CTP synthase 1	k	0.067377311	10.28754598	0.428647749
Liver	FSEAEHWLDYFPPLAVQDLK		2405.18122	Q8BMJ2	Leucine--tRNA ligase, cytoplasmic	k	0.026999256	25.67282501	1.069701042
Brain	FSEGTSADR		969.42721	P62334	26S proteasome regulatory subunit 10B	k	0.08493946	8.160484926	0.340020205
Liver	FSEGTSADR		969.42721	P62334	26S proteasome regulatory subunit 10B	k	0.046536743	14.89462166	0.620609236
Liver	FSEGTSADREIQR		1495.71356	P62334	26S proteasome regulatory subunit 10B	k	0.083036361	8.347513975	0.347813082
Brain	FSETTGCR	1xCarbamidomethyl [C7]	957.40946	Q8BSY0	Aspartyl/Asparaginyl beta-hydroxylase	k	0.297808074	2.32749627	0.096979011
Brain	FSEVLK		722.40832	Q04447	Creatine kinase B-type	k	0.004949256	140.0507778	5.835449076
Liver	FSGLWYAIAK		1155.61971	Q00724	Retinol-binding protein 4	k	0.427432663	1.621652347	0.067568848
Brain	FSGWYDADLSPAGHEEAK		1979.877	Q9DBJ1	Phosphoglycerate mutase 1	k	0.01630891	42.5011339	1.770880579
Liver	FSGWYDADLSPAGHEEAK		1979.877	Q9DBJ1	Phosphoglycerate mutase 1	k	0.012371578	56.02738848	2.33447452
Liver	FSMVVQDGIVK		1222.65002			k	0.076470692	9.064220042	0.377675835
Liver	FSPNSSNPIIVSCGWDK	1xCarbamidomethyl [C13]	1907.89562	P68040	Receptor of activated protein C kinase 1	k	0.014850322	46.67556672	1.94481528
Liver	FSQHVR		773.4053	P47911	60S ribosomal protein L6	k	0.01008477	68.73207541	2.863836475
Brain	FSQIQPK		847.46723	Q9D2R0	acetoacetyl-CoA synthetase	k	0.318613409	2.175511644	0.090646319
Brain	FSSEVTHK		934.46287	Q6WKZ8-1	E3 ubiquitin-protein ligase UBR2	k	0.264980051	2.61584666	0.108993611
Liver	FSSEVTHK		934.46287	Q6WKZ8-1	E3 ubiquitin-protein ligase UBR2	k	0.322365398	2.150191012	0.089591292
Brain	FSTETTFLVDKYEIL		1805.92076	Q5XJY5	Coatomer subunit delta	k	0.038424409	18.03924111	0.751635046
Brain	FSTPEQAAK		978.48909	Q8R081	Heterogeneous nuclear ribonucleoprotein L	k	0.002984097	232.2804152	9.678350634
Liver	FSTPEQAAK		978.48909	Q8R081	Heterogeneous nuclear ribonucleoprotein L	k	0.008107769	85.49172568	3.562155236
Brain	FSTQYR		801.38898	P70362	Ubiquitin recognition factor in ER-associated degradation protein 1	k	0.067832057	10.21857823	0.425774093
Liver	FSTQYR		801.38898	P70362	Ubiquitin recognition factor in ER-associated degradation protein 1	k	0.304977651	2.272780244	0.094699177
Liver	FTEYETQVK		1144.55208	Q921F2	TAR DNA-binding protein 43	k	0.014350209	48.30223499	2.012593125
Brain	FTFGLDWVPK		1209.63027	P56399	Ubiquitin carboxyl-terminal hydrolase 5	k	0.024041706	28.83103098	1.201292957
Liver	FTGSEIR		809.41519	Q9CXT8; Q9CZ13	mitochondrial-processing peptidase subunit beta;Cytochrome b-c1 complex subunit 1, mitochondrial	k	0.35469081	1.954229322	0.081426222
Brain	FTSIPCSQPQHK	1xCarbamidomethyl [C6]	1429.68926	Q91YM2	Rho GTPase-activating protein 35	k	0.347314538	1.995733277	0.083155553
Liver	FTVDQTQTPSLK		1364.70562	Q8BRT1	CLIP-associating protein 2	k	0.335484994	2.06610487	0.086087703
Brain	FTVETR		752.39373	Q8BTM8; Q8VHX6-1	Filamin-A;Filamin-C	k	0.036057148	19.22357208	0.80098217
Liver	FTVETR		752.39373	Q8BTM8; Q8VHX6-1	Filamin-A;Filamin-C	k	0.049720649	13.94083131	0.580867971
Liver	FVADGIFK		896.48763	P62908	40S ribosomal protein S3	k	0.007617939	90.98880349	3.791200145
Brain	FVAELWK		892.49272	Q61879	Myosin-10	k	0.007631754	90.82409844	3.784337435
Brain	FVAVTSSNAAK	1xLabel:13C(6)15N(2) [K11]	1102.59825	Q9EQF6	Dihydropyrimidinase-related protein 5	k	0.00833048	83.20615006	3.466922919
Brain	FVDDLFETIFSTAHR		1797.88063	P70206; Q80UG2	Plexin-A1;Plexin-A4	k	0.412327252	1.6810608	0.0700442
Liver	FVDLYGAQK		1040.54112	Q8BMS1	Trifunctional enzyme subunit alpha, mitochondrial	k	0.031907669	21.72352906	0.905147044
Liver	FVEGEVVR		934.49926	Q3U9G9	Lamin-B receptor	k	0.006185977	112.0513755	4.668807313
Liver	FVEGLPINDFSR		1393.71104	P14152	Malate dehydrogenase, cytoplasmic	k	0.009021944	76.82902413	3.201209339
Brain	FVEIPGQK		917.50909	P32067	Lupus La protein homolog	k	0.011300379	61.33840284	2.555766785
Brain	FVELVHQQK		1127.62077	B1AZI6	THO complex subunit 2	k	0.040766943	17.00267739	0.708444891
Liver	FVGAVDPIMEK		1205.62347	Q91YI0	argininosuccinate lyase	k	0.484239156	1.431414977	0.059642291
Brain	FVITTTSR		924.51491	Q6P5D8	structural maintenance of chromosomes flexible hinge domain-containing protein 1	k	0.108676456	6.378080436	0.265753352
Brain	FVLCPECENPETDLHVNPK	2xCarbamidomethyl [C4; C7]	2298.05293	P59325	Eukaryotic translation initiation factor 5	k	0.319664441	2.168358729	0.09034828
Brain	FVLSSGK		737.41922	P14211	Calreticulin	k	0.376277028	1.842119312	0.076754971
Liver	FVLSSGK		737.41922	P14211	Calreticulin	k	0.33058858	2.096706365	0.087362765
Brain	FVNDTLR		864.45739	Q9JHS9	spliceosome-associated protein CWC15 homolog	k	0.061002054	11.36268602	0.473445251
Brain	FVPDKEFSGSDR		1383.65392	Q9CSN1	SNW domain-containing protein 1	k	0.077149781	8.984434858	0.374351452
Brain	FVQVSEDSGR		1123.53783	Q91Z67	SLIT-ROBO Rho GTPase-activating protein 2	k	0.360203489	1.924321117	0.080180047
Brain	FVSEDDR		867.38429	Q61316	Heat shock 70 kDa protein 4	k	0.350670289	1.976635037	0.082359793
Liver	FVSELWK		908.48763	Q8VDD5	Myosin-9	k	0.01678847	41.28709622	1.720295676
Brain	FVSISDLFVPK	1xLabel:13C(6)15N(2) [K11]	1259.71255	Q61598	Rab GDP dissociation inhibitor beta	k	0.005313573	130.4484257	5.435351071
Liver	FVTHVSDWGSLATISTIK		1962.0331	O88668	Protein CREG1	k	0.058634287	11.82153345	0.492563894
Liver	FVTVQTISGTGALR		1449.806	P05202	Aspartate aminotransferase, mitochondrial	k	0.0138497	50.04781056	2.08532544
Liver	FVVFPIEYHDIWQMYK		2115.04083	P11157	ribonucleoside-diphosphate reductase subunit M2	k	0.150382965	4.609213409	0.192050559
Liver	FVVQNVSAQK		1119.61568	Q61699	Heat shock protein 105 kDa	k	0.338168228	2.049711127	0.08540463
Liver	FWVLAAHPNLNLFAAGHDGGMIVFK		2725.40716	Q8CIE6	coatomer subunit alpha	k	0.310978449	2.228923528	0.092871814
Liver	FWWENPGVFSK		1396.66845	P11247	Myeloperoxidase	k	0.023170452	29.91513414	1.246463922
Brain	FYAVQK		755.40865	Q8CAQ8-1; Q8CAQ8-3	MICOS complex subunit Mic60;Isoform 3 of MICOS complex subunit Mic60	k	0.049628837	13.9666216	0.581942567
Liver	FYAVQK		755.40865	Q8CAQ8-1; Q8CAQ8-3	MICOS complex subunit Mic60;Isoform 3 of MICOS complex subunit Mic60	k	0.043710695	15.85761047	0.66073377
Brain	FYDDAIVSQK		1185.57863	Q6P4T2	U5 small nuclear ribonucleoprotein 200 kDa helicase	k	0.09579921	7.23541647	0.301475686
Brain	FYDSNTVK		973.46254	Q8CIN4	Serine/threonine-protein kinase PAK 2	k	0.039498346	17.54876463	0.731198526
Brain	FYEAFSK		891.4247	P11499	Heat shock protein HSP 90-beta	k	0.008926479	77.65067774	3.235444906
Liver	FYEAFSK		891.4247	P11499	Heat shock protein HSP 90-beta	k	0.007895566	87.78941879	3.65789245
Liver	FYEQFSK		948.44616	P07901	Heat shock protein HSP 90-alpha	k	0.037775825	18.34896226	0.764540094
Brain	FYGDLEKDK		1114.54152	P14211	Calreticulin	k	0.005220059	132.7853196	5.532721651
Brain	FYGPEGPYGVFAGR		1516.72194	O55022	Membrane-associated progesterone receptor component 1	k	0.314505566	2.203926593	0.091830275
Brain	FYHDAK		780.36752	Q62261-1	Spectrin beta chain, non-erythrocytic 1	k	0.051114154	13.56076785	0.565031994
Brain	FYQQVTK		913.47779			k	0.065124561	10.64340658	0.443475274
Liver	FYQQVTK		913.47779			k	0.306987587	2.257899701	0.094079154
Brain	FYSVNVDYSK		1221.57863	Q62425	Cytochrome c oxidase subunit NDUFA4	k	0.009165565	75.62514585	3.151047744
Brain	FYTDPVEAVK		1168.58847	Q9D0K2	Succinyl-CoA:3-ketoacid coenzyme A transferase 1, mitochondrial	k	0.054680628	12.6762842	0.528178508
Brain	FYTLIPHDFGMK		1468.72933	P11103	Poly [ADP-ribose] polymerase 1	k	0.335955456	2.063211562	0.085967148
Brain	FYTNPSYFFDLWK		1727.81042	Q8R5H6; Q8BH43	wiskott-Aldrich syndrome protein family member 1;Wiskott-Aldrich syndrome protein family member 2	k	0.062314728	11.12332827	0.463472011
Brain	GAAQNIIPASTGAAK		1369.7434	P16858	glyceraldehyde-3-phosphate dehydrogenase	k	0.003979156	174.1945384	7.258105767
Brain	GAAVNLTLVTPEK		1312.74709	Q9D6M3	Mitochondrial glutamate carrier 1	k	0.290252732	2.388081504	0.099503396
Brain	GADIDALCVAPR	1xCarbamidomethyl [C8]	1257.6256	Q9WVP6; Q61183-1	poly(A) polymerase beta;Poly(A) polymerase alpha	k	0.334643706	2.071299019	0.086304126
Brain	GAEAANVTGPGGVPVQGSK		1695.86604	P62960	Nuclease-sensitive element-binding protein 1	k	0.008158624	84.95883833	3.539951597
Liver	GAEQLAEGGR		987.4854	Q1HFZ0-1	tRNA (Cytosine(34)-C(5))-methyltransferase	k	0.353598756	1.96026476	0.081677698
Brain	GAEVYHNLK		1030.53162	P17182	alpha-enolase	k	0.001615531	429.0522234	17.87717597
Brain	GAGTDDHTLIR		1155.57528	P48036	annexin A5	k	0.293017951	2.365545108	0.098564379
Liver	GAGTDDHTLIR		1155.57528	P48036	annexin A5	k	0.037414711	18.52605976	0.771919157
Liver	GAGTDDSTLVR		1091.53274	Q07076	Annexin A7	k	0.031138736	22.25996545	0.92749856
Brain	GANESLER		875.42174	P46660	alpha-internexin	k	0.012845872	53.95874917	2.248281215
Brain	GASGSFVVVQK		1078.58914	Q3TEA8-1	Heterochromatin protein 1-binding protein 3	k	0.015514916	44.6761802	1.861507509
Liver	GASGSFVVVQK		1078.58914	Q3TEA8-1	Heterochromatin protein 1-binding protein 3	k	0.014347951	48.30983646	2.012909853
Brain	GATYGKPVHHGVNQLK		1705.91326	Q9CZM2	60S ribosomal protein L15	k	0.005094148	136.0673504	5.669472932
Liver	GATYGKPVHHGVNQLK		1705.91326	Q9CZM2	60S ribosomal protein L15	k	0.004747647	145.9980333	6.083251385
Liver	GAVEALAAALAHISGATSVDQR		2108.10946	Q9JIK5	Nucleolar RNA helicase 2	k	0.008485437	81.68667838	3.403611599
Liver	GAVGALLVYDIAK		1289.74636	P46638	Ras-related protein Rab-11B	k	0.009513507	72.85927296	3.03580304
Brain	GAVLVCDMSSNFLSRPVDVSK	1xCarbamidomethyl [C6]	2281.13151	Q99K85	phosphoserine aminotransferase	k	0.037769637	18.35196852	0.764665355
Brain	GCAFVTFTTR	1xCarbamidomethyl [C2]	1159.55645	P28659-1	CUGBP Elav-like family member 1	k	0.325163686	2.131686935	0.088820289
Liver	GCAFVTFTTR	1xCarbamidomethyl [C2]	1159.55645	P28659-1	CUGBP Elav-like family member 1	k	0.308133043	2.249506165	0.093729424
Brain	GCALQCAILSPAFK	2xCarbamidomethyl [C2; C6]	1535.77088	Q61699; Q61316; P48722	Heat shock protein 105 kDa;Heat shock 70 kDa protein 4;Heat shock 70 kDa protein 4L	k	0.0077596	89.32769325	3.721987219
Brain	GCAQALR	1xCarbamidomethyl [C2]	775.38793	P50247	Adenosylhomocysteinase	k	0.069876482	9.919606147	0.413316923
Liver	GCAQALR	1xCarbamidomethyl [C2]	775.38793	P50247	Adenosylhomocysteinase	k	0.008405972	82.45889392	3.435787247
Brain	GCAVVEFK	1xCarbamidomethyl [C2]	909.44986	Q9D0E1	Heterogeneous nuclear ribonucleoprotein M	k	0.005614585	123.454753	5.143948043
Brain	GCPPVFNTLR	1xCarbamidomethyl [C2]	1160.58809	Q80UM3	N-alpha-acetyltransferase 15, NatA auxiliary subunit	k	0.303628164	2.282881704	0.095120071
Liver	GCPPVFNTLR	1xCarbamidomethyl [C2]	1160.58809	Q80UM3	N-alpha-acetyltransferase 15, NatA auxiliary subunit	k	0.350088994	1.979917084	0.082496545
Brain	GCTATLGNFAK	1xCarbamidomethyl [C2]	1139.55137	P25444	40S ribosomal protein S2	k	0.00475328	145.8250286	6.076042859
Brain	GCWDSIHVVEVQEK	1xCarbamidomethyl [C2]	1685.79518	P47757-2	Isoform 2 of F-actin-capping protein subunit beta	k	0.070603308	9.817488754	0.409062031
Liver	GCWDSIHVVEVQEK	1xCarbamidomethyl [C2]	1685.79518	P47757-2	Isoform 2 of F-actin-capping protein subunit beta	k	0.082830555	8.368254724	0.34867728
Brain	GCYTSGTFR	1xCarbamidomethyl [C2]	1048.45166	P25206	DNA replication licensing factor mcm3	k	0.110611433	6.266505752	0.261104406
Brain	GDARPAEIDSLWEISK		1786.897	Q91YT0	NADH dehydrogenase [ubiquinone] flavoprotein 1, mitochondrial	k	0.318367723	2.177190498	0.090716271
Brain	GDDETLHK		914.4214	Q61879	Myosin-10	k	0.020355877	34.05145203	1.418810501
Brain	GDEGIFEESFIEER		1656.73877	O70493	Sorting nexin-12	k	0.335184991	2.067954111	0.086164755
Brain	GDFCIQVGR	1xCarbamidomethyl [C4]	1051.49894	Q01768; P15532	nucleoside diphosphate kinase b;Nucleoside diphosphate kinase A	k	0.003522907	196.7543439	8.198097664
Brain	GDGPVQGTIHFEQK		1512.74413	P08228	Superoxide dismutase [Cu-Zn]	k	0.003502437	197.9042266	8.246009443
Brain	GDHAGVLK		796.43118	Q61553	Fascin	k	0.017374503	39.89450465	1.662271027
Brain	GDLDLELVLLCK	1xCarbamidomethyl [C11]	1387.75013	Q9Z1X4-3	Isoform 3 of Interleukin enhancer-binding factor 3	k	0.337082605	2.056312517	0.085679688
Liver	GDLDLELVLLCK	1xCarbamidomethyl [C11]	1387.75013	Q9Z1X4-3	Isoform 3 of Interleukin enhancer-binding factor 3	k	0.320045987	2.165773696	0.090240571
Brain	GDLGIEIPAEK		1141.60993	P52480; P53657-1; P52480-2	Pyruvate kinase PKM;Pyruvate kinase PKLR;Isoform M1 of Pyruvate kinase PKM	k	0.00626243	110.6834176	4.611809066
Liver	GDLGIEIPAEK		1141.60993	P52480; P53657-1; P52480-2	Pyruvate kinase PKM;Pyruvate kinase PKLR;Isoform M1 of Pyruvate kinase PKM	k	0.015030962	46.11462386	1.921442661
Brain	GDLPLNINIQEPR	1xAcetyl [N-Term]	1520.80673	Q91V61	Sideroflexin-3	k	0.282839768	2.450670873	0.102111286
Liver	GDREQLLQR	1xAcetyl [N-Term]	1156.60691	P68510	14-3-3 protein eta	k	0.049855079	13.90324113	0.579301714
Brain	GDVAEGDLIEHFSQFGAVEK		2148.02439	Q9CX86	Heterogeneous nuclear ribonucleoprotein A0	k	0.006889356	100.6113224	4.192138434
Liver	GDVAFVK		735.40357	Q921I1	Serotransferrin	k	0.031021106	22.34437387	0.931015578
Brain	GDVSISVEEGKENLLR		1744.90757	Q8CGC7	Bifunctional glutamate/proline--tRNA ligase	k	0.331395332	2.091602125	0.087150089
Brain	GEFKDEEETVTTK		1512.70641	Q99KN9-1	Clathrin interactor 1	k	0.059230554	11.70252747	0.487605311
Brain	GEGQLSAAER		1017.49596	P58252	Elongation factor 2	k	0.001683723	411.6753522	17.15313968
Brain	GEMAATPAGFAHLTHLLMGLAGGK		2351.19987	Q9Z2V5	histone deacetylase 6	k	0.338296801	2.048932114	0.085372171
Brain	GEPSWFHR		1015.47444	Q9R1Q8	Transgelin-3	k	0.026669424	25.99033224	1.08293051
Brain	GESFYQDR		1001.4323	Q9D0I9	arginine--tRNA ligase, cytoplasmic	k	0.3559313	1.947418449	0.081142435
Liver	GESFYQDR		1001.4323	Q9D0I9	arginine--tRNA ligase, cytoplasmic	k	0.318590186	2.175670225	0.090652926
Brain	GEWKPR		772.41005	P14211	Calreticulin	k	0.044430609	15.60066802	0.650027834
Liver	GEWKPR		772.41005	P14211	Calreticulin	k	0.025105124	27.60978912	1.15040788
Liver	GFAFVEYESHR		1341.62223	Q5YD48-1	APOBEC1 complementation factor	k	0.346919459	1.998006056	0.083250252
Brain	GFAFVTFDDHDSVDK	1xLabel:13C(6)15N(2) [K15]	1707.77404	P49312-1	Heterogeneous nuclear ribonucleoprotein A1	k	0.003925286	176.5851437	7.357714322
Brain	GFCFITYTDEEPVKK	1xCarbamidomethyl [C3]	1833.87276	Q9Z130	Heterogeneous nuclear ribonucleoprotein D-like	k	0.027955076	24.79503797	1.033126582
Brain	GFEVVYMTEPIDEYCVQQLK	1xCarbamidomethyl [C15]	2448.14616	P11499	Heat shock protein HSP 90-beta	k	0.00601721	115.1941096	4.799754569
Liver	GFGDNRK		793.39513	P63038-1	60 kDa heat shock protein, mitochondrial	k	0.014681371	47.21270135	1.96719589
Brain	GFGFILFK		928.5291	Q99020	Heterogeneous nuclear ribonucleoprotein A/B	k	0.007430558	93.28333208	3.886805503
Liver	GFGFVLFK		914.51345	Q60668-1; Q9Z130	heterogeneous nuclear ribonucleoprotein D0;Heterogeneous nuclear ribonucleoprotein D-like	k	0.013170646	52.62818383	2.192840993
Brain	GFGFVTFDDHDPVDK		1695.76493	O88569	heterogeneous nuclear ribonucleoproteins A2/B1	k	0.005722775	121.1208179	5.046700746
Liver	GFGFVTFDDHDPVDK		1695.76493	O88569	heterogeneous nuclear ribonucleoproteins A2/B1	k	0.006281812	110.3419152	4.5975798
Brain	GFGFVTFSSMAEVDAAMAAR		2064.95176	O88569	heterogeneous nuclear ribonucleoproteins A2/B1	k	0.301169071	2.301521791	0.095896741
Liver	GFGFVTFSSMAEVDAAMAARPH		2299.06343	O88569	heterogeneous nuclear ribonucleoproteins A2/B1	k	0.283782474	2.442529909	0.10177208
Brain	GFGFVYFQSHDAADK		1688.77035	Q9CX86	Heterogeneous nuclear ribonucleoprotein A0	k	0.013291746	52.14869339	2.172862224
Brain	GFPTDATLDDIKEWLEDKGQVLNIQMR		3132.56702			k	0.307232621	2.256098906	0.094004121
Brain	GFQEVVTPNIFNSR		1607.81763	Q9D0R2	Threonine--tRNA ligase, cytoplasmic	k	0.389755765	1.778414182	0.074100591
Liver	GFQEVVTPNIFNSR		1607.81763	Q9D0R2	Threonine--tRNA ligase, cytoplasmic	k	0.087165901	7.952045116	0.331335213
Liver	GFVFITFKEEDPVKK		1783.9629	Q99020	Heterogeneous nuclear ribonucleoprotein A/B	k	0.036564013	18.95708727	0.789878636
Brain	GGDRVPADLR		1055.55923	Q6PIC6; Q6PIE5	Sodium/potassium-transporting ATPase subunit alpha-3;Sodium/potassium-transporting ATPase subunit alpha-2	k	0.455908216	1.520365628	0.063348568
Liver	GGIVSQVK		787.46723	Q02053	Ubiquitin-like modifier-activating enzyme 1	k	0.017188288	40.32671377	1.68027974
Brain	GGLVDEK		717.37775	P56546-1; O88712-1	c-terminal-binding protein 2;C-terminal-binding protein 1	k	0.032379753	21.40680873	0.891950364
Liver	GGPGGELPR		839.43699	Q6NZJ6	eukaryotic translation initiation factor 4 gamma 1	k	0.057756146	12.00127127	0.500052969
Brain	GGPNIITLADIVKDPVSR		1865.04909	Q60737	Casein kinase II subunit alpha	k	0.07468949	9.280384427	0.386682684
Brain	GGTLKDDDWGNIK		1418.69103	Q9JMA1	Ubiquitin carboxyl-terminal hydrolase 14	k	0.046886371	14.78355358	0.615981399
Brain	GGYIGSTYFER		1249.58478	P61082	NEDD8-conjugating enzyme Ubc12	k	0.055189336	12.55944055	0.523310023
Liver	GHESEVFICAWNPVSDLLASGSGDSTAR	1xCarbamidomethyl [C9]	2962.36357	Q8BHJ5; Q9QXE7	F-box-like/WD repeat-containing protein TBL1XR1;F-box-like/WD repeat-containing protein TBL1X	k	0.354136398	1.957288729	0.081553697
Brain	GHLENNPALEK		1221.62223	P14869	60S acidic ribosomal protein P0	k	0.004432319	156.384764	6.516031831
Liver	GHLENNPALEK		1221.62223	P14869	60S acidic ribosomal protein P0	k	0.007199873	96.27213958	4.011339149
Brain	GHLLDSFAR		1015.53195	Q6P1B1	xaa-Pro aminopeptidase 1	k	0.330037068	2.100210092	0.087508754
Brain	GHQGFGVLSVILANHAIK		1861.04428	A2AN08	e3 ubiquitin-protein ligase UBR4	k	0.334646814	2.071279786	0.086303324
Liver	GHVELSEAK		969.49999	Q8BFR1	Zinc finger CCCH-type antiviral protein 1-like	k	0.028095018	24.67153324	1.027980551
Liver	GHVFEESQVAGTPMFVVK		1961.97896	P58252	Elongation factor 2	k	0.021136067	32.79452023	1.366438343
Brain	GHVQPIR		806.46315	P62855	40S ribosomal protein S26	k	0.004430157	156.4610978	6.519212408
Liver	GHVTQDAPIPGSPLYTIK		1894.00689	O08810	116 kDa U5 small nuclear ribonucleoprotein component	k	0.091734943	7.555977672	0.314832403
Brain	GHYAER		732.34236	P27661	Histone H2AX	k	0.018413938	37.64252758	1.568438649
Brain	GHYTIGK		775.40971	P68369; P05213; P68373; P68368	tubulin alpha-1A chain;Tubulin alpha-1B chain;Tubulin alpha-1C chain;Tubulin alpha-4A chain	k	0.007470141	92.78903471	3.86620978
Liver	GHYTIGK		775.40971	P68369; P05213; P68373; P68368	tubulin alpha-1A chain;Tubulin alpha-1B chain;Tubulin alpha-1C chain;Tubulin alpha-4A chain	k	0.014650946	47.31074564	1.971281068
Liver	GIDPFSLDALAK	1xLabel:13C(6)15N(2) [K12]	1254.68198	P80317	T-complex protein 1 subunit zeta	k	0.008287928	83.63335301	3.484723042
Brain	GILAADESTGSIAK		1332.70054	P05064	fructose-bisphosphate aldolase A	k	0.006403485	108.2453088	4.5102212
Liver	GILAADESTGSIAK		1332.70054	P05064	fructose-bisphosphate aldolase A	k	0.006372183	108.777028	4.532376166
Liver	GILLYGPPGTGK		1172.66739	Q01853	Transitional endoplasmic reticulum ATPase	k	0.008097562	85.59949184	3.566645493
Brain	GILSGTSDLLLTFDEAEVR		2036.05463	Q64727	Vinculin	k	0.316578877	2.189492829	0.091228868
Brain	GIPEFWLTVFK		1336.72999	P28656	Nucleosome assembly protein 1-like 1	k	0.00625301	110.8501648	4.618756867
Liver	GIPEFWLTVFK		1336.72999	P28656	Nucleosome assembly protein 1-like 1	k	0.008004922	86.59011793	3.60792158
Brain	GIQEEMEALVK		1246.63476	O08553	Dihydropyrimidinase-related protein 2	k	0.008674833	79.903229	3.329301208
Brain	GISHVIVDEIHER		1503.79142	O70133-2; O70133	Isoform 2 of ATP-dependent RNA helicase A;Atp-dependent rna helicase a	k	0.019770724	35.05927151	1.46080298
Brain	GISLNMEQWSQLK		1533.77299	P11031	Activated RNA polymerase II transcriptional coactivator p15	k	0.025149229	27.5613695	1.148390396
Liver	GISLNMEQWSQLK		1533.77299	P11031	Activated RNA polymerase II transcriptional coactivator p15	k	0.378511776	1.831243373	0.076301807
Brain	GISSQPFPELHCAALK	1xCarbamidomethyl [C12]	1754.88942			k	0.328980224	2.106956986	0.087789874
Brain	GITGIEDKEAWHGKPLPK		1976.05999	P40142	Transketolase	k	0.466641489	1.485395527	0.06189148
Brain	GITINAAHVEYSTAAR		1673.86056	Q8BFR5	elongation factor Tu, mitochondrial	k	0.377439315	1.83644669	0.076518612
Liver	GITWGEDTLMEYLENPKK		2124.03178	P62897	Cytochrome c, somatic	k	0.012854782	53.92135039	2.246722933
Brain	GIVDQSQQAYQEAFEISK		2040.98727	P63101	14-3-3 protein zeta/delta	k	0.005385501	128.7061608	5.362756698
Brain	GIWHNDNK		983.46935	P07310; Q04447	Creatine kinase M-type;Creatine kinase B-type	k	0.014553856	47.62636055	1.98443169
Liver	GIWHNDNK		983.46935	P07310; Q04447	Creatine kinase M-type;Creatine kinase B-type	k	0.357144384	1.940803809	0.080866825
Brain	GIYFADMVSK		1130.55506	P11103	Poly [ADP-ribose] polymerase 1	k	0.342846428	2.02174246	0.084239269
Brain	GKEDEGEEAASPMLQIQR		1987.93894	Q9JHU4	Cytoplasmic dynein 1 heavy chain 1	k	0.10573508	6.555508179	0.273146174
Liver	GKTPEEIR		929.50507	Q9WTX5	s-phase kinase-associated protein 1	k	0.083319979	8.319099353	0.34662914
Brain	GLAGISGER		859.46321	Q8K1J6-1	CCA tRNA nucleotidyltransferase 1, mitochondrial	k	0.115222125	6.015747259	0.250656136
Brain	GLAPDLPEDLYHLIK	1xLabel:13C(6)15N(2) [K15]	1701.93015	P62301	40S ribosomal protein S13	k	0.003944032	175.7458166	7.32274236
Liver	GLCAIAQAESLR	1xCarbamidomethyl [C3]	1288.6678	P62908	40S ribosomal protein S3	k	0.02727466	25.41359528	1.058899803
Brain	GLCESVVEADLVEALEK	1xCarbamidomethyl [C3]	1860.92592	Q921F4-1	Heterogeneous nuclear ribonucleoprotein L-like	k	0.016408171	42.24402575	1.760167739
Liver	GLDFALLQK		1004.57751	Q9Z1M8	Protein Red	k	0.107558455	6.444376479	0.268515687
Liver	GLDNLYK		822.43559	Q8R3S6	exocyst complex component 1	k	0.010479924	66.14047652	2.755853188
Brain	GLDVEDVK		874.45164	Q501J6; Q61656	Probable ATP-dependent RNA helicase DDX17;probable ATP-dependent RNA helicase DDX5	k	0.021136849	32.79330788	1.366387828
Liver	GLFIIDDK		920.50876	P35700; O08807	peroxiredoxin-1;Peroxiredoxin-4	k	0.006123396	113.1965338	4.716522241
Liver	GLFIIDPNGVVK		1271.7358	P20108	Thioredoxin-dependent peroxide reductase, mitochondrial	k	0.01135647	61.03544297	2.543143457
Brain	GLGEISAATEFK		1222.63139	P13595-2; P13595	Isoform 2 of Neural cell adhesion molecule 1;Neural cell adhesion molecule 1	k	0.008231126	84.21049769	3.508770737
Brain	GLGISVLEMSHR		1298.68853	Q99K85	phosphoserine aminotransferase	k	0.023616968	29.34954114	1.222897547
Liver	GLGISVLEMSHR		1298.68853	Q99K85	phosphoserine aminotransferase	k	0.019940347	34.76103929	1.448376637
Liver	GLGITIK		701.4556			k	0.190394734	3.640579571	0.151690815
Brain	GLGVEIAK		786.47198	Q8C7R4; Q02053	Ubiquitin-like modifier-activating enzyme 6;Ubiquitin-like modifier-activating enzyme 1	k	0.007511583	92.27711307	3.844879711
Brain	GLKDPNQLIR		1153.66878	Q9JME5	AP-3 complex subunit beta-2	k	0.080020655	8.66210326	0.360920969
Brain	GLLDVTCK	1xCarbamidomethyl [C7]	905.47608	Q9WTX5	s-phase kinase-associated protein 1	k	0.018173278	38.1410097	1.589208738
Brain	GLLEEDFQK		1078.54152	P50431	Serine hydroxymethyltransferase, cytosolic	k	0.387236416	1.789984496	0.074582687
Liver	GLLEEDFQK		1078.54152	P50431	Serine hydroxymethyltransferase, cytosolic	k	0.03828458	18.10512702	0.754380293
Liver	GLSADSPASDGSK		1191.54879	E9PVX6	Proliferation marker protein Ki-67	k	0.016114207	43.01466356	1.792277648
Brain	GLSQSALPYR		1091.58438	P62301	40S ribosomal protein S13	k	0.001512136	458.3894417	19.09956007
Brain	GLTVVQAFQELVEPK		1657.91595	Q920E5	Farnesyl pyrophosphate synthase	k	0.008136838	85.18630991	3.54942958
Liver	GLTVVQAFQELVEPK		1657.91595	Q920E5	Farnesyl pyrophosphate synthase	k	0.00294693	235.209903	9.800412627
Liver	GLVFDTLYGNLLK		1452.80969	Q3V1L4	Cytosolic purine 5'-nucleotidase	k	0.044057306	15.7328544	0.6555356
Liver	GLVLIAFSQYLQK	1xLabel:13C(6)15N(2) [K13]	1487.87118	P07724	Serum albumin	k	0.021685869	31.9630806	1.331795025
Brain	GLVYETSVLDPDEGIR		1762.88577	Q9CZU6	citrate synthase, mitochondrial	k	0.008848126	78.33830685	3.264096119
Brain	GLYDGPVCEVSVTPK	1xCarbamidomethyl [C8]	1620.79378	O08553	Dihydropyrimidinase-related protein 2	k	0.006239449	111.0910925	4.628795519
Liver	GLYGINEDVFLSVPCILGQNGISDVVK	1xCarbamidomethyl [C15]	2906.49682	P06151	L-lactate dehydrogenase A chain	k	0.01870037	37.06596106	1.544415044
Brain	GMGGAFVLVLYDEIKK	1xOxidation [M2]	1755.93497	P48962; P51881	ADP/ATP translocase 1;ADP/ATP translocase 2	k	0.314003837	2.207448123	0.091977005
Liver	GMSVYGLGR		939.47166	Q9DAW9	Calponin-3	k	0.280896314	2.467626472	0.10281777
Brain	GMTTVDDFFQGTK		1446.65696	Q62188	Dihydropyrimidinase-related protein 3	k	0.006785914	102.1449931	4.25604138
Brain	GMYGIENEVFLSLPCILNAR	1xCarbamidomethyl [C15]	2296.14644	P16125	L-lactate dehydrogenase B chain	k	0.005489424	126.2695622	5.261231756
Brain	GNLANVIR		856.49993	Q3V132; P48962; P51881	ADP/ATP translocase 4;ADP/ATP translocase 1;ADP/ATP translocase 2	k	0.003215459	215.5670904	8.981962099
Brain	GNLQNLER		943.49557	Q9Z1G3	V-type proton ATPase subunit C 1	k	0.338418625	2.048194543	0.085341439
Liver	GNNVLYISTQK		1236.65828	P62313	U6 snRNA-associated Sm-like protein LSm6	k	0.403985996	1.715770318	0.07149043
Liver	GNPTVEVDLYTAK		1406.71619	P17182; P17183	alpha-enolase;Gamma-enolase	k	0.007320725	94.68285361	3.945118901
Brain	GNVQVVIPFLTESYSSSQDPPEK		2521.24567	Q02053	Ubiquitin-like modifier-activating enzyme 1	k	0.016764503	41.34612088	1.722755036
Liver	GNVQVVIPFLTESYSSSQDPPEK		2521.24567	Q02053	Ubiquitin-like modifier-activating enzyme 1	k	0.101979982	6.796894525	0.283203939
Brain	GPAHHLLLGER		1199.66437	Q91X91	nicotinate-nucleotide pyrophosphorylase [carboxylating]	k	0.288486898	2.402698994	0.100112458
Brain	GPFADENFK		1024.47344	Q9D868-2	Isoform 2 of Peptidyl-prolyl cis-trans isomerase H	k	0.040760536	17.00534996	0.708556248
Liver	GPIEINPR		895.49959	P47199	Quinone oxidoreductase	k	0.318840254	2.173963834	0.090581826
Brain	GPLGPNWK		868.46756	P53810; P53811	Phosphatidylinositol transfer protein alpha isoform;Phosphatidylinositol transfer protein beta isoform	k	0.019780351	35.0422078	1.460091992
Brain	GPLPAAPPTAPER		1273.68991	Q99P72-2	Reticulon-4	k	0.00476159	145.5705276	6.06543865
Liver	GPLPAAPPTAPER		1273.68991	Q99P72-2	Reticulon-4	k	0.032723899	21.18168059	0.882570024
Brain	GPLVFGEPIAASLGTDGTHYWSK		2403.19794	P97427	Dihydropyrimidinase-related protein 1	k	0.006626028	104.6097545	4.35873977
Liver	GPNGLLVYQGK		1145.63133	Q9DCN2	NADH-cytochrome b5 reductase 3	k	0.008952458	77.42535257	3.226056357
Brain	GPPGPPGGVVVR		1088.6211	Q61330	Contactin-2	k	0.354692603	1.95421944	0.08142581
Brain	GPPPSYGGSSR		1061.50105	Q9WV02-1; Q91VM5	RNA-binding motif protein, X chromosome;RNA binding motif protein, X-linked-like-1	k	0.00315685	219.5692224	9.148717598
Brain	GPSAAFVPPAAEPK		1338.70523	P05480	Neuronal proto-oncogene tyrosine-protein kinase Src	k	0.11976273	5.787670181	0.241152924
Liver	GPSFPEPLREER		1413.7121	P70697	Uroporphyrinogen decarboxylase	k	0.004554448	152.1912748	6.341303116
Brain	GPSSVEDIK		931.4731	Q61937	Nucleophosmin	k	0.004640128	149.3810449	6.224210203
Brain	GQFESHLR		973.485	Q9WV54	Acid ceramidase	k	0.420998884	1.646434721	0.068601447
Liver	GQFSTDELVAEVEKR		1707.8548	Q68FD5	Clathrin heavy chain 1	k	0.055961906	12.38605388	0.516085578
Liver	GQGVYLGMPGCLPAYDALAGEFIK	1xCarbamidomethyl [C11]	2527.23598	P57759	Endoplasmic reticulum resident protein 29	k	0.029370621	23.60001758	0.983334066
Brain	GQILMPNIGYGSNK		1491.76242	P62911	60S ribosomal protein L32	k	0.339878779	2.039395289	0.084974804
Liver	GQLLIFGATNWDLIGR		1773.96463	Q8BK67	Protein RCC2	k	0.065700522	10.55010151	0.439587563
Brain	GQLNADLR		886.47411	Q7TMM9; Q9D6F9; Q9ERD7; A2AQ07; P99024; P68372; Q9CWF2; Q922F4	Tubulin beta-2A chain;Tubulin beta-4A chain;tubulin beta-3 chain;tubulin beta-1 chain;tubulin beta-5 chain;Tubulin beta-4B chain;Tubulin beta-2B chain;Tubulin beta-6 chain	k	0.015301922	45.29804786	1.887418661
Liver	GQLNADLR		886.47411	Q7TMM9; Q9D6F9; Q9ERD7; A2AQ07; P99024; P68372; Q9CWF2; Q922F4	Tubulin beta-2A chain;Tubulin beta-4A chain;tubulin beta-3 chain;tubulin beta-1 chain;tubulin beta-5 chain;Tubulin beta-4B chain;Tubulin beta-2B chain;Tubulin beta-6 chain	k	0.112609697	6.155306331	0.256471097
Brain	GQNSLALHK		967.53195	P63321	Ras-related protein Ral-A	k	0.099692764	6.952833411	0.289701392
Liver	GQQQVFK		834.44683	Q8BMS1	Trifunctional enzyme subunit alpha, mitochondrial	k	0.01529642	45.31434114	1.888097548
Liver	GQSDTAITK		920.46835	P49717	DNA replication licensing factor MCM4	k	0.029662071	23.3681313	0.973672138
Brain	GQSEEIQK		918.4527	Q8BP67	60S ribosomal protein L24	k	0.008758298	79.14177035	3.297573765
Brain	GQSNLAQAR		944.49082	O88477	Insulin-like growth factor 2 mRNA-binding protein 1	k	0.014092471	49.1856366	2.049401525
Brain	GQTLVVQFTVK		1219.7045	P14211	Calreticulin	k	0.007323921	94.64154741	3.943397809
Liver	GQYFGELALVTNKPR		1692.90678	P31324; P12367	cAMP-dependent protein kinase type II-beta regulatory subunit;cAMP-dependent protein kinase type II-alpha regulatory subunit	k	0.358828428	1.931695279	0.080487303
Liver	GRPPDSHHSR		1145.55588	Q62093	serine/arginine-rich splicing factor 2	k	0.044916559	15.43188516	0.642995215
Liver	GSAAWQEHLK		1126.56398	Q8CGC7	Bifunctional glutamate/proline--tRNA ligase	k	0.1524626	4.546342383	0.189430933
Brain	GSAGAPSVENVK		1115.56913	P49443	Protein phosphatase 1A	k	0.091726672	7.556658955	0.31486079
Liver	GSAITGPVAK		900.51491	P62830	60S ribosomal protein L23	k	0.017498722	39.61130212	1.650470922
Liver	GSASSALELTEEELATAEAVR		2134.051	Q8R0Y6	Cytosolic 10-formyltetrahydrofolate dehydrogenase	k	0.410803121	1.687297748	0.070304073
Liver	GSGGFGSTGKN		968.4432			k	0.056723246	12.21980816	0.509158673
Brain	GSGIQWDLR		1031.52687	Q91WD5	NADH dehydrogenase [ubiquinone] iron-sulfur protein 2, mitochondrial	k	0.029601849	23.41567143	0.975652976
Brain	GSGTAEVELKK		1118.60518	P52480; P52480-2	Pyruvate kinase PKM;Isoform M1 of Pyruvate kinase PKM	k	0.0071865	96.45129274	4.018803864
Liver	GSGTAEVELKK		1118.60518	P52480; P52480-2	Pyruvate kinase PKM;Isoform M1 of Pyruvate kinase PKM	k	0.042736356	16.21914577	0.67579774
Liver	GSLSGWILSK		1047.58332	P35564	Calnexin	k	0.013809906	50.19202761	2.091334484
Brain	GSPLVVISQGK		1084.63609	O08553; P97427	Dihydropyrimidinase-related protein 2;Dihydropyrimidinase-related protein 1	k	0.004526644	153.1260627	6.380252613
Liver	GSPQQIDHAK		1080.54325	Q3U0V1	Far upstream element-binding protein 2	k	0.027076657	25.59943681	1.066643201
Liver	GSQLLSSGSDGLLK		1361.72708	Q8C4J7	Transducin beta-like protein 3	k	0.296473885	2.337970441	0.097415435
Liver	GSSGVGLTAAVLR		1187.67426	Q61881	DNA replication licensing factor MCM7	k	0.140174382	4.944892019	0.206037167
Brain	GSSNSYAIK		926.45779	P97461	40S ribosomal protein S5	k	0.011314294	61.26296451	2.552623521
Liver	GSSNSYAIK		926.45779	P97461	40S ribosomal protein S5	k	0.007357019	94.21576483	3.925656868
Brain	GSTASQVLQR		1046.5589	Q8VEM8	Phosphate carrier protein, mitochondrial	k	0.003847229	180.1678868	7.506995282
Brain	GSVAEAEDCYNTALR	1xCarbamidomethyl [C9]	1655.73298	Q8CGY8-2; Q8CGY8-1	Isoform 2 of UDP-N-acetylglucosamine--peptide N-acetylglucosaminyltransferase 110 kDa subunit;UDP-N-acetylglucosamine--peptide N-acetylglucosaminyltransferase 110 kDa subunit	k	0.378883261	1.829447886	0.076226995
Brain	GSVLEPEGTVEIK		1357.72094	Q5SWU9-1	Acetyl-CoA carboxylase 1	k	0.107463624	6.450063358	0.26875264
Brain	GSYGDLGGPIITTQVTIPK	1xLabel:13C(6)15N(2) [K19]	1925.04697	P61979-3; P61979	Isoform 3 of Heterogeneous nuclear ribonucleoprotein K;Heterogeneous nuclear ribonucleoprotein K	k	0.006186979	112.0332186	4.668050776
Brain	GSYVSIHSSGFR		1296.63312	Q9Z1N5; Q8VDW0-1	spliceosome RNA helicase DDX39B;ATP-dependent RNA helicase DDX39A	k	0.004192578	165.3271931	6.888633048
Liver	GTAVVNGEFK		1021.53129	P20108	Thioredoxin-dependent peroxide reductase, mitochondrial	k	0.016073522	43.12353968	1.796814153
Brain	GTDIMYTGTLDCWR	1xCarbamidomethyl [C12]	1688.7407	P51881	ADP/ATP translocase 2	k	0.353327452	1.961769955	0.081740415
Brain	GTFASLSELHCDK	1xCarbamidomethyl [C11]	1464.67875	P02088; P02089	Hemoglobin subunit beta-1;Hemoglobin subunit beta-2	k	0.006248192	110.9356319	4.622317994
Brain	GTFASLSELHCDKLHVDPENFR	1xCarbamidomethyl [C11]	2572.2249	P02088; P02089	Hemoglobin subunit beta-1;Hemoglobin subunit beta-2	k	0.001070099	647.7411347	26.98921394
Liver	GTFASLSELHCDKLHVDPENFR	1xCarbamidomethyl [C11]	2572.2249	P02088; P02089	Hemoglobin subunit beta-1;Hemoglobin subunit beta-2	k	0.002866544	241.8058542	10.07524393
Liver	GTFSQLSELHCDK	1xCarbamidomethyl [C11]	1521.70022			k	0.028577118	24.25532127	1.010638386
Liver	GTFSQLSELHCDKLHVDPENFR	1xCarbamidomethyl [C11]	2629.24636			k	0.002517724	275.3070784	11.47112827
Brain	GTGASGSFK	1xLabel:13C(6)15N(2) [K9]	819.40866	P43274; P43276; P15864; P43277	Histone H1.4;Histone H1.5;Histone H1.2;Histone H1.3	k	0.006466255	107.1945255	4.466438563
Liver	GTGASGSFK	1xLabel:13C(6)15N(2) [K9]	819.40866	P43274; P43276; P15864; P43277	Histone H1.4;Histone H1.5;Histone H1.2;Histone H1.3	k	0.021841449	31.73540301	1.322308459
Brain	GTGIVSAPVPK		1025.59897	P25444	40S ribosomal protein S2	k	0.006800687	101.923119	4.246796625
Brain	GTHNMYR		878.39375	P62717	60S ribosomal protein L18a	k	0.152693835	4.539457526	0.189144064
Brain	GTIPDMIADSNK		1261.60928	Q8VBW6	NEDD8-activating enzyme E1 regulatory subunit	k	0.322995152	2.145998716	0.089416613
Brain	GTLDPVEK		858.45672	P63017	Heat shock cognate 71 kDa protein	k	0.006114209	113.3666224	4.723609265
Brain	GTLVQTK		746.44068	P43274; P43275; P43276; P43277	Histone H1.4;Histone H1.1;Histone H1.5;Histone H1.3	k	0.003122433	221.9894302	9.249559594
Liver	GTLVQTK		746.44068	P43274; P43275; P43276; P43277	Histone H1.4;Histone H1.1;Histone H1.5;Histone H1.3	k	0.02099416	33.01619029	1.375674595
Liver	GTNESLER		905.4323	P03995; P20152	Glial fibrillary acidic protein;Vimentin	k	0.02640669	26.24892327	1.093705136
Brain	GTPLISPHIK		1062.63061	P19096	Fatty acid synthase	k	0.07725096	8.972667568	0.373861149
Liver	GTPLISPHIK		1062.63061	P19096	Fatty acid synthase	k	0.425134056	1.630420265	0.067934178
Brain	GTVGSILDR		917.50507	P61222	ATP-binding cassette sub-family E member 1	k	0.320508291	2.162649765	0.090110407
Brain	GTVVYGEPITASLGTDGSHYWSK		2425.16703	O08553	Dihydropyrimidinase-related protein 2	k	0.005277522	131.3395181	5.472479921
Brain	GTYLATFHQR		1193.60618	Q8JZQ9	Eukaryotic translation initiation factor 3 subunit B	k	0.010660273	65.02152279	2.709230116
Liver	GVAGALRPLLQGAVPAASEPPVLDVK		2525.44498	Q9CR68	cytochrome b-c1 complex subunit Rieske, mitochondrial	k	0.055768568	12.42899361	0.517874734
Liver	GVAYDVPNAIFLEQK		1663.869	Q8K0C4	lanosterol 14-alpha demethylase	k	0.320978141	2.159484062	0.089978503
Brain	GVDCDIDVPK	1xCarbamidomethyl [C4]	1117.5194	P35235	tyrosine-protein phosphatase non-receptor type 11	k	0.038685578	17.91745698	0.746560708
Brain	GVDHVAR		753.40021	O88545	COP9 signalosome complex subunit 6	k	0.451871308	1.533948202	0.063914508
Liver	GVDHVAR		753.40021	O88545	COP9 signalosome complex subunit 6	k	0.277744395	2.495629772	0.103984574
Brain	GVDLFESFFPYQVTER		1933.93305	B8ZXI1-1	Queuine tRNA-ribosyltransferase accessory subunit 2	k	0.259687002	2.669163935	0.111215164
Brain	GVGASGSFR		837.42134	P10922	Histone H1.0	k	0.022999905	30.13695831	1.255706596
Liver	GVGASGSFR		837.42134	P10922	Histone H1.0	k	0.392758166	1.764819274	0.073534136
Brain	GVIEDHSNR		1026.4963	P08113	Endoplasmin	k	0.063802607	10.86393196	0.452663832
Liver	GVIEDHSNR		1026.4963	P08113	Endoplasmin	k	0.015674125	44.22238444	1.842599352
Brain	GVIVDKDFSHPQMPK		1697.86795	P80316	T-complex protein 1 subunit epsilon	k	0.006599814	105.0252598	4.376052491
Liver	GVMLAVDAVIAELK		1428.81306	P63038-1	60 kDa heat shock protein, mitochondrial	k	0.014290256	48.50488253	2.021036772
Brain	GVQYLNEIK		1063.57824	P58252	Elongation factor 2	k	0.008149934	85.04942285	3.543725952
Liver	GVQYLNEIK		1063.57824	P58252	Elongation factor 2	k	0.016263123	42.62079102	1.775866292
Liver	GVSEIVHEGKK		1182.64771	P12710	Fatty acid-binding protein, liver	k	0.321056835	2.158954755	0.089956448
Brain	GVSQAVEHINK		1181.62731	P17182	alpha-enolase	k	0.004609469	150.3746158	6.26560899
Liver	GVSQAVEHINK		1181.62731	P17182	alpha-enolase	k	0.005215863	132.8921351	5.537172297
Brain	GVTASSSSPASAPK		1246.62737	P13595	Neural cell adhesion molecule 1	k	0.007863393	88.14860805	3.672858669
Brain	GVTEAHVDQK		1083.54291	Q9D172	ES1 protein homolog, mitochondrial	k	0.098372857	7.046122283	0.293588428
Liver	GVTEAHVDQK		1083.54291	Q9D172	ES1 protein homolog, mitochondrial	k	0.044633154	15.52987236	0.647078015
Liver	GVTIAQGGVLPNIQAVLLPK		1988.19027	Q64522; P27661	Histone H2A type 2-B;Histone H2AX	k	0.016528012	41.93772208	1.747405086
Brain	GVTLGFR		749.43045	P51410	60S ribosomal protein L9	k	0.025154002	27.5561392	1.148172467
Liver	GVVLGGCGDK	1xCarbamidomethyl [C7]	961.47714	P61922	4-aminobutyrate aminotransferase, mitochondrial	k	0.328201575	2.111955682	0.087998153
Liver	GVVQDLQQAISK		1285.71104	P57776-2; P57776-3; P57776-1	Isoform 2 of Elongation factor 1-delta;Isoform 3 of Elongation factor 1-delta;Elongation factor 1-delta	k	0.010529505	65.82903855	2.742876606
Brain	GWFVYQQR		1083.53704	Q9JHR7	insulin-degrading enzyme	k	0.31031117	2.233716502	0.093071521
Liver	GYAFVQYANER		1317.62223	Q64012	RNA-binding protein Raly	k	0.356076641	1.946623565	0.081109315
Brain	GYDDRDYYSR		1309.54437	P62996-1	transformer-2 protein homolog beta	k	0.010547167	65.71879993	2.738283331
Brain	GYDVIAQAQSGTGK		1394.69103	P60843; P10630-1	Eukaryotic initiation factor 4A-I;eukaryotic initiation factor 4A-II	k	0.011688748	59.30038057	2.47084919
Liver	GYEEWLLNEIR		1421.70596	P57780; Q9JI91; Q7TPR4	Alpha-actinin-4;Alpha-actinin-2;Alpha-actinin-1	k	0.02037771	34.01496851	1.417290355
Liver	GYELLFQPEVVR		1449.77364	P30999-1; P30999-3	Catenin delta-1;Isoform 3 of Catenin delta-1	k	0.06669907	10.39215666	0.433006527
Liver	GYFEYIEENKYSR		1697.78058	Q8VEK3	Heterogeneous nuclear ribonucleoprotein U	k	0.110738534	6.259313326	0.260804722
Liver	GYGPATQVR		948.48976	Q61191	Host cell factor 1	k	0.022345111	31.02008225	1.292503427
Brain	GYIIGYGVGSPYAETVR		1801.91193	P70211	Netrin receptor DCC	k	0.332434916	2.08506131	0.086877555
Brain	GYLDKLEPSK		1149.61502	Q03265	ATP synthase subunit alpha, mitochondrial	k	0.008610792	80.49749043	3.354062101
Brain	GYLGPEQLPDCLK	1xCarbamidomethyl [C11]	1489.73554	P08249	Malate dehydrogenase, mitochondrial	k	0.00703693	98.50136654	4.104223606
Liver	GYLISGSSYAR		1173.58986	Q6ZQ38	cullin-associated nedd8-dissociated protein 1	k	0.013259161	52.27685065	2.17820211
Brain	GYNVNDEK		938.4214	Q91XV3	Brain acid soluble protein 1	k	0.006793977	102.023771	4.250990458
Brain	GYPHWPAR		983.48461	Q99JF8; P51859; Q9JMG7-1; Q3UMU9	PC4 and SFRS1-interacting protein;hepatoma-derived growth factor;Hepatoma-derived growth factor-related protein 3;Hepatoma-derived growth factor-related protein 2	k	0.014825994	46.75215526	1.948006469
Brain	GYPTLLWFR		1152.62004	Q91W90	Thioredoxin domain-containing protein 5	k	0.034218206	20.25667793	0.844028247
Brain	HAAPAPSAK		849.45773	P97427	Dihydropyrimidinase-related protein 1	k	0.007158376	96.83022425	4.034592677
Liver	HAEATLGSGNLR		1225.62837	Q8BPB0	mob kinase activator 1b	k	0.137908307	5.026145241	0.209422718
Liver	HAEELAAQK		996.51088	Q9QWV9	Cyclin-T1	k	0.094204451	7.357902624	0.306579276
Liver	HAEELER		883.42682	Q8BMA6	Signal recognition particle subunit SRP68	k	0.285375046	2.42889906	0.101204127
Brain	HAEMVHTGLK		1122.57244	P40124	adenylyl cyclase-associated protein 1	k	0.00967302	71.65778588	2.985741078
Liver	HAEMVHTGLK		1122.57244	P40124	adenylyl cyclase-associated protein 1	k	0.322039037	2.152370061	0.089682086
Liver	HAIPIIK		791.51379	Q62095; Q62167	atp-dependent rna helicase ddx3y;ATP-dependent RNA helicase DDX3X	k	0.011695018	59.26858757	2.469524482
Brain	HALIIYDDLSK		1287.69433	Q03265	ATP synthase subunit alpha, mitochondrial	k	0.008934153	77.5839837	3.232665988
Brain	HAQIIAGR		865.50026	Q9Z2V5	histone deacetylase 6	k	0.46557656	1.488793123	0.062033047
Liver	HASMAEPK		870.41381	P01887	Beta-2-microglobulin	k	0.073333116	9.452035059	0.393834794
Brain	HASSILPITEFSDITR		1786.93339	Q61029; Q61029-3; Q61029-2	Lamina-associated polypeptide 2, isoforms beta/delta/epsilon/gamma;Isoform Epsilon of Lamina-associated polypeptide 2, isoforms beta/delta/epsilon/gamma;Isoform Delta of Lamina-associated polypeptide 2, isoforms beta/delta/epsilon/gamma	k	0.32423935	2.137763911	0.089073496
Liver	HCGALR	1xCarbamidomethyl [C2]	713.35115	Q9CZM2	60S ribosomal protein L15	k	0.008167747	84.86393848	3.535997437
Liver	HCSQVDSVR	1xCarbamidomethyl [C2]	1087.49492	Q60598	Src substrate cortactin	k	0.023401144	29.62022621	1.234176092
Brain	HCVSVLR	1xCarbamidomethyl [C2]	870.46143	Q80Y17	Lethal(2) giant larvae protein homolog 1	k	0.091479006	7.577117555	0.315713231
Brain	HDAATCFVDAGNAFK	1xCarbamidomethyl [C6]	1623.72202	Q9DB05	alpha-soluble nsf attachment protein	k	0.061029901	11.35750124	0.473229218
Brain	HDEVVCGR	1xCarbamidomethyl [C6]	971.43634	Q9DBU3	serine/threonine-protein kinase RIO3	k	0.487834622	1.420865083	0.059202712
Liver	HDVNLGR		810.42168	Q99PV0	Pre-mRNA-processing-splicing factor 8	k	0.012438356	55.72659007	2.321941253
Liver	HDVVFLITK		1071.61971	Q68FD5	Clathrin heavy chain 1	k	0.01082824	64.01291254	2.667204689
Brain	HEFQAETK		989.46869	Q9CQN1	heat shock protein 75 kDa, mitochondrial	k	0.343290052	2.019129819	0.084130409
Liver	HEFQAETK		989.46869	Q9CQN1	heat shock protein 75 kDa, mitochondrial	k	0.045769711	15.1442332	0.631009717
Liver	HEGVFICR	1xCarbamidomethyl [C7]	1017.49346	P35550	rRNA 2'-O-methyltransferase fibrillarin	k	0.034835698	19.89761137	0.82906714
Brain	HEHQLMLMR		1194.58704	Q8R326	Paraspeckle component 1	k	0.073003975	9.494649894	0.395610412
Liver	HEIVPK		722.41955	O70435	Proteasome subunit alpha type-3	k	0.047809383	14.49814124	0.604089218
Brain	HENESVYK		1005.4636	P52293	Importin subunit alpha-1	k	0.041677097	16.63136903	0.692973709
Liver	HENESVYK		1005.4636	P52293	Importin subunit alpha-1	k	0.06191329	11.19545068	0.466477112
Brain	HESGASIK	1xLabel:13C(6)15N(2) [K8]	836.43521	P61979-3; P61979	Isoform 3 of Heterogeneous nuclear ribonucleoprotein K;Heterogeneous nuclear ribonucleoprotein K	k	0.007617175	90.99793487	3.79158062
Liver	HESGASIK	1xLabel:13C(6)15N(2) [K8]	836.43521	P61979-3; P61979	Isoform 3 of Heterogeneous nuclear ribonucleoprotein K;Heterogeneous nuclear ribonucleoprotein K	k	0.011880049	58.34548343	2.43106181
Brain	HESQVDSVVK		1127.56913	Q60870	Receptor expression-enhancing protein 5	k	0.009252312	74.91610495	3.121504373
Brain	HEYQANGPEDLNR		1542.69316	Q9R0P5	Destrin	k	0.009940393	69.73036305	2.905431794
Liver	HEYQANGPEDLNR		1542.69316	Q9R0P5	Destrin	k	0.308806614	2.244599531	0.09352498
Brain	HFCPNVPIILVGNK	1xCarbamidomethyl [C3]	1607.87264	Q9QUI0; Q62159	Transforming protein RhoA;Rho-related GTP-binding protein RhoC	k	0.02246255	30.85790309	1.285745962
Liver	HFCPNVPIILVGNK	1xCarbamidomethyl [C3]	1607.87264	Q9QUI0; Q62159	Transforming protein RhoA;Rho-related GTP-binding protein RhoC	k	0.0341391	20.30361639	0.845984016
Brain	HFDETVNR		1017.47483	Q91YQ5	Dolichyl-diphosphooligosaccharide--protein glycosyltransferase subunit 1	k	0.008481534	81.72426594	3.405177747
Liver	HFDETVNR		1017.47483	Q91YQ5	Dolichyl-diphosphooligosaccharide--protein glycosyltransferase subunit 1	k	0.00673579	102.9051107	4.287712946
Brain	HFDSQVIIYGK		1306.67901	Q9EP69	Phosphatidylinositide phosphatase SAC1	k	0.341629978	2.028941327	0.084539222
Liver	HFSGLEEAVYR		1307.63788	P42932	T-complex protein 1 subunit theta	k	0.014206821	48.78974715	2.032906131
Brain	HFVDEK		774.37808	P58389	Serine/threonine-protein phosphatase 2A activator	k	0.011930751	58.09753274	2.420730531
Liver	HFVDEK		774.37808	P58389	Serine/threonine-protein phosphatase 2A activator	k	0.02140485	32.38271557	1.349279815
Brain	HGDSDLQLER		1169.55454	Q7TMM9; Q9D6F9; P68372; Q9CWF2	Tubulin beta-2A chain;Tubulin beta-4A chain;Tubulin beta-4B chain;Tubulin beta-2B chain	k	0.355800219	1.948135903	0.081172329
Brain	HGELWCAVSK	1xCarbamidomethyl [C6]	1186.56735	Q91YR7	Pre-mRNA-processing factor 6	k	0.340307559	2.036825695	0.084867737
Liver	HGFSDNQK		932.42207	Q6P8I4	PEST proteolytic signal-containing nuclear protein	k	0.319892444	2.166813232	0.090283885
Brain	HGGTIPVVPTAEFQDR		1723.87621	P26443	Glutamate dehydrogenase 1, mitochondrial	k	0.333483247	2.07850675	0.086604448
Liver	HGIVEDWDLMER		1499.69474	Q99JY9	actin-related protein 3	k	0.302610219	2.29056105	0.095440044
Brain	HGLEVIYMIEPIDEYCVQQLK	1xCarbamidomethyl [C16]	2577.27276	P07901	Heat shock protein HSP 90-alpha	k	0.004950721	140.0093307	5.833722112
Brain	HGLQSLGK		839.47338	Q7TPM1-1; Q3TLH4; Q7TSC1	Protein PRRC2B;Protein Prrc2c;Protein PRRC2A	k	0.07879275	8.797093448	0.36654556
Liver	HGLYEK		746.38317	P62849-1	40S ribosomal protein S24	k	0.006851806	101.1627011	4.215112545
Brain	HGNLCLDK	1xCarbamidomethyl [C5]	956.46183	Q8CGY8-2; Q8CGY8-1	Isoform 2 of UDP-N-acetylglucosamine--peptide N-acetylglucosaminyltransferase 110 kDa subunit;UDP-N-acetylglucosamine--peptide N-acetylglucosaminyltransferase 110 kDa subunit	k	0.030215023	22.94048141	0.955853392
Brain	HGSNLEAMGK		1043.49385	Q8CAY6	Acetyl-CoA acetyltransferase, cytosolic	k	0.005181115	133.7833936	5.574308065
Brain	HGVFLVR		827.48863	Q91ZM2-1; Q64010-1	SH2B adapter protein 1;Adapter molecule crk	k	0.041523893	16.69273112	0.695530463
Liver	HGVYNPNK		928.46354	P08249	Malate dehydrogenase, mitochondrial	k	0.00787635	88.00360078	3.666816699
Brain	HHNQPYCGIAPYIR	1xCarbamidomethyl [C7]	1725.82782	Q62376-1	U1 small nuclear ribonucleoprotein 70 kDa	k	0.349675077	1.982260753	0.082594198
Liver	HHTIGGSR		864.44347	Q9CZM2	60S ribosomal protein L15	k	0.074648795	9.285443613	0.386893484
Liver	HIAEEADR		940.44828	P21107-2; P21107	Isoform 2 of Tropomyosin alpha-3 chain;Tropomyosin alpha-3 chain	k	0.003211603	215.8259384	8.992747434
Liver	HIEESQALSK	1xLabel:13C(6)15N(2) [K10]	1149.59898	P02772	Alpha-fetoprotein	k	0.025731362	26.93783443	1.122409768
Liver	HIFWGSGSHTLSALVENLK	1xLabel:13C(6)15N(2) [K19]	2104.10655	Q62351	Transferrin receptor protein 1	k	0.014639967	47.34622448	1.972759353
Liver	HIITTTR		841.48903	Q9Z0S1	3'(2'),5'-bisphosphate nucleotidase 1	k	0.00507156	136.6733773	5.694724056
Brain	HIYLLPSGR		1055.59964	P05201	Aspartate aminotransferase, cytoplasmic	k	0.017195299	40.3102722	1.679594675
Brain	HKDLQQQLVDAK		1422.76995	Q6PAM1	alpha-taxilin	k	0.333633823	2.077568678	0.086565362
Brain	HLAAVEER		924.48976	P97496; Q6PDG5-1	SWI/SNF complex subunit SMARCC1;SWI/SNF complex subunit SMARCC2	k	0.010267969	67.50577021	2.812740425
Liver	HLAEFTHVEAECPFLTFEDLLNR	1xCarbamidomethyl [C12]	2788.33993	Q8BP47	Asparagine--tRNA ligase, cytoplasmic	k	0.078363025	8.845334688	0.368555612
Brain	HLAGEVAK		824.46248	Q8VDM4	26S proteasome non-ATPase regulatory subunit 2	k	0.007854576	88.24756004	3.676981668
Brain	HLAGLGLTEAIDKNK		1579.88023	P19324	Serpin H1	k	0.34007973	2.038190223	0.084924593
Brain	HLDFLK		772.4352	P26618; P14873	Platelet-derived growth factor receptor alpha;microtubule-associated protein 1B	k	0.012325598	56.23639573	2.343183155
Liver	HLECTK	1xCarbamidomethyl [C4]	787.3767	Q61584	Fragile X mental retardation syndrome-related protein 1	k	0.402844114	1.720633754	0.071693073
Liver	HLEGGCSVPVAVHTVMK	1xCarbamidomethyl [C6]	1820.91459	P22907-1	porphobilinogen deaminase	k	0.071923051	9.637343984	0.401555999
Liver	HLFLTSK		845.48796	Q9CZ30-1	obg-like ATPase 1	k	0.349680984	1.982227267	0.082592803
Brain	HLGSTPR		767.41586			k	0.011043438	62.76552322	2.615230134
Brain	HLGVCISVANNR	1xCarbamidomethyl [C5]	1339.68993			k	0.423653539	1.636117998	0.068171583
Brain	HLIPAANTGESK	1xLabel:13C(6)15N(2) [K12]	1245.66773	P62259	14-3-3 protein epsilon	k	0.006358318	109.0142311	4.54225963
Liver	HLIPAANTGESK	1xLabel:13C(6)15N(2) [K12]	1245.66773	P62259	14-3-3 protein epsilon	k	0.00557756	124.2742694	5.178094557
Liver	HLLQAPLDDAQEILQAR		1931.0345	Q9D662	protein transport protein Sec23B	k	0.050204921	13.80635932	0.575264972
Brain	HLLSAGDGEVK		1125.58986	Q5U4D9	THO complex subunit 6 homolog	k	0.354704379	1.954154561	0.081423107
Brain	HLLTQR		767.45225	Q99PV0	Pre-mRNA-processing-splicing factor 8	k	0.032806991	21.12803298	0.880334707
Liver	HLLTQR		767.45225	Q99PV0	Pre-mRNA-processing-splicing factor 8	k	0.030017907	23.09112314	0.962130131
Brain	HLLWDLGK		981.55163	Q9CZB0	Succinate dehydrogenase cytochrome b560 subunit, mitochondrial	k	0.0572239	12.11289653	0.504704022
Liver	HLLWDLGK		981.55163	Q9CZB0	Succinate dehydrogenase cytochrome b560 subunit, mitochondrial	k	0.060929602	11.37619746	0.474008227
Brain	HLNATVNNLQTK		1352.72809	Q9D394; Q9D394-4	Protein RUFY3;Isoform 4 of Protein RUFY3	k	0.014466042	47.91546892	1.996477872
Brain	HLNLSGNK		882.47919	O35381	Acidic leucine-rich nuclear phosphoprotein 32 family member A	k	0.005594818	123.8909252	5.162121884
Liver	HLNLSGNK		882.47919	O35381	Acidic leucine-rich nuclear phosphoprotein 32 family member A	k	0.01051869	65.89672143	2.745696726
Brain	HLNQGVR		823.45331	Q03137	Ephrin type-A receptor 4	k	0.278799746	2.48618297	0.103590957
Brain	HLQDIK		753.42536	Q78ZA7	Nucleosome assembly protein 1-like 4	k	0.355078604	1.952095035	0.081337293
Liver	HLQDIK		753.42536	Q78ZA7	Nucleosome assembly protein 1-like 4	k	0.305222542	2.27095671	0.094623196
Brain	HLRDEGLR		995.5381	Q9WV55	vesicle-associated membrane protein-associated protein A	k	0.402463358	1.722261582	0.071760899
Brain	HLSIAQEQGDK		1225.61714			k	0.017187166	40.32934595	1.680389415
Liver	HLSSVSR		785.42643	Q9CZ13	Cytochrome b-c1 complex subunit 1, mitochondrial	k	0.003694231	187.629611	7.817900459
Liver	HLTASEAK		856.45231	P39749	Flap endonuclease 1	k	0.019420306	35.69187666	1.487161528
Brain	HLTDAYFK		994.49926	P47911	60S ribosomal protein L6	k	0.004349139	159.3757394	6.640655809
Liver	HLTDAYFK		994.49926	P47911	60S ribosomal protein L6	k	0.007738011	89.5769223	3.732371763
Brain	HLTGEFEK		960.47852	P62827	GTP-binding nuclear protein RAN	k	0.004864853	142.4806064	5.936691935
Liver	HLTGEFEK		960.47852	P62827	GTP-binding nuclear protein RAN	k	0.008449069	82.03829044	3.418262102
Liver	HLTGEFEKK		1088.57348	P62827	GTP-binding nuclear protein RAN	k	0.004753352	145.8228305	6.075951271
Brain	HLVMGDIPAAVNAFQEAASLLGK		2352.23803	Q99MD9-1	Nuclear autoantigenic sperm protein	k	0.006516099	106.3745642	4.432273507
Liver	HLVMGDIPAAVNAFQEAASLLGK		2352.23803	Q99MD9-1	Nuclear autoantigenic sperm protein	k	0.032760934	21.15773562	0.881572318
Liver	HLWSPFGLR		1112.59997	Q80UM7	Mannosyl-oligosaccharide glucosidase	k	0.353969122	1.958213688	0.081592237
Brain	HMIDGR		728.35082	Q921F2	TAR DNA-binding protein 43	k	0.005384721	128.7248075	5.363533644
Liver	HMIDGR		728.35082	Q921F2	TAR DNA-binding protein 43	k	0.033290696	20.82104773	0.867543655
Brain	HNEETGDNVGPLIIK		1635.83368	Q91WS0	CDGSH iron-sulfur domain-containing protein 1	k	0.029806564	23.25485045	0.968952102
Liver	HNEETGDNVGPLIIK		1635.83368	Q91WS0	CDGSH iron-sulfur domain-containing protein 1	k	0.337596467	2.053182568	0.085549274
Brain	HNIICLQNDHK	1xCarbamidomethyl [C5]	1391.68484	Q9CR00	26S proteasome non-ATPase regulatory subunit 9	k	0.380569193	1.821343381	0.075889308
Liver	HNIICLQNDHK	1xCarbamidomethyl [C5]	1391.68484	Q9CR00	26S proteasome non-ATPase regulatory subunit 9	k	0.30199656	2.295215484	0.095633979
Brain	HNIQALLK		936.56253	Q9DBC7	cAMP-dependent protein kinase type I-alpha regulatory subunit	k	0.061029192	11.35763328	0.47323472
Liver	HNKPEVEVR		1107.59053	P59999	Actin-related protein 2/3 complex subunit 4	k	0.004593949	150.8826457	6.286776905
Liver	HNLEHAFDVAER		1437.68695	P15508	Spectrin beta chain, erythrocytic	k	0.213824166	3.241669048	0.135069544
Brain	HNLQDFINIK	1xLabel:13C(6)15N(2) [K10]	1249.6779	P14873	microtubule-associated protein 1B	k	0.010732498	64.58395356	2.690998065
Brain	HNNLDLVIIR		1206.69533			k	0.092721631	7.475571478	0.311482145
Liver	HNQLQDGHER		1233.57192	Q99JR8-1	SWI/SNF-related matrix-associated actin-dependent regulator of chromatin subfamily D member 2	k	0.355659013	1.948909362	0.081204557
Brain	HPAKPDPSGECNPDLR	1xCarbamidomethyl [C11]	1789.82861	Q60973	Histone-binding protein RBBP7	k	0.045725832	15.15876577	0.63161524
Brain	HPAQLR		721.41038	Q9DCC4	Pyrroline-5-carboxylate reductase 3	k	0.341776802	2.02806971	0.084502905
Liver	HPDASVNFSEFSK		1464.67538	P63158	High mobility group protein B1	k	0.028395236	24.41068525	1.017111885
Liver	HPDSSVNFAEFSK		1464.67538	P30681	High mobility group protein B2	k	0.027282802	25.40601108	1.058583795
Liver	HPEELSLLR		1093.60003	Q8K1B8	Fermitin family homolog 3	k	0.032554103	21.29216022	0.887173343
Brain	HPELADK		809.41519	P63325	40S ribosomal protein S10	k	0.004472637	154.9750609	6.457294203
Brain	HPFPCPTTYR	1xCarbamidomethyl [C5]	1275.5939	P37040	NADPH--cytochrome P450 reductase	k	0.079497056	8.719155354	0.36329814
Brain	HPFVQEK		884.46248	Q9QYB8	Beta-adducin	k	0.018258029	37.96396469	1.581831862
Liver	HPFVQEK		884.46248	Q9QYB8	Beta-adducin	k	0.272205035	2.546415717	0.106100655
Brain	HPNIVR		735.42603	P11798-1; Q3UH66; P83741; Q923T9-1; Q6PHZ2-1	Calcium/calmodulin-dependent protein kinase type II subunit alpha;Serine/threonine-protein kinase WNK2;Serine/threonine-protein kinase WNK1;Calcium/calmodulin-dependent protein kinase type II subunit gamma;Calcium/calmodulin-dependent protein kinase type II subunit delta	k	0.338445611	2.048031227	0.085334634
Brain	HPQPGAVELAAK		1217.6637	B2RQC6	CAD protein	k	0.056054793	12.36552923	0.515230384
Liver	HPSVESVVQCEIDEDVIEVSKK	1xCarbamidomethyl [C10]	2526.23921	Q64674	spermidine synthase	k	0.029348773	23.61758626	0.984066094
Brain	HQAFEAELSANQSR		1587.75101	P16546; P16546-2	Spectrin alpha chain, non-erythrocytic 1;Isoform 2 of Spectrin alpha chain, non-erythrocytic 1	k	0.39701464	1.74589829	0.072745762
Liver	HQEGEIFDTEKEK		1589.74419	P47911	60S ribosomal protein L6	k	0.004478519	154.7715031	6.448812628
Liver	HQGSLYSLFPDHSVK		1714.85474	Q64374	Regucalcin	k	0.00564322	122.8283143	5.117846429
Brain	HQGVMVGMGQK	1xOxidation [M]	1187.56597	P60710; P68033; P63260	Actin, cytoplasmic 1;Actin, alpha cardiac muscle 1;Actin, cytoplasmic 2	k	0.017536258	39.52651511	1.646938129
Brain	HQGVMVGMGQK	1xLabel:13C(6)15N(2) [K11]	1179.58526	P60710; P68033; P63260	Actin, cytoplasmic 1;Actin, alpha cardiac muscle 1;Actin, cytoplasmic 2	k	0.006257185	110.7761978	4.615674909
Liver	HQGVMVGMGQK	1xOxidation [M]	1187.56597	P60710; P68033; P63260	Actin, cytoplasmic 1;Actin, alpha cardiac muscle 1;Actin, cytoplasmic 2	k	0.384261086	1.803844327	0.07516018
Liver	HQGVMVGMGQK	1xLabel:13C(6)15N(2) [K11]	1179.58526	P60710; P68033; P63260	Actin, cytoplasmic 1;Actin, alpha cardiac muscle 1;Actin, cytoplasmic 2	k	0.009771254	70.9373812	2.955724217
Liver	HQGVMVGMGQK	2xOxidation [M5; M8]	1203.56089	P60710; P68033; P63260	Actin, cytoplasmic 1;Actin, alpha cardiac muscle 1;Actin, cytoplasmic 2	k	0.686384646	1.009852397	0.042077183
Brain	HQLQLLAER		1107.62692	Q8BML9	glutamine--tRNA ligase	k	0.34018362	2.037567774	0.084898657
Brain	HQPADLLEFALQHFTR		1922.98716	P31324	cAMP-dependent protein kinase type II-beta regulatory subunit	k	0.003270019	211.9703673	8.832098636
Brain	HQPTAIIAK		978.57309	P40142	Transketolase	k	0.004555245	152.1646442	6.34019351
Liver	HQPTAIIAK		978.57309	P40142	Transketolase	k	0.008281145	83.70185323	3.487577218
Liver	HQTVLDNTEGK		1241.61206	Q921I1	Serotransferrin	k	0.022199376	31.22372311	1.300988463
Brain	HQVLAALR		907.54721	Q8VC42	uncharacterized protein C18orf8 homolog	k	0.003878902	178.6967514	7.445697977
Brain	HRPDLIDFDK		1255.64296	Q62261-1; P15508	Spectrin beta chain, non-erythrocytic 1;Spectrin beta chain, erythrocytic	k	0.014163998	48.93725449	2.039052271
Brain	HRPELIEYDK		1299.66918	P57780	Alpha-actinin-4	k	0.43010263	1.611585544	0.067149398
Liver	HRPELIEYDK		1299.66918	P57780	Alpha-actinin-4	k	0.013615551	50.90849341	2.121187225
Brain	HSGPNSADSANDGFVR		1630.72044	Q9Z2X1-1	Heterogeneous nuclear ribonucleoprotein F	k	0.018565767	37.33469115	1.555612131
Liver	HSGPNSADSANDGFVR		1630.72044	Q9Z2X1-1	Heterogeneous nuclear ribonucleoprotein F	k	0.006623486	104.6499077	4.360412821
Brain	HSGQDVHVVLK		1218.65895	Q9CZ44-1	NSFL1 cofactor p47	k	0.139832847	4.956969671	0.206540403
Liver	HSLGSSEYPVR		1231.60658	Q9R0N0	galactokinase	k	0.015185229	45.6461456	1.901922733
Liver	HSLPEGAQK		966.50032	Q9ERZ0	Hemogen	k	0.028837416	24.0363828	1.00151595
Brain	HSLSGSSPGMK		1087.52007	Q8BTI8	serine/arginine repetitive matrix protein 2	k	0.292240319	2.371839663	0.098826653
Brain	HSQFIGYPITLYLEK		1808.95815	P11499	Heat shock protein HSP 90-beta	k	0.003768389	183.9372511	7.664052129
Liver	HSSIFDQLDVVSYEEVVR		2122.04512	P70290	55 kDa erythrocyte membrane protein	k	0.088427474	7.838595304	0.326608138
Brain	HTEAAAAQR		954.47517	Q60668-1	heterogeneous nuclear ribonucleoprotein D0	k	0.033925659	20.4313552	0.851306467
Liver	HTEAAAAQR		954.47517	Q60668-1	heterogeneous nuclear ribonucleoprotein D0	k	0.325454103	2.129784738	0.088741031
Liver	HTGAVLK		725.43045	Q91YQ5	Dolichyl-diphosphooligosaccharide--protein glycosyltransferase subunit 1	k	0.017438009	39.74921653	1.656217355
Liver	HTLAYDK		847.43084	Q99PV0	Pre-mRNA-processing-splicing factor 8	k	0.055012995	12.59969908	0.524987462
Brain	HTLTQIK		840.49378	P80317	T-complex protein 1 subunit zeta	k	0.007610348	91.07955927	3.794981636
Liver	HTLTQIK		840.49378	P80317	T-complex protein 1 subunit zeta	k	0.006401117	108.285343	4.51188929
Brain	HTMMFSATFPK		1297.60678	Q62095; Q62167	atp-dependent rna helicase ddx3y;ATP-dependent RNA helicase DDX3X	k	0.027310431	25.38030867	1.057512861
Brain	HTNFVEFR		1049.5163	P62743	AP-2 complex subunit sigma	k	0.016642784	41.64851057	1.735354607
Brain	HTTIFEVLPEK		1313.70998	Q921I1	Serotransferrin	k	0.035833581	19.34350864	0.805979527
Liver	HTTIFEVLPEK		1313.70998	Q921I1	Serotransferrin	k	0.042137967	16.44946915	0.685394548
Brain	HVEQVLQR		1008.5585	Q6PB44-1	Tyrosine-protein phosphatase non-receptor type 23	k	0.303866651	2.281090006	0.095045417
Brain	HVESIGDPEHISR		1475.72373	P55302	alpha-2-macroglobulin receptor-associated protein	k	0.049571443	13.98279214	0.582616339
Brain	HVFGQAVK		885.49411	Q9WUM4	coronin-1C	k	0.008784369	78.90687955	3.287786648
Brain	HVFGQPAK		883.47846	O89053	Coronin-1A	k	0.061222028	11.32185918	0.471744133
Liver	HVFGQPAK		883.47846	O89053	Coronin-1A	k	0.029881291	23.19669433	0.96652893
Brain	HVLEGHDR		962.48025	Q8CIE6	coatomer subunit alpha	k	0.034341843	20.18375031	0.840989596
Brain	HVLVTLGEK		995.58841	Q60605	Myosin light polypeptide 6	k	0.008425946	82.2634258	3.427642742
Liver	HVLVTLGEK		995.58841	Q60605	Myosin light polypeptide 6	k	0.015762328	43.97492425	1.83228851
Liver	HVNTNPLCDLTPIFK	1xCarbamidomethyl [C8]	1768.90507	Q9JIH2	Nuclear pore complex protein Nup50	k	0.053860452	12.86931604	0.536221502
Brain	HVPGGGNVQIQNK		1347.71277	P27546-1	Microtubule-associated protein 4	k	0.106120478	6.53170054	0.272154189
Liver	HVPGGGNVQIQNK		1347.71277	P27546-1	Microtubule-associated protein 4	k	0.402421985	1.722438651	0.071768277
Liver	HVQLLGR		822.49445	Q7TMB8-1; Q5SQX6	cytoplasmic FMR1-interacting protein 1;Cytoplasmic FMR1-interacting protein 2	k	0.004043043	171.4419493	7.143414556
Brain	HVSNAPLTK		966.53671	Q6PDG5-1	SWI/SNF complex subunit SMARCC2	k	0.017316552	40.028013	1.667833875
Liver	HVSNAPLTK		966.53671	Q6PDG5-1	SWI/SNF complex subunit SMARCC2	k	0.395295039	1.753493246	0.073062219
Liver	HVVFIAQR		969.56286	P62082	40S ribosomal protein S7	k	0.000550982	1258.020477	52.41751986
Brain	HVVQPGYPAHR		1260.65961	Q8BHC4	dephospho-CoA kinase domain-containing protein	k	0.049106525	14.11517462	0.588132276
Brain	HWQWWR		998.47438	Q61879	Myosin-10	k	0.070931195	9.772106332	0.407171097
Liver	HYGGLTGLNK		1059.55817	Q9DBJ1	Phosphoglycerate mutase 1	k	0.008825539	78.53878989	3.272449579
Brain	HYTEAIK		861.44649	Q60864	stress-induced-phosphoprotein 1	k	0.030714091	22.56772551	0.940321896
Liver	HYTEAIK		861.44649	Q60864	stress-induced-phosphoprotein 1	k	0.022514783	30.78631469	1.282763112
Brain	HYYESEALTIPSK		1537.7533	Q06770	corticosteroid-binding globulin	k	0.338538896	2.047466892	0.08531112
Brain	IAAFADAAVDPIDFPLAPAYAVPK		2443.29077	Q8QZT1	Acetyl-CoA acetyltransferase, mitochondrial	k	0.033715582	20.55865956	0.856610815
Brain	IAAHGNSLR		938.51664	Q9DBJ1	Phosphoglycerate mutase 1	k	0.009992287	69.36821991	2.890342496
Brain	IAALQAFADQLIAVDHYAK	1xLabel:13C(6)15N(2) [K19]	2066.11605	P16546; P16546-2	Spectrin alpha chain, non-erythrocytic 1;Isoform 2 of Spectrin alpha chain, non-erythrocytic 1	k	0.011887269	58.31004455	2.42958519
Brain	IAEAEIENLSGAR		1372.70668	Q8K2H2	OTU domain-containing protein 6B	k	0.3106433	2.231328283	0.092972012
Liver	IAEALSK		731.42978	P49718	DNA replication licensing factor mcm5	k	0.018762733	36.94276222	1.539281759
Liver	IAESNHIK		911.49451	P57780	Alpha-actinin-4	k	0.302114064	2.294322785	0.095596783
Brain	IAFAITAIK		947.59243	P62270	40S ribosomal protein S18	k	0.0039177	176.9270682	7.371961174
Liver	IAGEASR		703.37333	Q64525	Histone H2B type 2-B	k	0.000460708	1504.524952	62.68853969
Liver	IAGLCNR	1xCarbamidomethyl [C5]	803.41923	Q8VDN2; Q6PIC6; Q6PIE5	Sodium/potassium-transporting ATPase subunit alpha-1;Sodium/potassium-transporting ATPase subunit alpha-3;Sodium/potassium-transporting ATPase subunit alpha-2	k	0.341020496	2.032567509	0.084690313
Liver	IAHGNSSIIADR		1253.65967	Q922D8	C-1-tetrahydrofolate synthase, cytoplasmic	k	0.067709599	10.23705925	0.426544136
Liver	IAILTCPFEPPKPK	1xCarbamidomethyl [C6]	1610.89746	P80316	T-complex protein 1 subunit epsilon	k	0.004583443	151.2284814	6.301186723
Liver	IAIPGLAGAGNSVLLVSNLNPER		2275.27686	P17225	Polypyrimidine tract-binding protein 1	k	0.412135005	1.681844959	0.070076873
Brain	IAIYELLFK		1109.66051	P63325	40S ribosomal protein S10	k	0.004130034	167.830881	6.992953376
Liver	IAIYELLFK		1109.66051	P63325	40S ribosomal protein S10	k	0.007104179	97.56893419	4.065372258
Liver	IAPPETPDSK		1054.54152	O88477	Insulin-like growth factor 2 mRNA-binding protein 1	k	0.050630943	13.69018903	0.570424543
Brain	IAQGAMYR		909.4611	P14824	annexin A6	k	0.694603998	0.997902664	0.041579278
Liver	IAQGAMYR		909.4611	P14824	annexin A6	k	0.511282476	1.355702989	0.056487625
Brain	IAQLICER	1xCarbamidomethyl [C6]	1002.54008			k	0.018456341	37.55604589	1.564835245
Brain	IAQQAAK		729.42536	P70388	DNA repair protein Rad50	k	0.298349318	2.323273886	0.096803079
Brain	IASDGLK		703.39848	P97351	40S ribosomal protein S3a	k	0.02129962	32.54270126	1.355945886
Brain	IASEASR		733.38389	Q64475; Q9D2U9	Histone H2B type 1-B;Histone H2B type 3-A	k	0.001053542	657.9210658	27.41337774
Liver	IASEASR		733.38389	Q64475; Q9D2U9	Histone H2B type 1-B;Histone H2B type 3-A	k	0.001135961	610.185485	25.42439521
Brain	IAVGSDSDLVIWDPDALK		1913.98548	Q62188	Dihydropyrimidinase-related protein 3	k	0.01133111	61.17204816	2.54883534
Liver	IAVSNLHK		881.52033	P07742	Ribonucleoside-diphosphate reductase large subunit	k	0.031246999	22.18284018	0.924285008
Liver	IAYTYAR		857.45158	Q8CGK3	Lon protease homolog, mitochondrial	k	0.331798474	2.089060784	0.087044199
Brain	ICALDCGLK	2xCarbamidomethyl [C2; C6]	1049.51181	B2RQC6	CAD protein	k	0.031245453	22.18393763	0.924330735
Brain	ICEEAFTR	1xCarbamidomethyl [C2]	1025.47206	Q60597	2-oxoglutarate dehydrogenase, mitochondrial	k	0.054621631	12.68997594	0.528748997
Liver	ICEEAFTR	1xCarbamidomethyl [C2]	1025.47206	Q60597	2-oxoglutarate dehydrogenase, mitochondrial	k	0.011902512	58.23537114	2.426473798
Liver	ICFELLELLK	1xCarbamidomethyl [C2]	1277.71737	Q99NB9	splicing factor 3B subunit 1	k	0.017301437	40.06298252	1.669290938
Brain	ICLEYWNHLAAELYR	1xCarbamidomethyl [C2]	1950.95308	Q6P5F9	Exportin-1	k	0.036553082	18.96275618	0.790114841
Liver	ICLEYWNHLAAELYR	1xCarbamidomethyl [C2]	1950.95308	Q6P5F9	Exportin-1	k	0.32709407	2.119106532	0.088296106
Brain	ICTASENFLR	1xCarbamidomethyl [C2]	1210.58848	P35802	Neuronal membrane glycoprotein M6-a	k	0.004446013	155.9031035	6.495962648
Liver	ICVGESGDR	1xCarbamidomethyl [C2]	992.44657	Q9CXW4	60S ribosomal protein L11	k	0.342356816	2.024633797	0.084359742
Brain	IDASKNEEDEGHSNSSPR		1971.86387	Q60668-1	heterogeneous nuclear ribonucleoprotein D0	k	0.010300177	67.29468504	2.80394521
Brain	IDDIFER		907.45197	Q62261-1	Spectrin beta chain, non-erythrocytic 1	k	0.345802788	2.004458045	0.083519085
Brain	IDDLIK		716.41888	P11983; O35343; O35344	T-complex protein 1 subunit alpha;Importin subunit alpha-3;Importin subunit alpha-4	k	0.014103253	49.14803668	2.047834862
Liver	IDDLIK		716.41888	P11983; O35343; O35344	T-complex protein 1 subunit alpha;Importin subunit alpha-3;Importin subunit alpha-4	k	0.005031961	137.7489162	5.739538176
Brain	IDDVVNTR		931.48434	P80315	T-complex protein 1 subunit delta	k	0.017507859	39.59063172	1.649609655
Liver	IDESSLTGESDHVK		1516.71256	Q6Q477; G5E829	Plasma membrane calcium-transporting ATPase 4;Plasma membrane calcium-transporting ATPase 1	k	0.481439622	1.439738545	0.059989106
Brain	IDFYFDENPYFENK	1xLabel:13C(6)15N(2) [K14]	1848.82066	Q9EQU5-2; Q9EQU5	Isoform 2 of Protein SET;Protein SET	k	0.004473929	154.930315	6.455429792
Brain	IDKTDYMVGSYGPR		1601.76282	Q99PT1	rho GDP-dissociation inhibitor 1	k	0.013491239	51.37757816	2.140732423
Liver	IDKTDYMVGSYGPR		1601.76282	Q99PT1	rho GDP-dissociation inhibitor 1	k	0.057426432	12.07017674	0.502924031
Brain	IDLENR		759.39954	Q9ESD7-1; P51150; Q69ZN7-1	dysferlin;ras-related protein Rab-7a;Myoferlin	k	0.009204836	75.30250098	3.137604208
Brain	IDLSHVTSK		999.54694	P20357	microtubule-associated protein 2	k	0.337247025	2.055309992	0.085637916
Liver	IDMNLTDLLGELQR		1630.84688	Q01405; Q9D662	protein transport protein Sec23A;protein transport protein Sec23B	k	0.016056707	43.16870009	1.798695837
Brain	IDPSAPLDK		955.50949	P28474	alcohol dehydrogenase class-3	k	0.014775739	46.91116845	1.954632019
Liver	IDPSAPLDK		955.50949	P28474	alcohol dehydrogenase class-3	k	0.032302325	21.45812054	0.894088356
Brain	IDQLQEELLHTQLK		1707.92758	P58281-1	Dynamin-like 120 kDa protein, mitochondrial	k	0.100136185	6.922045005	0.288418542
Brain	IDSVWPFEK		1120.56734	Q62465	Synaptic vesicle membrane protein VAT-1 homolog	k	0.008619434	80.41678392	3.35069933
Liver	IDWPVGSPATIQYTGLDDHLSK		2413.20342	Q9CQW1	Synaptobrevin homolog YKT6	k	0.327971663	2.113436189	0.088059841
Brain	IEAEEAIK		902.48294	Q61701-1; Q60900-1; Q60899	ELAV-like protein 4;ELAV-like protein 3;ELAV-like protein 2	k	0.016003742	43.31157051	1.804648771
Brain	IEANEALVK		986.55169	Q9D3D9	ATP synthase subunit delta, mitochondrial	k	0.005410238	128.117697	5.338237376
Brain	IECGPK	1xCarbamidomethyl [C3]	703.34434	Q9CZY3	Ubiquitin-conjugating enzyme E2 variant 1	k	0.089172997	7.773061374	0.323877557
Brain	IEDLSQQAQLAAAEK	1xLabel:13C(6)15N(2) [K15]	1622.84754	P70670	Nascent polypeptide-associated complex subunit alpha, muscle-specific form	k	0.007352035	94.27963842	3.928318268
Brain	IEEELGSK		904.4622	P17182	alpha-enolase	k	0.005076532	136.5395131	5.689146379
Liver	IEEELGSK		904.4622	P17182	alpha-enolase	k	0.007406962	93.58049089	3.899187121
Brain	IEFGVDVTTK		1108.58847	Q9DCL9	multifunctional protein ADE2	k	0.060046728	11.54346303	0.480977626
Liver	IEGLAPK		727.43487	B1AXP6-1	mitochondrial import receptor subunit TOM5 homolog	k	0.014553301	47.62817698	1.984507374
Brain	IEHPGLSIGDTAK		1337.70596	P30681	High mobility group protein B2	k	0.008568772	80.89224424	3.370510177
Liver	IEHPGLSIGDTAK		1337.70596	P30681	High mobility group protein B2	k	0.021432421	32.34105814	1.347544089
Brain	IEIEQNYAK		1107.56807	Q8K012	Formin-binding protein 1-like	k	0.317435032	2.183587538	0.090982814
Liver	IEIESFFEGEDFSETLTR		2148.99717	P20029	78 kDa glucose-regulated protein	k	0.004059552	170.7447461	7.11436442
Brain	IEKLEEYITTSK		1453.77845	Q9CU62	structural maintenance of chromosomes protein 1a	k	0.345525632	2.006065881	0.083586078
Brain	IELPELFDR		1131.60445			k	0.055122554	12.57465645	0.523944019
Brain	IENDVATILSR		1230.66884	Q8R5H6	wiskott-Aldrich syndrome protein family member 1	k	0.299585871	2.313684482	0.09640352
Brain	IENHEGVR		953.47992	P52480; P52480-2	Pyruvate kinase PKM;Isoform M1 of Pyruvate kinase PKM	k	0.004412342	157.0928029	6.545533456
Liver	IENHEGVR		953.47992	P52480; P52480-2	Pyruvate kinase PKM;Isoform M1 of Pyruvate kinase PKM	k	0.008781783	78.93011788	3.288754912
Brain	IEQLQNHENEDIYK		1772.84497	O35343	Importin subunit alpha-3	k	0.131722729	5.262168403	0.219257017
Brain	IETELR		760.41994	P63101	14-3-3 protein zeta/delta	k	0.011931999	58.09145703	2.420477376
Liver	IETELR		760.41994	P63101	14-3-3 protein zeta/delta	k	0.022795839	30.40674188	1.266947578
Brain	IETLDPALIRPGR		1450.83764	P62192	26S proteasome regulatory subunit 4	k	0.021935135	31.59985901	1.316660792
Liver	IFAPNHVVAK		1095.63094	P62717	60S ribosomal protein L18a	k	0.005112758	135.5720585	5.64883577
Brain	IFDAVGFTFPNR		1383.70556	Q9Z0E0-2	Isoform 2 of Neurochondrin	k	0.032075864	21.60961865	0.900400777
Liver	IFDAVGFTFPNR		1383.70556	Q9Z0E0-2	Isoform 2 of Neurochondrin	k	0.344963428	2.009335261	0.083722303
Liver	IFDFQGLQHQVAQVATQLEATR		2500.2943	Q9DBL1	Short/branched chain specific acyl-CoA dehydrogenase, mitochondrial	k	0.037004158	18.73160261	0.780483442
Brain	IFGVTTLDIVR		1233.72015	P08249	Malate dehydrogenase, mitochondrial	k	0.008420417	82.31743873	3.42989328
Liver	IFGVTTLDIVR		1233.72015	P08249	Malate dehydrogenase, mitochondrial	k	0.003407466	203.4201276	8.47583865
Brain	IFHELTQTDK		1231.63173	Q922D8	C-1-tetrahydrofolate synthase, cytoplasmic	k	0.115898756	5.980626599	0.249192775
Liver	IFHELTQTDK		1231.63173	Q922D8	C-1-tetrahydrofolate synthase, cytoplasmic	k	0.01810982	38.27465898	1.594777458
Liver	IFIGTFK		825.4869	P27048	small nuclear ribonucleoprotein-associated protein B	k	0.009614953	72.09054551	3.00377273
Liver	IFLQDIK		876.51893	P09528	Ferritin heavy chain	k	0.005111624	135.6021443	5.650089348
Liver	IFPAALQLVASGAVQLR		1754.03232	Q64737	trifunctional purine biosynthetic protein adenosine-3	k	0.003324374	208.5045923	8.687691344
Brain	IFQKGESPVDYDGGR		1667.80237	Q922R8	Protein disulfide-isomerase A6	k	0.2976912	2.328410042	0.097017085
Brain	IFREDYSITTK		1372.71071			k	0.046290517	14.97384827	0.623910345
Brain	IFVGGLNPEATEEK		1503.76895	Q99020	Heterogeneous nuclear ribonucleoprotein A/B	k	0.006291404	110.1736919	4.590570494
Brain	IFVGGLSPDTPEEK	1xLabel:13C(6)15N(2) [K14]	1496.77225	Q60668-1	heterogeneous nuclear ribonucleoprotein D0	k	0.004058647	170.7828228	7.115950952
Brain	IFYLQAK		882.50837			k	0.401449729	1.726610159	0.07194209
Brain	IGAFGYMECSAK	1xCarbamidomethyl [C9]; 1xLabel:13C(6)15N(2) [K12]	1341.60572	Q9QUI0	Transforming protein RhoA	k	0.007600646	91.19583034	3.799826264
Liver	IGAIAIGDLVK		1069.66157	P80314	T-complex protein 1 subunit beta	k	0.037491123	18.48830145	0.770345894
Brain	IGDTSVSYK		969.48875	P14733	Lamin-B1	k	0.005008587	138.3917549	5.766323123
Liver	IGGDAATTVNNNTPDFGFGGQK		2181.0207	Q3U0V1	Far upstream element-binding protein 2	k	0.070008463	9.900905589	0.412537733
Brain	IGGTNVR		716.40496	P60843; P10630-1	Eukaryotic initiation factor 4A-I;eukaryotic initiation factor 4A-II	k	0.3300852	2.099903847	0.087495994
Brain	IGGVTER		731.40463			k	0.270683586	2.560728526	0.106697022
Liver	IGKPHTVPCK	1xCarbamidomethyl [C9]	1136.62447	P25444	40S ribosomal protein S2	k	0.003533103	196.1865258	8.174438575
Brain	IGLAELHPDVFATAPR		1706.92243	Q9DCU6	39S ribosomal protein L4, mitochondrial	k	0.407965343	1.699034469	0.070793103
Liver	IGLAELHPDVFATAPR		1706.92243	Q9DCU6	39S ribosomal protein L4, mitochondrial	k	0.460030384	1.506742175	0.062780924
Brain	IGLFGGAGVGK		975.56219	P56480	ATP synthase subunit beta, mitochondrial	k	0.006466155	107.1961885	4.466507853
Liver	IGLFGGAGVGK		975.56219	P56480	ATP synthase subunit beta, mitochondrial	k	0.008198709	84.54345667	3.522644028
Liver	IGPASQGLQK		998.56292	P00920	Carbonic anhydrase 2	k	0.015893938	43.61078972	1.817116238
Liver	IGPEGLVTEVEHGGFLGNR		1981.01376	P53657-1	Pyruvate kinase PKLR	k	0.012191795	56.85357916	2.368899131
Liver	IGPLGLSPK		881.54548	P35979	60S ribosomal protein L12	k	0.005599686	123.7832134	5.157633891
Brain	IGSASSSADAASK		1151.55387	O88738	Baculoviral IAP repeat-containing protein 6	k	0.308632164	2.24586826	0.093577844
Brain	IGSGVER		717.38898	Q9D0E1	Heterogeneous nuclear ribonucleoprotein M	k	0.007801957	88.84272788	3.701780328
Brain	IGSLDNITHVPGGGNK		1578.82344	P10637-5	Isoform Tau-D of Microtubule-associated protein tau	k	0.011250352	61.61115748	2.567131562
Brain	IGSTDNIK		847.45197	P20357	microtubule-associated protein 2	k	0.010378647	66.78588903	2.782745376
Brain	IGSTENLK		861.46762	P10637-5	Isoform Tau-D of Microtubule-associated protein tau	k	0.01330024	52.11538826	2.171474511
Liver	IGSTENLK		861.46762	P10637-5	Isoform Tau-D of Microtubule-associated protein tau	k	0.314877	2.201326806	0.09172195
Brain	IGSTIDDTISK		1149.59976	Q99KN9-1	Clathrin interactor 1	k	0.105890519	6.545885191	0.272745216
Liver	IGSTIDDTISK		1149.59976	Q99KN9-1	Clathrin interactor 1	k	0.041135477	16.85035	0.702097917
Brain	IHAGPITK		836.49886	P62334	26S proteasome regulatory subunit 10B	k	0.007596349	91.2474099	3.801975412
Liver	IHAGPITK		836.49886	P62334	26S proteasome regulatory subunit 10B	k	0.014357802	48.27669131	2.011528805
Brain	IHCLENVDK	1xCarbamidomethyl [C3]	1127.55137	Q62261-1; P15508	Spectrin beta chain, non-erythrocytic 1;Spectrin beta chain, erythrocytic	k	0.415885424	1.666678224	0.069444926
Liver	IHCLENVDK	1xCarbamidomethyl [C3]	1127.55137	Q62261-1; P15508	Spectrin beta chain, non-erythrocytic 1;Spectrin beta chain, erythrocytic	k	0.086458594	8.017099803	0.334045825
Brain	IHDPQLLTER		1221.65861	Q922B2	Aspartate--tRNA ligase, cytoplasmic	k	0.017466788	39.68372374	1.653488489
Liver	IHDPQLLTER		1221.65861	Q922B2	Aspartate--tRNA ligase, cytoplasmic	k	0.38558933	1.797630605	0.074901275
Brain	IHETNLK		854.47304	Q99KI0	Aconitate hydratase, mitochondrial	k	0.02183706	31.74178095	1.322574206
Liver	IHETNLK		854.47304	Q99KI0	Aconitate hydratase, mitochondrial	k	0.032341557	21.43209072	0.89300378
Brain	IHFPLATYAPVISAEK	1xLabel:13C(6)15N(2) [K16]	1764.97743	P68369; P05213; P68373; P68368	tubulin alpha-1A chain;Tubulin alpha-1B chain;Tubulin alpha-1C chain;Tubulin alpha-4A chain	k	0.005678973	122.0550324	5.08562635
Liver	IHGAYTSEK		1005.49999	P36916	Guanine nucleotide-binding protein-like 1	k	0.331587562	2.090389568	0.087099565
Liver	IHGVGFK		757.43554	P62900	60S ribosomal protein L31	k	0.006274418	110.47195	4.602997918
Brain	IHLDEK		754.40938	Q93092	Transaldolase	k	0.010240105	67.68946231	2.820394263
Liver	IHLDEK		754.40938	Q93092	Transaldolase	k	0.020215746	34.2874893	1.428645388
Liver	IHVIDHSGVR		1132.62217	Q9D1E6	tubulin-folding cofactor B	k	0.067863212	10.21388701	0.425578625
Brain	IHVSDQELQSANASVDDSR		2070.96866	Q02053	Ubiquitin-like modifier-activating enzyme 1	k	0.18791901	3.688542105	0.153689254
Liver	IIDFLSALEGFK		1352.74603	P54276	DNA mismatch repair protein MSH6	k	0.023883229	29.02233916	1.209264131
Brain	IIDVVYNASNNELVR		1718.90717	P62242	40S ribosomal protein S8	k	0.015169981	45.69202559	1.903834399
Brain	IIFLHGK		827.51379	Q9DAR7	M7GpppX diphosphatase	k	0.064761884	10.70301129	0.445958804
Liver	IIGELLK		785.51312	P80317	T-complex protein 1 subunit zeta	k	0.013692273	50.62323655	2.109301523
Brain	IIHEDGFSGEDVK	1xLabel:13C(6)15N(2) [K13]	1453.7049	P18872-2; P18872	Isoform Alpha-2 of Guanine nucleotide-binding protein G(o) subunit alpha;Guanine nucleotide-binding protein G(O) subunit alpha	k	0.012582878	55.08653805	2.295272419
Brain	IIHSSVQK		911.53089	Q8C7X2	ER membrane protein complex subunit 1	k	0.315847886	2.194560137	0.091440006
Brain	IILDLISESPIK		1340.80354	P61979-3; P61979	Isoform 3 of Heterogeneous nuclear ribonucleoprotein K;Heterogeneous nuclear ribonucleoprotein K	k	0.005869889	118.0852228	4.920217617
Liver	IILDLISESPIK		1340.80354	P61979-3; P61979	Isoform 3 of Heterogeneous nuclear ribonucleoprotein K;Heterogeneous nuclear ribonucleoprotein K	k	0.010849859	63.88536361	2.661890151
Brain	IINDYYPEEDGK		1455.66382	Q8JZQ9	Eukaryotic translation initiation factor 3 subunit B	k	0.032104518	21.59033152	0.899597147
Brain	IINEPTAAAIAYGLDKK		1787.99018	P63017; P17156	Heat shock cognate 71 kDa protein;Heat shock-related 70 kDa protein 2	k	0.003599235	192.5818034	8.024241809
Brain	IINEPTAAAIAYGLDKKG		1845.01164	P17156	Heat shock-related 70 kDa protein 2	k	0.013152779	52.69967505	2.195819794
Brain	IISNLFLGR		1032.62004	Q9JMH9-1	Isoform 1 of Unconventional myosin-XVIIIa	k	0.037239506	18.6132216	0.7755509
Brain	IISSIEQK		917.53022	P62259	14-3-3 protein epsilon	k	0.006278744	110.3958305	4.599826271
Liver	IISSIEQK		917.53022	P62259	14-3-3 protein epsilon	k	0.006114929	113.353262	4.723052585
Liver	IISSIEQKEENKGGEDK		1903.96073	P62259	14-3-3 protein epsilon	k	0.068421102	10.13060536	0.422108557
Brain	IITITGTQDQIQNAQYLLQNSVK		2589.38826	P61979-3; P61979	Isoform 3 of Heterogeneous nuclear ribonucleoprotein K;Heterogeneous nuclear ribonucleoprotein K	k	0.005548611	124.9226483	5.205110345
Brain	IITLAGPTNAIFK		1358.80421	Q61990; Q61990-2	Poly(rC)-binding protein 2;Isoform 2 of Poly(rC)-binding protein 2	k	0.007338431	94.45441421	3.935600592
Brain	IITLTGPTNAIFK		1388.81478	P60335	Poly(RC)-binding protein 1	k	0.008400368	82.51391115	3.438079631
Brain	IIVGDATEKGEAQDASK		1731.87593	Q8JZX4	Splicing factor 45	k	0.3235833	2.142098126	0.089254089
Brain	IIWELIK		914.57097	O88844	Isocitrate dehydrogenase [NADP] cytoplasmic	k	0.006294183	110.1250496	4.588543733
Brain	IKDLHK		753.46175	Q7TQI3	Ubiquitin thioesterase otub1	k	0.382029115	1.814383128	0.075599297
Liver	IKDLSTVEALQNLK		1571.9003	P97822	Acidic leucine-rich nuclear phosphoprotein 32 family member E	k	0.008190948	84.62356004	3.525981668
Brain	IKDPDAAKPEDWDER		1784.84497	P14211	Calreticulin	k	0.009320288	74.36971329	3.098738054
Liver	IKDPDAAKPEDWDER		1784.84497	P14211	Calreticulin	k	0.01203623	57.58839447	2.399516436
Brain	IKDYLLMEEEFIR		1698.87712	P62192	26S proteasome regulatory subunit 4	k	0.430996517	1.608243114	0.06701013
Brain	IKELEQEREDQK		1544.79148	Q8BGT7	Survival of motor neuron-related-splicing factor 30	k	0.053576822	12.93744478	0.539060199
Brain	IKGEHPGLSIGDVAK		1520.84312	P63158	High mobility group protein B1	k	0.002667325	259.8660629	10.82775262
Liver	IKGEHPGLSIGDVAK		1520.84312	P63158	High mobility group protein B1	k	0.004305776	160.9807947	6.707533113
Brain	IKPAATSQVEGAGEK		1485.79075	Q69Z99	Zinc finger protein 512	k	0.332824839	2.082618539	0.086775772
Brain	IKPVLMMNK		1073.62097	P58252	Elongation factor 2	k	0.035498763	19.52595285	0.813581369
Liver	ILADATAK		802.46689	P26039	Talin-1	k	0.01579433	43.88582392	1.828575997
Brain	ILADLEDYLNELWEDKEGK		2293.12343	Q8R1B4	Eukaryotic translation initiation factor 3 subunit C	k	0.014693916	47.17239286	1.965516369
Liver	ILAEGGGAK		815.46214	Q8BFR5	elongation factor Tu, mitochondrial	k	0.012892837	53.76219217	2.24009134
Brain	ILDEIEEHSIK		1325.69472	P42208	septin-2	k	0.314588833	2.203343247	0.091805969
Brain	ILDSNKR		845.48394	Q8BFY9	transportin-1	k	0.115489063	6.001842639	0.250076777
Brain	ILDSVGIEADDDR		1417.68053	P99027	60S acidic ribosomal protein P2	k	0.020206854	34.30257839	1.429274099
Liver	ILDTALSK		860.50876	P22907-1	porphobilinogen deaminase	k	0.02514755	27.56320903	1.148467043
Brain	ILDVEIIFNER		1360.74709	Q8BP71-1	RNA binding protein fox-1 homolog 2	k	0.167730901	4.132495421	0.172187309
Brain	ILEDDLK		845.46147	P61222	ATP-binding cassette sub-family E member 1	k	0.166322214	4.16749611	0.173645671
Liver	ILEDDLK		845.46147	P61222	ATP-binding cassette sub-family E member 1	k	0.032266071	21.48223095	0.895092956
Brain	ILEEWFGR		1049.54146	Q8CI75	DIS3-like exonuclease 2	k	0.362062447	1.914440966	0.079768374
Liver	ILEEWFGR		1049.54146	Q8CI75	DIS3-like exonuclease 2	k	0.38535092	1.798742766	0.074947615
Brain	ILEFFGLK		966.56588	P09103	Protein disulfide-isomerase	k	0.005711019	121.3701405	5.057089187
Liver	ILEFFGLK		966.56588	P09103	Protein disulfide-isomerase	k	0.007506732	92.33673982	3.847364159
Brain	ILENLR		757.45666	Q60737; P30275; O54833	Casein kinase II subunit alpha;Creatine kinase U-type, mitochondrial;casein kinase II subunit alpha'	k	0.00884368	78.37768359	3.265736816
Liver	ILENLR		757.45666	Q60737; P30275; O54833	Casein kinase II subunit alpha;Creatine kinase U-type, mitochondrial;casein kinase II subunit alpha'	k	0.011540686	60.06117873	2.502549114
Liver	ILFIFIDSDHTDNQR		1833.91299	P09103	Protein disulfide-isomerase	k	0.004361332	158.9301564	6.622089852
Liver	ILGADTSVDLEETGR		1575.78606	Q03265	ATP synthase subunit alpha, mitochondrial	k	0.003190364	217.2627146	9.052613106
Liver	ILGLLDTHLK		1122.68812	Q9D8N0	elongation factor 1-gamma	k	0.005668479	122.2809733	5.095040556
Brain	ILGSGIYSSSVLHGMVFK		1895.00953	P42932	T-complex protein 1 subunit theta	k	0.009334267	74.25833939	3.094097475
Liver	ILHTAWHPK		1102.61562	Q6P1F6	Serine/threonine-protein phosphatase 2A 55 kDa regulatory subunit B alpha isoform	k	0.095534318	7.255478371	0.302311599
Brain	ILHVDNHIGISIAGLTADAR		2086.14036	Q9R1P4	Proteasome subunit alpha type-1	k	0.023888739	29.0156459	1.208985246
Liver	ILIQHQK		879.54106	Q9JMD0	BUB3-interacting and GLEBS motif-containing protein ZNF207	k	0.136951167	5.061272546	0.210886356
Brain	ILIQSDEETQR		1331.68013	B1AVZ0	Uracil phosphoribosyltransferase homolog	k	0.353815262	1.959065238	0.081627718
Brain	ILLAELEQLK	1xLabel:13C(6)15N(2) [K10]	1177.7282	P20152	Vimentin	k	0.004452994	155.6586921	6.485778839
Liver	ILLAELEQLK	1xLabel:13C(6)15N(2) [K10]	1177.7282	P20152	Vimentin	k	0.007117993	97.3795856	4.057482733
Brain	ILLAELEQLKGQGK		1539.91047	P20152	Vimentin	k	0.020200291	34.31372182	1.429738409
Brain	ILLANFLAQTEALMK	1xLabel:13C(6)15N(2) [K15]	1683.95934	P06745	glucose-6-phosphate isomerase	k	0.004584186	151.2039817	6.300165903
Brain	ILMVGLDAAGK		1087.61799	P61750; P84078; Q8BSL7; P84084	ADP-ribosylation factor 4;ADP-ribosylation factor 1;ADP-ribosylation factor 2;ADP-ribosylation factor 5	k	0.00885941	78.23852592	3.25993858
Liver	ILQDYK		779.42978	P56480	ATP synthase subunit beta, mitochondrial	k	0.006415403	108.0442228	4.501842615
Liver	ILQEHEQIK		1137.62625	P23116	Eukaryotic translation initiation factor 3 subunit A	k	0.065013755	10.66154667	0.444231111
Liver	ILQESGLK		887.51966	Q923D2	flavin reductase (NADPH)	k	0.016198029	42.79207065	1.783002944
Brain	ILQGAPETLDR		1212.65828	Q8BIW1	Exopolyphosphatase PRUNE1	k	0.360726584	1.921530632	0.080063776
Brain	ILQNYDNK		1007.51564	Q9ERU9	E3 SUMO-protein ligase RanBP2	k	0.046305502	14.96900277	0.623708449
Brain	ILQSSSEVGYDAMLGDFVNMVEK		2532.19965	P63038-1	60 kDa heat shock protein, mitochondrial	k	0.01228714	56.41240809	2.350517004
Brain	ILSGVVTK		816.51893	P62281	40S ribosomal protein S11	k	0.003920656	176.7936589	7.366402452
Liver	ILSGVVTK		816.51893	P62281	40S ribosomal protein S11	k	0.007223498	95.95726849	3.99821952
Brain	ILSISADIETIGEILKK		1843.07866	P61979-3; P61979	Isoform 3 of Heterogeneous nuclear ribonucleoprotein K;Heterogeneous nuclear ribonucleoprotein K	k	0.003580594	193.5844313	8.066017969
Liver	ILSISADIETIGEILKK		1843.07866	P61979-3; P61979	Isoform 3 of Heterogeneous nuclear ribonucleoprotein K;Heterogeneous nuclear ribonucleoprotein K	k	0.006296095	110.0916069	4.587150287
Liver	ILSPVDSGNK		1029.5575	P15508	Spectrin beta chain, erythrocytic	k	0.08169812	8.484248861	0.353510369
Brain	ILSSDDYGK		997.48367	Q62261-1	Spectrin beta chain, non-erythrocytic 1	k	0.330407723	2.097854055	0.087410586
Brain	ILSSTASK		806.46181	P46660	alpha-internexin	k	0.013086208	52.96776407	2.20699017
Liver	ILTGGADK		774.43559	Q99KP6-1	Pre-mRNA-processing factor 19	k	0.116474048	5.951086893	0.247961954
Brain	ILTTDGLTEVISR		1417.78969	P58059	28S ribosomal protein S21, mitochondrial	k	0.308403119	2.247536224	0.093647343
Liver	IMFMASFLHEYSR		1631.77088	P02772	Alpha-fetoprotein	k	0.009283641	74.66329198	3.110970499
Brain	IMLSFHEEQEVLPETFLANFPSLIK		2932.51649	Q9EQQ9-1	protein O-GlcNAcase	k	0.017043192	40.67003393	1.694584747
Brain	IMNTFSVMPSPK		1351.67486	Q7TMM9; Q9CWF2; Q922F4	Tubulin beta-2A chain;Tubulin beta-2B chain;Tubulin beta-6 chain	k	0.006512431	106.4344819	4.434770081
Liver	IMSCTPDTQCPR	2xCarbamidomethyl [C4; C10]	1465.62323	Q6ZPJ3	(E3-independent) E2 ubiquitin-conjugating enzyme UBE2O	k	0.283367331	2.446108299	0.101921179
Brain	IMWSQR		820.41342	P29341	Polyadenylate-binding protein 1	k	0.065218208	10.62812369	0.442838487
Brain	IMYDLTSKPPGTTEWE		1867.87824	Q3THK7	GMP synthase [glutamine-hydrolyzing]	k	0.029927674	23.16074387	0.965030994
Liver	INDRFEFPEQLPLDEFLQK		2378.20269	Q6A4J8	Ubiquitin carboxyl-terminal hydrolase 7	k	0.056598733	12.24669073	0.51027878
Brain	INFDSNSAYR		1186.54873	Q9Z2I9	Succinate--CoA ligase [ADP-forming] subunit beta, mitochondrial	k	0.32438995	2.136771442	0.089032143
Brain	INHEGEVNR		1067.52285	Q60973; Q60972	Histone-binding protein RBBP7;Histone-binding protein RBBP4	k	0.01045461	66.30062258	2.762525941
Liver	INHEGEVNR		1067.52285	Q60973; Q60972	Histone-binding protein RBBP7;Histone-binding protein RBBP4	k	0.004633342	149.5998357	6.233326489
Brain	INPYMSSPCHIEMILTEK	1xCarbamidomethyl [C9]	2163.02829	Q9CPR4	60S ribosomal protein L17	k	0.021998043	31.50949351	1.312895563
Brain	INQMATAPDSQR		1331.63722	Q9CW03	Structural maintenance of chromosomes protein 3	k	0.023455857	29.55113451	1.231297271
Liver	INQMATAPDSQR		1331.63722	Q9CW03	Structural maintenance of chromosomes protein 3	k	0.032642299	21.23463125	0.884776302
Brain	INVYYNEAAGNK		1355.65901	Q7TMM9	Tubulin beta-2A chain	k	0.010195828	67.98341489	2.832642287
Brain	INVYYNEATGGK		1328.64811	P68372	Tubulin beta-4B chain	k	0.005167434	134.1375977	5.589066569
Liver	INVYYNEATGGK		1328.64811	P68372	Tubulin beta-4B chain	k	0.011542424	60.05213279	2.5021722
Brain	INVYYNEATGNK		1385.66957	Q9CWF2	Tubulin beta-2B chain	k	0.007069812	98.04322509	4.085134379
Liver	IPEGLFDPSNVK		1315.68924	Q9Z2N8; Q99MR0	Actin-like protein 6A;Actin-like protein 6B	k	0.38087902	1.819861804	0.075827575
Liver	IPNFWVTTFVNHPQVSALLGEEDEEALHYLTR		3725.85984	Q9EQU5-2; Q9EQU5	Isoform 2 of Protein SET;Protein SET	k	0.002611437	265.4274931	11.05947888
Liver	IPPDSETTLVLVGR		1496.83188	P04919	Band 3 anion transport protein	k	0.046305862	14.96888623	0.623703593
Brain	IPPKGETK		869.50909	P63158	High mobility group protein B1	k	0.036159841	19.16897735	0.79870739
Brain	IPPNATLVFEVELFEFKGEDLTEEEDGGIIR		3506.75772	P30416	Peptidyl-prolyl cis-trans isomerase FKBP4	k	0.024006021	28.87388904	1.20307871
Liver	IPPNATLVFEVELFEFKGEDLTEEEDGGIIR		3506.75772	P30416	Peptidyl-prolyl cis-trans isomerase FKBP4	k	0.093413829	7.420177346	0.309174056
Liver	IPSAVGYQPTLATDMGTMQER		2266.08423	P56480	ATP synthase subunit beta, mitochondrial	k	0.011393815	60.83539233	2.534808014
Liver	IPSEQEQLR		1099.57421	Q9EPU0-1	Regulator of nonsense transcripts 1	k	0.060234369	11.50750295	0.47947929
Liver	IPVPEDK		797.44035	Q9DCX2	ATP synthase subunit d, mitochondrial	k	0.034333664	20.18855829	0.841189929
Brain	IQAVLLPK		881.58186	Q64523; Q64522; Q8CGP5; Q8R1M2; P27661	Histone H2A type 2-C;Histone H2A type 2-B;Histone H2A type 1-F;Histone H2A.J;Histone H2AX	k	0.002187484	316.8695849	13.20289937
Liver	IQAVLLPK		881.58186	Q64523; Q64522; Q8CGP5; Q8R1M2; P27661	Histone H2A type 2-C;Histone H2A type 2-B;Histone H2A type 1-F;Histone H2A.J;Histone H2AX	k	0.020615781	33.62216427	1.400923511
Brain	IQDKEGIPPDQQR		1523.78125	P62984; P62983	Ubiquitin-60S ribosomal protein L40;Ubiquitin-40S ribosomal protein S27a	k	0.00756737	91.59683687	3.81653487
Liver	IQDKEGIPPDQQR		1523.78125	P62984; P62983	Ubiquitin-60S ribosomal protein L40;Ubiquitin-40S ribosomal protein S27a	k	0.003793076	182.7401061	7.614171086
Liver	IQDYDVSLDK		1195.58411	Q6A4J8	Ubiquitin carboxyl-terminal hydrolase 7	k	0.330488996	2.097338152	0.08738909
Brain	IQEAGTEVVK		1073.58372	P08249	Malate dehydrogenase, mitochondrial	k	0.00390428	177.535214	7.397300583
Liver	IQEAGTEVVK		1073.58372	P08249	Malate dehydrogenase, mitochondrial	k	0.006119929	113.2606559	4.719193996
Liver	IQEELEK		888.46729	P48725-1; Q6NZC7; Q91ZU6	Pericentrin;SEC23-interacting protein;dystonin	k	0.010925567	63.44267478	2.643444782
Brain	IQEGAAVLQK		1056.60479	P61750	ADP-ribosylation factor 4	k	0.011109077	62.39466984	2.59977791
Liver	IQEGAAVLQK		1056.60479	P61750	ADP-ribosylation factor 4	k	0.007398743	93.68444814	3.903518673
Brain	IQFKPDDGISPER		1501.76453			k	0.096426284	7.188363523	0.299515147
Liver	IQFKPDDGTTPDR		1489.72815	Q91WJ8	Far upstream element-binding protein 1	k	0.047835193	14.49031832	0.603763264
Brain	IQGDLAGR		829.45264	Q9D8B7	Junctional adhesion molecule C	k	0.304543234	2.276022262	0.094834261
Brain	IQINPQNK		954.53671	P61804	Dolichyl-diphosphooligosaccharide--protein glycosyltransferase subunit DAD1	k	0.326487999	2.123040303	0.088460013
Liver	IQIPRPDDPSNQIK		1620.87039	Q8VDJ3	Vigilin	k	0.398214982	1.740635618	0.072526484
Liver	IQLLDLPGIIEGAK		1479.87811	P32233	developmentally-regulated GTP-binding protein 1	k	0.043950618	15.77104528	0.657126887
Brain	IQLQDAGR		900.48976	Q9D6M3	Mitochondrial glutamate carrier 1	k	0.022782078	30.42510757	1.267712815
Brain	IQLTFEATLQQLEAPYNSDTVLVHR		2886.4996	Q6ZQ88	Lysine-specific histone demethylase 1A	k	0.080742788	8.584632735	0.357693031
Brain	IQNMVSSGR		991.49894	Q3V3R1	Monofunctional C1-tetrahydrofolate synthase, mitochondrial	k	0.126210679	5.491985205	0.228832717
Liver	IQNMVSSGR		991.49894	Q3V3R1	Monofunctional C1-tetrahydrofolate synthase, mitochondrial	k	0.35637901	1.94497196	0.081040498
Brain	IQPALQEK		926.53056	Q9WU28	prefoldin subunit 5	k	0.007959803	87.08094727	3.628372803
Liver	IQQLVK		728.4665	P20029; Q8K1R3	78 kDa glucose-regulated protein;Polyribonucleotide nucleotidyltransferase 1, mitochondrial	k	0.008017978	86.44912935	3.602047056
Brain	IQSTVTQPGGK		1115.60551	Q6GQT9	Nodal modulator 1	k	0.035403133	19.57869592	0.815778997
Liver	IQSTVTQPGGK		1115.60551	Q6GQT9	Nodal modulator 1	k	0.020786802	33.34554203	1.389397585
[truncated: 8,916 more rows]
