# Supplementary material for: In utero pulse injection of isotopic amino acids quantifies protein turnover rates during murine fetal development
Source: bioRxiv. 2023 May 21:2023.05.18.541242. Preprint. [Version 1] doi: 10.1101/2023.05.18.541242 (PMC10245746; doi:10.1101/2023.05.18.541242)
Supplement: Supplement 6 [file media-6.csv]

fetus_id	sample_name	dev_stage	tissue	time	batch	sequence	modifications	theo_mhplus_in_da	master_protein_accessions	master_protein_descriptions	isotope	abundance
126	E13_Liver_2_1_126	E13	Liver	2	1	AAAAAAAAAAAAAAAASAGGK	1xLabel:13C(6)15N(2) [K21]	1563.83289	Q64HY3	Transcription factor Sp9	light	25.5318073345338
126	E13_Liver_2_1_126	E13	Liver	2	1	MLSNENFEEYLR	1xOxidation [M1]	1560.69988	Q00915	Retinol-binding protein 1	light	20.856133881878
126	E13_Liver_2_1_126	E13	Liver	2	1	MLSNENFEEYLR	""	1544.70497	Q00915	Retinol-binding protein 1	light	27.8867056754454
126	E13_Liver_2_1_126	E13	Liver	2	1	FGVEQDVDMVFASFIR	1xOxidation [M9]	1875.89456	P52480; P52480-2	Pyruvate kinase PKM;Isoform M1 of Pyruvate kinase PKM	light	22.2946025208063
126	E13_Liver_2_1_126	E13	Liver	2	1	FGVEQDVDMVFASFIRK	""	1987.99461	P52480; P52480-2	Pyruvate kinase PKM;Isoform M1 of Pyruvate kinase PKM	light	27.7424960014022
126	E13_Liver_2_1_126	E13	Liver	2	1	FGVPLGYGGPHAAFFAVKENLVR	""	2446.30301	Q91W43	"Glycine dehydrogenase (Decarboxylating)	mitochondrial"	light
126	E13_Liver_2_1_126	E13	Liver	2	1	FGVPVIADGGIQNVGHIAK	""	1892.03886	P24547	inosine-5'-monophosphate dehydrogenase 2	light	26.1395034208916
126	E13_Liver_2_1_126	E13	Liver	2	1	MITAAYVPLPTYHNLFPDSMTATQLLVPSRR	""	3503.81778	Q8VH51-1	RNA-binding protein 39	light	26.2821511026236
126	E13_Liver_2_1_126	E13	Liver	2	1	FGVVTEVVMIYDAEKQRPR	""	2237.1747	Q9JII5	DAZ-associated protein 1	light	25.582596832668
126	E13_Liver_2_1_126	E13	Liver	2	1	MLQQEGKHPAQLR	""	1535.81111	Q9DCC4	Pyrroline-5-carboxylate reductase 3	light	23.1054676862152
126	E13_Liver_2_1_126	E13	Liver	2	1	MIQDGKGDVTITNDGATILKQMQVLHPAAR	""	3221.67693	P80315	T-complex protein 1 subunit delta	light	24.6018636002756
126	E13_Liver_2_1_126	E13	Liver	2	1	MIQDGKGDVTITNDGATILK	""	2090.0798	P80315	T-complex protein 1 subunit delta	light	25.1920101072687
126	E13_Liver_2_1_126	E13	Liver	2	1	MLQADPNKVSPR	""	1355.71	Q99LF4	tRNA-splicing ligase RtcB homolog	light	26.2397436053239
126	E13_Liver_2_1_126	E13	Liver	2	1	MLPTIIADNAGYDSADLVAQLR	""	2347.19622	P80314	T-complex protein 1 subunit beta	light	27.5869130126932
126	E13_Liver_2_1_126	E13	Liver	2	1	MIPKVEWAALVQAADTLNLAEVPKEPTEGYEHDETFLR	""	4311.1642	Q9DCG9	Multifunctional methyltransferase subunit TRM112-like protein	light	23.5887450543021
126	E13_Liver_2_1_126	E13	Liver	2	1	FGYVDFESAEDLEK	""	1648.73771	P09405	Nucleolin	light	26.1238749573952
126	E13_Liver_2_1_126	E13	Liver	2	1	FGYVDFESAEDLEKALELTGLK	""	2474.23371	P09405	Nucleolin	light	21.4884387579503
126	E13_Liver_2_1_126	E13	Liver	2	1	MLQTSSVLVSGLRGLGVEIAK	""	2158.2264	Q02053	Ubiquitin-like modifier-activating enzyme 1	light	24.4684823523561
126	E13_Liver_2_1_126	E13	Liver	2	1	MLTAQDMSYDEAR	""	1530.6563	Q62261-1	"Spectrin beta chain	non-erythrocytic 1"	light
126	E13_Liver_2_1_126	E13	Liver	2	1	MLVDDIGDVTITNDGATILK	""	2104.08421	P11983	T-complex protein 1 subunit alpha	light	24.3543872767991
126	E13_Liver_2_1_126	E13	Liver	2	1	MMAIAPNVTVMVGELVGAR	""	1959.02242	Q6DFW4	Nucleolar protein 58	light	24.2823496422728
126	E13_Liver_2_1_126	E13	Liver	2	1	MMADEALDSGLVSR	""	1494.69269	O35459	"Delta(3	5)-Delta(2	4)-dienoyl-CoA isomerase
126	E13_Liver_2_1_126	E13	Liver	2	1	MLYSSCKSPLLEIVER	1xCarbamidomethyl [C6]	1924.98708	Q91YR1	Twinfilin-1	light	21.7378854080648
126	E13_Liver_2_1_126	E13	Liver	2	1	FGRDLNYCFSGMSDHR	1xCarbamidomethyl [C8]	1961.83813	P70333; O35737	heterogeneous nuclear ribonucleoprotein H2;Heterogeneous nuclear ribonucleoprotein H	light	23.8987529504823
126	E13_Liver_2_1_126	E13	Liver	2	1	MIVVLGEIGGTEEYKICR	1xCarbamidomethyl [C17]	2067.06131	Q91V92	ATP-citrate synthase	light	22.9298199555146
126	E13_Liver_2_1_126	E13	Liver	2	1	MLVVGSELQSDAQQLSAEAPRHGELQYLR	1xAcetyl [N-Term]	3267.64265	P07607	thymidylate synthase	light	21.9905792273498
126	E13_Liver_2_1_126	E13	Liver	2	1	MLVVGSELQSDAQQLSAEAPR	1xAcetyl [N-Term]	2271.12854	P07607	thymidylate synthase	light	21.360630244714
126	E13_Liver_2_1_126	E13	Liver	2	1	FGRYSALIIGMAYGAKR	""	1874.01053	Q06185	"ATP synthase subunit e	mitochondrial"	light
126	E13_Liver_2_1_126	E13	Liver	2	1	MLVSGAGDIKLTKDGNVLLHEMQIQHPTASLIAK	""	3628.95533	P80317	T-complex protein 1 subunit zeta	light	25.4725793562896
126	E13_Liver_2_1_126	E13	Liver	2	1	MLVSGAGDIKLTK	""	1332.75555	P80317	T-complex protein 1 subunit zeta	light	26.8409439416299
126	E13_Liver_2_1_126	E13	Liver	2	1	MLVQDKTEVLNYTTIPVYLPEITIGAHQGSR	""	3486.83012	Q99LC3	"NADH dehydrogenase [ubiquinone] 1 alpha subcomplex subunit 10	mitochondrial"	light
126	E13_Liver_2_1_126	E13	Liver	2	1	MLVLDEADEMLNKGFKEQIYDVYR	""	2919.42669	Q91VC3	Eukaryotic initiation factor 4A-III	light	24.6435257251019
126	E13_Liver_2_1_126	E13	Liver	2	1	MIVGTLKGFDQTINLILDESHER	""	2629.36541	Q6ZWM4	U6 snRNA-associated Sm-like protein LSm8	light	25.2033174979822
126	E13_Liver_2_1_126	E13	Liver	2	1	FGSGMNMGRINEILSNALKR	""	2208.1376	Q9D0E1	Heterogeneous nuclear ribonucleoprotein M	light	22.3980766670091
126	E13_Liver_2_1_126	E13	Liver	2	1	MIVECVMNNATCTRVYEKVQ	2xCarbamidomethyl [C5; C12]	2445.13932	Q05816	"Fatty acid-binding protein	epidermal"	light
126	E13_Liver_2_1_126	E13	Liver	2	1	MIVECVMNNATCTRVYEK	2xCarbamidomethyl [C5; C12]	2218.01233	Q05816	"Fatty acid-binding protein	epidermal"	light
126	E13_Liver_2_1_126	E13	Liver	2	1	MIVECVMNNATCTR	2xCarbamidomethyl [C5; C12]; 1xOxidation [M]	1714.73794	Q05816	"Fatty acid-binding protein	epidermal"	light
126	E13_Liver_2_1_126	E13	Liver	2	1	FGSVQEYEACFGQFILTPHIMTR	1xCarbamidomethyl [C10]	2731.3007	B2RQC6	CAD protein	light	25.4956980558329
126	E13_Liver_2_1_126	E13	Liver	2	1	MIVECVMNNATCTR	2xCarbamidomethyl [C5; C12]	1698.74303	Q05816	"Fatty acid-binding protein	epidermal"	light
126	E13_Liver_2_1_126	E13	Liver	2	1	MIVDPVEPHGEMKFQWDLNAWTK	""	2771.332	Q62318	Transcription intermediary factor 1-beta	light	24.9262761754562
126	E13_Liver_2_1_126	E13	Liver	2	1	MLVDDIGDVTITNDGATILKLLEVEHPAAK	""	3191.68681	P11983	T-complex protein 1 subunit alpha	light	24.6977445359777
126	E13_Liver_2_1_126	E13	Liver	2	1	FGYVLPDITKDELFR	""	1812.95306	Q9CPR5	"39S ribosomal protein L15	mitochondrial"	light
126	E13_Liver_2_1_126	E13	Liver	2	1	MINLSVPDTIDER	""	1502.75192	Q61233; Q99K51	Plastin-2;Plastin-3	light	25.9633388598939
126	E13_Liver_2_1_126	E13	Liver	2	1	FHADFLLQHVKGSR	""	1654.88123	Q8R164	valacyclovir hydrolase	light	20.5478086249427
126	E13_Liver_2_1_126	E13	Liver	2	1	FHDFLGDSWGILFSHPR	""	2030.98716	O08709	Peroxiredoxin-6	light	27.5425816774336
126	E13_Liver_2_1_126	E13	Liver	2	1	FHYGSEDSLGGFTHVEISPK	""	2207.04037	Q05117	Tartrate-resistant acid phosphatase type 5	light	22.6466681294571
126	E13_Liver_2_1_126	E13	Liver	2	1	MLGQMTDQVADLR	""	1477.71376	Q64727	Vinculin	light	25.9885903884468
126	E13_Liver_2_1_126	E13	Liver	2	1	FKAFVAIGDYNGHVGLGVK	""	1992.07016	P25444	40S ribosomal protein S2	light	27.2058291867705
126	E13_Liver_2_1_126	E13	Liver	2	1	MIGGLFIYNHKGEVLISR	""	2047.11573	P84091	AP-2 complex subunit mu	light	25.5759436031966
126	E13_Liver_2_1_126	E13	Liver	2	1	MIGGKPQDIIFTSGGTESNNLVIHSMVR	""	3001.52339	Q9JLI6-1	selenocysteine lyase	light	23.5058883729997
126	E13_Liver_2_1_126	E13	Liver	2	1	MLGEALSKNPGYIKLR	""	1789.9993	O35129	Prohibitin-2	light	28.6081297568551
126	E13_Liver_2_1_126	E13	Liver	2	1	MLGEALSKNPGYIK	""	1520.81413	O35129	Prohibitin-2	light	24.8819920501962
126	E13_Liver_2_1_126	E13	Liver	2	1	FKDIFQEIYDKK	""	1573.82607	O88844	Isocitrate dehydrogenase [NADP] cytoplasmic	light	25.0172085599555
126	E13_Liver_2_1_126	E13	Liver	2	1	MLGDTCADCGTILLQDKQR	2xCarbamidomethyl [C6; C9]	2195.02533	P56873	Sjoegren syndrome/scleroderma autoantigen 1 homolog	light	24.5291958008381
126	E13_Liver_2_1_126	E13	Liver	2	1	MLGADAVGMSTVPEVIVAR	""	1915.99798	P23492	purine nucleoside phosphorylase	light	24.9004201999398
126	E13_Liver_2_1_126	E13	Liver	2	1	MLETKWSLLQQQKTSR	""	1977.05861	P11679	"Keratin	type II cytoskeletal 8"	light
126	E13_Liver_2_1_126	E13	Liver	2	1	MLESITNELSLFSK	""	1611.82984	Q8K2D3	Enhancer of mRNA-decapping protein 3	light	21.4861359338944
126	E13_Liver_2_1_126	E13	Liver	2	1	FKDPNAPKRPPSAFFLFCSEYRPK	1xCarbamidomethyl [C18]	2899.47122	P63158	High mobility group protein B1	light	27.9150152102672
126	E13_Liver_2_1_126	E13	Liver	2	1	FKDPNCVGTVLASRPHTLDGR	1xCarbamidomethyl [C6]	2340.18772	Q9JII5	DAZ-associated protein 1	light	24.9698712041983
126	E13_Liver_2_1_126	E13	Liver	2	1	FKEANNFLWPFKLSSPR	""	2081.09671	P14148	60S ribosomal protein L7	light	29.1774143672132
126	E13_Liver_2_1_126	E13	Liver	2	1	MLEIDPQKVNIHGGAVSLGHPIGMSGAR	1xOxidation [M]	2900.48694	Q8QZT1	"Acetyl-CoA acetyltransferase	mitochondrial"	light
126	E13_Liver_2_1_126	E13	Liver	2	1	MLEIDPQKVNIHGGAVSLGHPIGMSGAR	""	2884.49203	Q8QZT1	"Acetyl-CoA acetyltransferase	mitochondrial"	light
126	E13_Liver_2_1_126	E13	Liver	2	1	FKGQILMPNIGYGSNKK	""	1895.02076	P62911	60S ribosomal protein L32	light	27.0006942773638
126	E13_Liver_2_1_126	E13	Liver	2	1	FHVMDVQGSTEASAIKDYVVK	""	2324.15911	P08003	Protein disulfide-isomerase A4	light	26.2786142153925
126	E13_Liver_2_1_126	E13	Liver	2	1	FGQAATMEGIGAIGGTPPAFNRPAPGAEFAPNKR	""	3398.70625	Q99K48	Non-POU domain-containing octamer-binding protein	light	26.7704119536468
126	E13_Liver_2_1_126	E13	Liver	2	1	MLLDPMGGIVMTNDGNAILR	""	2131.07083	P80318	T-complex protein 1 subunit gamma	light	26.745179307274
126	E13_Liver_2_1_126	E13	Liver	2	1	FHDFLGDSWGILFSHPRDFTPVCTTELGR	1xCarbamidomethyl [C23]	3407.62661	O08709	Peroxiredoxin-6	light	24.9518776754395
126	E13_Liver_2_1_126	E13	Liver	2	1	FHDKRDAEDAMDAMDGAVLDGR	""	2435.07143	Q62093	serine/arginine-rich splicing factor 2	light	25.3359730569206
126	E13_Liver_2_1_126	E13	Liver	2	1	FHDIISDAEIEIVKDLAKPR	""	2309.24997	Q60715-2; Q60715	Isoform 2 of Prolyl 4-hydroxylase subunit alpha-1;prolyl 4-hydroxylase subunit alpha-1	light	24.0769688700386
126	E13_Liver_2_1_126	E13	Liver	2	1	MIIYRDLISHDELFSDIYKIR	1xOxidation [M1]	2656.38033	P63028	Translationally-controlled tumor protein	light	23.3012138606985
126	E13_Liver_2_1_126	E13	Liver	2	1	MIIYRDLISHDELFSDIYKIR	""	2640.38542	P63028	Translationally-controlled tumor protein	light	28.3318738182462
126	E13_Liver_2_1_126	E13	Liver	2	1	MIIYRDLISHDELFSDIYK	""	2371.20024	P63028	Translationally-controlled tumor protein	light	27.0179717438869
126	E13_Liver_2_1_126	E13	Liver	2	1	MLITIMGTVKPNANR	""	1658.90804	P16110	Galectin-3	light	23.6172616336859
126	E13_Liver_2_1_126	E13	Liver	2	1	MLISSEDVLHSWAVPSLGLK	""	2182.15765	P00405	Cytochrome c oxidase subunit 2	light	23.2351557277104
126	E13_Liver_2_1_126	E13	Liver	2	1	FHKDGALTQLNVAFSR	""	1803.95004	P37040	NADPH--cytochrome P450 reductase	light	22.9694606087082
126	E13_Liver_2_1_126	E13	Liver	2	1	FHLDLTHPVEDGIFDSGNFEQFLR	""	2833.35802	Q9D7S7	60S ribosomal protein L22-like 1	light	27.102649587865
126	E13_Liver_2_1_126	E13	Liver	2	1	FHLDLTHPVEDGIFDSGNFEQFLREK	""	3090.49557	Q9D7S7	60S ribosomal protein L22-like 1	light	26.0401221306131
126	E13_Liver_2_1_126	E13	Liver	2	1	MLLLKGFGKDGFR	""	1481.82972	Q91XF0	Pyridoxine-5'-phosphate oxidase	light	24.5294141107423
126	E13_Liver_2_1_126	E13	Liver	2	1	MILKIDDIRKPGESEE	""	1872.97354	P80316	T-complex protein 1 subunit epsilon	light	27.1572559473463
126	E13_Liver_2_1_126	E13	Liver	2	1	MLLEYTDSSYDEKRYTMGDAPDFDR	""	3018.31318	P10649	Glutathione S-transferase Mu 1	light	23.3259526488468
126	E13_Liver_2_1_126	E13	Liver	2	1	FHLTPLSYETLEFASGFASEQCPEGIVAISTNTLR	1xCarbamidomethyl [C22]	3885.90038	Q921M3-1	Splicing factor 3B subunit 3	light	21.5369787474624
126	E13_Liver_2_1_126	E13	Liver	2	1	MLLEYTDSSYDEKR	""	1749.79999	P10649	Glutathione S-transferase Mu 1	light	25.1298871490233
126	E13_Liver_2_1_126	E13	Liver	2	1	MLLEYTDSSYDEK	""	1593.69888	P10649	Glutathione S-transferase Mu 1	light	25.4739801681599
126	E13_Liver_2_1_126	E13	Liver	2	1	MIIENFEALKSWLSK	""	1808.96152	Q6NZN0-1	RNA-binding protein 26	light	23.299755812882
126	E13_Liver_2_1_126	E13	Liver	2	1	MLLEFTDTSYEEKR	""	1761.83638	P48774	Glutathione S-transferase Mu 5	light	23.3605163875976
126	E13_Liver_2_1_126	E13	Liver	2	1	MLIEDVDALKSWLAK	""	1731.93497	Q5SFM8	RNA-binding protein 27	light	22.7233470153744
126	E13_Liver_2_1_126	E13	Liver	2	1	MLLDPMGGIVMTNDGNAILREIQVQHPAAK	""	3232.66392	P80318	T-complex protein 1 subunit gamma	light	27.08084582205
126	E13_Liver_2_1_126	E13	Liver	2	1	MMGHRPVLVLSQNTK	1xAcetyl [N-Term]	1752.92476	P80318	T-complex protein 1 subunit gamma	light	25.8404378582516
126	E13_Liver_2_1_126	E13	Liver	2	1	MMGHRPVLVLSQNTKR	1xAcetyl [N-Term]	1909.02587	P80318	T-complex protein 1 subunit gamma	light	26.3907942613369
126	E13_Liver_2_1_126	E13	Liver	2	1	MMLGAEGGEGFVVK	1xAcetyl [N-Term]	1466.7018	O35737	Heterogeneous nuclear ribonucleoprotein H	light	25.6822652665765
126	E13_Liver_2_1_126	E13	Liver	2	1	FGELALTKESK	""	1222.66778	Q8BMS1	"Trifunctional enzyme subunit alpha	mitochondrial"	light
126	E13_Liver_2_1_126	E13	Liver	2	1	MPLIGLGTWKSEPGQVK	""	1840.99897	Q9JII6	alcohol dehydrogenase [NADP(+)]	light	23.1451816557694
126	E13_Liver_2_1_126	E13	Liver	2	1	FGESTTGFNFSFK	""	1468.67432	Q9ERU9	E3 SUMO-protein ligase RanBP2	light	24.5713302410971
126	E13_Liver_2_1_126	E13	Liver	2	1	FGEVVDCTLKLDPITGR	1xCarbamidomethyl [C7]	1919.98952	Q60668-3	Isoform 3 of Heterogeneous nuclear ribonucleoprotein D0	light	28.3177149566952
126	E13_Liver_2_1_126	E13	Liver	2	1	FGEVVDCTIKMDPNTGR	1xCarbamidomethyl [C7]	1938.90481	Q99020	Heterogeneous nuclear ribonucleoprotein A/B	light	27.2117822681312
126	E13_Liver_2_1_126	E13	Liver	2	1	FGEVVDCTIKTDPVTGR	1xCarbamidomethyl [C7]	1893.93749	Q9Z130	Heterogeneous nuclear ribonucleoprotein D-like	light	27.4431657672902
126	E13_Liver_2_1_126	E13	Liver	2	1	MNVLADALKSINNAEK	""	1730.91055	P62245	40S ribosomal protein S15a	light	22.4356204151571
126	E13_Liver_2_1_126	E13	Liver	2	1	FGFCPMAAHEEICTTNEGVMYR	2xCarbamidomethyl [C4; C13]	2620.10875	P11276	fibronectin	light	25.4252324255468
126	E13_Liver_2_1_126	E13	Liver	2	1	MNVFDTELKGLSK	""	1481.76684	O55143-1	Sarcoplasmic/endoplasmic reticulum calcium ATPase 2	light	24.9230335227754
126	E13_Liver_2_1_126	E13	Liver	2	1	MNVEHEVNLLVEEIHR	1xAcetyl [N-Term]	2003.00149	Q4KML4	Costars family protein ABRACL	light	25.7371066130476
126	E13_Liver_2_1_126	E13	Liver	2	1	FGFPEGSVELYAEK	""	1572.75805	P62908	40S ribosomal protein S3	light	28.1882614880059
126	E13_Liver_2_1_126	E13	Liver	2	1	FGFPEGSVELYAEKVATR	""	2000.01237	P62908	40S ribosomal protein S3	light	28.3076262187327
126	E13_Liver_2_1_126	E13	Liver	2	1	FGFPEGSVELYAEKVATRGLCAIAQAESLR	1xCarbamidomethyl [C21]	3269.66232	P62908	40S ribosomal protein S3	light	25.6025469548649
126	E13_Liver_2_1_126	E13	Liver	2	1	FGFQAPNVTFLHGR	""	1590.81757	Q91WU5	Arsenite methyltransferase	light	22.1652319576435
126	E13_Liver_2_1_126	E13	Liver	2	1	MNVCVSKQPAIMPGQSYGLEDGSCSYKDFSESR	2xCarbamidomethyl [C4; C24]	3727.64953	Q8R081	Heterogeneous nuclear ribonucleoprotein L	light	25.7229088170507
126	E13_Liver_2_1_126	E13	Liver	2	1	MNSAGADEIGKLFVGGLDWSTTQETLR	1xAcetyl [N-Term]	2938.42511	Q9JII5	DAZ-associated protein 1	light	24.7634912992701
126	E13_Liver_2_1_126	E13	Liver	2	1	MNQVEDEVFEEFCREIGVR	1xCarbamidomethyl [C13]	2386.08021	Q9CU62	structural maintenance of chromosomes protein 1a	light	23.7406727287299
126	E13_Liver_2_1_126	E13	Liver	2	1	MNQVEDEVFEEFCR	1xCarbamidomethyl [C13]	1831.76256	Q9CU62	structural maintenance of chromosomes protein 1a	light	22.8267828616644
126	E13_Liver_2_1_126	E13	Liver	2	1	FGGEHVPNSPFQVTALAGDQPTVQTPLR	""	2963.50099	Q8BTM8	Filamin-A	light	25.918148067045
126	E13_Liver_2_1_126	E13	Liver	2	1	MNQEKLAKLQAQVR	1xAcetyl [N-Term]	1698.93195	Q9CQH7	transcription factor BTF3 homolog 4	light	24.1356440064339
126	E13_Liver_2_1_126	E13	Liver	2	1	MNPSAPSYPMASLYVGDLHPDVTEAMLYEK	1xAcetyl [N-Term]	3368.55236	P29341	Polyadenylate-binding protein 1	light	25.2162083998931
126	E13_Liver_2_1_126	E13	Liver	2	1	FGGGSVELLKQMVSK	""	1579.85124	Q8BMS1	"Trifunctional enzyme subunit alpha	mitochondrial"	light
126	E13_Liver_2_1_126	E13	Liver	2	1	FGGGSVELLKQMVSKGFLGR	""	2110.14776	Q8BMS1	"Trifunctional enzyme subunit alpha	mitochondrial"	light
126	E13_Liver_2_1_126	E13	Liver	2	1	MPIPVIQAFGILKR	""	1582.95017	P97807-1	"fumarate hydratase	mitochondrial"	light
126	E13_Liver_2_1_126	E13	Liver	2	1	FGGLRDGYYIQAQCAIIMFDVTSR	1xCarbamidomethyl [C14]	2781.34872	P62827	GTP-binding nuclear protein RAN	light	26.6332337247247
126	E13_Liver_2_1_126	E13	Liver	2	1	FGDYQCNSAMGISQMLK	1xCarbamidomethyl [C6]	1949.85542	Q9D0I9	"arginine--tRNA ligase	cytoplasmic"	light
126	E13_Liver_2_1_126	E13	Liver	2	1	MQKDASLSGFLPSFQHFATQAIHVGQEPEQWNSR	1xAcetyl [N-Term]	3913.87148	Q8VCN5	Cystathionine gamma-lyase	light	22.3021720097083
126	E13_Liver_2_1_126	E13	Liver	2	1	FGANAILGVSLAVCK	1xCarbamidomethyl [C14]	1519.83011	P17182; P21550; P17183	alpha-enolase;Beta-enolase;Gamma-enolase	light	26.7640936580915
126	E13_Liver_2_1_126	E13	Liver	2	1	FGANAILGVSLAVCKAGAVEK	1xCarbamidomethyl [C14]	2075.13177	P17182	alpha-enolase	light	26.4914523899036
126	E13_Liver_2_1_126	E13	Liver	2	1	FGANAILGVSLAVCKAGAVEKGVPLYR	1xCarbamidomethyl [C14]	2760.52292	P17182	alpha-enolase	light	26.1331926491451
126	E13_Liver_2_1_126	E13	Liver	2	1	MQGQEAVLAMSSR	""	1407.67189	Q921M3-1	Splicing factor 3B subunit 3	light	26.4528608243241
126	E13_Liver_2_1_126	E13	Liver	2	1	FGAQNEEMLPSILVLLKR	""	2058.14161	Q9QZE5	Coatomer subunit gamma-1	light	24.6050169002008
126	E13_Liver_2_1_126	E13	Liver	2	1	MQEVYNFNAINNSEIR	""	1941.91234	P24527	leukotriene A-4 hydrolase	light	21.1015395759748
126	E13_Liver_2_1_126	E13	Liver	2	1	MQEQVPGFTPGLAILQVGDRDDSNLYINVK	""	3317.68345	Q922D8	"C-1-tetrahydrofolate synthase	cytoplasmic"	light
126	E13_Liver_2_1_126	E13	Liver	2	1	FGAQQDTIEIPEKDLMDKAR	""	2305.14927	P97310	DNA replication licensing factor mcm2	light	23.222857976954
126	E13_Liver_2_1_126	E13	Liver	2	1	FGATLEIVTDKSQEGSQFVK	""	2184.11829	Q8BWY3	Eukaryotic peptide chain release factor subunit 1	light	22.8157536466025
126	E13_Liver_2_1_126	E13	Liver	2	1	MQDAENVAVPEAAEERAEPAR	1xAcetyl [N-Term]	2325.07756	Q8JZQ9	Eukaryotic translation initiation factor 3 subunit B	light	20.1209615990406
126	E13_Liver_2_1_126	E13	Liver	2	1	MQDAENVAVPEAAEER	1xAcetyl [N-Term]	1800.80687	Q8JZQ9	Eukaryotic translation initiation factor 3 subunit B	light	24.0791531962344
126	E13_Liver_2_1_126	E13	Liver	2	1	MQASIEKGGSLPKVEAK	""	1772.9575	Q61937	Nucleophosmin	light	28.9986661313951
126	E13_Liver_2_1_126	E13	Liver	2	1	MQAIKCVVVGDGAVGK	1xAcetyl [N-Term]; 1xCarbamidomethyl [C6]	1673.87132	Q05144; P63001	Ras-related C3 botulinum toxin substrate 2;Ras-related C3 botulinum toxin substrate 1	light	24.2088843162154
126	E13_Liver_2_1_126	E13	Liver	2	1	FGDPECQVILPLLK	1xCarbamidomethyl [C6]	1628.87164	Q64737	trifunctional purine biosynthetic protein adenosine-3	light	24.1698374022861
126	E13_Liver_2_1_126	E13	Liver	2	1	MPTPPSYKVGDKIATR	""	1760.93637	P40142	Transketolase	light	28.0737293909112
126	E13_Liver_2_1_126	E13	Liver	2	1	FGGNPGGFGNQGGFGNSR	""	1726.76806	Q921F2	TAR DNA-binding protein 43	light	25.7754760570183
126	E13_Liver_2_1_126	E13	Liver	2	1	FGIQAQMVTTDFQK	""	1613.7992	Q9R1P1	proteasome subunit beta type-3	light	24.4292255115508
126	E13_Liver_2_1_126	E13	Liver	2	1	FGIVTSSAGTGTTEDTEAKKR	""	2156.08297	Q9D1J3	SAP domain-containing ribonucleoprotein	light	25.3913482945051
126	E13_Liver_2_1_126	E13	Liver	2	1	MNCDRVFNVFCLYGNVEKVK	2xCarbamidomethyl [C3; C11]	2492.18832	Q8R081	Heterogeneous nuclear ribonucleoprotein L	light	23.2327650550091
126	E13_Liver_2_1_126	E13	Liver	2	1	MNCDRVFNVFCLYGNVEK	2xCarbamidomethyl [C3; C11]	2265.02494	Q8R081	Heterogeneous nuclear ribonucleoprotein L	light	26.1665865127367
126	E13_Liver_2_1_126	E13	Liver	2	1	MNAGSDPVVIVSAAR	1xAcetyl [N-Term]	1528.7788	Q8CAY6	"Acetyl-CoA acetyltransferase	cytosolic"	light
126	E13_Liver_2_1_126	E13	Liver	2	1	FGMFEFLSNHMR	""	1515.68715	Q8JZU2	"Tricarboxylate transport protein	mitochondrial"	light
126	E13_Liver_2_1_126	E13	Liver	2	1	MMVDKDGDVTITNDGATILSMMDVDHQIAK	""	3264.5255	P80316	T-complex protein 1 subunit epsilon	light	26.2907623412697
126	E13_Liver_2_1_126	E13	Liver	2	1	MMSNGILKVPAINVNDSVTK	""	2131.12497	P50247	Adenosylhomocysteinase	light	24.1324648993889
126	E13_Liver_2_1_126	E13	Liver	2	1	FGMTPSKGVLFYGPPGCGK	1xCarbamidomethyl [C17]	1999.97685	Q01853	Transitional endoplasmic reticulum ATPase	light	27.86108804219
126	E13_Liver_2_1_126	E13	Liver	2	1	FGMTPSKGVLFYGPPGCGKTLLAK	1xCarbamidomethyl [C17]	2526.32473	Q01853	Transitional endoplasmic reticulum ATPase	light	26.3433810130881
126	E13_Liver_2_1_126	E13	Liver	2	1	FGNLSSALAIMGNPR	""	1547.79987	P04444	Hemoglobin subunit beta-H1	light	27.3349941885857
126	E13_Liver_2_1_126	E13	Liver	2	1	MMLTHLVVRPGLGSK	""	1638.91821	Q6PDQ2	Chromodomain-helicase-DNA-binding protein 4	light	24.8237144619829
126	E13_Liver_2_1_126	E13	Liver	2	1	MMILYCTLLASAQSEPEKER	1xCarbamidomethyl [C6]	2370.1502	Q6P4T2	U5 small nuclear ribonucleoprotein 200 kDa helicase	light	24.9189994069954
126	E13_Liver_2_1_126	E13	Liver	2	1	MMLGAEGGEGFVVKVR	1xAcetyl [N-Term]	1721.87132	O35737	Heterogeneous nuclear ribonucleoprotein H	light	24.6590802205256
126	E13_Liver_2_1_126	E13	Liver	2	1	FGIICMEDLIHEIYTVGKR	1xCarbamidomethyl [C5]; 1xOxidation [M6]	2310.16209	P14148	60S ribosomal protein L7	light	21.2574013674348
126	E13_Liver_2_1_126	E13	Liver	2	1	FGIICMEDLIHEIYTVGKR	1xCarbamidomethyl [C5]	2294.16717	P14148	60S ribosomal protein L7	light	28.4215043007401
126	E13_Liver_2_1_126	E13	Liver	2	1	FGIKPSINYYQLADFKDALTR	""	2460.29217	Q9CQ01	Ribonuclease T2	light	25.5036059473254
126	E13_Liver_2_1_126	E13	Liver	2	1	MNNAGLNSEKVSALIQK	1xAcetyl [N-Term]	1858.96912	Q8R016	bleomycin hydrolase	light	22.8174262714799
126	E13_Liver_2_1_126	E13	Liver	2	1	MNISRQEQDTYALSSYTR	""	2163.01351	Q8QZT1	"Acetyl-CoA acetyltransferase	mitochondrial"	light
126	E13_Liver_2_1_126	E13	Liver	2	1	MNILSSQSPLHPSTLNAVIHR	""	2315.22886	Q60760	Growth factor receptor-bound protein 10	light	24.2495959748329
126	E13_Liver_2_1_126	E13	Liver	2	1	FGKHGGTIPVVPTAEFQDR	""	2056.06105	P26443	"Glutamate dehydrogenase 1	mitochondrial"	light
126	E13_Liver_2_1_126	E13	Liver	2	1	MNLGVGAYRDDNGKPYVLPSVR	""	2421.23434	P05202	"Aspartate aminotransferase	mitochondrial"	light
126	E13_Liver_2_1_126	E13	Liver	2	1	MNKLYIGNLNESVTPADLEK	1xAcetyl [N-Term]	2291.15877	O88477	Insulin-like growth factor 2 mRNA-binding protein 1	light	24.2365739561271
126	E13_Liver_2_1_126	E13	Liver	2	1	FGIAAKYQVDPDACFSAK	1xCarbamidomethyl [C14]	1987.95822	Q60932-1	voltage-dependent anion-selective channel protein 1	light	24.5414692353925
126	E13_Liver_2_1_126	E13	Liver	2	1	FGLALAVAGGVVNSALYNVDAGHR	""	2371.2517	P67778	Prohibitin	light	24.6897604109234
126	E13_Liver_2_1_126	E13	Liver	2	1	FGIDDQDFQNSLTR	""	1655.76599	O70172	phosphatidylinositol 5-phosphate 4-kinase type-2 alpha	light	23.3612909743842
126	E13_Liver_2_1_126	E13	Liver	2	1	FGIDDQDYQNSVTR	""	1657.74525	Q80XI4	Phosphatidylinositol 5-phosphate 4-kinase type-2 beta	light	24.0832202515972
126	E13_Liver_2_1_126	E13	Liver	2	1	MNGFIDQIDGIVHFETR	""	1991.96437	O88544	COP9 signalosome complex subunit 4	light	23.2608945593793
126	E13_Liver_2_1_126	E13	Liver	2	1	FGIEAFSDCLR	1xCarbamidomethyl [C9]	1314.6147	Q80XN0	"D-beta-hydroxybutyrate dehydrogenase	mitochondrial"	light
126	E13_Liver_2_1_126	E13	Liver	2	1	FGIEAFSDCLRYEMHPLGVK	1xCarbamidomethyl [C9]	2369.14168	Q80XN0	"D-beta-hydroxybutyrate dehydrogenase	mitochondrial"	light
126	E13_Liver_2_1_126	E13	Liver	2	1	MNFSGKYQLQSQENFEPFMK	1xAcetyl [N-Term]	2495.13699	P12710	"Fatty acid-binding protein	liver"	light
126	E13_Liver_2_1_126	E13	Liver	2	1	FGLGSIAGAVGATAVYPIDLVK	""	2119.17977	Q9QXX4	Calcium-binding mitochondrial carrier protein Aralar2	light	23.1861143907092
126	E13_Liver_2_1_126	E13	Liver	2	1	FGLGSIAGAVGATAVYPIDLVKTR	""	2376.32856	Q9QXX4	Calcium-binding mitochondrial carrier protein Aralar2	light	21.5514279363532
126	E13_Liver_2_1_126	E13	Liver	2	1	FGIICMEDLIHEIYTVGK	1xCarbamidomethyl [C5]	2138.06606	P14148	60S ribosomal protein L7	light	22.7971939664688
126	E13_Liver_2_1_126	E13	Liver	2	1	MQKEITALAPSTMK	""	1548.81241	P60710; P62737; P68134	"Actin	cytoplasmic 1;Actin	aortic smooth muscle;Actin
126	E13_Liver_2_1_126	E13	Liver	2	1	MIDVNALTDKECDWLNSYHQTCR	2xCarbamidomethyl [C12; C22]	2869.27021	Q6P1B1	xaa-Pro aminopeptidase 1	light	22.4372598446936
126	E13_Liver_2_1_126	E13	Liver	2	1	MLDNDSILVDAIR	""	1474.757	Q8K0V4	CCR4-NOT transcription complex subunit 3	light	23.5598777915798
126	E13_Liver_2_1_126	E13	Liver	2	1	MGFGNLVTLDFPKEDYR	""	2001.97387	Q8BYC6	Serine/threonine-protein kinase TAO3	light	26.0447042801788
126	E13_Liver_2_1_126	E13	Liver	2	1	MGFCTDREDINSLCLTVVQKLMER	2xCarbamidomethyl [C4; C14]	2915.38822	Q8JZK9	"hydroxymethylglutaryl-CoA synthase	cytoplasmic"	light
126	E13_Liver_2_1_126	E13	Liver	2	1	MGEVPLADSILCDGLTDAFHNYHMGITAENVAKKWQVSR	1xCarbamidomethyl [C12]	4374.11041	Q8CAY6	"Acetyl-CoA acetyltransferase	cytosolic"	light
126	E13_Liver_2_1_126	E13	Liver	2	1	FLESTDSFNNELKR	""	1699.82859	O54941	SWI/SNF-related matrix-associated actin-dependent regulator of chromatin subfamily E member 1	light	24.1877871478873
126	E13_Liver_2_1_126	E13	Liver	2	1	MGEVPLADSILCDGLTDAFHNYHMGITAENVAK	1xCarbamidomethyl [C12]	3589.676	Q8CAY6	"Acetyl-CoA acetyltransferase	cytosolic"	light
126	E13_Liver_2_1_126	E13	Liver	2	1	FLGCVDIKDLPVSEQQER	1xCarbamidomethyl [C4]	2133.06448	Q9WVJ2	26S proteasome non-ATPase regulatory subunit 13	light	22.1402757517065
126	E13_Liver_2_1_126	E13	Liver	2	1	FLGDSAAGMAIKNPK	""	1519.79372	Q9JKR6	Hypoxia up-regulated protein 1	light	23.1927277562327
126	E13_Liver_2_1_126	E13	Liver	2	1	MGDWKTCHSFIINEK	1xCarbamidomethyl [C7]	1865.8673	Q8R1B4	Eukaryotic translation initiation factor 3 subunit C	light	24.3158871981226
126	E13_Liver_2_1_126	E13	Liver	2	1	MGAVFMDAPVSGGVGAAR	""	1692.81962	Q99L13	"3-hydroxyisobutyrate dehydrogenase	mitochondrial"	light
126	E13_Liver_2_1_126	E13	Liver	2	1	FLGGTTDTTILEADAVLLGLQEIRDSK	""	2876.52514	Q9CY16	"28S ribosomal protein S28	mitochondrial"	light
126	E13_Liver_2_1_126	E13	Liver	2	1	MGAQSVYHLHIHVLGGR	""	1874.98063	Q9D0S9	"Histidine triad nucleotide-binding protein 2	mitochondrial"	light
126	E13_Liver_2_1_126	E13	Liver	2	1	FIGKTLETLPEKSAVGTSSLR	""	2234.23907	P22907-1	porphobilinogen deaminase	light	24.2559380898641
126	E13_Liver_2_1_126	E13	Liver	2	1	FLGLLYEVEENIDKAVECYKR	1xCarbamidomethyl [C18]	2588.3065	Q9ERU9	E3 SUMO-protein ligase RanBP2	light	21.0300068243286
126	E13_Liver_2_1_126	E13	Liver	2	1	MGAPEAGMAEYLFDKHTLGHGDES	1xOxidation [M]	2579.11771	P09528	Ferritin heavy chain	light	23.3514170003216
126	E13_Liver_2_1_126	E13	Liver	2	1	FLGAVTLTHSGGHFIPAAASQR	""	2238.17781	Q9D7E3	Esterase OVCA2	light	23.4522407376178
126	E13_Liver_2_1_126	E13	Liver	2	1	FLESLPEEEQQRVLGEEK	""	2160.0819	P25976-1	Nucleolar transcription factor 1	light	25.2994456078691
126	E13_Liver_2_1_126	E13	Liver	2	1	MGGSSGALYGLFLTAAAQPLK	""	2053.07867	Q8VC30	Triokinase/FMN cyclase	light	20.0134555806878
126	E13_Liver_2_1_126	E13	Liver	2	1	FLEEHPGGEEVLREQAGGDATENFEDVGHSTDAR	""	3698.65896	P56395	Cytochrome b5	light	24.6371213937477
126	E13_Liver_2_1_126	E13	Liver	2	1	FLEEHPGGEEVLREQAGGDATENFEDVGHSTDARELSK	""	4155.91261	P56395	Cytochrome b5	light	21.1375589011007
126	E13_Liver_2_1_126	E13	Liver	2	1	FLEESVSMSPEER	""	1539.69955	Q9JKB1	Ubiquitin carboxyl-terminal hydrolase isozyme L3	light	23.5302179499581
126	E13_Liver_2_1_126	E13	Liver	2	1	FLEHKGPVFAPPYEPLPESVKFYYDGK	""	3154.59244	Q04750	DNA topoisomerase 1	light	25.685871621554
126	E13_Liver_2_1_126	E13	Liver	2	1	MGLINKEEVLLPLDNPYGKITGTVK	""	2742.51101	P25688	Uricase	light	21.5239601830001
126	E13_Liver_2_1_126	E13	Liver	2	1	FLEIGKFDLSNNHPLGMAIFLK	""	2504.33701	P19096	Fatty acid synthase	light	21.2246214608532
126	E13_Liver_2_1_126	E13	Liver	2	1	FLENQEQEYVQAVK	""	1724.84899	P10107	annexin A1	light	23.9546780476664
126	E13_Liver_2_1_126	E13	Liver	2	1	MGIGGLDKEFSDIFR	""	1684.83632	P46460	Vesicle-fusing ATPase	light	22.6178194186278
126	E13_Liver_2_1_126	E13	Liver	2	1	MGLEVIPVTSTTNKITVQQGR	""	2272.23294	Q9D824-1	Pre-mRNA 3'-end-processing factor FIP1	light	23.8310060271282
126	E13_Liver_2_1_126	E13	Liver	2	1	MGLAMGGAGGASFDRAIEMER	""	2126.97799	Q9D0E1	Heterogeneous nuclear ribonucleoprotein M	light	25.1526995238536
126	E13_Liver_2_1_126	E13	Liver	2	1	MGLAMGGAGGASFDR	""	1397.63003	Q9D0E1	Heterogeneous nuclear ribonucleoprotein M	light	27.1364695688674
126	E13_Liver_2_1_126	E13	Liver	2	1	FLEQQNAALAAEVNR	""	1673.86056	P31001	desmin	light	20.4501434888777
126	E13_Liver_2_1_126	E13	Liver	2	1	MGLALSSLNKHAEAVAYYKK	""	2194.16888	Q8BJU0-1	Small glutamine-rich tetratricopeptide repeat-containing protein alpha	light	25.5049287947907
126	E13_Liver_2_1_126	E13	Liver	2	1	FLEQQNKILLAELEQLKGQGK	""	2427.36058	P20152	Vimentin	light	26.2784824962356
126	E13_Liver_2_1_126	E13	Liver	2	1	MGKITSEELHYFVQNHFTSAR	""	2495.2136	Q9DB77	"Cytochrome b-c1 complex subunit 2	mitochondrial"	light
126	E13_Liver_2_1_126	E13	Liver	2	1	MGGSSGALYGLFLTAAAQPLKAK	""	2252.21075	Q8VC30	Triokinase/FMN cyclase	light	23.7764149594454
126	E13_Liver_2_1_126	E13	Liver	2	1	FIGPSPEVVRK	""	1228.70483	Q05920	"pyruvate carboxylase	mitochondrial"	light
126	E13_Liver_2_1_126	E13	Liver	2	1	MFYHISLEHEILLHPR	""	2035.05821	P62488	DNA-directed RNA polymerase II subunit rpb7	light	23.0636664630304
126	E13_Liver_2_1_126	E13	Liver	2	1	MFASFPTTKTYFPHFDVSHGSAQVKGHGK	""	3209.56255	P01942	Hemoglobin subunit alpha	light	28.2800965822036
126	E13_Liver_2_1_126	E13	Liver	2	1	MFASFPTTKTYFPHFDVSHGSAQVK	1xOxidation [M1]	2846.36066	P01942	Hemoglobin subunit alpha	light	20.5374110897167
126	E13_Liver_2_1_126	E13	Liver	2	1	MFASFPTTKTYFPHFDVSHGSAQVK	""	2830.36575	P01942	Hemoglobin subunit alpha	light	28.8845175962189
126	E13_Liver_2_1_126	E13	Liver	2	1	MEYEWKPDEQGLQQILQLLKESQSPDTTIQR	1xAcetyl [N-Term]	3773.86908	Q8BFY9-2	Isoform 2 of Transportin-1	light	21.9886727264803
126	E13_Liver_2_1_126	E13	Liver	2	1	MEVVEAAAQLQTLK	1xAcetyl [N-Term]	1572.83017	Q3UMQ8	H/ACA ribonucleoprotein complex non-core subunit NAF1	light	22.6392465224869
126	E13_Liver_2_1_126	E13	Liver	2	1	MEVGPTMVGDEHSDPELMQHLGASKR	""	2851.31716	P99025	GTP cyclohydrolase 1 feedback regulatory protein	light	23.8141205548573
126	E13_Liver_2_1_126	E13	Liver	2	1	METYCNSGSTDTSSVINAVTHALTAATPYTRYHPMDYYWWLR	1xCarbamidomethyl [C5]	4930.23343	Q80XN0	"D-beta-hydroxybutyrate dehydrogenase	mitochondrial"	light
126	E13_Liver_2_1_126	E13	Liver	2	1	METYCNSGSTDTSSVINAVTHALTAATPYTR	1xCarbamidomethyl [C5]	3319.52055	Q80XN0	"D-beta-hydroxybutyrate dehydrogenase	mitochondrial"	light
126	E13_Liver_2_1_126	E13	Liver	2	1	FLILQGEVEQIAMMKPK	""	1975.0755	Q8CG47	Structural maintenance of chromosomes protein 4	light	24.6702487610893
126	E13_Liver_2_1_126	E13	Liver	2	1	METEQPEETFPNTETNGEFGKRPAEDMEEEQAFKR	1xAcetyl [N-Term]	4173.82881	P61979-3; P61979-2	Isoform 3 of Heterogeneous nuclear ribonucleoprotein K;Isoform 2 of Heterogeneous nuclear ribonucleoprotein K	light	28.1160066151704
126	E13_Liver_2_1_126	E13	Liver	2	1	METDVTSDTVEVLPQHKFDLR	1xAcetyl [N-Term]	2502.21808	Q80XL6	acyl-CoA dehydrogenase family member 11	light	22.3007654734479
126	E13_Liver_2_1_126	E13	Liver	2	1	MESSTSSSGSALGAVDPQLQHFIEVETQKQR	1xAcetyl [N-Term]	3389.62779	Q9WVA2	Mitochondrial import inner membrane translocase subunit Tim8 A	light	24.6968951706971
126	E13_Liver_2_1_126	E13	Liver	2	1	MESEQMLEGQTQVAENPHSEYGLTDSVER	1xAcetyl [N-Term]	3336.46309	Q99LT0	Protein dpy-30 homolog	light	24.5670213907331
126	E13_Liver_2_1_126	E13	Liver	2	1	MERPYTFKDFVLHPR	""	1935.9898	P46935	E3 ubiquitin-protein ligase NEDD4	light	25.6526667734429
126	E13_Liver_2_1_126	E13	Liver	2	1	FLIPNASQPESKVFYLK	""	1981.07932	P63101	14-3-3 protein zeta/delta	light	25.9152909485749
126	E13_Liver_2_1_126	E13	Liver	2	1	FIIPNIVKYSPHCK	1xCarbamidomethyl [C13]	1715.93016	P06151	L-lactate dehydrogenase A chain	light	25.4465619605563
126	E13_Liver_2_1_126	E13	Liver	2	1	FLIDNPTEKVTEIELR	""	1917.03277	O35218	Cleavage and polyadenylation specificity factor subunit 2	light	24.1040381630455
126	E13_Liver_2_1_126	E13	Liver	2	1	MGLVDQLVEPLGPGIKSPEER	""	2264.19549	Q8BMS1	"Trifunctional enzyme subunit alpha	mitochondrial"	light
126	E13_Liver_2_1_126	E13	Liver	2	1	FLIDKNGCVVKR	1xCarbamidomethyl [C8]	1448.80423	O70325-1	"Phospholipid hydroperoxide glutathione peroxidase	mitochondrial"	light
126	E13_Liver_2_1_126	E13	Liver	2	1	FLHKHDLDLICR	1xCarbamidomethyl [C11]	1566.82094	P63087-2; P62137	Isoform Gamma-2 of Serine/threonine-protein phosphatase PP1-gamma catalytic subunit;serine/threonine-protein phosphatase PP1-alpha catalytic subunit	light	20.6683600196892
126	E13_Liver_2_1_126	E13	Liver	2	1	MFSSSAKIVKPNGEKPDEFESGISQALLELEMNSDLKAQLR	1xAcetyl [N-Term]	4579.30585	P62082	40S ribosomal protein S7	light	24.4968014918104
126	E13_Liver_2_1_126	E13	Liver	2	1	MFRNQYDNDVTVWSPQGR	1xAcetyl [N-Term]	2255.02983	Q9R1P4	Proteasome subunit alpha type-1	light	25.7581841943939
126	E13_Liver_2_1_126	E13	Liver	2	1	MFQAAGAAQATPSHEAKGSSGSSTVQR	1xAcetyl [N-Term]	2704.27437	Q8BGB5	LIM domain-containing protein 2	light	24.7061752741848
126	E13_Liver_2_1_126	E13	Liver	2	1	MFQAAGAAQATPSHEAK	1xAcetyl [N-Term]	1757.82754	Q8BGB5	LIM domain-containing protein 2	light	23.559364369453
126	E13_Liver_2_1_126	E13	Liver	2	1	MFMSELSGNVIDICPVGALTSKPYAFTARPWETR	1xCarbamidomethyl [C14]	3844.88593	Q91VD9	"NADH-ubiquinone oxidoreductase 75 kDa subunit	mitochondrial"	light
126	E13_Liver_2_1_126	E13	Liver	2	1	MFLRGDSVIVVLRNPLIAGK	""	2198.28419	P62317	Small nuclear ribonucleoprotein Sm D2	light	27.8188330834914
126	E13_Liver_2_1_126	E13	Liver	2	1	MFLQYYLNEQGDRVYTLK	""	2281.13217	Q9CQS2	H/ACA ribonucleoprotein complex subunit 3	light	25.7703540790292
126	E13_Liver_2_1_126	E13	Liver	2	1	MFIGGLSWDTSKKDLTEYLSR	""	2447.22752	Q9Z130	Heterogeneous nuclear ribonucleoprotein D-like	light	24.3297980144826
126	E13_Liver_2_1_126	E13	Liver	2	1	MFLGDAVDVFEAR	""	1469.70933	Q8R332	Nucleoporin p58/p45	light	22.8950441729855
126	E13_Liver_2_1_126	E13	Liver	2	1	MFIEDLHNLNKR	""	1529.78931	Q9CPY1	"39S ribosomal protein L51	mitochondrial"	light
126	E13_Liver_2_1_126	E13	Liver	2	1	FLKSGDAAIVDMVPGKPMCVESFSDYPPLGR	1xCarbamidomethyl [C19]	3383.64727	P10126	Elongation factor 1-alpha 1	light	29.6471021407754
126	E13_Liver_2_1_126	E13	Liver	2	1	MFGIDKDAIVQAVK	""	1534.82978	P40142	Transketolase	light	28.337321639545
126	E13_Liver_2_1_126	E13	Liver	2	1	FILAPAKQEDEWDKPR	""	1943.00214	Q60715-2; Q60715	Isoform 2 of Prolyl 4-hydroxylase subunit alpha-1;prolyl 4-hydroxylase subunit alpha-1	light	25.0278865973236
126	E13_Liver_2_1_126	E13	Liver	2	1	FLEEATRVSQEHPVVLTKFVEGAR	""	2742.45734	Q8C196	"Carbamoyl-phosphate synthase [ammonia]	mitochondrial"	light
126	E13_Liver_2_1_126	E13	Liver	2	1	FKTIEEVVGRANDSK	""	1692.89152	P47738	"Aldehyde dehydrogenase	mitochondrial"	light
126	E13_Liver_2_1_126	E13	Liver	2	1	MKPLVVFVLGGPGAGKGTQCAR	1xCarbamidomethyl [C20]	2243.21512	Q9DBP5	UMP-CMP kinase	light	25.6914195315322
126	E13_Liver_2_1_126	E13	Liver	2	1	MKPILLQGHER	""	1321.7409	Q9QZD9	Eukaryotic translation initiation factor 3 subunit I	light	27.1528896495279
126	E13_Liver_2_1_126	E13	Liver	2	1	MKPEFESAAEVLHGDAESSGVLAAVDATVNEALAGR	""	3641.77518	Q921X9	Protein disulfide-isomerase A5	light	22.4034708257299
126	E13_Liver_2_1_126	E13	Liver	2	1	MKNWLGNEIEVMVSTEEAKR	""	2364.16863	P33174	Chromosome-associated kinesin KIF4	light	22.228901900182
126	E13_Liver_2_1_126	E13	Liver	2	1	MKLTVIDTPGFGDHINNENCWQPIMK	1xCarbamidomethyl [C20]	3058.45834	Q80UG5-1	Septin-9	light	25.299370981035
126	E13_Liver_2_1_126	E13	Liver	2	1	MKLQPFATEADVEEALR	""	1947.98444	P49718	DNA replication licensing factor mcm5	light	24.8330130157406
126	E13_Liver_2_1_126	E13	Liver	2	1	MKLNISFPATGCQKLIEVDDER	1xCarbamidomethyl [C12]	2564.28472	P62754	40S RIBOSOMAL PROTEIN S6	light	26.3848574457998
126	E13_Liver_2_1_126	E13	Liver	2	1	FLAAGTHLGGTNLDFQMEQYIYK	""	2617.27553	P14206	40S ribosomal protein SA	light	25.1920073973469
126	E13_Liver_2_1_126	E13	Liver	2	1	MKLLTHNLLSSHVR	""	1648.93156	Q9DCG9	Multifunctional methyltransferase subunit TRM112-like protein	light	25.1708480618279
126	E13_Liver_2_1_126	E13	Liver	2	1	FLAAGTHLGGTNLDFQMEQYIYKR	""	2773.37665	P14206	40S ribosomal protein SA	light	26.3594733732041
126	E13_Liver_2_1_126	E13	Liver	2	1	FLAAGTHLGGTNLDFQMEQYIYKRK	""	2901.47161	P14206	40S ribosomal protein SA	light	26.6848713535557
126	E13_Liver_2_1_126	E13	Liver	2	1	MKLFGFKEDPFVFIPEDDPLFPPIEK	""	3095.58384	Q1HFZ0-1	tRNA (Cytosine(34)-C(5))-methyltransferase	light	23.5186096976877
126	E13_Liver_2_1_126	E13	Liver	2	1	MKLDYILGLKIEDFLER	""	2096.14602	Q6ZWN5	40S ribosomal protein S9	light	21.8301998955514
126	E13_Liver_2_1_126	E13	Liver	2	1	MKFNPFVTSDRSK	""	1556.78897	P61255	60S ribosomal protein L26	light	26.9273016264143
126	E13_Liver_2_1_126	E13	Liver	2	1	MKETIMNQEKLAK	""	1563.82331	Q64152-2	Isoform 2 of Transcription factor BTF3	light	27.0206956757201
126	E13_Liver_2_1_126	E13	Liver	2	1	MKTILSNQTVDIPENVEITLKGR	""	2599.41236	P51410	60S ribosomal protein L9	light	27.7208411166624
126	E13_Liver_2_1_126	E13	Liver	2	1	MKVACITEQVLTLVNKR	1xCarbamidomethyl [C5]	2003.11401	Q91YQ5	Dolichyl-diphosphooligosaccharide--protein glycosyltransferase subunit 1	light	24.2665658142311
126	E13_Liver_2_1_126	E13	Liver	2	1	MLDMKANPIQGFSAK	""	1650.83421	P19783	"Cytochrome c oxidase subunit 4 isoform 1	mitochondrial"	light
126	E13_Liver_2_1_126	E13	Liver	2	1	FKKWCDDYFFIVHR	1xCarbamidomethyl [C5]	1960.95269	P36552	"Oxygen-dependent coproporphyrinogen-III oxidase	mitochondrial"	light
126	E13_Liver_2_1_126	E13	Liver	2	1	MLDEYFEEQMKEIIR	""	1973.93471	Q921N6-1	Probable ATP-dependent RNA helicase DDX27	light	22.1983308275709
126	E13_Liver_2_1_126	E13	Liver	2	1	FKLGLDFPNLPYLIDGSHKITQSNAILR	""	3170.73608	P10649; P15626; Q80W21	Glutathione S-transferase Mu 1;Glutathione S-transferase Mu 2;glutathione S-transferase Mu 7	light	23.1477544270878
126	E13_Liver_2_1_126	E13	Liver	2	1	MLDAEDIVNTARPDEK	""	1816.87455	P57780	Alpha-actinin-4	light	24.6771194867878
126	E13_Liver_2_1_126	E13	Liver	2	1	FKLITEDVQGKNCLTNFHGMDLTR	1xCarbamidomethyl [C13]	2837.40729	P97351	40S ribosomal protein S3a	light	27.3550251212317
126	E13_Liver_2_1_126	E13	Liver	2	1	MLCDSWCIEAATR	2xCarbamidomethyl [C3; C7]	1612.69164	P50544	"Very long-chain specific acyl-CoA dehydrogenase	mitochondrial"	light
126	E13_Liver_2_1_126	E13	Liver	2	1	MLATLFKDER	""	1223.64527	O88544	COP9 signalosome complex subunit 4	light	25.4164395942311
126	E13_Liver_2_1_126	E13	Liver	2	1	FKLWYTVDKAPDAWDYSQGFVNEEMIR	""	3308.57211	Q9DCN2-2	Isoform 2 of NADH-cytochrome b5 reductase 3	light	22.5246494335678
126	E13_Liver_2_1_126	E13	Liver	2	1	MLAPEGALNIHEK	""	1422.74096	P53810	Phosphatidylinositol transfer protein alpha isoform	light	24.4013101223829
126	E13_Liver_2_1_126	E13	Liver	2	1	MLAMPLDLDALSPEER	""	1800.88703	Q9CZ83-2	"Isoform 2 of 39S ribosomal protein L55	mitochondrial"	light
126	E13_Liver_2_1_126	E13	Liver	2	1	MIAGQVLDINLAAEPKVNRGK	""	2237.24345	Q9Z204; Q9Z204-2	Heterogeneous nuclear ribonucleoproteins C1/C2;Isoform C1 of Heterogeneous nuclear ribonucleoproteins C1/C2	light	27.0355101284959
126	E13_Liver_2_1_126	E13	Liver	2	1	MIAGQVLDINLAAEPKVNR	""	2052.12702	Q9Z204; Q9Z204-2	Heterogeneous nuclear ribonucleoproteins C1/C2;Isoform C1 of Heterogeneous nuclear ribonucleoproteins C1/C2	light	26.6932485083591
126	E13_Liver_2_1_126	E13	Liver	2	1	MIAGQVLDINLAAEPK	""	1682.91457	Q9Z204; Q9Z204-2	Heterogeneous nuclear ribonucleoproteins C1/C2;Isoform C1 of Heterogeneous nuclear ribonucleoproteins C1/C2	light	27.6291561473431
126	E13_Liver_2_1_126	E13	Liver	2	1	MLAAYLYEVSQLKN	""	1642.85091	Q9D1A2	cytosolic non-specific dipeptidase	light	25.1985736336627
126	E13_Liver_2_1_126	E13	Liver	2	1	MKVELCSFSGYKIYPGHGR	1xCarbamidomethyl [C6]	2229.09434	Q8BP67	60S ribosomal protein L24	light	26.756454810617
126	E13_Liver_2_1_126	E13	Liver	2	1	MKTILSNQTVDIPENVEITLKGR	1xOxidation [M1]	2615.40728	P51410	60S ribosomal protein L9	light	23.3050341529985
126	E13_Liver_2_1_126	E13	Liver	2	1	MKETAENYLGHTAK	""	1592.77372	P38647	"Stress-70 protein	mitochondrial"	light
126	E13_Liver_2_1_126	E13	Liver	2	1	FLASVSTVLTSK	""	1252.71473	P01942	Hemoglobin subunit alpha	light	32.1285534489391
126	E13_Liver_2_1_126	E13	Liver	2	1	MGTLVSLEPSNVANDISKPVLTTR	""	2542.35451	Q9CZH3	Proteasome assembly chaperone 3	light	23.4977014168417
126	E13_Liver_2_1_126	E13	Liver	2	1	FLDGDEMTLADCNLLPK	1xCarbamidomethyl [C12]	1951.91398	Q9QYB1	Chloride intracellular channel protein 4	light	24.386299582675
126	E13_Liver_2_1_126	E13	Liver	2	1	MGSSVIDEISVEEVNKMESQLER	""	2609.24331	Q8CG47	Structural maintenance of chromosomes protein 4	light	25.1521040781232
126	E13_Liver_2_1_126	E13	Liver	2	1	MGSQVIIPYRCDVYDIMHLR	1xCarbamidomethyl [C11]	2466.20905	Q9DC69	"NADH dehydrogenase [ubiquinone] 1 alpha subcomplex subunit 9	mitochondrial"	light
126	E13_Liver_2_1_126	E13	Liver	2	1	FLDKAVELNMISLK	""	1620.90294	Q99K85	phosphoserine aminotransferase	light	23.6267581007046
126	E13_Liver_2_1_126	E13	Liver	2	1	FLDKAVELNMISLKGHR	""	1971.08443	Q99K85	phosphoserine aminotransferase	light	26.9234228701141
126	E13_Liver_2_1_126	E13	Liver	2	1	MGQMAMGGAMGINNR	""	1538.66947	Q99K48	Non-POU domain-containing octamer-binding protein	light	27.5852884283532
126	E13_Liver_2_1_126	E13	Liver	2	1	MGPTELLIEMEDWKGDKVK	""	2219.10865	Q8K0E8	Fibrinogen beta chain	light	27.6715967277018
126	E13_Liver_2_1_126	E13	Liver	2	1	MGPLINAPHLER	1xOxidation [M1]	1363.71508	Q9JLJ2	4-trimethylaminobutyraldehyde dehydrogenase	light	27.2875758524359
126	E13_Liver_2_1_126	E13	Liver	2	1	MGPLINAPHLER	""	1347.72017	Q9JLJ2	4-trimethylaminobutyraldehyde dehydrogenase	light	26.4115909716175
126	E13_Liver_2_1_126	E13	Liver	2	1	FLDTAFDLDAFKK	""	1530.78387	Q60597-3	"Isoform 3 of 2-oxoglutarate dehydrogenase	mitochondrial"	light
126	E13_Liver_2_1_126	E13	Liver	2	1	MGPLGLDHMASSIER	""	1613.77742	Q9D0E1	Heterogeneous nuclear ribonucleoprotein M	light	28.813422805184
126	E13_Liver_2_1_126	E13	Liver	2	1	FLDTAFDLDAFKKFS	""	1764.88431	Q60597-3	"Isoform 3 of 2-oxoglutarate dehydrogenase	mitochondrial"	light
126	E13_Liver_2_1_126	E13	Liver	2	1	FIDTSQFILNR	""	1353.71613	Q4FZG7; Q9WVA2	Putative mitochondrial import inner membrane translocase subunit Tim8 A-B;Mitochondrial import inner membrane translocase subunit Tim8 A	light	26.1671447662199
126	E13_Liver_2_1_126	E13	Liver	2	1	FIDTTSKFGHGR	""	1365.69097	P27659	60S ribosomal protein L3	light	22.864341744394
126	E13_Liver_2_1_126	E13	Liver	2	1	FIEDELQIPVKWIGVGK	""	1971.09498	P46664	adenylosuccinate synthetase isozyme 2	light	25.5251718918141
126	E13_Liver_2_1_126	E13	Liver	2	1	MGPAMGPALGAGIER	""	1427.71337	Q9D0E1	Heterogeneous nuclear ribonucleoprotein M	light	28.4879242846576
126	E13_Liver_2_1_126	E13	Liver	2	1	MGNTPDSASDNLGFR	""	1581.6962	Q8BPG6	Sulfatase-modifying factor 2	light	24.3935010949474
126	E13_Liver_2_1_126	E13	Liver	2	1	MGVITASGLAGLLSAR	""	1516.85157	Q78IK4	MICOS complex subunit MIC27	light	24.4816263899043
126	E13_Liver_2_1_126	E13	Liver	2	1	MKETAEAYLGKK	""	1368.71916	P20029	78 kDa glucose-regulated protein	light	28.5761876186174
126	E13_Liver_2_1_126	E13	Liver	2	1	MGWQNRVGQILHPEECMYAVGQGALAVEVR	1xCarbamidomethyl [C16]	3398.65548	P22907-1	porphobilinogen deaminase	light	23.9349699480063
126	E13_Liver_2_1_126	E13	Liver	2	1	FLASVSTVLTSKYR	""	1571.87917	P01942	Hemoglobin subunit alpha	light	31.6305455565151
126	E13_Liver_2_1_126	E13	Liver	2	1	MKEIAEAYLGKTVTNAVVTVPAYFNDSQR	""	3215.64052	P63017	Heat shock cognate 71 kDa protein	light	29.251796600983
126	E13_Liver_2_1_126	E13	Liver	2	1	FIAYQFTDTPLQIK	""	1684.89448	O55201	Transcription elongation factor Spt5	light	22.8125905862411
126	E13_Liver_2_1_126	E13	Liver	2	1	MKCSSMQKFGER	1xCarbamidomethyl [C3]	1488.6756	P07724	Serum albumin	light	26.1599096102279
126	E13_Liver_2_1_126	E13	Liver	2	1	MHSVGICGSDVHYWEHGR	1xCarbamidomethyl [C7]	2126.92834	Q64442	Sorbitol dehydrogenase	light	25.4873004036959
126	E13_Liver_2_1_126	E13	Liver	2	1	MHQYRAPGEQDGDALPLGSSVDILATDDPDFTQDDQQDTR	""	4417.97495	P25206	DNA replication licensing factor mcm3	light	24.911701473412
126	E13_Liver_2_1_126	E13	Liver	2	1	MHNSLEAPMQNCIISIFGR	1xCarbamidomethyl [C12]	2218.05657	P49222	Erythrocyte membrane protein band 4.2	light	23.1106903897568
126	E13_Liver_2_1_126	E13	Liver	2	1	MHLRDYVMEDDVNMAIR	""	2107.97218	P97310	DNA replication licensing factor mcm2	light	24.7329317652039
126	E13_Liver_2_1_126	E13	Liver	2	1	FICGTQSIHKNLEAK	1xCarbamidomethyl [C3]	1745.90032	O88986	"2-amino-3-ketobutyrate coenzyme A ligase	mitochondrial"	light
126	E13_Liver_2_1_126	E13	Liver	2	1	FICLDVANGYSEHFVEFVK	1xCarbamidomethyl [C3]	2274.08997	Q9DCZ1	GMP reductase 1	light	23.5610287099883
126	E13_Liver_2_1_126	E13	Liver	2	1	FICLDVANGYSEHFVEFVKLVR	1xCarbamidomethyl [C3]	2642.34355	Q9DCZ1	GMP reductase 1	light	22.905334758648
126	E13_Liver_2_1_126	E13	Liver	2	1	FLDAGHKLNFAVASR	""	1645.8809	P27773	Protein disulfide-isomerase A3	light	27.660441486993
126	E13_Liver_2_1_126	E13	Liver	2	1	FLDAGHKLNFAVASRK	""	1773.97586	P27773	Protein disulfide-isomerase A3	light	25.6873378763787
126	E13_Liver_2_1_126	E13	Liver	2	1	MHHQSVLHSGYFHPLLR	1xAcetyl [N-Term]	2101.05486	P10518	Delta-aminolevulinic acid dehydratase	light	27.0340470244218
126	E13_Liver_2_1_126	E13	Liver	2	1	MHHQSVLHSGYFHPLLR	""	2059.04429	P10518	Delta-aminolevulinic acid dehydratase	light	25.2911437660109
126	E13_Liver_2_1_126	E13	Liver	2	1	MHCSGLAWHPDVATQMVLASEDDRLPVIQMWDLR	1xCarbamidomethyl [C3]	3977.89176	Q3UPL0	Protein transport protein Sec31A	light	23.9664800164702
126	E13_Liver_2_1_126	E13	Liver	2	1	MHAPGKGLSQSALPYRR	""	1868.9912	P62301	40S ribosomal protein S13	light	27.291232013334
126	E13_Liver_2_1_126	E13	Liver	2	1	MGYAEEAPYDAIHVGAAAPVVPQALIDQLKPGGR	""	3504.7944	P23506-2	Isoform 2 of Protein-L-isoaspartate(D-aspartate) O-methyltransferase	light	25.1722582558668
126	E13_Liver_2_1_126	E13	Liver	2	1	MGVVECAKHELLQPFNVLYEKEGEFVAQFK	1xCarbamidomethyl [C6]	3539.77016	P50580	proliferation-associated protein 2G4	light	26.08470476121
126	E13_Liver_2_1_126	E13	Liver	2	1	FASEIAGVDDLGTTGRGNDMQVGTYIEK	""	2944.39929	Q91VD9	"NADH-ubiquinone oxidoreductase 75 kDa subunit	mitochondrial"	light
126	E13_Liver_2_1_126	E13	Liver	2	1	FASEITPITISVK	""	1405.79371	Q8QZT1	"Acetyl-CoA acetyltransferase	mitochondrial"	light
126	E13_Liver_2_1_126	E13	Liver	2	1	NAVIPQYQALFSMDKCELNVTEDALK	1xCarbamidomethyl [C16]	2997.46962	Q9JHS4	"ATP-dependent Clp protease ATP-binding subunit clpX-like	mitochondrial"	light
126	E13_Liver_2_1_126	E13	Liver	2	1	FASENDLPEWKER	""	1620.76526	P34022	Ran-specific GTPase-activating protein	light	27.6571896598162
126	E13_Liver_2_1_126	E13	Liver	2	1	NAVLFEAISLIIHHDSEPNLLVR	""	2600.4195	P17427	AP-2 complex subunit alpha-2	light	23.6376689566963
126	E13_Liver_2_1_126	E13	Liver	2	1	FASFPDYLVIQIK	""	1540.84099	P56399	Ubiquitin carboxyl-terminal hydrolase 5	light	23.9082801880589
126	E13_Liver_2_1_126	E13	Liver	2	1	FASFPDYLVIQIKK	""	1668.93596	P56399	Ubiquitin carboxyl-terminal hydrolase 5	light	24.0958710259405
126	E13_Liver_2_1_126	E13	Liver	2	1	NATNVEQSFMTMAAEIKKR	""	2169.07908	P62821	Ras-related protein Rab-1A	light	25.340559704734
126	E13_Liver_2_1_126	E13	Liver	2	1	NATNVEQSFMTMAAEIK	""	1884.88301	P62821	Ras-related protein Rab-1A	light	23.4562603716849
126	E13_Liver_2_1_126	E13	Liver	2	1	NATNVEQAFMTMAAEIKKR	""	2153.08417	Q9D1G1	ras-related protein Rab-1B	light	24.5019950378368
126	E13_Liver_2_1_126	E13	Liver	2	1	NAVIPQYQALFSMDKCELNVTEDALKAIAR	1xCarbamidomethyl [C16]	3408.72902	Q9JHS4	"ATP-dependent Clp protease ATP-binding subunit clpX-like	mitochondrial"	light
126	E13_Liver_2_1_126	E13	Liver	2	1	NATNVEQAFMTMAAEIK	""	1868.8881	Q9D1G1	ras-related protein Rab-1B	light	19.8277473036469
126	E13_Liver_2_1_126	E13	Liver	2	1	FASWALESDNNTALLLSKK	""	2108.10225	Q62318	Transcription intermediary factor 1-beta	light	24.7318101913686
126	E13_Liver_2_1_126	E13	Liver	2	1	FASWALESDNNTALLLSKKLIYFQLHR	""	3178.70478	Q62318	Transcription intermediary factor 1-beta	light	23.5785718238536
126	E13_Liver_2_1_126	E13	Liver	2	1	NASDMIDKLTLTFNR	""	1738.87925	Q91VR2	"ATP synthase subunit gamma	mitochondrial"	light
126	E13_Liver_2_1_126	E13	Liver	2	1	FATFNAYENHLGSR	""	1626.76593	Q91VY9	Zinc finger protein 622	light	24.4276775521276
126	E13_Liver_2_1_126	E13	Liver	2	1	FATHAAALSVR	""	1143.62692	Q8VIJ6	"splicing factor	proline- and glutamine-rich"	light
126	E13_Liver_2_1_126	E13	Liver	2	1	FATHAAALSVRNLSPYVSNELLEEAFSQFGPIER	""	3763.90785	Q8VIJ6	"splicing factor	proline- and glutamine-rich"	light
126	E13_Liver_2_1_126	E13	Liver	2	1	NASCTLSSAVHSQGVTR	1xCarbamidomethyl [C4]	1774.85007	Q99J09	Methylosome protein 50	light	24.2151706803927
126	E13_Liver_2_1_126	E13	Liver	2	1	FATHGAALTVKNLSPVVSNELLEQAFSQFGPVEK	""	3628.90097	Q8R326	Paraspeckle component 1	light	21.3251418266374
126	E13_Liver_2_1_126	E13	Liver	2	1	FASWALESDNNTALLLSK	""	1980.00728	Q62318	Transcription intermediary factor 1-beta	light	25.9160270413511
126	E13_Liver_2_1_126	E13	Liver	2	1	FASEANGYQDNIAR	""	1555.71356	P31001	desmin	light	20.6610992614265
126	E13_Liver_2_1_126	E13	Liver	2	1	FASCFYGPFRDAAQSSPAFGDRR	1xCarbamidomethyl [C4]	2610.19426	P10518	Delta-aminolevulinic acid dehydratase	light	26.4080502488489
126	E13_Liver_2_1_126	E13	Liver	2	1	NAVITVPAYFNDSQR	""	1694.84966	P38647	"Stress-70 protein	mitochondrial"	light
126	E13_Liver_2_1_126	E13	Liver	2	1	NDEELNKLLGGVTIAQGGVLPNIQAVLLPK	""	3113.75687	Q64522; P27661	Histone H2A type 2-B;Histone H2AX	light	24.9919365450997
126	E13_Liver_2_1_126	E13	Liver	2	1	NCWQNYLDFHR	1xCarbamidomethyl [C2]	1552.67501	P56391	Cytochrome c oxidase subunit 6B1	light	27.1887029280324
126	E13_Liver_2_1_126	E13	Liver	2	1	NCVVELNFGQKEEPFFPPPEEFVFIHAVPVEER	1xCarbamidomethyl [C2]	3929.92072	Q00PI9	heterogeneous nuclear ribonucleoprotein U-like protein 2	light	23.6565058237037
126	E13_Liver_2_1_126	E13	Liver	2	1	NCVILPHIGSATYKTR	1xCarbamidomethyl [C2]	1829.96906	Q91Z53	Glyoxylate reductase/hydroxypyruvate reductase	light	23.6706006058548
126	E13_Liver_2_1_126	E13	Liver	2	1	FANQILSYGAELDADHPGFKDPVYR	""	2823.37367	P16331	phenylalanine-4-hydroxylase	light	24.5866029701094
126	E13_Liver_2_1_126	E13	Liver	2	1	NCTVYCGGIASGLTDQLMR	2xCarbamidomethyl [C2; C6]	2115.96201	P70318	Nucleolysin TIAR	light	22.6521193476466
126	E13_Liver_2_1_126	E13	Liver	2	1	NCQMLLFSATFEDSVWKFAQK	1xCarbamidomethyl [C2]	2550.21558	Q61655	ATP-dependent RNA helicase DDX19A	light	21.7068259630604
126	E13_Liver_2_1_126	E13	Liver	2	1	FAPDFLFTPVDASLPAPQGR	""	2146.09677	Q91WU5	Arsenite methyltransferase	light	23.3611677968274
126	E13_Liver_2_1_126	E13	Liver	2	1	NCIVLIDSTPYRQWYESHYALPLGRK	1xCarbamidomethyl [C2]	3179.6095	P62242	40S ribosomal protein S8	light	25.9175502730884
126	E13_Liver_2_1_126	E13	Liver	2	1	NCIVLIDSTPYRQWYESHYALPLGR	1xCarbamidomethyl [C2]	3051.51454	P62242	40S ribosomal protein S8	light	28.5916461776816
126	E13_Liver_2_1_126	E13	Liver	2	1	NCLTNFHGMDLTR	1xCarbamidomethyl [C2]	1578.71516	P97351	40S ribosomal protein S3a	light	27.5387627084307
126	E13_Liver_2_1_126	E13	Liver	2	1	FAQHGTFEYEYSQR	""	1762.78197	Q8VIJ6	"splicing factor	proline- and glutamine-rich"	light
126	E13_Liver_2_1_126	E13	Liver	2	1	NCIGKQFAMNELKVAVALTLLR	1xCarbamidomethyl [C2]	2489.37308	O35728	Cytochrome P450 4A14	light	21.8090915890722
126	E13_Liver_2_1_126	E13	Liver	2	1	NCGSFTREEADEYVDIGALNGIFVLGR	1xCarbamidomethyl [C2]	3002.43126	Q91V92	ATP-citrate synthase	light	23.7322588427182
126	E13_Liver_2_1_126	E13	Liver	2	1	NCFRMTDQEAIQDLWQWRK	1xCarbamidomethyl [C2]	2525.18126	Q61937	Nucleophosmin	light	24.0749947242186
126	E13_Liver_2_1_126	E13	Liver	2	1	FAQPGSFEYEYAMR	""	1695.74717	Q99K48	Non-POU domain-containing octamer-binding protein	light	25.459227976807
126	E13_Liver_2_1_126	E13	Liver	2	1	NCFASVFEKYFQFQEEGKEGENR	1xCarbamidomethyl [C2]	2843.27297	Q9CVB6	Actin-related protein 2/3 complex subunit 2	light	24.825241809473
126	E13_Liver_2_1_126	E13	Liver	2	1	NAYAVLYDIILKNFEK	""	1914.03713	P97371	Proteasome activator complex subunit 1	light	21.9752536703228
126	E13_Liver_2_1_126	E13	Liver	2	1	NAYAVLYDIILK	""	1395.78823	P97371	Proteasome activator complex subunit 1	light	22.5012607642044
126	E13_Liver_2_1_126	E13	Liver	2	1	FAQTLEKVCVQTVESGAMTK	1xCarbamidomethyl [C9]	2227.10972	P54071	"Isocitrate dehydrogenase [NADP]	mitochondrial"	light
126	E13_Liver_2_1_126	E13	Liver	2	1	NAQLDCSKLETLGIGQR	1xCarbamidomethyl [C6]	1902.97019	Q99LB6-1	Methionine adenosyltransferase 2 subunit beta	light	24.3375329765128
126	E13_Liver_2_1_126	E13	Liver	2	1	NAFYIGSYQQCINEAQR	1xCarbamidomethyl [C11]	2061.9447	O89079	coatomer subunit epsilon	light	23.462778455904
126	E13_Liver_2_1_126	E13	Liver	2	1	NAFGAPLTKLQNIQFK	""	1789.99593	Q07417	"Short-chain specific acyl-CoA dehydrogenase	mitochondrial"	light
126	E13_Liver_2_1_126	E13	Liver	2	1	FCSWVDQKLNNDGLEEAR	1xCarbamidomethyl [C2]	2181.00294	P15327	Bisphosphoglycerate mutase	light	21.8862154886479
126	E13_Liver_2_1_126	E13	Liver	2	1	NAFACFDEEASGFIHEDHLR	1xCarbamidomethyl [C5]	2365.03022	Q9CQ19	Myosin regulatory light polypeptide 9	light	24.3393904939865
126	E13_Liver_2_1_126	E13	Liver	2	1	NAESNAELKGLDVDSLVIEHIQVNKAPK	""	3031.60585	Q9CPR4	60S ribosomal protein L17	light	28.5296250755186
126	E13_Liver_2_1_126	E13	Liver	2	1	FCTTGIDGAMTIWDFKTLESSIQGLR	1xCarbamidomethyl [C2]	2947.43284	Q9R0Q6	Actin-related protein 2/3 complex subunit 1A	light	22.7833645756325
126	E13_Liver_2_1_126	E13	Liver	2	1	NAEQFKDQADKASTR	""	1708.8249	Q8VDD5	Myosin-9	light	24.9512402420001
126	E13_Liver_2_1_126	E13	Liver	2	1	FCYADKALLNR	1xCarbamidomethyl [C2]	1370.68853	Q8CHT0	"Delta-1-pyrroline-5-carboxylate dehydrogenase	mitochondrial"	light
126	E13_Liver_2_1_126	E13	Liver	2	1	NAEIGNKDFELDVLEEAYTTEHWLVR	""	3091.50072	P46978	Dolichyl-diphosphooligosaccharide--protein glycosyltransferase subunit STT3A	light	24.0648123192166
126	E13_Liver_2_1_126	E13	Liver	2	1	FDAGSGMATIRHPTPLALGQFHTVTLLR	""	3007.59345	Q05793	Basement membrane-specific heparan sulfate proteoglycan core protein	light	22.8390100730603
126	E13_Liver_2_1_126	E13	Liver	2	1	NADLHSGTELIVDNSMAPASDLALPLETK	""	3022.50376	P27546-1	Microtubule-associated protein 4	light	24.2475739462056
126	E13_Liver_2_1_126	E13	Liver	2	1	NADELVKQKIHPTSVISGYR	""	2255.21426	P11983	T-complex protein 1 subunit alpha	light	24.3968721878892
126	E13_Liver_2_1_126	E13	Liver	2	1	NACGSDYDFDVFVVR	1xCarbamidomethyl [C3]	1763.76936	Q91YT0	"NADH dehydrogenase [ubiquinone] flavoprotein 1	mitochondrial"	light
126	E13_Liver_2_1_126	E13	Liver	2	1	NAATEDLWESLESASGKPIAAVMNTWTK	""	3020.46698	Q11011	puromycin-sensitive aminopeptidase	light	22.330522490427
126	E13_Liver_2_1_126	E13	Liver	2	1	NAAGNFYINDKSTGSVVGQQPFGGAR	""	2655.291	Q8CHT0	"Delta-1-pyrroline-5-carboxylate dehydrogenase	mitochondrial"	light
126	E13_Liver_2_1_126	E13	Liver	2	1	FDDAVVQSDMK	""	1254.56708	P63017	Heat shock cognate 71 kDa protein	light	26.6181307248821
126	E13_Liver_2_1_126	E13	Liver	2	1	FDDAVVQSDMKHWPFMVVNDAGRPK	""	2889.38108	P63017	Heat shock cognate 71 kDa protein	light	28.7085055259248
126	E13_Liver_2_1_126	E13	Liver	2	1	FDDFQKDLKANESR	""	1712.82384	P16546	"Spectrin alpha chain	non-erythrocytic 1"	light
126	E13_Liver_2_1_126	E13	Liver	2	1	FCNRYPNIELSYEVVDKDSIR	1xCarbamidomethyl [C2]	2617.27151	Q6P4T2	U5 small nuclear ribonucleoprotein 200 kDa helicase	light	25.0049411893071
126	E13_Liver_2_1_126	E13	Liver	2	1	NDEELNKLLGK	""	1272.67941	Q6GSS7	Histone H2A type 2-A	light	27.8038015402146
126	E13_Liver_2_1_126	E13	Liver	2	1	FCIWTESAFRKLDELYGTWR	1xCarbamidomethyl [C2]	2578.25474	Q9D8E6	60S ribosomal protein L4	light	26.3373526759123
126	E13_Liver_2_1_126	E13	Liver	2	1	NAGVEGSLIVEK	""	1215.65794	P63038-1	"60 kDa heat shock protein	mitochondrial"	light
126	E13_Liver_2_1_126	E13	Liver	2	1	NAPWTLTPEFLAEHR	""	1781.89694	P49586	choline-phosphate cytidylyltransferase A	light	23.5288812668653
126	E13_Liver_2_1_126	E13	Liver	2	1	NANCSIEESFQR	1xCarbamidomethyl [C4]	1454.63287	P38060	"Hydroxymethylglutaryl-CoA lyase	mitochondrial"	light
126	E13_Liver_2_1_126	E13	Liver	2	1	FCADHPFLFFIHHVK	1xCarbamidomethyl [C2]	1914.94721	Q60854	serpin B6	light	21.3326808668169
126	E13_Liver_2_1_126	E13	Liver	2	1	NALVSHLDGTTPVCEDIGR	1xCarbamidomethyl [C14]	2053.99713	Q9CZ13	"Cytochrome b-c1 complex subunit 1	mitochondrial"	light
126	E13_Liver_2_1_126	E13	Liver	2	1	NALPTPSDDPTALMTDPKYIIWSPVCR	1xCarbamidomethyl [C26]	3058.50125	P11352	Glutathione peroxidase 1	light	25.6686905792207
126	E13_Liver_2_1_126	E13	Liver	2	1	NALPTPSDDPTALMTDPK	""	1883.90552	P11352	Glutathione peroxidase 1	light	26.8823105656736
126	E13_Liver_2_1_126	E13	Liver	2	1	NALLQLTDSQIADVAR	""	1727.92864	Q6P4T2	U5 small nuclear ribonucleoprotein 200 kDa helicase	light	22.4360356592905
126	E13_Liver_2_1_126	E13	Liver	2	1	NAIHTYTQAGSHMAAK	""	1700.81731	P24270	catalase	light	22.9212611092537
126	E13_Liver_2_1_126	E13	Liver	2	1	NALGPGLSPELGPLPALR	""	1772.00649	Q505F5	Leucine-rich repeat-containing protein 47	light	24.7246505090222
126	E13_Liver_2_1_126	E13	Liver	2	1	FCGVEAAVSEMTR	1xCarbamidomethyl [C2]	1456.65591	Q99LS3	phosphoserine phosphatase	light	24.2005789677115
126	E13_Liver_2_1_126	E13	Liver	2	1	NAIDDGCVVPGAGAVEVALAEALIKYKPSVK	1xCarbamidomethyl [C7]	3154.68166	P80317	T-complex protein 1 subunit zeta	light	22.1935047565094
126	E13_Liver_2_1_126	E13	Liver	2	1	NAIDDGCVVPGAGAVEVALAEALIK	1xCarbamidomethyl [C7]	2452.2752	P80317	T-complex protein 1 subunit zeta	light	24.5587115636347
126	E13_Liver_2_1_126	E13	Liver	2	1	NAKISSLLEEQFQQGKLLACIASRPGQCGR	2xCarbamidomethyl [C20; C28]	3359.73109	P62242	40S ribosomal protein S8	light	24.7127611303878
126	E13_Liver_2_1_126	E13	Liver	2	1	NAGTCLSPAVIVGLLR	1xCarbamidomethyl [C5]	1640.91524	Q61753	D-3-phosphoglycerate dehydrogenase	light	23.2541938944873
126	E13_Liver_2_1_126	E13	Liver	2	1	FAMKEMGTPDVR	""	1381.66027	P62900	60S ribosomal protein L31	light	28.3309172370349
126	E13_Liver_2_1_126	E13	Liver	2	1	FAMEPEEFDSDTLREFVTAFK	""	2509.15917	P08003	Protein disulfide-isomerase A4	light	22.9919365450997
126	E13_Liver_2_1_126	E13	Liver	2	1	NFLVFQGAVESIAMKNPKER	""	2278.20125	Q9CU62	structural maintenance of chromosomes protein 1a	light	24.949655019775
126	E13_Liver_2_1_126	E13	Liver	2	1	FADGDVDAVLSR	""	1264.61681	Q8R0Y6	Cytosolic 10-formyltetrahydrofolate dehydrogenase	light	20.3696181119619
126	E13_Liver_2_1_126	E13	Liver	2	1	NFILDQTNVSAAAQR	""	1647.84491	Q8VEK3	Heterogeneous nuclear ribonucleoprotein U	light	29.0947404782138
126	E13_Liver_2_1_126	E13	Liver	2	1	NFILDQCNVYNSGQR	1xCarbamidomethyl [C7]	1827.84426	Q00PI9	heterogeneous nuclear ribonucleoprotein U-like protein 2	light	25.1612755325652
126	E13_Liver_2_1_126	E13	Liver	2	1	NFLENLVTAFNVGSEKTR	""	2039.05563	Q80X19-1	Collagen alpha-1(XIV) chain	light	20.367739871962
126	E13_Liver_2_1_126	E13	Liver	2	1	NFLENLVTAFNVGSEK	""	1781.90684	Q80X19-1	Collagen alpha-1(XIV) chain	light	22.4226343164311
126	E13_Liver_2_1_126	E13	Liver	2	1	NFLASQVPFPSR	""	1362.71646	O08756	3-hydroxyacyl-CoA dehydrogenase type-2	light	25.0902591168781
126	E13_Liver_2_1_126	E13	Liver	2	1	FAEDMLEKDLKDNR	""	1723.83196	Q9CQT1	methylthioribose-1-phosphate isomerase	light	24.8938973307774
126	E13_Liver_2_1_126	E13	Liver	2	1	NFDFEDVFVNIPR	""	1611.78018	Q9DC69	"NADH dehydrogenase [ubiquinone] 1 alpha subcomplex subunit 9	mitochondrial"	light
126	E13_Liver_2_1_126	E13	Liver	2	1	NFDEALVDYFCDEFKTK	1xCarbamidomethyl [C11]	2140.9532	P48722	Heat shock 70 kDa protein 4L	light	21.4270024116543
126	E13_Liver_2_1_126	E13	Liver	2	1	FAELAQIYAQR	""	1309.68991	Q9JHW2	Omega-amidase NIT2	light	25.3971797112703
126	E13_Liver_2_1_126	E13	Liver	2	1	NFAQFSSEEKIMFMASFLHEYSR	""	2799.29053	P02772	Alpha-fetoprotein	light	23.9883781946764
126	E13_Liver_2_1_126	E13	Liver	2	1	NFAGNRFSDHVALLSVFQAWDDAR	""	2736.32772	O70133-2	Isoform 2 of ATP-dependent RNA helicase A	light	23.0648849942964
126	E13_Liver_2_1_126	E13	Liver	2	1	NFAEKAPSMVAAAVTYSKPR	""	2138.10628	Q9CPQ8	"ATP synthase subunit g	mitochondrial"	light
126	E13_Liver_2_1_126	E13	Liver	2	1	NEVSFVIHNLPVLAK	""	1679.94792	Q8BH69	"Selenide	water dikinase 1"	light
126	E13_Liver_2_1_126	E13	Liver	2	1	FAELVYTGFWHSPECEFVR	1xCarbamidomethyl [C15]	2374.09611	P16460	Argininosuccinate synthase	light	23.107647627207
126	E13_Liver_2_1_126	E13	Liver	2	1	NFLYDIAGCSGNFTVQNR	1xCarbamidomethyl [C9]	2075.96035	Q3THK7	GMP synthase [glutamine-hydrolyzing]	light	23.4503878132021
126	E13_Liver_2_1_126	E13	Liver	2	1	NESGGHAVPAGSETHFR	""	1752.80483	Q9D8S9	BolA-like protein 1	light	22.9804680468594
126	E13_Liver_2_1_126	E13	Liver	2	1	NGLTLIELWEGLTVDDIKK	""	2157.18016	Q9D0K2	"Succinyl-CoA:3-ketoacid coenzyme A transferase 1	mitochondrial"	light
126	E13_Liver_2_1_126	E13	Liver	2	1	NGLQKASLDHTVR	""	1438.7761	Q9DBM2	Peroxisomal bifunctional enzyme	light	22.5759487661785
126	E13_Liver_2_1_126	E13	Liver	2	1	NGKKITAFVPNDGCLNFIEENDEVLVAGFGR	1xCarbamidomethyl [C14]	3423.70016	P62267	40S ribosomal protein S23	light	24.2678849531038
126	E13_Liver_2_1_126	E13	Liver	2	1	NGFVVLKGRPCKIVEMSTSK	1xCarbamidomethyl [C11]	2250.2097	P63242	Eukaryotic translation initiation factor 5A-1	light	25.7460503939282
126	E13_Liver_2_1_126	E13	Liver	2	1	NGFEPASLKEEVGEEAIVELVENGKK	""	2815.43599	Q8VDD5	Myosin-9	light	22.3576175075475
126	E13_Liver_2_1_126	E13	Liver	2	1	NGDTASPKEYTAGREADDIVNWLK	""	2650.27435	P09103	Protein disulfide-isomerase	light	23.8340785581854
126	E13_Liver_2_1_126	E13	Liver	2	1	NGDTASPKEYTAGR	""	1466.68701	P09103	Protein disulfide-isomerase	light	22.5116151364825
126	E13_Liver_2_1_126	E13	Liver	2	1	FAADAIKLER	""	1133.63133	Q93092	Transaldolase	light	27.396542919176
126	E13_Liver_2_1_126	E13	Liver	2	1	NGDRGETGPAGPAGPIGPAGAR	""	1974.97402	P11087-1	Collagen alpha-1(I) chain	light	23.9630070846206
126	E13_Liver_2_1_126	E13	Liver	2	1	FAAEHTIFASNTSSLQITNIANATTR	""	2779.40095	Q61425	"Hydroxyacyl-coenzyme A dehydrogenase	mitochondrial"	light
126	E13_Liver_2_1_126	E13	Liver	2	1	FAALEKPTTLELKER	""	1745.97961	P15508	"Spectrin beta chain	erythrocytic"	light
126	E13_Liver_2_1_126	E13	Liver	2	1	FAANINKESIIDVEGVVR	""	1974.06547	Q922B2	"Aspartate--tRNA ligase	cytoplasmic"	light
126	E13_Liver_2_1_126	E13	Liver	2	1	FAANPNQNKNMALLSQLYHSPARR	""	2741.40526	P70372	ELAV-like protein 1	light	24.98812886179
126	E13_Liver_2_1_126	E13	Liver	2	1	NFTVEKMSAEINEIIR	""	1893.97387	Q64727	Vinculin	light	22.8510560603973
126	E13_Liver_2_1_126	E13	Liver	2	1	NFTTEQVTAMLLSK	""	1582.81452	Q61316	Heat shock 70 kDa protein 4	light	25.6666978511656
126	E13_Liver_2_1_126	E13	Liver	2	1	NFTGRNDANPETHAFVTSPEIVTALAIAGTLK	""	3355.72809	Q99KI0	"Aconitate hydratase	mitochondrial"	light
126	E13_Liver_2_1_126	E13	Liver	2	1	FACNGTVIEHPEYGEVIQLQGDQR	1xCarbamidomethyl [C3]	2760.3046	P48024	eukaryotic translation initiation factor 1	light	23.8339858454668
126	E13_Liver_2_1_126	E13	Liver	2	1	NFSDNQLQEGKNVIGLQMGTNR	""	2463.20449	Q9WVA4	Transgelin-2	light	24.2962026299948
126	E13_Liver_2_1_126	E13	Liver	2	1	FDDGAGGDNEVQR	""	1379.58221	P46471	26S proteasome regulatory subunit 7	light	25.8259642765413
126	E13_Liver_2_1_126	E13	Liver	2	1	FAEVECLAESHQHLSK	1xCarbamidomethyl [C6]	1884.89087	Q6PDQ2	Chromodomain-helicase-DNA-binding protein 4	light	22.3992901824073
126	E13_Liver_2_1_126	E13	Liver	2	1	FALGLSGGSLVSMLAR	""	1578.86722	Q9CQ60	6-phosphogluconolactonase	light	27.2391844505472
126	E13_Liver_2_1_126	E13	Liver	2	1	FAIGSQVSEHSIVQDFTK	""	1993.00253	P49718	DNA replication licensing factor mcm5	light	24.7964647662205
126	E13_Liver_2_1_126	E13	Liver	2	1	NDSPCGTTIGPILASR	1xCarbamidomethyl [C5]	1658.81665	Q9Z2W0	Aspartyl aminopeptidase	light	24.2640396381022
126	E13_Liver_2_1_126	E13	Liver	2	1	NDPPMEAAGFTAQVIILNHPGQISAGYAPVLDCHTAHIACK	2xCarbamidomethyl [C33; C40]	4385.12639	P10126	Elongation factor 1-alpha 1	light	24.6325072626743
126	E13_Liver_2_1_126	E13	Liver	2	1	FALLKGSFSEQGINEFLR	""	2056.0862	Q922R8	Protein disulfide-isomerase A6	light	26.2865433794355
126	E13_Liver_2_1_126	E13	Liver	2	1	NDITAWQECVNNSMAQLEHQAVR	1xCarbamidomethyl [C9]	2714.24096	Q9D287	Pre-mRNA-splicing factor spf27	light	23.1820204117034
126	E13_Liver_2_1_126	E13	Liver	2	1	FAILTDPNSNDGLVTVVKPIDFETNR	""	2875.48361	P15116	Cadherin-2	light	22.4316941049024
126	E13_Liver_2_1_126	E13	Liver	2	1	FALITWIGEDVSGLQR	""	1804.95921	Q9CQI6	coactosin-like protein	light	26.643806537529
126	E13_Liver_2_1_126	E13	Liver	2	1	NDFQLIGIQDGYLSLLQDSGEVR	""	2580.29402	P63242	Eukaryotic translation initiation factor 5A-1	light	24.2608452195453
126	E13_Liver_2_1_126	E13	Liver	2	1	FALPSPQHILGLPIGQHIYLSTR	""	2558.42419	Q9DCN2-2	Isoform 2 of NADH-cytochrome b5 reductase 3	light	24.042222794774
126	E13_Liver_2_1_126	E13	Liver	2	1	NDEELNKLLGRVTIAQGGVLPNIQAVLLPK	""	3212.83652	Q8CGP5; Q8CGP7	Histone H2A type 1-F;Histone H2A type 1-K	light	27.8710756412065
126	E13_Liver_2_1_126	E13	Liver	2	1	FAIQDISVEETSAKEGLLLWCQRK	1xCarbamidomethyl [C21]	2821.45529	P57780; Q9JI91; Q7TPR4	Alpha-actinin-4;Alpha-actinin-2;Alpha-actinin-1	light	24.164673423654
126	E13_Liver_2_1_126	E13	Liver	2	1	NDEELNKLLGR	""	1300.68555	Q8CGP5; Q8CGP7	Histone H2A type 1-F;Histone H2A type 1-K	light	31.4603059811676
126	E13_Liver_2_1_126	E13	Liver	2	1	FAISELFAKNDLAVVDVR	""	2007.09095	P09405	Nucleolin	light	25.5701377047106
126	E13_Liver_2_1_126	E13	Liver	2	1	FAIYRWDPDKTGDKPR	""	1964.99772	Q9CQA3	"Succinate dehydrogenase [ubiquinone] iron-sulfur subunit	mitochondrial"	light
126	E13_Liver_2_1_126	E13	Liver	2	1	NDEELNKLLGKVTIAQGGVLPNIQAVLLPK	""	3184.83037	Q6GSS7	Histone H2A type 2-A	light	27.1860782612082
126	E13_Liver_2_1_126	E13	Liver	2	1	NDVITVQTPAFAESVTEGDVRWEK	""	2691.32605	Q9D2G2-1	"Dihydrolipoyllysine-residue succinyltransferase component of 2-oxoglutarate dehydrogenase complex	mitochondrial"	light
126	E13_Liver_2_1_126	E13	Liver	2	1	FAEVYFAQSQQKVFDVR	""	2062.03925	Q6ZQI3	Malectin	light	21.6143890362365
126	E13_Liver_2_1_126	E13	Liver	2	1	NELESYAYSLKNQIGDKEK	""	2229.10337	P20029	78 kDa glucose-regulated protein	light	26.5089709451905
126	E13_Liver_2_1_126	E13	Liver	2	1	FAGAHLGPEGQNLVQEEVVAR	""	2221.136	Q91XI1	tRNA-dihydrouridine(47) synthase [NAD(P)(+)]-like	light	23.4412908836454
126	E13_Liver_2_1_126	E13	Liver	2	1	NEKIAVHCTVR	1xCarbamidomethyl [C8]	1326.69468	Q9CXW4	60S ribosomal protein L11	light	27.2609678214343
126	E13_Liver_2_1_126	E13	Liver	2	1	FAGDKDHLTKEDLR	""	1644.83401	P08207	Protein S100-A10	light	24.0261490541666
126	E13_Liver_2_1_126	E13	Liver	2	1	FAGGDYTTTIEAFISASGR	""	1963.9396	Q8CGC7	Bifunctional glutamate/proline--tRNA ligase	light	22.3458951858448
126	E13_Liver_2_1_126	E13	Liver	2	1	FAGLHFFNPVPMMK	""	1635.81744	Q61425	"Hydroxyacyl-coenzyme A dehydrogenase	mitochondrial"	light
126	E13_Liver_2_1_126	E13	Liver	2	1	NEHTYVHSSATIPLDDPTLLFANAGMNQFKPIFLNTIDPSHPMAK	""	4993.46515	Q8BGQ7	"Alanine--tRNA ligase	cytoplasmic"	light
126	E13_Liver_2_1_126	E13	Liver	2	1	FAGVMQAAQAASISVR	""	1606.83699	P38060	"Hydroxymethylglutaryl-CoA lyase	mitochondrial"	light
126	E13_Liver_2_1_126	E13	Liver	2	1	FAHPADSTMIDTNDNTVTVCMDYIKGR	1xCarbamidomethyl [C20]	3072.38597	Q9JKP5	Muscleblind-like protein 1	light	23.4953264774152
126	E13_Liver_2_1_126	E13	Liver	2	1	NEEDATELVGLAQAVNAR	""	1899.94066	Q02053	Ubiquitin-like modifier-activating enzyme 1	light	26.0538932436114
126	E13_Liver_2_1_126	E13	Liver	2	1	FALACNASDKIIEPIQSR	1xCarbamidomethyl [C5]	2033.04844	Q9WUK4	Replication factor C subunit 2	light	22.493028031281
126	E13_Liver_2_1_126	E13	Liver	2	1	NEDEDSPNKLYTLVTYVPVTTFK	""	2673.3294	P62900	60S ribosomal protein L31	light	25.1152916758974
126	E13_Liver_2_1_126	E13	Liver	2	1	MQKEITALAPSTMK	1xOxidation [M]	1564.80733	P60710; P62737; P68134	"Actin	cytoplasmic 1;Actin	aortic smooth muscle;Actin
126	E13_Liver_2_1_126	E13	Liver	2	1	MYSYVTEELPQLINANFPVDPQR	""	2724.33378	Q9R0P3	S-formylglutathione hydrolase	light	24.745901290393
126	E13_Liver_2_1_126	E13	Liver	2	1	MYSYPARVPPPPPIAR	""	1811.96252	Q9Z204; Q9Z204-2	Heterogeneous nuclear ribonucleoproteins C1/C2;Isoform C1 of Heterogeneous nuclear ribonucleoproteins C1/C2	light	28.5991902915924
126	E13_Liver_2_1_126	E13	Liver	2	1	FEYKYSFKGPHLVQSDGTVPFWAHAGNAIPSADQIR	""	4033.99839	Q9D0F3	Protein ERGIC-53	light	23.9247605936367
126	E13_Liver_2_1_126	E13	Liver	2	1	MSMKEVDEQMLNVQNK	""	1923.89728	Q7TMM9; P99024; P68372; Q9CWF2	Tubulin beta-2A chain;tubulin beta-5 chain;Tubulin beta-4B chain;Tubulin beta-2B chain	light	27.8571546606155
126	E13_Liver_2_1_126	E13	Liver	2	1	FFDANYDGKEYDPVAAR	""	1977.89773	Q61166	Microtubule-associated protein RP/EB family member 1	light	26.232406141453
126	E13_Liver_2_1_126	E13	Liver	2	1	FFDEESYSLLRK	""	1533.75838	Q62186	translocon-associated protein subunit delta	light	23.8634632408011
126	E13_Liver_2_1_126	E13	Liver	2	1	FFDHSGTLVMDAYEPEISR	""	2214.01719	Q9CYN2	Signal peptidase complex subunit 2	light	24.8151160760725
126	E13_Liver_2_1_126	E13	Liver	2	1	FFDKFGNLSSALAIMGNPR	""	2085.05861	P04444	Hemoglobin subunit beta-H1	light	31.5283394064689
126	E13_Liver_2_1_126	E13	Liver	2	1	FFDKFGNLSSALAIMGNPR	1xOxidation [M15]	2101.05352	P04444	Hemoglobin subunit beta-H1	light	26.3402974111275
126	E13_Liver_2_1_126	E13	Liver	2	1	FFDKFGNLSSALAIMGNPRIR	""	2354.24378	P04444	Hemoglobin subunit beta-H1	light	23.7221050033544
126	E13_Liver_2_1_126	E13	Liver	2	1	FFDSFGNLSSASAIMGNPR	""	2017.94364	P02104	Hemoglobin subunit epsilon-Y2	light	33.2066944853891
126	E13_Liver_2_1_126	E13	Liver	2	1	MSMKEVDEQMLNVQNKNSSYFVEWIPNNVK	""	3601.71239	Q7TMM9; P99024; P68372; Q9CWF2	Tubulin beta-2A chain;tubulin beta-5 chain;Tubulin beta-4B chain;Tubulin beta-2B chain	light	28.1303127370079
126	E13_Liver_2_1_126	E13	Liver	2	1	FFDSFGNLSSASAIMGNPR	1xOxidation [M15]	2033.93855	P02104	Hemoglobin subunit epsilon-Y2	light	28.157961118205
126	E13_Liver_2_1_126	E13	Liver	2	1	MSIFGHSMGGHGALICALKNPGKYR	1xCarbamidomethyl [C16]	2702.34761	Q9R0P3	S-formylglutathione hydrolase	light	26.3176415233815
126	E13_Liver_2_1_126	E13	Liver	2	1	MSKTVDLQDAEEAVELVQYAYFKK	""	2805.40152	P25206	DNA replication licensing factor mcm3	light	24.9664397941224
126	E13_Liver_2_1_126	E13	Liver	2	1	MSKTVDLQDAEEAVELVQYAYFK	""	2677.30656	P25206	DNA replication licensing factor mcm3	light	22.6681817782616
126	E13_Liver_2_1_126	E13	Liver	2	1	MSGSGRELGEYGLQAYTEVK	""	2175.03866	P47738	"Aldehyde dehydrogenase	mitochondrial"	light
126	E13_Liver_2_1_126	E13	Liver	2	1	MSGDWELEVNGTEAK	""	1665.74248	O35658	"Complement component 1 Q subcomponent-binding protein	mitochondrial"	light
126	E13_Liver_2_1_126	E13	Liver	2	1	FFEVILIDPFHKAIR	""	1845.04215	Q9CZM2	60S ribosomal protein L15	light	23.0870067925869
126	E13_Liver_2_1_126	E13	Liver	2	1	FFFDVGCNKYGVFLR	1xCarbamidomethyl [C7]	1868.91524	O35295	Transcriptional activator protein Pur-beta	light	24.0074641389615
126	E13_Liver_2_1_126	E13	Liver	2	1	FFFDVGSNKYGVFMR	""	1813.87304	P42669	Transcriptional activator protein Pur-alpha	light	23.8604242574336
126	E13_Liver_2_1_126	E13	Liver	2	1	FFDSFGNLSSASAIMGNPRVK	""	2245.10701	P02104	Hemoglobin subunit epsilon-Y2	light	28.9599181181364
126	E13_Liver_2_1_126	E13	Liver	2	1	MSMPEALAAATINAAYALGK	""	1994.00854	Q9DBA8	Probable imidazolonepropionase	light	20.4756207605391
126	E13_Liver_2_1_126	E13	Liver	2	1	MSNWQGAIDSCLEALEMDPSNTK	1xCarbamidomethyl [C11]	2597.13165	Q9CR16	peptidyl-prolyl cis-trans isomerase D	light	24.8263258109119
126	E13_Liver_2_1_126	E13	Liver	2	1	MSNWQGAIDSCLEALEMDPSNTKALYR	1xCarbamidomethyl [C11]	3100.41727	Q9CR16	peptidyl-prolyl cis-trans isomerase D	light	22.8171568920442
126	E13_Liver_2_1_126	E13	Liver	2	1	MTAMDNASKNASDMIDKLTLTFNR	""	2688.27898	Q91VR2	"ATP synthase subunit gamma	mitochondrial"	light
126	E13_Liver_2_1_126	E13	Liver	2	1	MTAEEMASDELKEMR	""	1770.77068	P10711	Transcription elongation factor A protein 1	light	24.7644896643736
126	E13_Liver_2_1_126	E13	Liver	2	1	FELTCYSLAPQIK	1xCarbamidomethyl [C5]	1569.79814	P16460	Argininosuccinate synthase	light	24.2521813368008
126	E13_Liver_2_1_126	E13	Liver	2	1	MSVQPTVSLGGFEITPPVVLRLK	""	2468.39453	Q61937	Nucleophosmin	light	26.8053763551064
126	E13_Liver_2_1_126	E13	Liver	2	1	MSVQPTVSLGGFEITPPVVLR	1xOxidation [M1]	2243.21042	Q61937	Nucleophosmin	light	23.3929066951516
126	E13_Liver_2_1_126	E13	Liver	2	1	MSVQPTVSLGGFEITPPVVLR	""	2227.2155	Q61937	Nucleophosmin	light	29.7625271930822
126	E13_Liver_2_1_126	E13	Liver	2	1	MSSYAFFVQTCREEHKK	1xCarbamidomethyl [C11]	2148.00011	P63158; P30681	High mobility group protein B1;High mobility group protein B2	light	26.7862800984908
126	E13_Liver_2_1_126	E13	Liver	2	1	FENAFLSHVISQHQSLLGNIR	""	2410.2626	Q03265	"ATP synthase subunit alpha	mitochondrial"	light
126	E13_Liver_2_1_126	E13	Liver	2	1	FEPFSNKGQTLVVQFTVKHEQNIDCGGGYVK	1xCarbamidomethyl [C25]	3526.74236	P14211	Calreticulin	light	24.0375566726674
126	E13_Liver_2_1_126	E13	Liver	2	1	MSSFGDFVALSDICDVPTAKIISR	1xCarbamidomethyl [C14]	2629.30004	Q9CWJ9	bifunctional purine biosynthesis protein purH	light	21.4215748603672
126	E13_Liver_2_1_126	E13	Liver	2	1	MSSFGDFVALSDICDVPTAK	1xCarbamidomethyl [C14]	2159.99877	Q9CWJ9	bifunctional purine biosynthesis protein purH	light	26.4535813685332
126	E13_Liver_2_1_126	E13	Liver	2	1	MSQVAPSLSALIGEAVGAR	""	1856.98986	Q9D6Z1	Nucleolar protein 56	light	25.1294943337494
126	E13_Liver_2_1_126	E13	Liver	2	1	MSFGEIEEDAYQEDLGFSLGHLGK	""	2672.21847	Q8CCF0	U4/U6 small nuclear ribonucleoprotein Prp31	light	25.5208159668747
126	E13_Liver_2_1_126	E13	Liver	2	1	FFGKDVSTTLNADEAVAR	""	1940.97123	Q61699	Heat shock protein 105 kDa	light	25.3614450654108
126	E13_Liver_2_1_126	E13	Liver	2	1	MSATFIGNSTAIQELFKR	1xOxidation [M1]	2030.03754	Q7TMM9; P68372; Q9CWF2	Tubulin beta-2A chain;Tubulin beta-4B chain;Tubulin beta-2B chain	light	24.3291894718436
126	E13_Liver_2_1_126	E13	Liver	2	1	MQSQESGVHYSR	1xAcetyl [N-Term]	1450.63795	P0C8K7	small integral membrane protein 1	light	24.9195276820601
126	E13_Liver_2_1_126	E13	Liver	2	1	FFREVLLEVQKHLDLSNVASYK	""	2635.42425	Q9WVE8	Protein kinase C and casein kinase substrate in neurons protein 2	light	23.0872553140818
126	E13_Liver_2_1_126	E13	Liver	2	1	MQSLDKDIVALMVR	""	1618.86551	Q01320	DNA topoisomerase 2-alpha	light	24.3148875848654
126	E13_Liver_2_1_126	E13	Liver	2	1	MQSDDVIWNTLGNKQFCSFKIR	1xAcetyl [N-Term]; 1xCarbamidomethyl [C17]	2729.31742	Q8BGS0	Protein MAK16 homolog	light	23.9566567364071
126	E13_Liver_2_1_126	E13	Liver	2	1	MQQQLDEYQELLDIK	""	1893.92625	P48678-1; P48678-2	Prelamin-A/C;Isoform C of Prelamin-A/C	light	23.4712295370581
126	E13_Liver_2_1_126	E13	Liver	2	1	MQQNIQELEEQLEEEESARQKLQLEK	""	3200.57396	Q8VDD5	Myosin-9	light	23.3771317420797
126	E13_Liver_2_1_126	E13	Liver	2	1	MQNWCPSWSDDEIICAR	2xCarbamidomethyl [C5; C15]	2167.89941	Q8BJW6-1	Eukaryotic translation initiation factor 2A	light	24.0899471250855
126	E13_Liver_2_1_126	E13	Liver	2	1	MQNDAGEFVDLYVPRKCSASNR	1xAcetyl [N-Term]; 1xCarbamidomethyl [C17]	2599.20278	Q9CQR2	40S ribosomal protein S21	light	27.3350023693025
126	E13_Liver_2_1_126	E13	Liver	2	1	MQNDAGEFVDLYVPRK	1xAcetyl [N-Term]	1923.92692	Q9CQR2	40S ribosomal protein S21	light	27.4519983613344
126	E13_Liver_2_1_126	E13	Liver	2	1	FFVANTAKEALEAAK	""	1609.85843	Q9Z2I8	"Succinate--CoA ligase [GDP-forming] subunit beta	mitochondrial"	light
126	E13_Liver_2_1_126	E13	Liver	2	1	FFVANTAKEALEAAKR	""	1765.95954	Q9Z2I8	"Succinate--CoA ligase [GDP-forming] subunit beta	mitochondrial"	light
126	E13_Liver_2_1_126	E13	Liver	2	1	MQNDAGEFVDLYVPR	1xAcetyl [N-Term]	1795.83196	Q9CQR2	40S ribosomal protein S21	light	27.8756674329981
126	E13_Liver_2_1_126	E13	Liver	2	1	MQIMTHFPGAISDKIYIH	""	2102.05616	Q80XN0	"D-beta-hydroxybutyrate dehydrogenase	mitochondrial"	light
126	E13_Liver_2_1_126	E13	Liver	2	1	MQIMTHFPGAISDK	""	1575.7658	Q80XN0	"D-beta-hydroxybutyrate dehydrogenase	mitochondrial"	light
126	E13_Liver_2_1_126	E13	Liver	2	1	MQLIMLCYNPDFEKQKPEFLK	1xCarbamidomethyl [C7]	2672.3285	P10649	Glutathione S-transferase Mu 1	light	23.6732317489101
126	E13_Liver_2_1_126	E13	Liver	2	1	MQLHGIAQPVTAVALAATSLQADKEI	""	2676.43891	Q00422	GA-binding protein alpha chain	light	24.3007157681491
126	E13_Liver_2_1_126	E13	Liver	2	1	MQKGDPQVYEELFSYACPK	1xCarbamidomethyl [C17]	2290.05187	Q8QZY1	eukaryotic translation initiation factor 3 subunit L	light	25.1836774777165
126	E13_Liver_2_1_126	E13	Liver	2	1	FFYSDQNVDSRDPVQLNLLYVQAR	""	2887.43733	Q71LX4; P26039	Talin-2;Talin-1	light	24.2490532527252
126	E13_Liver_2_1_126	E13	Liver	2	1	MQKEITALAPSTMKIK	""	1789.99144	P60710; P62737; P68134	"Actin	cytoplasmic 1;Actin	aortic smooth muscle;Actin
126	E13_Liver_2_1_126	E13	Liver	2	1	FFQPVLKPMLPPDAFQGK	""	2060.10377	Q9CQ62	"2	4-dienoyl-CoA reductase	mitochondrial"
126	E13_Liver_2_1_126	E13	Liver	2	1	MSASDPNSSIFLTDTAK	""	1784.83711	P32921	"Tryptophan--tRNA ligase	cytoplasmic"	light
126	E13_Liver_2_1_126	E13	Liver	2	1	MRYVASYLLAALGGNSSPSAKDIK	""	2512.32282	P99027	60S acidic ribosomal protein P2	light	27.8702588802237
126	E13_Liver_2_1_126	E13	Liver	2	1	MRYVASYLLAALGGNSSPSAK	""	2156.11685	P99027	60S acidic ribosomal protein P2	light	27.0454762243567
126	E13_Liver_2_1_126	E13	Liver	2	1	MRSEPDDSDPFSFDGPEIMGCTGCQIDWK	2xCarbamidomethyl [C21; C24]	3377.38537	P28656	Nucleosome assembly protein 1-like 1	light	23.6599632387413
126	E13_Liver_2_1_126	E13	Liver	2	1	MRQSGAFLATSESLILQLVR	""	2220.2169	P85094	isochorismatase domain-containing protein 2A	light	22.9445456804419
126	E13_Liver_2_1_126	E13	Liver	2	1	MRLFVSEGSPGSLPVLAAAAR	""	2129.15357	Q68FL6	"Methionine--tRNA ligase	cytoplasmic"	light
126	E13_Liver_2_1_126	E13	Liver	2	1	MRIFAPNHVVAK	""	1382.77254	P62717	60S ribosomal protein L18a	light	28.0927851845289
126	E13_Liver_2_1_126	E13	Liver	2	1	MRIESLSSQLSNLQKESR	""	2106.09718	P14733	Lamin-B1	light	28.3013780536
126	E13_Liver_2_1_126	E13	Liver	2	1	MRHIPLFPGSDWRDLPNIQVR	""	2547.34014	P13864	DNA (cytosine-5)-methyltransferase 1	light	24.4533681068533
126	E13_Liver_2_1_126	E13	Liver	2	1	FFPASADRTVIDYNGER	""	1957.94027	P09103	Protein disulfide-isomerase	light	26.4067393854266
126	E13_Liver_2_1_126	E13	Liver	2	1	MREMYSASKPLKGAR	""	1724.89346	P50247	Adenosylhomocysteinase	light	26.076358198477
126	E13_Liver_2_1_126	E13	Liver	2	1	MREIVHLQAGQCGNQIGAK	1xCarbamidomethyl [C12]; 1xOxidation [M1]	2126.05935	Q7TMM9; Q9D6F9; Q9ERD7; P99024; P68372; Q9CWF2	Tubulin beta-2A chain;Tubulin beta-4A chain;tubulin beta-3 chain;tubulin beta-5 chain;Tubulin beta-4B chain;Tubulin beta-2B chain	light	23.5022027191466
126	E13_Liver_2_1_126	E13	Liver	2	1	MREIVHIQAGQCGNQIGAK	1xCarbamidomethyl [C12]	2110.06444	Q7TMM9; Q9D6F9; Q9ERD7; P99024; P68372; Q9CWF2	Tubulin beta-2A chain;Tubulin beta-4A chain;tubulin beta-3 chain;tubulin beta-5 chain;Tubulin beta-4B chain;Tubulin beta-2B chain	light	30.0079401433855
126	E13_Liver_2_1_126	E13	Liver	2	1	FFQEEVIPHHTEWEK	""	1955.92864	P51174	"Long-chain specific acyl-CoA dehydrogenase	mitochondrial"	light
126	E13_Liver_2_1_126	E13	Liver	2	1	MREDYDSVEQDGDEPGPQR	""	2222.92548	Q9CWZ3; Q9CWZ3-2	RNA-binding protein 8A;Isoform 2 of RNA-binding protein 8A	light	26.0628644863659
126	E13_Liver_2_1_126	E13	Liver	2	1	FFQPVLKPMLPPDAFQGKVAFITGGGTGLGK	""	3218.74347	Q9CQ62	"2	4-dienoyl-CoA reductase	mitochondrial"
126	E13_Liver_2_1_126	E13	Liver	2	1	MTAQELSNGISDSGHLYAALR	""	2234.08701	Q8K411-1	"Presequence protease	mitochondrial"	light
126	E13_Liver_2_1_126	E13	Liver	2	1	MTATGSGENSTVAEHLIAQHSAIK	""	2453.20891	O88545	COP9 signalosome complex subunit 6	light	23.2585178723281
126	E13_Liver_2_1_126	E13	Liver	2	1	FELGKLMELHGEGGSSGKAAGDETGAK	""	2676.29337	P97351	40S ribosomal protein S3a	light	24.9956929036695
126	E13_Liver_2_1_126	E13	Liver	2	1	FDMIFIVKDEHNEERDMMLAK	""	2611.23533	P49718	DNA replication licensing factor mcm5	light	23.8447524007893
126	E13_Liver_2_1_126	E13	Liver	2	1	MVTTECPQFVQNINIENLFR	1xCarbamidomethyl [C6]	2453.19518	P27005	Protein S100-A8	light	23.5752487395665
126	E13_Liver_2_1_126	E13	Liver	2	1	MVTMVEIDQMVIDGCKK	1xCarbamidomethyl [C15]	1996.95744	P97355	Spermine synthase	light	23.2223111449601
126	E13_Liver_2_1_126	E13	Liver	2	1	MVTLYDNEEVGSESAQGAQSLLTELILRR	""	3222.63108	Q9Z2W0	Aspartyl aminopeptidase	light	25.2429224014365
126	E13_Liver_2_1_126	E13	Liver	2	1	MVTLYDNEEVGSESAQGAQSLLTELILR	""	3066.52997	Q9Z2W0	Aspartyl aminopeptidase	light	22.4512087217629
126	E13_Liver_2_1_126	E13	Liver	2	1	FDQCVLDKLGWVRPDLGQLSK	1xCarbamidomethyl [C4]	2474.28604	Q9DCJ5	NADH dehydrogenase [ubiquinone] 1 alpha subcomplex subunit 8	light	23.2279731136186
126	E13_Liver_2_1_126	E13	Liver	2	1	MVSDINNGWQHLEQAEKGYEEWLLNEIR	""	3401.62191	P57780	Alpha-actinin-4	light	21.6902689339964
126	E13_Liver_2_1_126	E13	Liver	2	1	FDQTFSAEWHQWK	""	1709.77068	P06797	Cathepsin L1	light	20.3284716878279
126	E13_Liver_2_1_126	E13	Liver	2	1	MVPVSVQQSLAVFSQR	""	1775.94727	Q9WU78-3	Isoform 3 of Programmed cell death 6-interacting protein	light	25.1626684145203
126	E13_Liver_2_1_126	E13	Liver	2	1	FDRGYISPYFINTSKGQK	""	2121.07636	P63038-1	"60 kDa heat shock protein	mitochondrial"	light
126	E13_Liver_2_1_126	E13	Liver	2	1	MVNKAADAVNKMTIK	""	1633.87641	Q9CWK8	Sorting nexin-2	light	23.607226788827
126	E13_Liver_2_1_126	E13	Liver	2	1	MVNHFIAEFKRK	""	1519.82021	P63017	Heat shock cognate 71 kDa protein	light	28.3144845375762
126	E13_Liver_2_1_126	E13	Liver	2	1	MVNHFIAEFKR	""	1391.72525	P63017	Heat shock cognate 71 kDa protein	light	29.0781924902542
126	E13_Liver_2_1_126	E13	Liver	2	1	MVNHFIAEFK	""	1235.62414	P63017	Heat shock cognate 71 kDa protein	light	29.5933864493087
126	E13_Liver_2_1_126	E13	Liver	2	1	FDSPESHVGVAWR	""	1486.70735	Q91WT9-1	Cystathionine beta-synthase	light	19.7245037569305
126	E13_Liver_2_1_126	E13	Liver	2	1	FDTGNLCMVTGGANLGR	1xCarbamidomethyl [C7]	1782.82616	P62702	"40S ribosomal protein S4	X isoform"	light
126	E13_Liver_2_1_126	E13	Liver	2	1	MVVITGPPEAQFKAQGR	""	1828.97381	O88477	Insulin-like growth factor 2 mRNA-binding protein 1	light	26.3788816824532
126	E13_Liver_2_1_126	E13	Liver	2	1	MVVNEGADGGQSVYHIHLHVLGGR	""	2545.27285	P70349	Histidine triad nucleotide-binding protein 1	light	28.2859788937152
126	E13_Liver_2_1_126	E13	Liver	2	1	MYSTDDGVQFHAFGR	""	1730.75913	O08810	116 kDa U5 small nuclear ribonucleoprotein component	light	24.861615045334
126	E13_Liver_2_1_126	E13	Liver	2	1	FDEGRNNFEGEITKEK	""	1912.90355	P09103	Protein disulfide-isomerase	light	25.4653146566806
126	E13_Liver_2_1_126	E13	Liver	2	1	MYQKGQETSTNPIASIFAWSR	""	2415.17616	O88844	Isocitrate dehydrogenase [NADP] cytoplasmic	light	26.2513952919346
126	E13_Liver_2_1_126	E13	Liver	2	1	MYPIDFEKDDDSNFHMDFIVAASNLR	""	3090.39718	Q02053	Ubiquitin-like modifier-activating enzyme 1	light	22.5363347344833
126	E13_Liver_2_1_126	E13	Liver	2	1	MYKTTPDVIFVFGFR	""	1820.94039	P62849-1	40S ribosomal protein S24	light	28.9870492797351
126	E13_Liver_2_1_126	E13	Liver	2	1	MYKEEGLNAFYKGVAPLWMR	""	2403.1988	Q8VEM8	"Phosphate carrier protein	mitochondrial"	light
126	E13_Liver_2_1_126	E13	Liver	2	1	FDGALNVDLTEFQTNLVPYPR	""	2409.2085	Q9JJZ2; P68369; P68373; P68368	Tubulin alpha-8 chain;tubulin alpha-1A chain;Tubulin alpha-1C chain;Tubulin alpha-4A chain	light	26.8521885829544
126	E13_Liver_2_1_126	E13	Liver	2	1	FDGGVVIAADMLGSYGSLAR	""	1998.99534	P99026	Proteasome subunit beta type-4	light	24.6314315380863
126	E13_Liver_2_1_126	E13	Liver	2	1	FDGILGMGYPHISVNNVLPVFDNLMQQK	""	3146.58017	P18242	Cathepsin D	light	23.3279594904343
126	E13_Liver_2_1_126	E13	Liver	2	1	MWPLAFGSGVGLGMAYSNCQHDFQAPYLLHGKYVKEQ	1xCarbamidomethyl [C19]	4199.99286	Q7TNS2	MICOS complex subunit Mic10	light	24.7840272171759
126	E13_Liver_2_1_126	E13	Liver	2	1	MWITNGGKANWYFLLAR	""	2041.04765	P45952	"medium-chain specific acyl-CoA dehydrogenase	mitochondrial"	light
126	E13_Liver_2_1_126	E13	Liver	2	1	FDHPFLFIIFEEHTQSPIFLGK	""	2662.37042	P07758	Alpha-1-antitrypsin 1-1	light	22.4277468515673
126	E13_Liver_2_1_126	E13	Liver	2	1	MWDPHNDPNAQGDAFKTLFVAR	""	2530.1932	Q62376-1	U1 small nuclear ribonucleoprotein 70 kDa	light	25.5175501393983
126	E13_Liver_2_1_126	E13	Liver	2	1	FDHPFLFIIFEEHTQSPLFVGK	""	2648.35477	P22599; Q00897	Alpha-1-antitrypsin 1-2;Alpha-1-antitrypsin 1-4	light	23.2599397762564
126	E13_Liver_2_1_126	E13	Liver	2	1	FDHPFLFIIFEEHTQSPIFVGKVVDPTHK	""	3424.77286	P22599; Q00897	Alpha-1-antitrypsin 1-2;Alpha-1-antitrypsin 1-4	light	24.7607036749404
126	E13_Liver_2_1_126	E13	Liver	2	1	MVYSTCSLNPVEDEAVIAALLEK	1xCarbamidomethyl [C6]	2552.26225	Q1HFZ0-1	tRNA (Cytosine(34)-C(5))-methyltransferase	light	22.8238742939788
126	E13_Liver_2_1_126	E13	Liver	2	1	FDLGQDVIDFTGHSLALYR	""	2167.08184	Q61598	Rab GDP dissociation inhibitor beta	light	24.5980393202387
126	E13_Liver_2_1_126	E13	Liver	2	1	FDLGQDVIDFTGHSLALYRTDDYLDQPCCETINR	2xCarbamidomethyl [C28; C29]	4047.84876	Q61598	Rab GDP dissociation inhibitor beta	light	22.261963760625
126	E13_Liver_2_1_126	E13	Liver	2	1	MVVSREEVELAYQEAMFNMATLNR	""	2831.35248	P97364	"Selenide	water dikinase 2"	light
126	E13_Liver_2_1_126	E13	Liver	2	1	MVVPVAALFTPLKERPDLPPIQYEPVLCSR	1xCarbamidomethyl [C28]	3435.8531	Q01405	protein transport protein Sec23A	light	24.7508700041903
126	E13_Liver_2_1_126	E13	Liver	2	1	FDLLFIMLDQMDPEQDREISDHVLR	""	3075.49142	P25206	DNA replication licensing factor mcm3	light	23.5674715168833
126	E13_Liver_2_1_126	E13	Liver	2	1	FDLLWLIQDRPDRDNDLR	""	2300.1782	Q61881	DNA replication licensing factor MCM7	light	22.9327711854362
126	E13_Liver_2_1_126	E13	Liver	2	1	FDDPKFEVIDKPQS	""	1664.81663	P97450	"ATP synthase-coupling factor 6	mitochondrial"	light
126	E13_Liver_2_1_126	E13	Liver	2	1	MTITEFMNHPWIMQSTKVPQTPLHTSR	""	3211.58494	P49138	MAP kinase-activated protein kinase 2	light	22.2158737750125
126	E13_Liver_2_1_126	E13	Liver	2	1	FEELNADLFRGTLDPVEK	""	2093.05496	P63017	Heat shock cognate 71 kDa protein	light	28.2257358180028
126	E13_Liver_2_1_126	E13	Liver	2	1	FEELNADLFRGTLDPVEKALR	""	2433.27725	P63017	Heat shock cognate 71 kDa protein	light	24.6730926152083
126	E13_Liver_2_1_126	E13	Liver	2	1	MTLSDPSEMDELMSEEAYEKYVK	""	2725.19291	Q91WK5	"Glycine cleavage system H protein	mitochondrial"	light
126	E13_Liver_2_1_126	E13	Liver	2	1	MTLESFSKVPPLIASFVR	""	2022.10924	O09131	Glutathione S-transferase omega-1	light	23.9166951620283
126	E13_Liver_2_1_126	E13	Liver	2	1	MTLADDVTLDDLIMAKDDLSGADIK	""	2679.31032	P62192	26S proteasome regulatory subunit 4	light	24.9905170364685
126	E13_Liver_2_1_126	E13	Liver	2	1	MTLADDVTLDDLIMAK	""	1764.8758	P62192	26S proteasome regulatory subunit 4	light	24.163399537879
126	E13_Liver_2_1_126	E13	Liver	2	1	MTGSEFDFEEMKR	""	1606.6876	Q61598	Rab GDP dissociation inhibitor beta	light	27.9088484012244
126	E13_Liver_2_1_126	E13	Liver	2	1	MTESVQSHIGSLNWGYR	""	1964.92832	Q9JMH6-1	"Thioredoxin reductase 1	cytoplasmic"	light
126	E13_Liver_2_1_126	E13	Liver	2	1	MTEEEVEMLVAGHEDSNGCINYEELVR	1xCarbamidomethyl [C19]	3153.38094	Q60605-2	Isoform Smooth muscle of Myosin light polypeptide 6	light	25.0270938728609
126	E13_Liver_2_1_126	E13	Liver	2	1	MTDSFTEQADQVTADVGKLLGDQKVDAILCVAGGWAGGNAK	1xCarbamidomethyl [C30]	4237.054	Q8BVI4	dihydropteridine reductase	light	21.3405781762304
126	E13_Liver_2_1_126	E13	Liver	2	1	MTDQEAIQDLWQWRK	1xOxidation [M1]	1963.93307	Q61937	Nucleophosmin	light	24.9169437602487
126	E13_Liver_2_1_126	E13	Liver	2	1	MTDQEAIQDLWQWRK	""	1947.93816	Q61937	Nucleophosmin	light	26.2674892380599
126	E13_Liver_2_1_126	E13	Liver	2	1	MTDQEAIQDLWQWR	""	1819.84319	Q61937	Nucleophosmin	light	28.6692599810929
126	E13_Liver_2_1_126	E13	Liver	2	1	FELGKLMELHGEGGSSGK	""	1875.92692	P97351	40S ribosomal protein S3a	light	26.7304732662731
126	E13_Liver_2_1_126	E13	Liver	2	1	MTNGFSGADLTEICQR	1xCarbamidomethyl [C14]	1799.80509	Q01853	Transitional endoplasmic reticulum ATPase	light	26.9357665592057
126	E13_Liver_2_1_126	E13	Liver	2	1	FDVLCVVRDTVDPVQDEMLAR	1xCarbamidomethyl [C5]	2477.21631	P97310	DNA replication licensing factor mcm2	light	23.4208143809224
126	E13_Liver_2_1_126	E13	Liver	2	1	FDVQLKDLEKWQNNLLPSR	""	2343.24556	P62245	40S ribosomal protein S15a	light	27.4201570672236
126	E13_Liver_2_1_126	E13	Liver	2	1	MVIPGGIDVHTR	""	1294.69362	O08553	Dihydropyrimidinase-related protein 2	light	27.4080502407481
126	E13_Liver_2_1_126	E13	Liver	2	1	MVIITGPPEAQFKAQGR	""	1842.98946	Q5SF07; Q9CPN8	Insulin-like growth factor 2 mRNA-binding protein 2;Insulin-like growth factor 2 mRNA-binding protein 3	light	26.2661296944222
126	E13_Liver_2_1_126	E13	Liver	2	1	MVLAAAGGVEHQQLLDLAQKHLSSVSR	""	2858.53052	Q9CZ13	"Cytochrome b-c1 complex subunit 1	mitochondrial"	light
126	E13_Liver_2_1_126	E13	Liver	2	1	MVLAAAGGVEHQQLLDLAQK	""	2092.12193	Q9CZ13	"Cytochrome b-c1 complex subunit 1	mitochondrial"	light
126	E13_Liver_2_1_126	E13	Liver	2	1	MVGVPAAFDMMLTGR	""	1595.77425	Q8BMS1	"Trifunctional enzyme subunit alpha	mitochondrial"	light
126	E13_Liver_2_1_126	E13	Liver	2	1	FEDENFILKHTGPGILSMANAGPNTNGSQFFICTAK	1xCarbamidomethyl [C33]	3926.88402	P17742	peptidyl-prolyl cis-trans isomerase A	light	25.4162035002943
126	E13_Liver_2_1_126	E13	Liver	2	1	FEDGDLTLYQSNAILR	""	1854.92322	P19157	Glutathione S-transferase P 1	light	26.2105808057942
126	E13_Liver_2_1_126	E13	Liver	2	1	MVGGIAQIIAAQEEMLRK	""	1958.05616	P26039	Talin-1	light	23.1791546551644
126	E13_Liver_2_1_126	E13	Liver	2	1	MVGGIAQIIAAQEEMLR	""	1829.9612	P26039	Talin-1	light	23.649688273721
126	E13_Liver_2_1_126	E13	Liver	2	1	FEDLAKSDKAR	""	1279.66409	P30681	High mobility group protein B2	light	24.7898153938319
126	E13_Liver_2_1_126	E13	Liver	2	1	MVDIVEKEDVNEAIR	""	1759.88948	Q61881	DNA replication licensing factor MCM7	light	21.6411773790723
126	E13_Liver_2_1_126	E13	Liver	2	1	MVADLVENSYSISVPIFKQFHK	""	2552.32176	Q8VDJ3	Vigilin	light	25.2022023836
126	E13_Liver_2_1_126	E13	Liver	2	1	MVADLVENSYSISVPIFK	""	2012.04089	Q8VDJ3	Vigilin	light	23.1065693299177
126	E13_Liver_2_1_126	E13	Liver	2	1	MVAAATNNLCEAANAAVQGHASQEKLISSAK	1xCarbamidomethyl [C10]	3155.55721	P26039	Talin-1	light	25.0152729661188
126	E13_Liver_2_1_126	E13	Liver	2	1	MVAAATNNLCEAANAAVQGHASQEK	1xCarbamidomethyl [C10]	2556.19294	P26039	Talin-1	light	24.9670010453541
126	E13_Liver_2_1_126	E13	Liver	2	1	MTVNESEQLVSCSMDDTVR	1xCarbamidomethyl [C12]	2200.95189	O88342	WD repeat-containing protein 1	light	24.6568453961028
126	E13_Liver_2_1_126	E13	Liver	2	1	MTTTSSVEGKQNLVIMGR	""	1951.99396	P00375	dihydrofolate reductase	light	24.8533374471874
126	E13_Liver_2_1_126	E13	Liver	2	1	MTPTDDSDPWWAAFSGACK	1xCarbamidomethyl [C18]	2142.88955	Q99JW2	Aminoacylase-1	light	23.4349002884776
126	E13_Liver_2_1_126	E13	Liver	2	1	MTPGVVDTGLFINMAER	""	1850.91392	P47968	ribose-5-phosphate isomerase	light	24.3289204473765
126	E13_Liver_2_1_126	E13	Liver	2	1	MEPAAEILVDSPDVVYSPETIEAR	1xAcetyl [N-Term]	2673.29639	Q9JHU9	Inositol-3-phosphate synthase 1	light	23.3113358657423
126	E13_Liver_2_1_126	E13	Liver	2	1	MENSQLCKLFIGGLNVQTSESGLR	1xAcetyl [N-Term]; 1xCarbamidomethyl [C7]	2723.34911	Q9CX86	Heterogeneous nuclear ribonucleoprotein A0	light	24.0636101830807
126	E13_Liver_2_1_126	E13	Liver	2	1	FTEYETQVKVMSQR	""	1745.8527	Q921F2	TAR DNA-binding protein 43	light	25.4792341943044
126	E13_Liver_2_1_126	E13	Liver	2	1	IVDDCGGAFTMGVIGGGVFQAIKGFR	1xCarbamidomethyl [C5]	2672.33234	Q9Z0V7	Mitochondrial import inner membrane translocase subunit Tim17-B	light	22.8129162307262
126	E13_Liver_2_1_126	E13	Liver	2	1	IVDDCGGAFTMGTIGGGIFQAFKGFR	1xCarbamidomethyl [C5]	2722.3116	Q9Z0V8	Mitochondrial import inner membrane translocase subunit Tim17-A	light	23.6232181898922
126	E13_Liver_2_1_126	E13	Liver	2	1	FTFPDPPPLSPPVLGLHGVTFGYEGQKPLFK	""	3382.78745	Q6P542	ATP-binding cassette sub-family F member 1	light	24.8696378936585
126	E13_Liver_2_1_126	E13	Liver	2	1	FTFTDSEADADIFFHFSHFKDYMK	""	2946.30796	Q3UDE2	Tubulin--tyrosine ligase-like protein 12	light	24.127147673275
126	E13_Liver_2_1_126	E13	Liver	2	1	IVCGTVMAGELSLMAALAAGHLVR	1xCarbamidomethyl [C3]	2440.2873	Q01237	3-hydroxy-3-methylglutaryl-coenzyme a reductase	light	24.3968712735394
126	E13_Liver_2_1_126	E13	Liver	2	1	IVAVTGAEAQKALR	""	1426.83764	Q8BGQ7	"Alanine--tRNA ligase	cytoplasmic"	light
126	E13_Liver_2_1_126	E13	Liver	2	1	IVATLPYIKQEVPIIIVFR	""	2212.34677	Q8CFI7	DNA-directed RNA polymerase II subunit RPB2	light	23.6057572210156
126	E13_Liver_2_1_126	E13	Liver	2	1	FTLDCTHPVEDGIMDAANFEQFLQER	1xCarbamidomethyl [C5]	3083.38735	P67984	60S ribosomal protein L22	light	27.2044278610113
126	E13_Liver_2_1_126	E13	Liver	2	1	IVATKPLYVALAQRK	""	1671.03159	P29341	Polyadenylate-binding protein 1	light	26.7378250116901
126	E13_Liver_2_1_126	E13	Liver	2	1	IVATKPLYVALAQR	""	1542.93662	P29341	Polyadenylate-binding protein 1	light	26.8487716511246
126	E13_Liver_2_1_126	E13	Liver	2	1	FTLNPNTTGVQNPHIER	""	1937.9828	P47809	Dual specificity mitogen-activated protein kinase kinase 4	light	24.396188092275
126	E13_Liver_2_1_126	E13	Liver	2	1	LVARPEPATGFTLEFR	""	1803.97519	Q61553	Fascin	light	26.1995938718154
126	E13_Liver_2_1_126	E13	Liver	2	1	IVAPGKGILAADESTGSIAKR	""	2054.16043	P05064	fructose-bisphosphate aldolase A	light	26.1865297393897
126	E13_Liver_2_1_126	E13	Liver	2	1	IVAPGKGILAADESTGSIAK	""	1898.05932	P05064	fructose-bisphosphate aldolase A	light	28.0337191620215
126	E13_Liver_2_1_126	E13	Liver	2	1	LVDPVDRKPTEIQWR	""	1852.00756	Q9CQ06	"39S ribosomal protein L24	mitochondrial"	light
126	E13_Liver_2_1_126	E13	Liver	2	1	FSWSTAQAILEK	""	1380.71579	Q9CWY8	Ribonuclease H2 subunit A	light	24.5972528517453
126	E13_Liver_2_1_126	E13	Liver	2	1	IVEPYIAWGYPNLKSVNELIYKR	""	2765.5025	P14148	60S ribosomal protein L7	light	27.3351504152173
126	E13_Liver_2_1_126	E13	Liver	2	1	IVEPYIAWGYPNLKSVNELIYK	""	2609.40139	P14148	60S ribosomal protein L7	light	25.961704828541
126	E13_Liver_2_1_126	E13	Liver	2	1	FTAIIGPNGSGKSNLMDAISFVLGEK	""	2666.38581	Q9CU62	structural maintenance of chromosomes protein 1a	light	22.1026672866579
126	E13_Liver_2_1_126	E13	Liver	2	1	IVELSEANKLAANSSLFTQR	""	2191.17172	P49025-5	Isoform 5 of Citron Rho-interacting kinase	light	23.4339051546729
126	E13_Liver_2_1_126	E13	Liver	2	1	FTASAGIQVVGDDLTVTNPK	""	2033.05496	P17182	alpha-enolase	light	28.483616718114
126	E13_Liver_2_1_126	E13	Liver	2	1	FTASAGIQVVGDDLTVTNPKR	""	2189.15607	P17182	alpha-enolase	light	27.6528368340336
126	E13_Liver_2_1_126	E13	Liver	2	1	FTASAGIQVVGDDLTVTNPKRIAK	""	2501.37221	P17182	alpha-enolase	light	26.6182414987684
126	E13_Liver_2_1_126	E13	Liver	2	1	FTASPLEEEKFGFPAFSGISR	""	2317.14992	Q9CY64	Biliverdin reductase A	light	22.7885054714926
126	E13_Liver_2_1_126	E13	Liver	2	1	IVEGWDAEKGIAPWQVMLFR	""	2345.21108	P19221	Prothrombin	light	24.3754507220625
126	E13_Liver_2_1_126	E13	Liver	2	1	LVEGILHAPDAGWGNLVYVVNYPKDNKR	""	3137.65308	Q921F2	TAR DNA-binding protein 43	light	25.1681379508158
126	E13_Liver_2_1_126	E13	Liver	2	1	IVEFLQSFDEITAMTGDGVNDAPALKK	""	2909.4601	O55143-1	Sarcoplasmic/endoplasmic reticulum calcium ATPase 2	light	21.572496812343
126	E13_Liver_2_1_126	E13	Liver	2	1	IVEEANKAFEYNMQIFSELDQAGSMLAR	""	3204.53401	O70252	Heme oxygenase 2	light	22.2130493232422
126	E13_Liver_2_1_126	E13	Liver	2	1	LVDVEEMNYLASKGEGEVCVK	1xCarbamidomethyl [C19]	2369.13632	P41216	Long-chain-fatty-acid--CoA ligase 1	light	20.448039783042
126	E13_Liver_2_1_126	E13	Liver	2	1	LVDQNLNKIGKDEMLQMIR	""	2258.19953	Q91ZW3	SWI/SNF-related matrix-associated actin-dependent regulator of chromatin subfamily A member 5	light	25.0309766849608
126	E13_Liver_2_1_126	E13	Liver	2	1	IVAPELYIAVGISGAIQHLAGMKDSK	""	2681.46948	Q99LC5	"Electron transfer flavoprotein subunit alpha	mitochondrial"	light
126	E13_Liver_2_1_126	E13	Liver	2	1	IVANGKGILAADESVGTMGNR	""	2073.07571	Q91Y97	fructose-bisphosphate aldolase B	light	23.3071634877441
126	E13_Liver_2_1_126	E13	Liver	2	1	LTVEDPVTVEYITR	""	1634.86358	Q9Z2U0	Proteasome subunit alpha type-7	light	27.1940777986984
126	E13_Liver_2_1_126	E13	Liver	2	1	ITTTKKGSITSVQAIYVPADDLTDPAPATTFAHLDATTVLSR	""	4387.30314	P56480	"ATP synthase subunit beta	mitochondrial"	light
126	E13_Liver_2_1_126	E13	Liver	2	1	FTYSTLVDGCTSHTGTWGK	1xCarbamidomethyl [C10]	2117.95968	P11087-1	Collagen alpha-1(I) chain	light	20.9642608314918
126	E13_Liver_2_1_126	E13	Liver	2	1	LTTPTYGDLNHLVSATMSGVTTCLRFPGQLNADLRK	1xCarbamidomethyl [C23]	3948.01062	Q7TMM9; Q9D6F9; P99024; P68372; Q9CWF2	Tubulin beta-2A chain;Tubulin beta-4A chain;tubulin beta-5 chain;Tubulin beta-4B chain;Tubulin beta-2B chain	light	26.8765926345101
126	E13_Liver_2_1_126	E13	Liver	2	1	FVADGIFKAELNEFLTR	""	1970.03819	P62908	40S ribosomal protein S3	light	27.0452599745314
126	E13_Liver_2_1_126	E13	Liver	2	1	FVADGIFKAELNEFLTRELAEDGYSGVEVR	""	3374.69031	P62908	40S ribosomal protein S3	light	23.624756753472
126	E13_Liver_2_1_126	E13	Liver	2	1	LTTPTYGDLNHLVSATMSGVTTCLRFPGQLNADLR	1xCarbamidomethyl [C23]	3819.91565	Q7TMM9; Q9D6F9; P99024; P68372; Q9CWF2	Tubulin beta-2A chain;Tubulin beta-4A chain;tubulin beta-5 chain;Tubulin beta-4B chain;Tubulin beta-2B chain	light	26.365024418719
126	E13_Liver_2_1_126	E13	Liver	2	1	FVAVGDWGGVPNAPFHTAR	""	1997.99805	Q05117	Tartrate-resistant acid phosphatase type 5	light	23.8339900905081
126	E13_Liver_2_1_126	E13	Liver	2	1	LTTDFNVIVQALSK	""	1548.86318	P32067	Lupus La protein homolog	light	27.4844759166073
126	E13_Liver_2_1_126	E13	Liver	2	1	FVDGLMIHSGDPVNYYVDTAVR	""	2468.19147	P62908	40S ribosomal protein S3	light	28.5688041904353
126	E13_Liver_2_1_126	E13	Liver	2	1	FVDGLMIHSGDPVNYYVDTAVR	1xOxidation [M6]	2484.18639	P62908	40S ribosomal protein S3	light	23.1320636634285
126	E13_Liver_2_1_126	E13	Liver	2	1	FVDGLMIHSGDPVNYYVDTAVRHVLLR	""	3086.58804	P62908	40S ribosomal protein S3	light	25.6722363510099
126	E13_Liver_2_1_126	E13	Liver	2	1	LTSSVSCALDEAAAALTR	1xCarbamidomethyl [C7]	1835.91675	Q99NH0-1	Ankyrin repeat domain-containing protein 17	light	22.558740315605
126	E13_Liver_2_1_126	E13	Liver	2	1	FVDKLFEAVEEGR	""	1538.78493	Q922U1	U4/U6 small nuclear ribonucleoprotein Prp3	light	25.1467439596417
126	E13_Liver_2_1_126	E13	Liver	2	1	ITSPLMEPSSIEK	""	1431.73996	Q9Z2U1	Proteasome subunit alpha type-5	light	26.4518365449562
126	E13_Liver_2_1_126	E13	Liver	2	1	IVESDVGDSFYIR	""	1499.73765	P39447	Tight junction protein ZO-1	light	23.676902938528
126	E13_Liver_2_1_126	E13	Liver	2	1	LTVVDTPGYGDAINCRDCFK	2xCarbamidomethyl [C15; C18]	2301.06383	P42208	septin-2	light	22.9602371685787
126	E13_Liver_2_1_126	E13	Liver	2	1	LVALYNQGHIKPR	""	1508.86961	Q62465	Synaptic vesicle membrane protein VAT-1 homolog	light	24.127633399366
126	E13_Liver_2_1_126	E13	Liver	2	1	LVAIVDVIDQNRALVDGPCTR	1xCarbamidomethyl [C19]	2324.23909	Q9CR57	60S ribosomal protein L14	light	24.7120984158756
126	E13_Liver_2_1_126	E13	Liver	2	1	LVAIVDVIDQNR	""	1354.76889	Q9CR57	60S ribosomal protein L14	light	28.1754356417249
126	E13_Liver_2_1_126	E13	Liver	2	1	FTPGTFTNQIQAAFR	""	1698.85983	P14206	40S ribosomal protein SA	light	23.3844584956541
126	E13_Liver_2_1_126	E13	Liver	2	1	IVALNAHTFLR	""	1254.73172	P35550	rRNA 2'-O-methyltransferase fibrillarin	light	27.0648481844972
126	E13_Liver_2_1_126	E13	Liver	2	1	FTQAGSEVSALLGR	""	1435.75397	P56480	"ATP synthase subunit beta	mitochondrial"	light
126	E13_Liver_2_1_126	E13	Liver	2	1	FTQAGSEVSALLGRIPSAVGYQPTLATDMGTMQER	""	3682.82036	P56480	"ATP synthase subunit beta	mitochondrial"	light
126	E13_Liver_2_1_126	E13	Liver	2	1	LVAGVATALSHKYH	""	1466.81142	P02104	Hemoglobin subunit epsilon-Y2	light	28.9507030394292
126	E13_Liver_2_1_126	E13	Liver	2	1	IVAFGQWAGVAGMINILHGMGLR	1xOxidation [M]	2427.27879	Q99K67	"Alpha-aminoadipic semialdehyde synthase	mitochondrial"	light
126	E13_Liver_2_1_126	E13	Liver	2	1	IVAETMDNYLFGER	""	1657.78903	Q91VE6	MKI67 FHA domain-interacting nucleolar phosphoprotein	light	25.2899718646833
126	E13_Liver_2_1_126	E13	Liver	2	1	IVAERPGTNSTGPGPMAPPRAPGPLSK	""	2655.40353	Q62318	Transcription intermediary factor 1-beta	light	25.4426500754708
126	E13_Liver_2_1_126	E13	Liver	2	1	LVAEFTTSLTNFQK	""	1598.84245	O70439	Syntaxin-7	light	22.3689754353022
126	E13_Liver_2_1_126	E13	Liver	2	1	IVADFSASVKKPHTLLQR	""	2010.14947	Q3THK7	GMP synthase [glutamine-hydrolyzing]	light	25.3369202846217
126	E13_Liver_2_1_126	E13	Liver	2	1	IVAATLSDPELFKEWKGNVK	""	2245.22269	P05201	"Aspartate aminotransferase	cytoplasmic"	light
126	E13_Liver_2_1_126	E13	Liver	2	1	LTYKTVSGVNGPLVILDHVKFPR	""	2553.45515	P62814	"V-type proton ATPase subunit B	brain isoform"	light
126	E13_Liver_2_1_126	E13	Liver	2	1	LTWFVNEGLVDGWDDPRFPTVR	""	2619.29905	Q8CGC7	Bifunctional glutamate/proline--tRNA ligase	light	23.4519222960668
126	E13_Liver_2_1_126	E13	Liver	2	1	FTTLEGLLKDIR	""	1405.80494	Q62384	Zinc finger protein ZPR1	light	21.359628395682
126	E13_Liver_2_1_126	E13	Liver	2	1	FTTIRPNESQPSDGITGLYFLSGAVHDR	""	3078.52794	Q6ZQL4	WD repeat-containing protein 43	light	24.0914292523152
126	E13_Liver_2_1_126	E13	Liver	2	1	ITVVPSAKDFIDLTLSK	""	1847.05244	Q99ME9	Nucleolar GTP-binding protein 1	light	21.4621603710438
126	E13_Liver_2_1_126	E13	Liver	2	1	LTVVDTPGYGDAINCRDCFKTIISYIDEQFER	2xCarbamidomethyl [C15; C18]	3795.79929	P42208	septin-2	light	23.0339401906261
126	E13_Liver_2_1_126	E13	Liver	2	1	ITVTSEVPFSKR	""	1363.75799	P67984	60S ribosomal protein L22	light	28.4483299823989
126	E13_Liver_2_1_126	E13	Liver	2	1	LVEVDSGRQIEYEYKLAQALHEMR	""	2877.45635	P14733	Lamin-B1	light	25.0677823437116
126	E13_Liver_2_1_126	E13	Liver	2	1	LVEVIKTPMTSQK	""	1473.83453	Q61425	"Hydroxyacyl-coenzyme A dehydrogenase	mitochondrial"	light
126	E13_Liver_2_1_126	E13	Liver	2	1	LVEVIKTPMTSQKTFESLVDFCK	1xCarbamidomethyl [C22]	2700.39869	Q61425	"Hydroxyacyl-coenzyme A dehydrogenase	mitochondrial"	light
126	E13_Liver_2_1_126	E13	Liver	2	1	LVPFDHAESTYGLYR	""	1767.87006	Q9CQ60	6-phosphogluconolactonase	light	26.4941377842077
126	E13_Liver_2_1_126	E13	Liver	2	1	LVPDMIPEVVSEQVSSYLSKK	""	2348.24177	Q9D1A2	cytosolic non-specific dipeptidase	light	24.4774662841683
126	E13_Liver_2_1_126	E13	Liver	2	1	LVNWSCTLNSAISDIEVDKKELTGR	1xCarbamidomethyl [C6]	2848.45093	Q9Z1Q9	Valine--tRNA ligase	light	25.3404450335541
126	E13_Liver_2_1_126	E13	Liver	2	1	LVNQEVLADPLVPPQLTIKDFYMTDSISR	""	3302.73409	Q91VD9	"NADH-ubiquinone oxidoreductase 75 kDa subunit	mitochondrial"	light
126	E13_Liver_2_1_126	E13	Liver	2	1	LVNLQHLDLLNNRLVTLPVSFAQLKNLK	""	3213.88341	Q922Q8	Leucine-rich repeat-containing protein 59	light	22.5312950687201
126	E13_Liver_2_1_126	E13	Liver	2	1	LVNLQHLDLLNNRLVTLPVSFAQLK	""	2858.66146	Q922Q8	Leucine-rich repeat-containing protein 59	light	26.055718010847
126	E13_Liver_2_1_126	E13	Liver	2	1	IVNLGSSKTDLFYER	""	1741.91193	P83870	PHD finger-like domain-containing protein 5A	light	24.5423175235371
126	E13_Liver_2_1_126	E13	Liver	2	1	IVNDDQSFYADIYMEDGLIKQIGENLIVPGGVKTIEAHSR	""	4448.24424	O08553	Dihydropyrimidinase-related protein 2	light	22.2000815633846
126	E13_Liver_2_1_126	E13	Liver	2	1	FSLVGIAGQDLNEGNR	""	1689.85547	Q61233	Plastin-2	light	23.393616306051
126	E13_Liver_2_1_126	E13	Liver	2	1	LVIWGTDVNVATCKENFQR	1xCarbamidomethyl [C13]	2250.13356	P49717	DNA replication licensing factor MCM4	light	26.5013924683883
126	E13_Liver_2_1_126	E13	Liver	2	1	LVLVGDGGTGKTTFVKR	""	1748.00649	P62827	GTP-binding nuclear protein RAN	light	29.0592523177335
126	E13_Liver_2_1_126	E13	Liver	2	1	LVLVGDGGTGKTTFVK	""	1591.90538	P62827	GTP-binding nuclear protein RAN	light	25.1534889460657
126	E13_Liver_2_1_126	E13	Liver	2	1	FSNEEIAMATVTALR	""	1652.83123	P05064	fructose-bisphosphate aldolase A	light	24.3916021907916
126	E13_Liver_2_1_126	E13	Liver	2	1	FSNEEIAMATVTALRR	""	1808.93234	P05064	fructose-bisphosphate aldolase A	light	29.2722854960837
126	E13_Liver_2_1_126	E13	Liver	2	1	FSNKVEAIDVEEAKR	""	1734.90209	P49717	DNA replication licensing factor MCM4	light	25.3098073725725
126	E13_Liver_2_1_126	E13	Liver	2	1	IVITGDAALDHDQALAQAIREAR	""	2447.30011	O70318	band 4.1-like protein 2	light	21.1254730660909
126	E13_Liver_2_1_126	E13	Liver	2	1	IVITGDAALDHDQALAQAIR	""	2091.11929	O70318	band 4.1-like protein 2	light	22.9227722958336
126	E13_Liver_2_1_126	E13	Liver	2	1	FSNISAAKAVADAIR	""	1533.83837	P80315	T-complex protein 1 subunit delta	light	25.1783142783922
126	E13_Liver_2_1_126	E13	Liver	2	1	FSHQGVQLIDFSPCER	1xCarbamidomethyl [C14]	1919.90686	Q8JZQ9	Eukaryotic translation initiation factor 3 subunit B	light	25.5215286760134
126	E13_Liver_2_1_126	E13	Liver	2	1	IVLRLECVEPNCR	2xCarbamidomethyl [C7; C12]	1657.85126	P83882	60S ribosomal protein L36a	light	27.2481997634454
126	E13_Liver_2_1_126	E13	Liver	2	1	LVPGGGATEIELAK	""	1354.75766	P42932	T-complex protein 1 subunit theta	light	27.9057267898077
126	E13_Liver_2_1_126	E13	Liver	2	1	FSGWYDADLSPAGHEEAKR	""	2135.97811	Q9DBJ1	Phosphoglycerate mutase 1	light	25.0349298431433
126	E13_Liver_2_1_126	E13	Liver	2	1	LVQIEYALAAVAGGAPSVGIK	""	2027.15355	P49722	Proteasome subunit alpha type-2	light	23.4230463878988
126	E13_Liver_2_1_126	E13	Liver	2	1	FSELTSEKLGFAGVVQEISFGTTKDK	""	2818.45092	P80316	T-complex protein 1 subunit epsilon	light	25.749951305594
126	E13_Liver_2_1_126	E13	Liver	2	1	LVQGILFSCGGKIGFFQGDIR	1xCarbamidomethyl [C9]	2312.22198	Q8JZR0	Long-chain-fatty-acid--CoA ligase 5	light	23.1974745350532
126	E13_Liver_2_1_126	E13	Liver	2	1	LVQFDTSMKGR	""	1281.66198	Q922Q1	Mitochondrial amidoxime reducing component 2	light	24.3695103867338
126	E13_Liver_2_1_126	E13	Liver	2	1	FSEVATQYSEDKAR	""	1630.77074	Q9CWW6	Peptidyl-prolyl cis-trans isomerase NIMA-interacting 4	light	25.7797112408265
126	E13_Liver_2_1_126	E13	Liver	2	1	LVQEVTDFAKTCVADESAANCDK	2xCarbamidomethyl [C12; C21]	2571.17014	P07724	Serum albumin	light	23.5233043479131
126	E13_Liver_2_1_126	E13	Liver	2	1	LVQDVANNTNEEAGDGTTTATVLAR	""	2560.24853	P63038-1	"60 kDa heat shock protein	mitochondrial"	light
126	E13_Liver_2_1_126	E13	Liver	2	1	LVQAFQYTDEHGEVCPAGWKPGSDTIKPNVDDSKEYFSK	1xCarbamidomethyl [C15]	4443.08741	Q61171	Peroxiredoxin-2	light	25.6613678221748
126	E13_Liver_2_1_126	E13	Liver	2	1	LVQAFQFTDKHGEVCPAGWKPGSDTIKPDVNK	1xCarbamidomethyl [C15]	3569.78456	P35700	peroxiredoxin-1	light	24.1000021755863
126	E13_Liver_2_1_126	E13	Liver	2	1	FSFLSKPVDENNQQDGEDDSLVSR	""	2726.25401	Q6PFD9	nuclear pore complex protein Nup98-Nup96	light	23.8234998997692
126	E13_Liver_2_1_126	E13	Liver	2	1	LVQAAQMLQSDPYSVPARDYLIDGSR	""	2893.45127	Q64727	Vinculin	light	24.8770758945923
126	E13_Liver_2_1_126	E13	Liver	2	1	FSFSGSTLVSSSADPKGHLETPIWIER	""	2948.47886	Q8BHN3-2	Isoform 2 of Neutral alpha-glucosidase AB	light	24.8377878670437
126	E13_Liver_2_1_126	E13	Liver	2	1	IVPVEITISLLKR	""	1480.94613	Q9DBP5	UMP-CMP kinase	light	24.5380895631383
126	E13_Liver_2_1_126	E13	Liver	2	1	FSGDLDDQTCREDLHFLFSNHGEIK	1xCarbamidomethyl [C10]	2980.35301	P32067	Lupus La protein homolog	light	26.4990845689447
126	E13_Liver_2_1_126	E13	Liver	2	1	FSGDLDDQTCREDLHFLFSNHGEIKWVDFAR	1xCarbamidomethyl [C10]	3754.73432	P32067	Lupus La protein homolog	light	26.5348700896339
126	E13_Liver_2_1_126	E13	Liver	2	1	LVPLLDTGDIIIDGGNSEYRDTTRR	""	2789.44281	Q9DCD0	"6-phosphogluconate dehydrogenase	decarboxylating"	light
126	E13_Liver_2_1_126	E13	Liver	2	1	FSGKHVVFIAQR	""	1388.77973	P62082	40S ribosomal protein S7	light	21.7826520438171
126	E13_Liver_2_1_126	E13	Liver	2	1	LVPGWTKPITIGR	""	1437.85765	P54071	"Isocitrate dehydrogenase [NADP]	mitochondrial"	light
126	E13_Liver_2_1_126	E13	Liver	2	1	FSGWYDADLSPAGHEEAK	""	1979.877	Q9DBJ1	Phosphoglycerate mutase 1	light	26.2428999113176
126	E13_Liver_2_1_126	E13	Liver	2	1	FSGWYDADLSPAGHEEAKRGGQALR	""	2718.3019	Q9DBJ1	Phosphoglycerate mutase 1	light	24.5212312798219
126	E13_Liver_2_1_126	E13	Liver	2	1	FVDLYGAQKVVDR	""	1509.806	Q8BMS1	"Trifunctional enzyme subunit alpha	mitochondrial"	light
126	E13_Liver_2_1_126	E13	Liver	2	1	LVLNKNPVNYFAEVEQMAFDPSNMPPGIEPSPDKMLQGR	""	4373.14031	P24270	catalase	light	23.967020840917
126	E13_Liver_2_1_126	E13	Liver	2	1	LVHGEQEEQDRAMTEFQQELSTLGSQFLAK	""	3449.66417	Q9CY02	alpha-hemoglobin-stabilizing protein	light	26.5237875572223
126	E13_Liver_2_1_126	E13	Liver	2	1	LVGSQLTQALESHAAAFKER	""	2156.14584	Q80UM7	Mannosyl-oligosaccharide glucosidase	light	20.8858412009138
126	E13_Liver_2_1_126	E13	Liver	2	1	LVGSQEELASWGHEYVR	""	1959.95592	Q8VDM4	26S proteasome non-ATPase regulatory subunit 2	light	26.2638714891393
126	E13_Liver_2_1_126	E13	Liver	2	1	LVGPEGFVVTEAGFGADIGMEKFFNIK	""	2872.45898	Q922D8	"C-1-tetrahydrofolate synthase	cytoplasmic"	light
126	E13_Liver_2_1_126	E13	Liver	2	1	IVGNKWEAYLGLLQAEYTEGDALDALGLKR	""	3306.73687	P62876	"DNA-directed RNA polymerases I	II	and III subunit RPABC5"
126	E13_Liver_2_1_126	E13	Liver	2	1	LVGLTGTKEEIDGVAR	""	1657.91193	Q5SUC9	"Protein SCO1 homolog	mitochondrial"	light
126	E13_Liver_2_1_126	E13	Liver	2	1	LVGGKDFEQPLAISR	""	1629.89588	O70400	PDZ and LIM domain protein 1	light	24.5121922592532
126	E13_Liver_2_1_126	E13	Liver	2	1	IVGDLAQFMVQNGLSRAEAEAQAEELSFPR	""	3276.63175	Q05920	"pyruvate carboxylase	mitochondrial"	light
126	E13_Liver_2_1_126	E13	Liver	2	1	IVGDLAQFMVQNGLSR	""	1747.91596	Q05920	"pyruvate carboxylase	mitochondrial"	light
126	E13_Liver_2_1_126	E13	Liver	2	1	IVGCSVHKGFAFVQYVNER	1xCarbamidomethyl [C4]	2210.11752	Q9Z204; Q9Z204-2	Heterogeneous nuclear ribonucleoproteins C1/C2;Isoform C1 of Heterogeneous nuclear ribonucleoproteins C1/C2	light	28.0118207800997
126	E13_Liver_2_1_126	E13	Liver	2	1	IVGCICEEDNCTVIWFWLHKGESQR	3xCarbamidomethyl [C4; C6; C11]	3136.44376	P19536	"Cytochrome c oxidase subunit 5B	mitochondrial"	light
126	E13_Liver_2_1_126	E13	Liver	2	1	IVFVLCSALNPWNKEMGDHLVK	1xCarbamidomethyl [C6]	2570.3258	P49429	4-hydroxyphenylpyruvate dioxygenase	light	22.388955096034
126	E13_Liver_2_1_126	E13	Liver	2	1	LVFLACHVAPTNPR	1xCarbamidomethyl [C6]	1594.85224	P97311	DNA replication licensing factor MCM6	light	26.0154259422538
126	E13_Liver_2_1_126	E13	Liver	2	1	FSVSLQHFCGGDLSTPIQVR	1xCarbamidomethyl [C9]	2248.11791	Q8C166	Copine-1	light	25.8856129698874
126	E13_Liver_2_1_126	E13	Liver	2	1	FSSETWQNLGTLQR	""	1666.81836	Q8VCR7	Protein ABHD14B	light	23.0155171416641
126	E13_Liver_2_1_126	E13	Liver	2	1	LVIQDKNKYNTPK	""	1560.87442	P47962	60S ribosomal protein L5	light	26.7765308737242
126	E13_Liver_2_1_126	E13	Liver	2	1	IVHSLDYYNTCEYPNEDEMPNR	1xCarbamidomethyl [C11]	2759.17121	Q99MR6-1	serrate RNA effector molecule homolog	light	23.7986391999391
126	E13_Liver_2_1_126	E13	Liver	2	1	LVINGKPITIFQERDPTNIKWGEAGAEYVVESTGVFTTMEK	""	4568.33814	P16858	glyceraldehyde-3-phosphate dehydrogenase	light	23.5368770428791
126	E13_Liver_2_1_126	E13	Liver	2	1	FSPDGELYASGSEDGTLRLWQTVVGK	""	2812.37881	Q9Z1Z2	Serine-threonine kinase receptor-associated protein	light	24.5688879520786
126	E13_Liver_2_1_126	E13	Liver	2	1	LVLIRHGESAWNLENR	""	1907.0246	Q9DBJ1	Phosphoglycerate mutase 1	light	26.2824759891367
126	E13_Liver_2_1_126	E13	Liver	2	1	LVILANNCPALRKSEIEYYAMLAK	1xCarbamidomethyl [C8]	2780.48375	P62889	60S ribosomal protein L30	light	27.7174557455039
126	E13_Liver_2_1_126	E13	Liver	2	1	LVILANNCPALRK	1xCarbamidomethyl [C8]	1481.86208	P62889	60S ribosomal protein L30	light	27.5848452181181
126	E13_Liver_2_1_126	E13	Liver	2	1	FSPLTANLMNLLAENGR	""	1860.96364	Q9DB20	"ATP synthase subunit O	mitochondrial"	light
126	E13_Liver_2_1_126	E13	Liver	2	1	LVIGVANALSHKYH	""	1521.85362	P04444	Hemoglobin subunit beta-H1	light	29.5014840691373
126	E13_Liver_2_1_126	E13	Liver	2	1	FSPNSSNPIIVSCGWDKLVK	1xCarbamidomethyl [C13]	2248.14306	P68040	Receptor of activated protein C kinase 1	light	25.6911888889334
126	E13_Liver_2_1_126	E13	Liver	2	1	FSPNTSQFLLVSSWDTSVR	""	2171.07676	Q9WVA3	Mitotic checkpoint protein BUB3	light	23.2951781366595
126	E13_Liver_2_1_126	E13	Liver	2	1	LVLEVAQHLGESTVR	""	1650.91735	P56480	"ATP synthase subunit beta	mitochondrial"	light
126	E13_Liver_2_1_126	E13	Liver	2	1	IVLELFADIVPK	""	1356.81372	Q9CR16	peptidyl-prolyl cis-trans isomerase D	light	27.0948241483596
126	E13_Liver_2_1_126	E13	Liver	2	1	IVLEDGTLHVTEGSGR	""	1682.87079	O08553	Dihydropyrimidinase-related protein 2	light	25.7093050774603
126	E13_Liver_2_1_126	E13	Liver	2	1	IVKPNGEKPDEFESGISQALLELEMNSDLKAQLR	""	3798.95823	P62082	40S ribosomal protein S7	light	25.8842408217193
126	E13_Liver_2_1_126	E13	Liver	2	1	IVKPNGEKPDEFESGISQALLELEMNSDLK	""	3330.67736	P62082	40S ribosomal protein S7	light	25.6614803102926
126	E13_Liver_2_1_126	E13	Liver	2	1	FSQMLHPIFEEASDVIKEEYPDKNQVVFAR	""	3566.76243	Q9D1Q6	Endoplasmic reticulum resident protein 44	light	24.2420172515621
126	E13_Liver_2_1_126	E13	Liver	2	1	LVKEIIAVSCGPSQCQETIRTALAMGADR	2xCarbamidomethyl [C10; C15]	3174.6068	Q9DCW4	electron transfer flavoprotein subunit beta	light	21.986350725962
126	E13_Liver_2_1_126	E13	Liver	2	1	LVKEIIAVSCGPSQCQETIR	2xCarbamidomethyl [C10; C15]	2288.17371	Q9DCW4	electron transfer flavoprotein subunit beta	light	23.0564032131332
126	E13_Liver_2_1_126	E13	Liver	2	1	FSQVLHDIGENEGGIDKFSR	""	2248.09928	Q9D6Y9	"1	4-alpha-glucan-branching enzyme"	light
126	E13_Liver_2_1_126	E13	Liver	2	1	LVKAGASIVGVNCHFDPSVSLQTVK	1xCarbamidomethyl [C13]	2626.40213	O35490	Betaine--homocysteine S-methyltransferase 1	light	22.2874712997189
126	E13_Liver_2_1_126	E13	Liver	2	1	FVDLYGAQKVVDRLR	""	1778.99118	Q8BMS1	"Trifunctional enzyme subunit alpha	mitochondrial"	light
126	E13_Liver_2_1_126	E13	Liver	2	1	ITSLEVENQNLRGVVQDLQQAISKLEAR	""	3151.70696	P57776-2; P57776-3	Isoform 2 of Elongation factor 1-delta;Isoform 3 of Elongation factor 1-delta	light	25.3759887284175
126	E13_Liver_2_1_126	E13	Liver	2	1	ISYQQLGAVLDDVPVQGFFK	""	2224.16485	Q6NS46	Protein RRP5 homolog	light	21.2968252090553
126	E13_Liver_2_1_126	E13	Liver	2	1	FYGDLEKDKGLQTSQDAR	""	2071.00907	P14211	Calreticulin	light	26.7888630265229
126	E13_Liver_2_1_126	E13	Liver	2	1	LSYLLMCLESAVHR	1xCarbamidomethyl [C7]	1691.86076	Q61543	Golgi apparatus protein 1	light	23.7396069608112
126	E13_Liver_2_1_126	E13	Liver	2	1	LSYKDQVLQLVYENGSPCPSLSDLR	1xCarbamidomethyl [C18]	2881.44003	Q07113	Cation-independent mannose-6-phosphate receptor	light	24.0315332846676
126	E13_Liver_2_1_126	E13	Liver	2	1	FYGPEGPYGVFAGR	""	1516.72194	O55022	Membrane-associated progesterone receptor component 1	light	25.4267877431297
126	E13_Liver_2_1_126	E13	Liver	2	1	ISYFTFIGTPVQATNMNDFKR	""	2450.21729	Q8CDN6	Thioredoxin-like protein 1	light	26.8893391697795
126	E13_Liver_2_1_126	E13	Liver	2	1	ISVYYNEATGGKYVPR	""	1816.92282	P99024	tubulin beta-5 chain	light	30.8261844866889
126	E13_Liver_2_1_126	E13	Liver	2	1	ISVYYNEATGGK	""	1301.63721	P99024	tubulin beta-5 chain	light	27.2426654700109
126	E13_Liver_2_1_126	E13	Liver	2	1	FYIDPYKLLPLQR	""	1665.93629	Q9CY66-1	H/ACA ribonucleoprotein complex subunit 1	light	25.5570432896425
126	E13_Liver_2_1_126	E13	Liver	2	1	FYNELTEILVR	""	1396.74709	Q9WU78-3	Isoform 3 of Programmed cell death 6-interacting protein	light	23.2267474688899
126	E13_Liver_2_1_126	E13	Liver	2	1	LSVTATRENMAYTVEGIR	""	2011.0277	Q9DB77	"Cytochrome b-c1 complex subunit 2	mitochondrial"	light
126	E13_Liver_2_1_126	E13	Liver	2	1	ISVREPMQTGIKAVDSLVPIGR	""	2366.32243	Q03265	"ATP synthase subunit alpha	mitochondrial"	light
126	E13_Liver_2_1_126	E13	Liver	2	1	ISVREPMQTGIK	""	1358.74605	Q03265	"ATP synthase subunit alpha	mitochondrial"	light
126	E13_Liver_2_1_126	E13	Liver	2	1	FYQDLKDRDVTFSPATIEEELIK	""	2757.39815	Q9CXI5	Mesencephalic astrocyte-derived neurotrophic factor	light	24.5134938424773
126	E13_Liver_2_1_126	E13	Liver	2	1	LSVNSVTAGDYSRPLHISTFINELDSGFR	""	3195.60692	Q62348	Translin	light	22.2855970840939
126	E13_Liver_2_1_126	E13	Liver	2	1	ISVNKAVVVEEPVGELR	""	1838.03819	Q5SUR0	Phosphoribosylformylglycinamidine synthase	light	25.1499463149525
126	E13_Liver_2_1_126	E13	Liver	2	1	ISVYYNEASSHKYVPR	""	1912.95519	Q9ERD7	tubulin beta-3 chain	light	25.0385958611385
126	E13_Liver_2_1_126	E13	Liver	2	1	ITAFVPNDGCLNFIEENDEVLVAGFGR	1xCarbamidomethyl [C10]	2996.44585	P62267	40S ribosomal protein S23	light	25.2722916193913
126	E13_Liver_2_1_126	E13	Liver	2	1	ITESEEVVSREVSGIKAAYEAELGDAR	""	2908.45343	P48678-1; P48678-2	Prelamin-A/C;Isoform C of Prelamin-A/C	light	22.1216704152101
126	E13_Liver_2_1_126	E13	Liver	2	1	ITELTEENVKFIIENTDLAVANSIR	""	2832.49893	P97760	DNA-directed RNA polymerase II subunit RPB3	light	21.6581381379494
126	E13_Liver_2_1_126	E13	Liver	2	1	LTELMFEHYSIPAFFLCK	1xCarbamidomethyl [C17]	2246.10245	Q9Z2N8	Actin-like protein 6A	light	24.2733054515365
126	E13_Liver_2_1_126	E13	Liver	2	1	LTELLKQGQYSPMAIEEQVAVIYAGVR	""	3006.59687	Q03265	"ATP synthase subunit alpha	mitochondrial"	light
126	E13_Liver_2_1_126	E13	Liver	2	1	FYAFGRVFSGVVSTGLKVR	""	2090.15456	P58252	Elongation factor 2	light	25.3720805852296
126	E13_Liver_2_1_126	E13	Liver	2	1	LTEKQAQYLGMPINGPFKPDHYRY	""	2866.43449	P50247	Adenosylhomocysteinase	light	24.8578924628591
126	E13_Liver_2_1_126	E13	Liver	2	1	ITEGDAVIGVASSGLHSNGFSLVR	""	2386.23611	Q64737	trifunctional purine biosynthetic protein adenosine-3	light	26.5886615728215
126	E13_Liver_2_1_126	E13	Liver	2	1	LTDNIFLEVLHSTDPQLSEAQSILR	""	2839.48361	Q60710	deoxynucleoside triphosphate triphosphohydrolase SAMHD1	light	23.2817621112817
126	E13_Liver_2_1_126	E13	Liver	2	1	LTDLLGAHSHSAR	""	1377.72334	Q283N4	2-oxo-4-hydroxy-4-carboxy-5-ureidoimidazoline decarboxylase	light	20.2136696793379
126	E13_Liver_2_1_126	E13	Liver	2	1	LTDKTVIGCSGFHGDCLTLTK	2xCarbamidomethyl [C9; C16]	2323.14208	O09061	proteasome subunit beta type-1	light	21.1501194453851
126	E13_Liver_2_1_126	E13	Liver	2	1	ITDFIKFDTGNLCMVTGGANLGR	1xCarbamidomethyl [C13]	2500.23229	P62702	"40S ribosomal protein S4	X isoform"	light
126	E13_Liver_2_1_126	E13	Liver	2	1	LTDFGFCAQITPEQSKR	1xCarbamidomethyl [C7]	1997.97494	Q8CIN4	Serine/threonine-protein kinase PAK 2	light	24.1851600566178
126	E13_Liver_2_1_126	E13	Liver	2	1	FYDLSSKYYQTIGNHASYYKDALR	""	2903.39988	Q9WVJ2	26S proteasome non-ATPase regulatory subunit 13	light	21.4745949436854
126	E13_Liver_2_1_126	E13	Liver	2	1	ITAVCNFFTYIR	1xCarbamidomethyl [C5]	1504.7617	Q8VDV3	Guanine nucleotide exchange factor for Rab-3A	light	23.3991348645267
126	E13_Liver_2_1_126	E13	Liver	2	1	FYEAFSKNLKLGIHEDSTNR	""	2369.18843	P11499	Heat shock protein HSP 90-beta	light	23.5990640407811
126	E13_Liver_2_1_126	E13	Liver	2	1	LTAIDILTTCAADIQR	1xCarbamidomethyl [C10]	1774.93676	Q6P4T2	U5 small nuclear ribonucleoprotein 200 kDa helicase	light	24.0479218885532
126	E13_Liver_2_1_126	E13	Liver	2	1	LTAKKQELEEICHDLEAR	1xCarbamidomethyl [C12]	2183.11249	Q8VDD5	Myosin-9	light	25.248209284025
126	E13_Liver_2_1_126	E13	Liver	2	1	ISVIHTLQTDFRGPVAPAFALWDGELLTHSGLEVPKGL	""	4085.18586	Q91WK1	SPRY domain-containing protein 4	light	21.5937805645096
126	E13_Liver_2_1_126	E13	Liver	2	1	LSVLGAITSVQQR	""	1371.79544	Q8BWY3	Eukaryotic peptide chain release factor subunit 1	light	25.9631268889073
126	E13_Liver_2_1_126	E13	Liver	2	1	LSSQMADDMLKK	""	1366.6705	O88986	"2-amino-3-ketobutyrate coenzyme A ligase	mitochondrial"	light
126	E13_Liver_2_1_126	E13	Liver	2	1	LSSPCIMVVNHDASSIPR	1xCarbamidomethyl [C5]	1982.97864	Q1HFZ0-1	tRNA (Cytosine(34)-C(5))-methyltransferase	light	23.9676469443736
126	E13_Liver_2_1_126	E13	Liver	2	1	ISSNIQKITQCSVEIQR	1xCarbamidomethyl [C11]	2004.05425	O70439	Syntaxin-7	light	22.5002901078343
126	E13_Liver_2_1_126	E13	Liver	2	1	GAAQNIIPASTGAAK	""	1369.7434	P16858	glyceraldehyde-3-phosphate dehydrogenase	light	30.4226526645822
126	E13_Liver_2_1_126	E13	Liver	2	1	ISSLTATLHAHSR	""	1393.75464	Q8BG17	Nucleolar protein 12	light	22.8622364075184
126	E13_Liver_2_1_126	E13	Liver	2	1	GAAQNIIPASTGAAKAVGK	""	1724.96536	P16858	glyceraldehyde-3-phosphate dehydrogenase	light	27.9346212360061
126	E13_Liver_2_1_126	E13	Liver	2	1	ISSIQATTAAGSGHPTSCCSAAEIMAVLFFHTMR	2xCarbamidomethyl [C18; C19]	3610.69094	P40142	Transketolase	light	27.267573613397
126	E13_Liver_2_1_126	E13	Liver	2	1	LSSLIILMPHHVEPLER	""	1984.10483	P19324	Serpin H1	light	25.0940257217438
126	E13_Liver_2_1_126	E13	Liver	2	1	ISSLLEEQFQQGK	1xLabel:13C(6)15N(2) [K13]	1514.79405	P62242	40S ribosomal protein S8	light	29.5897445127743
126	E13_Liver_2_1_126	E13	Liver	2	1	GADFLVTEVENGGSLGSK	""	1779.87593	P52480; P52480-2	Pyruvate kinase PKM;Isoform M1 of Pyruvate kinase PKM	light	26.8526579908146
126	E13_Liver_2_1_126	E13	Liver	2	1	GADFLVTEVENGGSLGSKK	""	1907.9709	P52480; P52480-2	Pyruvate kinase PKM;Isoform M1 of Pyruvate kinase PKM	light	24.3008440769278
126	E13_Liver_2_1_126	E13	Liver	2	1	LSSLEKSSPTPR	""	1301.70596	P57776-2; P57776-3	Isoform 2 of Elongation factor 1-delta;Isoform 3 of Elongation factor 1-delta	light	24.7780113374237
126	E13_Liver_2_1_126	E13	Liver	2	1	GADKTVKGPDGLTALEATDNQAIK	""	2413.25691	P62774	Myotrophin	light	25.4830596702555
126	E13_Liver_2_1_126	E13	Liver	2	1	LSSFIGAIAIGDLVKSTLGPK	""	2087.21107	P80314	T-complex protein 1 subunit beta	light	22.9884595046378
126	E13_Liver_2_1_126	E13	Liver	2	1	LSSFIGAIAIGDLVK	""	1503.87811	P80314	T-complex protein 1 subunit beta	light	28.3264250444982
126	E13_Liver_2_1_126	E13	Liver	2	1	LSSEMNTSTVNSAREELMESR	""	2371.08641	P14733	Lamin-B1	light	28.4078674259304
126	E13_Liver_2_1_126	E13	Liver	2	1	ITESIGCVMTGMTADSR	1xCarbamidomethyl [C7]	1828.82378	Q9QUM9	Proteasome subunit alpha type-6	light	25.6235415058663
126	E13_Liver_2_1_126	E13	Liver	2	1	ISSVQSIVPALEIANAHR	""	1905.05524	P63038-1	"60 kDa heat shock protein	mitochondrial"	light
126	E13_Liver_2_1_126	E13	Liver	2	1	ISSVQSIVPALEIANAHRKPLVIIAEDVDGEALSTLVLNRLK	""	4492.55012	P63038-1	"60 kDa heat shock protein	mitochondrial"	light
126	E13_Liver_2_1_126	E13	Liver	2	1	ISVGSDADLVIWDPDSVKTISAK	""	2416.2606	O08553	Dihydropyrimidinase-related protein 2	light	25.9394446146236
126	E13_Liver_2_1_126	E13	Liver	2	1	ISVGSDADLVIWDPDSVK	""	1915.96475	O08553	Dihydropyrimidinase-related protein 2	light	23.712153951156
126	E13_Liver_2_1_126	E13	Liver	2	1	FYSSFSGGFKGPQPR	""	1661.80707	Q99KC8	von Willebrand factor A domain-containing protein 5A	light	22.8879541596049
126	E13_Liver_2_1_126	E13	Liver	2	1	FYTEDGNWDLVGNNTPIFFIR	""	2518.20375	P24270	catalase	light	22.4161201107246
126	E13_Liver_2_1_126	E13	Liver	2	1	LSVFHGETEIQNQTDLLSLSGR	""	2444.24159	Q8BU30	"isoleucine--tRNA ligase	cytoplasmic"	light
126	E13_Liver_2_1_126	E13	Liver	2	1	ISVAGVTSGNVGYLAHAIHQVTK	""	2322.25645	P05202	"Aspartate aminotransferase	mitochondrial"	light
126	E13_Liver_2_1_126	E13	Liver	2	1	LSVACFYGGTPYGGQIER	1xCarbamidomethyl [C5]	1974.93782	Q9JIK5	Nucleolar RNA helicase 2	light	25.6300378857338
126	E13_Liver_2_1_126	E13	Liver	2	1	ISVAAASKLLANMVYQYK	""	1970.07794	O55234	proteasome subunit beta type-5	light	23.018524341464
126	E13_Liver_2_1_126	E13	Liver	2	1	ISTVVSSKEVNKFQMAYSNLLR	""	2514.33847	P16254	Signal recognition particle 14 kDa protein	light	22.8140452345655
126	E13_Liver_2_1_126	E13	Liver	2	1	LSTVASTDILATVLEEMPPFPERESSILAK	""	3244.70212	P17427	AP-2 complex subunit alpha-2	light	21.9857365970066
126	E13_Liver_2_1_126	E13	Liver	2	1	ISTLTIEEGNLDIQRPK	""	1927.04948	Q8R3G1	Nuclear inhibitor of protein phosphatase 1	light	22.1071549646613
126	E13_Liver_2_1_126	E13	Liver	2	1	LSTLPSDFCGLTHLVK	1xCarbamidomethyl [C9]	1787.93603	Q922Q8	Leucine-rich repeat-containing protein 59	light	23.6496148232071
126	E13_Liver_2_1_126	E13	Liver	2	1	LSTLDVTHAPLVDKFWQFGGNER	""	2630.33616	Q5FW57	Glycine N-acyltransferase-like protein	light	23.076170856934
126	E13_Liver_2_1_126	E13	Liver	2	1	GAAELMQQKEATTEQQLRELFEK	""	2678.3454	O35490	Betaine--homocysteine S-methyltransferase 1	light	22.1500706237765
126	E13_Liver_2_1_126	E13	Liver	2	1	ISTEVGITNVDLSTVDKDQSIAPK	""	2530.32465	Q9DBG6	Dolichyl-diphosphooligosaccharide--protein glycosyltransferase subunit 2	light	20.9328437988149
126	E13_Liver_2_1_126	E13	Liver	2	1	ISSVQSIVPALEIANAHRKPLVIIAEDVDGEALSTLVLNR	""	4251.3711	P63038-1	"60 kDa heat shock protein	mitochondrial"	light
126	E13_Liver_2_1_126	E13	Liver	2	1	LTESPCALVASQYGWSGNMER	1xCarbamidomethyl [C6]	2356.06964	P08113	Endoplasmin	light	27.2793671692329
126	E13_Liver_2_1_126	E13	Liver	2	1	ITPSYVAFTPEGERLIGDAAK	""	2235.16557	P20029	78 kDa glucose-regulated protein	light	25.9062315222246
126	E13_Liver_2_1_126	E13	Liver	2	1	LTPEEEEILNKKR	""	1598.87481	P62242	40S ribosomal protein S8	light	28.7484610855903
126	E13_Liver_2_1_126	E13	Liver	2	1	ITPEEAKYKLCK	1xCarbamidomethyl [C11]	1479.78758	P62702	"40S ribosomal protein S4	X isoform"	light
126	E13_Liver_2_1_126	E13	Liver	2	1	FVKQDQVCIAR	1xCarbamidomethyl [C8]	1363.71508	Q8R050	Eukaryotic peptide chain release factor GTP-binding subunit ERF3A	light	23.2123415661206
126	E13_Liver_2_1_126	E13	Liver	2	1	LTNSMMMHGR	""	1177.52748	P97461	40S ribosomal protein S5	light	29.4468674876579
126	E13_Liver_2_1_126	E13	Liver	2	1	FVIATSTKVDISDVKIPK	""	1961.13175	P47911	60S ribosomal protein L6	light	24.2247372916754
126	E13_Liver_2_1_126	E13	Liver	2	1	ITNDAREDEMEENLTQVGSILGNLK	""	2789.36218	O09044	Synaptosomal-associated protein 23	light	23.2540842984782
126	E13_Liver_2_1_126	E13	Liver	2	1	FVIGGPQGDAGLTGR	""	1444.7543	Q3THS6	S-adenosylmethionine synthase isoform type-2	light	26.4353312247956
126	E13_Liver_2_1_126	E13	Liver	2	1	FVIGGPQGDAGLTGRK	""	1572.84927	Q3THS6	S-adenosylmethionine synthase isoform type-2	light	24.5376718782969
126	E13_Liver_2_1_126	E13	Liver	2	1	LTLYDIAHTPGVAADLSHIETR	""	2393.24595	P08249	"Malate dehydrogenase	mitochondrial"	light
126	E13_Liver_2_1_126	E13	Liver	2	1	LTLVCSTAPGPLELDLTGDLESFKKQSFVLK	1xCarbamidomethyl [C5]	3406.81782	Q99PT1	rho GDP-dissociation inhibitor 1	light	23.0451240583496
126	E13_Liver_2_1_126	E13	Liver	2	1	LTITYGPKVVR	""	1246.75178	P12710	"Fatty acid-binding protein	liver"	light
126	E13_Liver_2_1_126	E13	Liver	2	1	FVINYDYPNSSEDYIHR	""	2131.97196	Q61656	probable ATP-dependent RNA helicase DDX5	light	26.7501715035704
126	E13_Liver_2_1_126	E13	Liver	2	1	FVINYDYPNSSEDYVHR	""	2117.95631	Q501J6	Probable ATP-dependent RNA helicase DDX17	light	25.2562619670095
126	E13_Liver_2_1_126	E13	Liver	2	1	ITISSLQDLTLYNPER	""	1862.98582	O88477	Insulin-like growth factor 2 mRNA-binding protein 1	light	24.1541045316761
126	E13_Liver_2_1_126	E13	Liver	2	1	ITISSLQDLSIYNPER	""	1848.97017	Q5SF07	Insulin-like growth factor 2 mRNA-binding protein 2	light	23.1206636120404
126	E13_Liver_2_1_126	E13	Liver	2	1	ITISPLQELTLYNPER	""	1887.0222	Q9CPN8	Insulin-like growth factor 2 mRNA-binding protein 3	light	21.9661588225098
126	E13_Liver_2_1_126	E13	Liver	2	1	ITLPVDFVTADKFDENAK	""	2023.03825	P09411	phosphoglycerate kinase 1	light	26.3613743810404
126	E13_Liver_2_1_126	E13	Liver	2	1	ITPSYVAFTPEGERLIGDAAKNQLTSNPENTVFDAK	""	3893.95559	P20029	78 kDa glucose-regulated protein	light	24.2836774811707
126	E13_Liver_2_1_126	E13	Liver	2	1	ITQACMEGHDFHEGVR	1xCarbamidomethyl [C5]	1886.82723	Q8QZS1	"3-hydroxyisobutyryl-CoA hydrolase	mitochondrial"	light
126	E13_Liver_2_1_126	E13	Liver	2	1	ITSLEVENQNLR	""	1415.74888	P57776-2; P57776-3	Isoform 2 of Elongation factor 1-delta;Isoform 3 of Elongation factor 1-delta	light	28.1296169587735
126	E13_Liver_2_1_126	E13	Liver	2	1	ITSLAQLNAANHDAAIFPGGFGAAK	""	2455.27283	Q9D172	"ES1 protein homolog	mitochondrial"	light
126	E13_Liver_2_1_126	E13	Liver	2	1	ITSGPFEPDLYKSEMEVQDAELKALLQSSASR	""	3539.7574	P50580	proliferation-associated protein 2G4	light	26.0598317763775
126	E13_Liver_2_1_126	E13	Liver	2	1	ITSGPFEPDLYKSEMEVQDAELK	""	2626.25928	P50580	proliferation-associated protein 2G4	light	26.7354016997105
126	E13_Liver_2_1_126	E13	Liver	2	1	FVEGLPINDFSR	""	1393.71104	P14152	"Malate dehydrogenase	cytoplasmic"	light
126	E13_Liver_2_1_126	E13	Liver	2	1	ITSEAEDLVANFFPK	""	1680.84793	P61290	Proteasome activator complex subunit 3	light	25.8074503692714
126	E13_Liver_2_1_126	E13	Liver	2	1	LTSDDVKEQIYKLAK	""	1750.95854	P62301	40S ribosomal protein S13	light	27.6287651008743
126	E13_Liver_2_1_126	E13	Liver	2	1	LTSDDVKEQIYK	""	1438.7424	P62301	40S ribosomal protein S13	light	26.3179919463374
126	E13_Liver_2_1_126	E13	Liver	2	1	ITSAVWGPLGECVIAGHESGELNQYSAK	1xCarbamidomethyl [C12]	2973.4411	Q9QZD9	Eukaryotic translation initiation factor 3 subunit I	light	25.3798061510288
126	E13_Liver_2_1_126	E13	Liver	2	1	FVFSLVDAMNGKEGVVECSFVQSK	1xCarbamidomethyl [C18]	2677.30004	P08249	"Malate dehydrogenase	mitochondrial"	light
126	E13_Liver_2_1_126	E13	Liver	2	1	LTRPGSSYFNLNPFEVLQIDPEVTDEEIKKR	""	3634.87515	Q6NZB0	DnaJ homolog subfamily C member 8	light	25.2249014000802
126	E13_Liver_2_1_126	E13	Liver	2	1	FVDRQKEVNENFAIDLIAQQPVNEVEHR	""	3337.69238	P52503	"NADH dehydrogenase [ubiquinone] iron-sulfur protein 6	mitochondrial"	light
126	E13_Liver_2_1_126	E13	Liver	2	1	ITLDNAYMEKCDENILWLDYKNICK	2xCarbamidomethyl [C11; C24]	3162.49445	P52480; P52480-2	Pyruvate kinase PKM;Isoform M1 of Pyruvate kinase PKM	light	25.7862551677889
126	E13_Liver_2_1_126	E13	Liver	2	1	FVNLGIEPPKGVLLFGPPGTGK	""	2237.26925	P46471	26S proteasome regulatory subunit 7	light	24.5479474407502
126	E13_Liver_2_1_126	E13	Liver	2	1	ITGEAFVQFASQELAEKALGK	""	2237.18122	Q9Z2X1-1	Heterogeneous nuclear ribonucleoprotein F	light	23.5479989344892
126	E13_Liver_2_1_126	E13	Liver	2	1	ITGEAFVQFASQELAEK	""	1867.94362	Q9Z2X1-1	Heterogeneous nuclear ribonucleoprotein F	light	26.9823468076035
126	E13_Liver_2_1_126	E13	Liver	2	1	FVTVQTISGTGALR	""	1449.806	P05202	"Aspartate aminotransferase	mitochondrial"	light
126	E13_Liver_2_1_126	E13	Liver	2	1	FVTVQTISGTGALRVGASFLQR	""	2308.27719	P05202	"Aspartate aminotransferase	mitochondrial"	light
126	E13_Liver_2_1_126	E13	Liver	2	1	FVVDLSDQVAPTDIEEGMR	""	2121.01686	P46471	26S proteasome regulatory subunit 7	light	25.1529164105283
126	E13_Liver_2_1_126	E13	Liver	2	1	FVVDVDKNIDINDVTPNCR	1xCarbamidomethyl [C18]	2233.09176	P62196	26S proteasome regulatory subunit 8	light	24.7005280880582
126	E13_Liver_2_1_126	E13	Liver	2	1	ITGDYLCSPEENIYKIDFVR	1xCarbamidomethyl [C7]	2432.18024	Q9Z2R6	protein unc-119 homolog A	light	22.7051465787853
126	E13_Liver_2_1_126	E13	Liver	2	1	ITGCTSPGKTVTIVVR	1xCarbamidomethyl [C4]	1688.93637	P80315	T-complex protein 1 subunit delta	light	24.0325976688917
126	E13_Liver_2_1_126	E13	Liver	2	1	ITFTGEADQAPGVEPGDIVLLLQEKEHEVFQR	""	3565.8173	Q9QYJ0	DnaJ homolog subfamily A member 2	light	24.3182952411868
126	E13_Liver_2_1_126	E13	Liver	2	1	FVVQNVSAQKDGEK	""	1548.80165	Q61699	Heat shock protein 105 kDa	light	22.5836712505749
126	E13_Liver_2_1_126	E13	Liver	2	1	LTFKYERDSNYHLLMSVQESLER	""	2858.41415	P26443	"Glutamate dehydrogenase 1	mitochondrial"	light
126	E13_Liver_2_1_126	E13	Liver	2	1	ITFHGEGDQEPGLEPGDIIIVLDQKDHAVFTR	""	3546.78634	P63037	DnaJ homolog subfamily A member 1	light	23.1221592527329
126	E13_Liver_2_1_126	E13	Liver	2	1	LTFDSSFSPNTGKK	""	1528.7642	Q60932-1	voltage-dependent anion-selective channel protein 1	light	25.6613338198412
126	E13_Liver_2_1_126	E13	Liver	2	1	FWEVISDEHGIDPTGSYHGDSDLQLER	""	3102.40755	Q7TMM9; Q9CWF2	Tubulin beta-2A chain;Tubulin beta-2B chain	light	26.3717161674804
126	E13_Liver_2_1_126	E13	Liver	2	1	FWEVISDEHGIDPTGTYHGDSDLQLDR	""	3102.40755	P99024	tubulin beta-5 chain	light	29.5856843104572
126	E13_Liver_2_1_126	E13	Liver	2	1	FWEVISDEHGIDPTGTYHGDSDLQLDRISVYYNEATGGKYVPR	""	4900.31253	P99024	tubulin beta-5 chain	light	27.5537135970512
126	E13_Liver_2_1_126	E13	Liver	2	1	FWEVISDEHGIDPTGTYHGDSDLQLER	""	3116.4232	Q9D6F9; P68372	Tubulin beta-4A chain;Tubulin beta-4B chain	light	28.5348135473708
126	E13_Liver_2_1_126	E13	Liver	2	1	LTGFHETSNINDFSAGVANR	""	2150.02612	P15105	Glutamine synthetase	light	23.7739926360283
126	E13_Liver_2_1_126	E13	Liver	2	1	ITLDNAYMEKCDENILWLDYK	1xCarbamidomethyl [C11]	2647.24185	P52480; P52480-2	Pyruvate kinase PKM;Isoform M1 of Pyruvate kinase PKM	light	24.3064244364678
126	E13_Liver_2_1_126	E13	Liver	2	1	FVTHVSDWGSLATISTIKEVR	""	2346.24522	O88668	Protein CREG1	light	25.1414720635608
126	E13_Liver_2_1_126	E13	Liver	2	1	FVNLGIEPPKGVLLFGPPGTGKTLCAR	1xCarbamidomethyl [C25]	2838.56987	P46471	26S proteasome regulatory subunit 7	light	23.8546203622167
126	E13_Liver_2_1_126	E13	Liver	2	1	ITKPGSIDSNNQLFAPGGR	""	1972.02466	Q6NZJ6	eukaryotic translation initiation factor 4 gamma 1	light	25.8136241510445
126	E13_Liver_2_1_126	E13	Liver	2	1	ITKFENAFLSHVISQHQSLLGNIR	""	2752.48931	Q03265	"ATP synthase subunit alpha	mitochondrial"	light
126	E13_Liver_2_1_126	E13	Liver	2	1	LTKEFSVYMTKDGR	""	1674.85197	P05202	"Aspartate aminotransferase	mitochondrial"	light
126	E13_Liver_2_1_126	E13	Liver	2	1	FVPFAAVAAANCINIPLMR	1xCarbamidomethyl [C12]	2075.09288	Q99JR1; Q91V61	Sideroflexin-1;Sideroflexin-3	light	22.986626187219
126	E13_Liver_2_1_126	E13	Liver	2	1	LTKEFSVYMTK	""	1346.70245	P05202	"Aspartate aminotransferase	mitochondrial"	light
126	E13_Liver_2_1_126	E13	Liver	2	1	FVPREEGPYEVEVTYDGVPVPGSPFPLEAVAPTKPSKVK	""	4212.19034	Q8BTM8	Filamin-A	light	23.7136567910326
126	E13_Liver_2_1_126	E13	Liver	2	1	LTHSGIFTLYSYRDPNSIETLQSFGK	""	2974.49451	Q8K411-1	"Presequence protease	mitochondrial"	light
126	E13_Liver_2_1_126	E13	Liver	2	1	LTGVFAPRPSTGPHKLRECLPLIIFLR	1xCarbamidomethyl [C19]	3088.76046	P62702	"40S ribosomal protein S4	X isoform"	light
126	E13_Liver_2_1_126	E13	Liver	2	1	LTGVFAPRPSTGPHKLR	""	1834.04461	P62702	"40S ribosomal protein S4	X isoform"	light
126	E13_Liver_2_1_126	E13	Liver	2	1	LTGSLSGWTSPKDVILK	""	1802.00583	Q99KI0	"Aconitate hydratase	mitochondrial"	light
126	E13_Liver_2_1_126	E13	Liver	2	1	LTGNFKHASSILPITEFSDITR	""	2447.2929	Q61029	"Lamina-associated polypeptide 2	isoforms beta/delta/epsilon/gamma"	light
126	E13_Liver_2_1_126	E13	Liver	2	1	ITGMLLEIDNSELLHMLESPESLR	""	2740.38958	P29341	Polyadenylate-binding protein 1	light	22.1371196699514
126	E13_Liver_2_1_126	E13	Liver	2	1	FVSILMESIPLPDRGS	""	1760.92513	P23492	purine nucleoside phosphorylase	light	26.0334270345906
126	E13_Liver_2_1_126	E13	Liver	2	1	LTGMAFRVPTPNVSVVDLTCR	1xCarbamidomethyl [C20]	2333.21043	P16858	glyceraldehyde-3-phosphate dehydrogenase	light	27.5554169409694
126	E13_Liver_2_1_126	E13	Liver	2	1	FVSISDLFVPKDLGTDSQIFISR	""	2584.36573	Q61598	Rab GDP dissociation inhibitor beta	light	25.1065415355048
126	E13_Liver_2_1_126	E13	Liver	2	1	LTGIKHELQANCYEEVKDR	1xCarbamidomethyl [C12]	2303.14486	P18760	Cofilin-1	light	26.911700444951
126	E13_Liver_2_1_126	E13	Liver	2	1	ITGHFYACQVAQR	1xCarbamidomethyl [C8]	1550.75326	Q9CPN8	Insulin-like growth factor 2 mRNA-binding protein 3	light	24.5223722430024
126	E13_Liver_2_1_126	E13	Liver	2	1	LVREIAQDFKTDLR	""	1703.94389	P84244; P68433; P84228	histone H3.3;Histone H3.1;histone H3.2	light	33.5915437203282
126	E13_Liver_2_1_126	E13	Liver	2	1	FLVHNVKELEVLLMCNK	1xCarbamidomethyl [C15]	2086.11876	P62911	60S ribosomal protein L32	light	29.5968253884078
126	E13_Liver_2_1_126	E13	Liver	2	1	FLVHNVKELEVLLMCNK	1xCarbamidomethyl [C15]; 1xOxidation [M14]	2102.11368	P62911	60S ribosomal protein L32	light	22.8164502152294
126	E13_Liver_2_1_126	E13	Liver	2	1	MATEVAADALGEEWKGYVVR	1xOxidation [M1]	2211.07504	P62754	40S RIBOSOMAL PROTEIN S6	light	25.1035271383783
126	E13_Liver_2_1_126	E13	Liver	2	1	MATEVAADALGEEWKGYVVR	""	2195.08013	P62754	40S RIBOSOMAL PROTEIN S6	light	29.9884542603702
126	E13_Liver_2_1_126	E13	Liver	2	1	FLVLDEADGLLSQGYSDFINR	""	2372.17687	Q91VR5	ATP-dependent RNA helicase DDX1	light	24.421585774651
126	E13_Liver_2_1_126	E13	Liver	2	1	MATEVAADALGEEWK	""	1620.7574	P62754	40S RIBOSOMAL PROTEIN S6	light	25.0476684527052
126	E13_Liver_2_1_126	E13	Liver	2	1	MATVWDEAEQDGIGEEVLK	""	2119.98523	O88685	26S proteasome regulatory subunit 6A	light	23.5972529654278
126	E13_Liver_2_1_126	E13	Liver	2	1	MASNIFGTPEENPPSWAK	""	1975.92184	P97825	Jupiter microtubule associated homolog 1	light	26.0644977353071
126	E13_Liver_2_1_126	E13	Liver	2	1	MAQSSSKSPELLAR	""	1504.7788	Q9WTX6	Cullin-1	light	24.0462740714637
126	E13_Liver_2_1_126	E13	Liver	2	1	MAQDLKDIIEHLNMAGGPADTSDPLQQICK	1xCarbamidomethyl [C29]	3309.59121	Q63850	nuclear pore glycoprotein p62	light	24.9221291299345
126	E13_Liver_2_1_126	E13	Liver	2	1	MANQFALYKPVTDLFLQLVDSGKVDEAR	""	3168.6398	Q6PB66	"Leucine-rich PPR motif-containing protein	mitochondrial"	light
126	E13_Liver_2_1_126	E13	Liver	2	1	MALVGLGVSHSVLKQVAEQFLNMRGGLGLAGAK	""	3351.83918	Q9DB77	"Cytochrome b-c1 complex subunit 2	mitochondrial"	light
126	E13_Liver_2_1_126	E13	Liver	2	1	MALVGLGVSHSVLKQVAEQFLNMR	""	2627.41601	Q9DB77	"Cytochrome b-c1 complex subunit 2	mitochondrial"	light
126	E13_Liver_2_1_126	E13	Liver	2	1	MALVGLGVSHSVLK	""	1410.81373	Q9DB77	"Cytochrome b-c1 complex subunit 2	mitochondrial"	light
126	E13_Liver_2_1_126	E13	Liver	2	1	MAIMVQSPMFDGKVPHWYHFSCFWK	1xCarbamidomethyl [C22]	3129.43946	P11103	Poly [ADP-ribose] polymerase 1	light	26.3706785946179
126	E13_Liver_2_1_126	E13	Liver	2	1	MALLVQELLHHQWDAADDIHR	""	2511.25614	Q80VJ2	Steroid receptor RNA activator 1	light	24.5425780171602
126	E13_Liver_2_1_126	E13	Liver	2	1	MASSSGEGKELYLSWVVEAR	""	2199.07504	P37040	NADPH--cytochrome P450 reductase	light	21.7201976984583
126	E13_Liver_2_1_126	E13	Liver	2	1	MAVNKAGPVVTDNGNFILDWKFDR	""	2707.36608	P47968	ribose-5-phosphate isomerase	light	22.3424964297019
126	E13_Liver_2_1_126	E13	Liver	2	1	MDATANDVPSPYEVK	""	1636.75231	P27773	Protein disulfide-isomerase A3	light	28.4162117487688
126	E13_Liver_2_1_126	E13	Liver	2	1	MDATANDITNDQYK	""	1599.69553	P08003	Protein disulfide-isomerase A4	light	23.6555165294525
126	E13_Liver_2_1_126	E13	Liver	2	1	MDAILTEAIKACFQK	1xCarbamidomethyl [C12]	1738.88664	Q3TEA8-1	Heterochromatin protein 1-binding protein 3	light	23.4990871243755
126	E13_Liver_2_1_126	E13	Liver	2	1	FLTALAQDGVINEEALSVTELDRIYGGLTSK	""	3323.73693	Q9WU78-3	Isoform 3 of Programmed cell death 6-interacting protein	light	22.3840324845459
126	E13_Liver_2_1_126	E13	Liver	2	1	FLTAVQGGSFILSSVGSQLVR	""	2166.19173	Q8R0G9	Nuclear pore complex protein Nup133	light	23.3631704032279
126	E13_Liver_2_1_126	E13	Liver	2	1	FLTEELSLDQDR	""	1465.71691	O35215	D-dopachrome decarboxylase	light	24.9661563576044
126	E13_Liver_2_1_126	E13	Liver	2	1	FLTEELSLDQDRIVIR	""	1947.05457	O35215	D-dopachrome decarboxylase	light	24.0964442892135
126	E13_Liver_2_1_126	E13	Liver	2	1	MCRQDPSVLHTEEMR	1xCarbamidomethyl [C2]	1888.84625	Q99L47	Hsc70-interacting protein	light	25.8713110957009
126	E13_Liver_2_1_126	E13	Liver	2	1	FITHAPPGEFNEVFNDVR	""	2089.01376	P47753	F-actin-capping protein subunit alpha-1	light	27.1587937987149
126	E13_Liver_2_1_126	E13	Liver	2	1	MCLDQYSMLPATPWGVWEIIKR	1xCarbamidomethyl [C2]	2694.32408	P18155	"Bifunctional methylenetetrahydrofolate dehydrogenase/cyclohydrolase	mitochondrial"	light
126	E13_Liver_2_1_126	E13	Liver	2	1	FLTLPPVLHLQLMR	""	1677.98728	Q6A4J8-2	Isoform 2 of Ubiquitin carboxyl-terminal hydrolase 7	light	23.3171638849249
126	E13_Liver_2_1_126	E13	Liver	2	1	MCHNINRVVYIFGPPVKEPPTDVTPTFLTTGVLSTLR	1xCarbamidomethyl [C2]	4170.18785	Q3THK7	GMP synthase [glutamine-hydrolyzing]	light	24.5005624339792
126	E13_Liver_2_1_126	E13	Liver	2	1	MCEIVFEDPKTPGEKQFAYQCSWGLTTR	2xCarbamidomethyl [C2; C21]	3378.55918	Q8CGC7	Bifunctional glutamate/proline--tRNA ligase	light	24.5399288511352
126	E13_Liver_2_1_126	E13	Liver	2	1	MCDLVSDFDGFSER	1xCarbamidomethyl [C2]	1677.68833	P46664	adenylosuccinate synthetase isozyme 2	light	24.5775803809119
126	E13_Liver_2_1_126	E13	Liver	2	1	MCDFGISGYLVDSVAK	1xCarbamidomethyl [C2]	1761.81862	O09110; P70236	dual specificity mitogen-activated protein kinase kinase 3;Dual specificity mitogen-activated protein kinase kinase 6	light	21.9664039715249
126	E13_Liver_2_1_126	E13	Liver	2	1	MAVTFIGNSTAIQELFKR	""	2026.07901	P99024	tubulin beta-5 chain	light	30.4141607085403
126	E13_Liver_2_1_126	E13	Liver	2	1	MAVTFIGNSTAIQELFK	""	1869.9779	P99024	tubulin beta-5 chain	light	22.6863610642193
126	E13_Liver_2_1_126	E13	Liver	2	1	MAVRNNLAGAEELFAR	""	1761.90646	Q68FD5	Clathrin heavy chain 1	light	25.7035482473535
126	E13_Liver_2_1_126	E13	Liver	2	1	MALIQMGSVEEAVQALIELHNHDLGENHHLRVSFSK	""	4053.04331	P17225	Polypyrimidine tract-binding protein 1	light	23.2320051124241
126	E13_Liver_2_1_126	E13	Liver	2	1	MALIQMGSVEEAVQALIELHNHDLGENHHLR	""	3504.74747	P17225	Polypyrimidine tract-binding protein 1	light	25.9694990342668
126	E13_Liver_2_1_126	E13	Liver	2	1	MAILQIMKELNKR	""	1587.90731	Q62318	Transcription intermediary factor 1-beta	light	26.3443572742539
126	E13_Liver_2_1_126	E13	Liver	2	1	MAAMAKPDCIITCDGNNITVKTESTVK	2xCarbamidomethyl [C9; C13]	2968.42466	Q05816	"Fatty acid-binding protein	epidermal"	light
126	E13_Liver_2_1_126	E13	Liver	2	1	FMNPFNLPNLYQK	""	1625.81446	Q60864	stress-induced-phosphoprotein 1	light	25.701236016145
126	E13_Liver_2_1_126	E13	Liver	2	1	FMNPFNLPNLYQKLENDPR	""	2350.16486	Q60864	stress-induced-phosphoprotein 1	light	26.3485983616326
126	E13_Liver_2_1_126	E13	Liver	2	1	MAAMAKPDCIITCDGNNITVK	2xCarbamidomethyl [C9; C13]	2323.09131	Q05816	"Fatty acid-binding protein	epidermal"	light
126	E13_Liver_2_1_126	E13	Liver	2	1	MAAISESNINLCGSHCGVSIGEDGPSQMALEDLAMFR	2xCarbamidomethyl [C12; C16]	3967.77514	P40142	Transketolase	light	26.6673645294295
126	E13_Liver_2_1_126	E13	Liver	2	1	IYYKAQSDGIWGEHEVDYILFLRK	""	2943.50395	P58044	Isopentenyl-diphosphate Delta-isomerase 1	light	23.4605017667345
126	E13_Liver_2_1_126	E13	Liver	2	1	FMQTFVLAPEGSVANKFYVHNDIFR	""	2930.46579	P97855	Ras GTPase-activating protein-binding protein 1	light	26.937454239529
126	E13_Liver_2_1_126	E13	Liver	2	1	FMQTFVLAPEGSVPNKFYVHNDMFR	""	2974.43787	P97379-1	Ras GTPase-activating protein-binding protein 2	light	25.6029472100367
126	E13_Liver_2_1_126	E13	Liver	2	1	FMSILSSILTEKYR	""	1687.90875	P06467	Hemoglobin subunit zeta	light	23.4041239249175
126	E13_Liver_2_1_126	E13	Liver	2	1	FMSILSSILTEKYR	1xOxidation [M2]	1703.90367	P06467	Hemoglobin subunit zeta	light	23.4153647451461
126	E13_Liver_2_1_126	E13	Liver	2	1	LYVPVKEYPDFNFVGR	""	1943.00616	Q9QYS9-7	Isoform 7 of Protein quaking	light	25.8961292068068
126	E13_Liver_2_1_126	E13	Liver	2	1	IYVPALIFGQLLTSSNYDDDEKKVTGGR	""	3099.59971	Q01320	DNA topoisomerase 2-alpha	light	23.5429602884537
126	E13_Liver_2_1_126	E13	Liver	2	1	LYVGSLHFNITEDMLR	""	1907.96839	Q8VH51-1	RNA-binding protein 39	light	23.4818337912254
126	E13_Liver_2_1_126	E13	Liver	2	1	LYVELHRGEEPGQDQDPVQLLSGFPR	""	2979.49591	Q922Y1	UBX domain-containing protein 1	light	25.1823138739356
126	E13_Liver_2_1_126	E13	Liver	2	1	IYVDDGLISLQVKEK	""	1719.95273	P52480; P52480-2	Pyruvate kinase PKM;Isoform M1 of Pyruvate kinase PKM	light	28.9108069896549
126	E13_Liver_2_1_126	E13	Liver	2	1	MAAQAEPIGTETLER	""	1616.79485	P06467	Hemoglobin subunit zeta	light	32.6873048744921
126	E13_Liver_2_1_126	E13	Liver	2	1	FISTKLPDKTVEFLQEYIINR	""	2554.39155	Q9DBR0	A-kinase anchor protein 8	light	23.4857943072893
126	E13_Liver_2_1_126	E13	Liver	2	1	MAAQAEPIGTETLER	1xOxidation [M1]	1632.78976	P06467	Hemoglobin subunit zeta	light	27.0170770177541
126	E13_Liver_2_1_126	E13	Liver	2	1	MAILQIMKELNK	""	1431.8062	Q62318	Transcription intermediary factor 1-beta	light	25.2946303535978
126	E13_Liver_2_1_126	E13	Liver	2	1	MALKHPYFDDLDNQIK	""	1947.96331	P11440	Cyclin-dependent kinase 1	light	25.2898362546401
126	E13_Liver_2_1_126	E13	Liver	2	1	MALELLTQEFGIPVER	""	1845.9779	Q8BGQ7	"Alanine--tRNA ligase	cytoplasmic"	light
126	E13_Liver_2_1_126	E13	Liver	2	1	FIYMAVQHYIETLQR	""	1911.97857	P35235	tyrosine-protein phosphatase non-receptor type 11	light	23.7189971679815
126	E13_Liver_2_1_126	E13	Liver	2	1	FMADCPHTIGVEFGTR	1xCarbamidomethyl [C5]	1837.836	Q91V41	Ras-related protein Rab-14	light	22.8033727993977
126	E13_Liver_2_1_126	E13	Liver	2	1	MAGVKVPLVAMHHAYVVTER	""	2208.17801	Q99LB7	"Sarcosine dehydrogenase	mitochondrial"	light
126	E13_Liver_2_1_126	E13	Liver	2	1	MAGLKVLQLINDNTATALSYGVFR	""	2595.39632	Q9JKR6	Hypoxia up-regulated protein 1	light	24.9862978584669
126	E13_Liver_2_1_126	E13	Liver	2	1	MAGDPVANVRFNVAK	""	1588.82642	Q76MZ3	serine/threonine-protein phosphatase 2A 65 kDa regulatory subunit A alpha isoform	light	28.0685101522953
126	E13_Liver_2_1_126	E13	Liver	2	1	MAGDETQPTRFAFVEFADQNSVPR	""	2713.26749	Q8BZX4-2	Isoform 2 of Splicing regulatory glutamine/lysine-rich protein 1	light	23.5364132359859
126	E13_Liver_2_1_126	E13	Liver	2	1	MAENLGFLGSLKNQAADQITK	""	2249.15944	Q9Z2I8	"Succinate--CoA ligase [GDP-forming] subunit beta	mitochondrial"	light
126	E13_Liver_2_1_126	E13	Liver	2	1	MAEIGEHVAPSEAANSLEQAQAAAER	""	2680.26313	B2RQC6	CAD protein	light	25.5322705431888
126	E13_Liver_2_1_126	E13	Liver	2	1	MADEAVCVGPAPTSK	1xCarbamidomethyl [C7]	1532.70834	Q91ZA3	"Propionyl-CoA carboxylase alpha chain	mitochondrial"	light
126	E13_Liver_2_1_126	E13	Liver	2	1	MADCGGLPQISQPAKLAEAFKYFVQGMGYMPSASMTR	1xCarbamidomethyl [C4]	4038.9043	Q62433	Protein NDRG1	light	21.5690266093375
126	E13_Liver_2_1_126	E13	Liver	2	1	FMFNIADGGFTELHSLWQNEER	""	2641.214	Q6PDQ2	Chromodomain-helicase-DNA-binding protein 4	light	24.9561831055363
126	E13_Liver_2_1_126	E13	Liver	2	1	MACGAEFSMLMDCKGNLYSFGCPEYGQLGHNSDGKFIAR	3xCarbamidomethyl [C3; C13; C22]	4418.92182	Q8BK67	Protein RCC2	light	25.385203613769
126	E13_Liver_2_1_126	E13	Liver	2	1	FMGKGVSQAVEHINK	""	1644.85264	P17182	alpha-enolase	light	28.4253813733901
126	E13_Liver_2_1_126	E13	Liver	2	1	FMGKGVSQAVEHINKTIAPALVSK	""	2525.39084	P17182	alpha-enolase	light	29.0044782585077
126	E13_Liver_2_1_126	E13	Liver	2	1	MAATFIGNSTAIQELFKR	""	1998.04771	Q9D6F9	Tubulin beta-4A chain	light	22.3661615714219
126	E13_Liver_2_1_126	E13	Liver	2	1	MAATFIGNSTAIQELFK	1xOxidation [M1]	1857.94151	Q9D6F9	Tubulin beta-4A chain	light	25.5195870659038
126	E13_Liver_2_1_126	E13	Liver	2	1	MAAQAEPIGTETLERLFCSYPQTK	1xCarbamidomethyl [C18]	2741.32731	P06467	Hemoglobin subunit zeta	light	28.9596693027622
126	E13_Liver_2_1_126	E13	Liver	2	1	FLSSAAAVSKEHPVVISK	""	1870.04327	B2RQC6	CAD protein	light	25.2018104017751
126	E13_Liver_2_1_126	E13	Liver	2	1	FIPCSPFSDYVYKR	1xCarbamidomethyl [C4]	1778.85705	Q62188	Dihydropyrimidinase-related protein 3	light	26.0727812768848
126	E13_Liver_2_1_126	E13	Liver	2	1	MEELEAGRELMSK	""	1522.72399	Q9R0N0	galactokinase	light	25.400880869131
126	E13_Liver_2_1_126	E13	Liver	2	1	MEEDPDDVPHGHITSLAVKR	""	2246.08701	Q9QY36; Q3UX61	N-alpha-acetyltransferase 10;N-alpha-acetyltransferase 11	light	24.5616599315312
126	E13_Liver_2_1_126	E13	Liver	2	1	MEDSMDMDMSPLRPQNYLFGCELK	1xAcetyl [N-Term]; 1xCarbamidomethyl [C21]	2949.25957	Q61937	Nucleophosmin	light	25.5514077224322
126	E13_Liver_2_1_126	E13	Liver	2	1	MEDQEALGFEHMGLDPR	1xAcetyl [N-Term]	2016.87899	Q9D0R4	Probable ATP-dependent RNA helicase DDX56	light	23.5962035218012
126	E13_Liver_2_1_126	E13	Liver	2	1	MEATKQVVNFGPGPAKLPHSVLLEIQK	1xAcetyl [N-Term]	2973.62302	Q99K85	phosphoserine aminotransferase	light	25.6578790581845
126	E13_Liver_2_1_126	E13	Liver	2	1	MEANGFGLQNFPELK	1xAcetyl [N-Term]	1736.83123	P70697	Uroporphyrinogen decarboxylase	light	22.9205369506529
126	E13_Liver_2_1_126	E13	Liver	2	1	MEAIAKYDFK	1xAcetyl [N-Term]	1257.61839	Q60631	Growth factor receptor-bound protein 2	light	24.8297063819002
126	E13_Liver_2_1_126	E13	Liver	2	1	MEAAGFTVSGADHPICPVMLGDAR	1xCarbamidomethyl [C16]	2502.15741	O88986	"2-amino-3-ketobutyrate coenzyme A ligase	mitochondrial"	light
126	E13_Liver_2_1_126	E13	Liver	2	1	MDYVEINIDHKFHR	""	1816.87991	Q8VDJ3	Vigilin	light	25.0735103992188
126	E13_Liver_2_1_126	E13	Liver	2	1	FLQASEDLLKEHYTDLKDRPFFTGLVK	""	3210.68338	P15532	Nucleoside diphosphate kinase A	light	28.042737048106
126	E13_Liver_2_1_126	E13	Liver	2	1	FIQAWQSLPEFGITHFIAR	""	2261.18658	Q8CIB5	Fermitin family homolog 2	light	22.6227707198537
126	E13_Liver_2_1_126	E13	Liver	2	1	MDTSRVQPIKLAR	1xAcetyl [N-Term]	1556.85772	P62858	40S ribosomal protein S28	light	28.5710912107007
126	E13_Liver_2_1_126	E13	Liver	2	1	MDTDLETMDLDQGGEALAPR	""	2177.96892	Q6P4T2	U5 small nuclear ribonucleoprotein 200 kDa helicase	light	24.7916043885845
126	E13_Liver_2_1_126	E13	Liver	2	1	MDSTNADALYVR	""	1355.62599	Q9QYI3	DnaJ homolog subfamily C member 7	light	24.7087726930064
126	E13_Liver_2_1_126	E13	Liver	2	1	FIQDSIFGLCPHMTEDNKDLIQGK	1xCarbamidomethyl [C10]	2806.35386	P27773	Protein disulfide-isomerase A3	light	26.3785466279132
126	E13_Liver_2_1_126	E13	Liver	2	1	MDSTEPPYSQKR	""	1438.6631	P10126	Elongation factor 1-alpha 1	light	26.2212734184615
126	E13_Liver_2_1_126	E13	Liver	2	1	FIQDSIFGLCPHMTEDNKDLIQGKDLLTAYYDVDYEK	1xCarbamidomethyl [C10]	4395.08357	P27773	Protein disulfide-isomerase A3	light	23.6358817684858
126	E13_Liver_2_1_126	E13	Liver	2	1	MDSTANEVEAVKVHSFPTLKFFPASADR	""	3094.53025	P09103	Protein disulfide-isomerase	light	26.3478524356142
126	E13_Liver_2_1_126	E13	Liver	2	1	MEEIVEGCTGALHILAR	1xCarbamidomethyl [C8]	1898.94628	Q02257; Q02248	Junction plakoglobin;Catenin beta-1	light	22.5907232947848
126	E13_Liver_2_1_126	E13	Liver	2	1	MENERTKDLIIEQR	""	1774.91161	Q8VDJ3	Vigilin	light	24.9125408644336
126	E13_Liver_2_1_126	E13	Liver	2	1	FILREDPAYLHYYDPAGGEDPLGAVHLR	""	3184.58506	Q9JHK5	pleckstrin	light	22.6075147661393
126	E13_Liver_2_1_126	E13	Liver	2	1	FLLSESGSGKGAAMVTAVAYR	""	2115.0903	P17710-1	Hexokinase-1	light	22.6697961859065
126	E13_Liver_2_1_126	E13	Liver	2	1	MELVEVLKRGVQQVTGHGGLR	1xAcetyl [N-Term]	2348.28671	Q7TMF3	NADH dehydrogenase [ubiquinone] 1 alpha subcomplex subunit 12	light	21.9458704744549
126	E13_Liver_2_1_126	E13	Liver	2	1	MELSDANLQTLTEYLKK	1xAcetyl [N-Term]	2039.03653	Q9ERK4	Exportin-2	light	24.9649711307016
126	E13_Liver_2_1_126	E13	Liver	2	1	MEIQIKDLSQQIR	""	1601.86795	F6ZDS4	Nucleoprotein TPR	light	24.4915756654623
126	E13_Liver_2_1_126	E13	Liver	2	1	MELMIMETQAQVCR	1xCarbamidomethyl [C13]	1739.79473	P36552	"Oxygen-dependent coproporphyrinogen-III oxidase	mitochondrial"	light
126	E13_Liver_2_1_126	E13	Liver	2	1	MELGELLYNKSEYIETASGNKVSR	1xAcetyl [N-Term]	2773.37129	Q9QZB9	Dynactin subunit 5	light	24.7243169126314
126	E13_Liver_2_1_126	E13	Liver	2	1	MEIATKDPLNPIKQDVK	""	1940.05212	Q9D819	Inorganic pyrophosphatase	light	24.5024175032131
126	E13_Liver_2_1_126	E13	Liver	2	1	MEKTLETVPLER	1xAcetyl [N-Term]	1487.77741	O88569	heterogeneous nuclear ribonucleoproteins A2/B1	light	25.8440519303253
126	E13_Liver_2_1_126	E13	Liver	2	1	MEKGEHSIVYLKPSYAFGSVGKER	""	2712.3814	P30416	Peptidyl-prolyl cis-trans isomerase FKBP4	light	27.2278388914376
126	E13_Liver_2_1_126	E13	Liver	2	1	FIMESGAKGCEVVVSGK	1xCarbamidomethyl [C10]	1797.88737	P62908	40S ribosomal protein S3	light	27.6237548494226
126	E13_Liver_2_1_126	E13	Liver	2	1	MEHAAPLAVPLGQAEVFQALQR	1xAcetyl [N-Term]	2418.25983	Q5U4D9	THO complex subunit 6 homolog	light	22.8500553690864
126	E13_Liver_2_1_126	E13	Liver	2	1	FIMESGAKGCEVVVSGKLR	1xCarbamidomethyl [C10]	2067.07254	P62908	40S ribosomal protein S3	light	24.8196198404583
126	E13_Liver_2_1_126	E13	Liver	2	1	MEGYHKPDQQKLQALKDTANR	1xAcetyl [N-Term]	2513.25653	P40142	Transketolase	light	26.1302654010929
126	E13_Liver_2_1_126	E13	Liver	2	1	MEGHDPKEPEQLRK	1xAcetyl [N-Term]	1735.84319	Q8BG05-2	Isoform 2 of Heterogeneous nuclear ribonucleoprotein A3	light	28.4600570308643
126	E13_Liver_2_1_126	E13	Liver	2	1	MEGHDPKEPEQLR	1xAcetyl [N-Term]	1607.74823	Q8BG05-2	Isoform 2 of Heterogeneous nuclear ribonucleoprotein A3	light	28.995889321102
126	E13_Liver_2_1_126	E13	Liver	2	1	MEGEAVEAIVEESETFIKGKER	1xAcetyl [N-Term]	2523.22831	Q61164	Transcriptional repressor CTCF	light	25.1062413536741
126	E13_Liver_2_1_126	E13	Liver	2	1	MEGCVSNIMICNLAYSGKLDELKER	1xAcetyl [N-Term]; 2xCarbamidomethyl [C4; C11]	2972.39845	Q9Z2X2	26S proteasome non-ATPase regulatory subunit 10	light	23.3017772183333
126	E13_Liver_2_1_126	E13	Liver	2	1	MEELSQALASSFSVSQELNSTAAPHPR	1xAcetyl [N-Term]	2929.39963	Q80W37	Snurportin-1	light	20.6288968146051
126	E13_Liver_2_1_126	E13	Liver	2	1	FNADEFEDMVAEK	""	1544.65735	Q6ZWV3	60S ribosomal protein L10	light	25.7181604358539
126	E13_Liver_2_1_126	E13	Liver	2	1	MDSTANEVEAVKVHSFPTLK	""	2203.10634	P09103	Protein disulfide-isomerase	light	28.0393679419363
126	E13_Liver_2_1_126	E13	Liver	2	1	FISDKDASVVGFFR	""	1587.81657	P27773	Protein disulfide-isomerase A3	light	26.7766823163297
126	E13_Liver_2_1_126	E13	Liver	2	1	FISDKDASVVGFFRDLFSDGHSEFLK	""	2963.4574	P27773	Protein disulfide-isomerase A3	light	25.5214265952703
126	E13_Liver_2_1_126	E13	Liver	2	1	MDKEETKDWILPSDYDHAEAEAR	""	2749.241	O35887	Calumenin	light	23.0458399667474
126	E13_Liver_2_1_126	E13	Liver	2	1	MDHYDSQQTNDYMQPEEDWDRDLLLDPAWEK	1xAcetyl [N-Term]	3925.65922	Q7TPR4	Alpha-actinin-1	light	23.7544711166718
126	E13_Liver_2_1_126	E13	Liver	2	1	MDGSGEQLGSGGPTSSEQIMK	1xAcetyl [N-Term]	2137.93762	Q07813-1	Apoptosis regulator BAX	light	22.9333071410529
126	E13_Liver_2_1_126	E13	Liver	2	1	FLSEHPGGEEVLLEQAGADATESFEDVGHSPDAR	""	3596.64119	Q9CQX2	Cytochrome b5 type B	light	25.1306960810537
126	E13_Liver_2_1_126	E13	Liver	2	1	MDGIVPDIAVGTKR	1xAcetyl [N-Term]	1513.80429	P17225	Polypyrimidine tract-binding protein 1	light	28.1773821254854
126	E13_Liver_2_1_126	E13	Liver	2	1	MDGLVAQCSAR	1xAcetyl [N-Term]; 1xCarbamidomethyl [C8]	1249.56637	Q9D0I9	"arginine--tRNA ligase	cytoplasmic"	light
126	E13_Liver_2_1_126	E13	Liver	2	1	MDGEEKTYGGCEGPDAMYVK	1xAcetyl [N-Term]; 1xCarbamidomethyl [C11]	2278.9301	P83940	elongin-C	light	23.9920577755592
126	E13_Liver_2_1_126	E13	Liver	2	1	MDGEDDSNLVIKKR	1xAcetyl [N-Term]	1661.81631	Q91WE2	Protein FAM192A	light	23.597509410334
126	E13_Liver_2_1_126	E13	Liver	2	1	FLSNGHVTIPGQQDKDMFQETMEAMR	""	3010.38557	Q8VDD5	Myosin-9	light	25.8347471241011
126	E13_Liver_2_1_126	E13	Liver	2	1	MDENQFVAVTSTNAAKVFNLYPR	""	2615.29225	O08553	Dihydropyrimidinase-related protein 2	light	24.9979641815044
126	E13_Liver_2_1_126	E13	Liver	2	1	MDDYAVLSDTELAAVLR	1xAcetyl [N-Term]	1923.93682	O08579	Emerin	light	22.3827118811404
126	E13_Liver_2_1_126	E13	Liver	2	1	MDDSEVESTASILASVKEQEAQFEKLTR	1xAcetyl [N-Term]	3183.53618	P30999-1	Catenin delta-1	light	23.3683958888177
126	E13_Liver_2_1_126	E13	Liver	2	1	MDDREDLVYQAKLAEQAER	1xAcetyl [N-Term]	2322.10305	P62259	14-3-3 protein epsilon	light	24.8345227440667
126	E13_Liver_2_1_126	E13	Liver	2	1	FLSQPFQVAEVFTGHMGK	1xLabel:13C(6)15N(2) [K18]	2031.02479	P56480	"ATP synthase subunit beta	mitochondrial"	light
126	E13_Liver_2_1_126	E13	Liver	2	1	FLSQPFQVAEVFTGHMGK	1xOxidation [M16]	2039.00551	P56480	"ATP synthase subunit beta	mitochondrial"	light
126	E13_Liver_2_1_126	E13	Liver	2	1	FLSQPFQVAEVFTGHMGKLVPLKETIK	""	3044.66416	P56480	"ATP synthase subunit beta	mitochondrial"	light
126	E13_Liver_2_1_126	E13	Liver	2	1	MDDREDLVYQAK	1xAcetyl [N-Term]	1524.69988	P62259	14-3-3 protein epsilon	light	30.0874233453998
126	E13_Liver_2_1_126	E13	Liver	2	1	FLRQYNFDGLNLDWQYPGSR	""	2489.19967	O35744	Chitinase-like protein 3	light	21.5908068854358
126	E13_Liver_2_1_126	E13	Liver	2	1	MDSLLIAGQINTYCQNIKEFTAQNLGK	1xCarbamidomethyl [C14]	3070.53362	Q91WK2	Eukaryotic translation initiation factor 3 subunit H	light	24.3529409449459
126	E13_Liver_2_1_126	E13	Liver	2	1	MDSGFGSDFGGTGGGKLDPGAIMEQVK	1xAcetyl [N-Term]	2700.22799	P62075	mitochondrial import inner membrane translocase subunit TIM13	light	23.5721597686519
126	E13_Liver_2_1_126	E13	Liver	2	1	FIQEVVQSQQAAVSR	""	1689.89186	Q61210-5	Isoform 5 of Rho guanine nucleotide exchange factor 1	light	23.0915748876175
126	E13_Liver_2_1_126	E13	Liver	2	1	MDSFDEDLARPSGLLAQER	""	2150.01826	Q569Z6	Thyroid hormone receptor-associated protein 3	light	26.4380739105717
126	E13_Liver_2_1_126	E13	Liver	2	1	MDRALLELQLEPEELYQTFQR	""	2622.32321	P58252	Elongation factor 2	light	23.0119453402279
126	E13_Liver_2_1_126	E13	Liver	2	1	MDQVMQFVEPSRQFVKDSIR	1xAcetyl [N-Term]	2482.22173	P60060	Protein transport protein Sec61 subunit gamma	light	26.419065466155
126	E13_Liver_2_1_126	E13	Liver	2	1	MDPTDAKYHMQR	""	1492.66714	Q61081	Hsp90 co-chaperone Cdc37	light	24.3495589857661
126	E13_Liver_2_1_126	E13	Liver	2	1	MDPSGVKVLETAEDIQER	1xAcetyl [N-Term]	2059.00121	P16546	"Spectrin alpha chain	non-erythrocytic 1"	light
126	E13_Liver_2_1_126	E13	Liver	2	1	MDPNCSCASDGSCSCAGACK	1xAcetyl [N-Term]; 5xCarbamidomethyl [C5; C7; C13; C15; C19]	2236.74906	P02798	metallothionein-2	light	21.1039261468209
126	E13_Liver_2_1_126	E13	Liver	2	1	FLRDSQLSEVASKFAK	""	1825.98067	E9Q5C9	nucleolar and coiled-body phosphoprotein 1	light	26.8010351845392
126	E13_Liver_2_1_126	E13	Liver	2	1	MDNSGKQAEAMALLAEAER	1xAcetyl [N-Term]	2076.96886	Q9DB05	alpha-soluble nsf attachment protein	light	24.1908461792385
126	E13_Liver_2_1_126	E13	Liver	2	1	MDLGECLKVHDLALR	1xCarbamidomethyl [C6]	1769.90369	Q7TNC4	Putative RNA-binding protein Luc7-like 2	light	26.3074897306085
126	E13_Liver_2_1_126	E13	Liver	2	1	MDLAGDSDGWVSLAELR	""	1834.86399	Q8BH97	Reticulocalbin-3	light	25.0817771148865
126	E13_Liver_2_1_126	E13	Liver	2	1	MDLAAAAEPGAGSQHPEVRDEVAEK	1xAcetyl [N-Term]	2620.23077	P97311	DNA replication licensing factor MCM6	light	25.7036363214723
126	E13_Liver_2_1_126	E13	Liver	2	1	FIRNFAEKAPSMVAAAVTYSKPR	""	2554.35987	Q9CPQ8	"ATP synthase subunit g	mitochondrial"	light
126	E13_Liver_2_1_126	E13	Liver	2	1	MDLAAAAEPGAGSQHPEVR	1xAcetyl [N-Term]	1948.91815	P97311	DNA replication licensing factor MCM6	light	23.439657299089
126	E13_Liver_2_1_126	E13	Liver	2	1	LVQSPNSYFMDVK	""	1527.75119	Q6ZWY3; Q6ZWU9	40S ribosomal protein S27-like;40S ribosomal protein S27	light	29.2277043630242
126	E13_Liver_2_1_126	E13	Liver	2	1	FNADEFEDMVAEKR	""	1700.75846	Q6ZWV3	60S ribosomal protein L10	light	27.9992653395686
126	E13_Liver_2_1_126	E13	Liver	2	1	IYVASVHQDLSDDDIKSVFEAFGK	""	2683.32499	Q3UEB3-2	Isoform 2 of Poly(U)-binding-splicing factor PUF60	light	24.9475139676411
126	E13_Liver_2_1_126	E13	Liver	2	1	LVVVDISPVGTTPGSHIGAFIAAMK	""	2480.35814	Q8K4F5	Protein Abhd11	light	22.3712044716842
126	E13_Liver_2_1_126	E13	Liver	2	1	FRCPETLFQPSFIGMESAGIHETTYNSIMK	1xCarbamidomethyl [C3]	3491.64324	P62737; P68134	"Actin	aortic smooth muscle;Actin	alpha skeletal muscle"
126	E13_Liver_2_1_126	E13	Liver	2	1	LVVTEEPIPQRK	""	1408.81584	E9PVX6	Proliferation marker protein Ki-67	light	25.0133726002816
126	E13_Liver_2_1_126	E13	Liver	2	1	LVVPATQCGSLIGKGGCK	2xCarbamidomethyl [C8; C17]	1844.9721	P60335	Poly(RC)-binding protein 1	light	26.2306284084513
126	E13_Liver_2_1_126	E13	Liver	2	1	FREDHPDLIQNAK	""	1582.79723	P25976-1	Nucleolar transcription factor 1	light	25.16953374519
126	E13_Liver_2_1_126	E13	Liver	2	1	FREFLETQDDYEPSWSLQDKYSSR	""	3026.38027	Q9EPJ9	ADP-ribosylation factor GTPase-activating protein 1	light	23.5178962954137
126	E13_Liver_2_1_126	E13	Liver	2	1	LVVPASQCGSLIGKGGCK	2xCarbamidomethyl [C8; C17]	1830.95645	Q61990	Poly(rC)-binding protein 2	light	25.6249201441021
126	E13_Liver_2_1_126	E13	Liver	2	1	FRCPEALFQPSFLGMESCGIHETTFNSIMKCDVDIR	3xCarbamidomethyl [C3; C18; C31]	4292.96942	P60710	"Actin	cytoplasmic 1"	light
126	E13_Liver_2_1_126	E13	Liver	2	1	FREWHHFLVVNMKGNDISSGTVLSDYVGSGPPSGTGLHR	""	4254.09377	P70296	phosphatidylethanolamine-binding protein 1	light	24.0807207694334
126	E13_Liver_2_1_126	E13	Liver	2	1	FRGHLDNISNNLLIGAINIENGKANSVR	""	3049.62899	Q99KI0	"Aconitate hydratase	mitochondrial"	light
126	E13_Liver_2_1_126	E13	Liver	2	1	FRGLEEGQAQAGQCPSLEGR	1xCarbamidomethyl [C14]	2190.03564	Q99K41	EMILIN-1	light	23.855464486426
126	E13_Liver_2_1_126	E13	Liver	2	1	FRGVQDIVVGEGTHFLIPWVQKPIIFDCR	1xCarbamidomethyl [C28]	3426.81435	P67778	Prohibitin	light	26.0218858424339
126	E13_Liver_2_1_126	E13	Liver	2	1	IVVHMAHALKPGEFGLASICNGGGGASALLIEKL	1xCarbamidomethyl [C20]	3430.83376	Q8QZT1	"Acetyl-CoA acetyltransferase	mitochondrial"	light
126	E13_Liver_2_1_126	E13	Liver	2	1	LVTSPCCIVTSTYGWTANMER	2xCarbamidomethyl [C6; C7]	2446.11996	P07901	Heat shock protein HSP 90-alpha	light	26.4636404866072
126	E13_Liver_2_1_126	E13	Liver	2	1	LVTSIGDVVNHDPVVGDRLR	""	2161.17239	Q8CI94	"Glycogen phosphorylase	brain form"	light
126	E13_Liver_2_1_126	E13	Liver	2	1	LVVLDEELEGVSPDELKDELPERQPR	""	3004.54734	Q9CQI3	glia maturation factor beta	light	25.0989688908622
126	E13_Liver_2_1_126	E13	Liver	2	1	IVYGHLDDPANQEIER	""	1868.91372	Q99KI0	"Aconitate hydratase	mitochondrial"	light
126	E13_Liver_2_1_126	E13	Liver	2	1	FRCPEALFQPSFLGMESCGIHETTFNSIMK	2xCarbamidomethyl [C3; C18]; 1xOxidation [M]	3550.62621	P60710	"Actin	cytoplasmic 1"	light
126	E13_Liver_2_1_126	E13	Liver	2	1	FQSSAVMALQEACEAYLVGLFEDTNLCAIHAKR	2xCarbamidomethyl [C13; C27]	3742.8026	P68433	Histone H3.1	light	29.897802970978
126	E13_Liver_2_1_126	E13	Liver	2	1	FQSSAVMALQEACEAYLVGLFEDTNLCAIHAKR	2xCarbamidomethyl [C13; C27]; 1xOxidation [M7]	3758.79751	P68433	Histone H3.1	light	24.3402582871242
126	E13_Liver_2_1_126	E13	Liver	2	1	FQSSAVMALQEACEAYLVGLFEDTNLCAIHAKRVTIMPK	2xCarbamidomethyl [C13; C27]	4412.19097	P68433	Histone H3.1	light	25.4729368892454
126	E13_Liver_2_1_126	E13	Liver	2	1	FQSSAVMALQEASEAYLVGLFEDTNLCAIHAK	1xCarbamidomethyl [C27]	3513.70287	P84228	histone H3.2	light	21.9052934376832
126	E13_Liver_2_1_126	E13	Liver	2	1	FQSSAVMALQEASEAYLVGLFEDTNLCAIHAKR	1xCarbamidomethyl [C27]; 1xOxidation [M7]	3685.79889	P84228	histone H3.2	light	21.9570158441894
126	E13_Liver_2_1_126	E13	Liver	2	1	FQSSAVMALQEASEAYLVGLFEDTNLCAIHAKRVTIMPK	1xCarbamidomethyl [C27]	4339.19235	P84228	histone H3.2	light	26.9288632805733
126	E13_Liver_2_1_126	E13	Liver	2	1	FQSSHHSTDITSLDQYVER	""	2250.04216	P08113	Endoplasmin	light	28.6546965788066
126	E13_Liver_2_1_126	E13	Liver	2	1	FQSVESGANNVVFIR	""	1666.85474	Q99J36	THUMP domain-containing protein 1	light	24.8147789019833
126	E13_Liver_2_1_126	E13	Liver	2	1	IWFDKFKYDDAER	""	1732.83295	P57776-2; P57776-3	Isoform 2 of Elongation factor 1-delta;Isoform 3 of Elongation factor 1-delta	light	26.2910083539382
126	E13_Liver_2_1_126	E13	Liver	2	1	IWDLEGKIIVDELKQEVISTSSK	""	2630.42872	P68040	Receptor of activated protein C kinase 1	light	21.6810806332632
126	E13_Liver_2_1_126	E13	Liver	2	1	LWDCETGKQLALLKTNSAVR	1xCarbamidomethyl [C4]	2303.21763	Q9QZD9	Eukaryotic translation initiation factor 3 subunit I	light	24.2223669799643
126	E13_Liver_2_1_126	E13	Liver	2	1	IWDANGSRDFLDSLGFSAR	""	2127.02539	P07607	thymidylate synthase	light	23.8056044530117
126	E13_Liver_2_1_126	E13	Liver	2	1	IWCFGPDGTGPNILTDITK	1xCarbamidomethyl [C3]	2105.0372	P58252	Elongation factor 2	light	24.8794794866668
126	E13_Liver_2_1_126	E13	Liver	2	1	FQVWDYAEEEVETMLHR	""	2181.99098	Q80VJ3	2'-deoxynucleoside 5'-phosphate N-hydrolase 1	light	23.2324750914018
126	E13_Liver_2_1_126	E13	Liver	2	1	LWADHGVQACFGR	1xCarbamidomethyl [C10]	1516.71139	P08752	guanine nucleotide-binding protein G(i) subunit alpha-2	light	24.5008478349632
126	E13_Liver_2_1_126	E13	Liver	2	1	LVYMGLLGYCTGLMDNMLR	1xCarbamidomethyl [C10]	2220.06838	Q9CQ54	NADH dehydrogenase [ubiquinone] 1 subunit C2	light	22.1268257601245
126	E13_Liver_2_1_126	E13	Liver	2	1	FRCPEALFQPSFLGMESCGIHETTFNSIMK	2xCarbamidomethyl [C3; C18]	3534.6313	P60710	"Actin	cytoplasmic 1"	light
126	E13_Liver_2_1_126	E13	Liver	2	1	FRLNFLSPELPAVAEFSTNETMGHSADR	""	3136.51566	Q99JY0	"Trifunctional enzyme subunit beta	mitochondrial"	light
126	E13_Liver_2_1_126	E13	Liver	2	1	FRLNFLSPELPAVAEFSTNETMGHSADRLAAAFAVSR	""	4023.01814	Q99JY0	"Trifunctional enzyme subunit beta	mitochondrial"	light
126	E13_Liver_2_1_126	E13	Liver	2	1	LVTQDNFGYDLAAVEAAK	""	1924.96508	P15508	"Spectrin beta chain	erythrocytic"	light
126	E13_Liver_2_1_126	E13	Liver	2	1	LVSQAGTGFSFNHKR	""	1648.85541	Q9CQP0	"39S ribosomal protein L33	mitochondrial"	light
126	E13_Liver_2_1_126	E13	Liver	2	1	FSAIQCAAAVPR	1xCarbamidomethyl [C6]	1290.66232	Q9EQ28	DNA polymerase delta subunit 3	light	21.2696884384798
126	E13_Liver_2_1_126	E13	Liver	2	1	IVSPSGAAVPCKVEPGLGADNSVVR	1xCarbamidomethyl [C11]	2479.29733	Q8BTM8	Filamin-A	light	25.7900338431481
126	E13_Liver_2_1_126	E13	Liver	2	1	LVSPGSANETSSILVESVTR	""	2046.07134	Q80X90	Filamin-B	light	24.0481835134244
126	E13_Liver_2_1_126	E13	Liver	2	1	LVSNHSLHETSSVFVDSLTK	""	2200.12444	Q8BTM8	Filamin-A	light	25.313616665164
126	E13_Liver_2_1_126	E13	Liver	2	1	IVSNASCTTNCLAPLAK	2xCarbamidomethyl [C7; C11]	1819.90408	P16858	glyceraldehyde-3-phosphate dehydrogenase	light	29.3066883895707
126	E13_Liver_2_1_126	E13	Liver	2	1	FSASGELGNGNIK	""	1293.64336	P17918	proliferating cell nuclear antigen	light	24.3270739834091
126	E13_Liver_2_1_126	E13	Liver	2	1	IVSLFAEHNDLQYAAPGGLIGVGTKIDPTLCR	1xCarbamidomethyl [C31]	3425.78859	Q9Z0N1; Q9Z0N2	"Eukaryotic translation initiation factor 2 subunit 3	X-linked;Eukaryotic translation initiation factor 2 subunit 3	Y-linked"
126	E13_Liver_2_1_126	E13	Liver	2	1	IVSLFAEHNDLQYAAPGGLIGVGTK	""	2570.36131	Q9Z0N1; Q9Z0N2	"Eukaryotic translation initiation factor 2 subunit 3	X-linked;Eukaryotic translation initiation factor 2 subunit 3	Y-linked"
126	E13_Liver_2_1_126	E13	Liver	2	1	FSAYIKNSNPALNDNLEK	""	2038.02399	Q9Z1Q5	chloride intracellular channel protein 1	light	24.1964064185364
126	E13_Liver_2_1_126	E13	Liver	2	1	FSAYIKNSNPALNDNLEKGLLK	""	2449.30855	Q9Z1Q5	chloride intracellular channel protein 1	light	24.3801290201147
126	E13_Liver_2_1_126	E13	Liver	2	1	FSAYIKNSRPEANEALER	""	2095.05669	Q9QYB1	Chloride intracellular channel protein 4	light	25.502188269551
126	E13_Liver_2_1_126	E13	Liver	2	1	FSCIIGPNGSGKSNVIDSMLFVFGYR	1xCarbamidomethyl [C3]	2865.40623	Q8CG47	Structural maintenance of chromosomes protein 4	light	22.9149073459119
126	E13_Liver_2_1_126	E13	Liver	2	1	FSDAGQPMSFVLEFHFEPNDYFTNEVLTK	""	3409.57217	P28656	Nucleosome assembly protein 1-like 1	light	24.9762126467322
126	E13_Liver_2_1_126	E13	Liver	2	1	FSDAGQPMSFVLEFHFEPNDYFTNEVLTKTYR	""	3829.78429	P28656	Nucleosome assembly protein 1-like 1	light	23.9967238831707
126	E13_Liver_2_1_126	E13	Liver	2	1	LVRPPVQVYGIEGR	""	1582.90639	Q9DB20	"ATP synthase subunit O	mitochondrial"	light
126	E13_Liver_2_1_126	E13	Liver	2	1	IVRGTNECDIETFVLGVWGR	1xCarbamidomethyl [C8]	2321.17068	Q99JR5	Tubulointerstitial nephritis antigen-like	light	22.3160027672055
126	E13_Liver_2_1_126	E13	Liver	2	1	FSDHVALLSVFQAWDDAR	""	2077.01376	O70133-2	Isoform 2 of ATP-dependent RNA helicase A	light	22.7117549734902
126	E13_Liver_2_1_126	E13	Liver	2	1	IVSQLLTLMDGLK	""	1430.82871	Q01853	Transitional endoplasmic reticulum ATPase	light	24.7578390154989
126	E13_Liver_2_1_126	E13	Liver	2	1	IVSQLLTLMDGLKQR	""	1714.9884	Q01853	Transitional endoplasmic reticulum ATPase	light	28.5837998882952
126	E13_Liver_2_1_126	E13	Liver	2	1	FRWVDGSSWNFAYWAAGQPCPGGGR	1xCarbamidomethyl [C20]	2829.27391	Q61878	Bone marrow proteoglycan	light	24.1365962958661
126	E13_Liver_2_1_126	E13	Liver	2	1	FRISLGLPVGAVINCADNTGAK	1xCarbamidomethyl [C15]	2273.20706	P62830	60S ribosomal protein L23	light	25.3505277045529
126	E13_Liver_2_1_126	E13	Liver	2	1	FRLSYYPHCLASFTELVR	1xCarbamidomethyl [C9]	2259.13792	Q9QXF8	Glycine N-methyltransferase	light	22.9682789294528
126	E13_Liver_2_1_126	E13	Liver	2	1	IVTPGKGILAADESVGSMAK	""	1944.04704	P05063	Fructose-bisphosphate aldolase C	light	21.1283180190227
126	E13_Liver_2_1_126	E13	Liver	2	1	LVTMQIWDTAGQER	""	1647.81592	P51150	ras-related protein Rab-7a	light	23.7824068890955
126	E13_Liver_2_1_126	E13	Liver	2	1	LVTLPVSFAQLKNLK	""	1671.02035	Q922Q8	Leucine-rich repeat-containing protein 59	light	23.9644237200782
126	E13_Liver_2_1_126	E13	Liver	2	1	FRPAIKYFGDIISVGQR	""	1967.08614	Q91V64	Isochorismatase domain-containing protein 1	light	23.0970780245978
126	E13_Liver_2_1_126	E13	Liver	2	1	FRPSIAYFPQIVSVAAR	""	1922.06468	P85094	isochorismatase domain-containing protein 2A	light	24.6541327920816
126	E13_Liver_2_1_126	E13	Liver	2	1	LVTLEEFLASTQR	""	1506.81623	Q02819	Nucleobindin-1	light	23.8089357064288
126	E13_Liver_2_1_126	E13	Liver	2	1	LVTGWVKPIIIGR	""	1451.90968	O88844	Isocitrate dehydrogenase [NADP] cytoplasmic	light	27.0001972721104
126	E13_Liver_2_1_126	E13	Liver	2	1	IVTDRETGSSKGFGFVDFNSEEDAK	""	2735.27949	P09405	Nucleolin	light	27.2798350935051
126	E13_Liver_2_1_126	E13	Liver	2	1	FRTIDIEPDIETLLSQQSGNS	""	2363.17251	P11352	Glutathione peroxidase 1	light	24.5867359845347
126	E13_Liver_2_1_126	E13	Liver	2	1	IVSWSQAGVEPSVMGVGPIPAIKQAVAK	""	2819.5488	Q8CAY6	"Acetyl-CoA acetyltransferase	cytosolic"	light
126	E13_Liver_2_1_126	E13	Liver	2	1	IVSWLEYESSFSGEEMQKVHALR	""	2725.32903	P30416	Peptidyl-prolyl cis-trans isomerase FKBP4	light	26.727911732096
126	E13_Liver_2_1_126	E13	Liver	2	1	LVSSPCCIVTSTYGWTANMER	2xCarbamidomethyl [C6; C7]	2432.10431	P11499	Heat shock protein HSP 90-beta	light	27.9208723461325
126	E13_Liver_2_1_126	E13	Liver	2	1	IVSSKDYCVTANSKLVIITAGAR	1xCarbamidomethyl [C8]	2466.33847	P06151	L-lactate dehydrogenase A chain	light	26.2066508421688
126	E13_Liver_2_1_126	E13	Liver	2	1	IVSSKDYCVTANSK	1xCarbamidomethyl [C8]	1571.77338	P06151	L-lactate dehydrogenase A chain	light	26.4003399815624
126	E13_Liver_2_1_126	E13	Liver	2	1	LVSSENFDDYMKEVGVGFATRK	""	2492.2126	P04117	"Fatty acid-binding protein	adipocyte"	light
126	E13_Liver_2_1_126	E13	Liver	2	1	LVSSENFDDYMKEVGVGFATR	""	2364.11764	P04117	"Fatty acid-binding protein	adipocyte"	light
126	E13_Liver_2_1_126	E13	Liver	2	1	IVSRPEELREDDVGTGAGLLEIK	""	2496.33041	P80318	T-complex protein 1 subunit gamma	light	27.0106735837027
126	E13_Liver_2_1_126	E13	Liver	2	1	LWLDNTENDLNQGDDHGFSPLHWACR	1xCarbamidomethyl [C25]	3110.38096	O55222	Integrin-linked protein kinase	light	24.416694846661
126	E13_Liver_2_1_126	E13	Liver	2	1	FQSAAIGALQEASEAYLVGLFEDTNLCAIHAKRVTIMPK	1xCarbamidomethyl [C27]	4263.19406	P84244	histone H3.3	light	24.0174575055815
126	E13_Liver_2_1_126	E13	Liver	2	1	FNSSISYDRHLWNVDVQGSK	""	2352.13673	Q91YI0	argininosuccinate lyase	light	21.1216531851304
126	E13_Liver_2_1_126	E13	Liver	2	1	IYLTADNLVLNLQDESFTR	""	2225.14484	O35129	Prohibitin-2	light	24.645191917711
126	E13_Liver_2_1_126	E13	Liver	2	1	LYIGLAGLATDVQTVAQRLK	""	2130.22811	Q9R1P1	proteasome subunit beta type-3	light	22.497593494453
126	E13_Liver_2_1_126	E13	Liver	2	1	LYIGLAGLATDVQTVAQR	""	1889.04909	Q9R1P1	proteasome subunit beta type-3	light	23.1536982158967
126	E13_Liver_2_1_126	E13	Liver	2	1	LYLGHNYVTAIRNQQEGVCPEGSIDNSPVKWCALSHLER	2xCarbamidomethyl [C19; C32]	4511.19831	Q921I1	Serotransferrin	light	27.0618069522881
126	E13_Liver_2_1_126	E13	Liver	2	1	LYLGHNYVTAIR	""	1419.77431	Q921I1	Serotransferrin	light	27.4917860979769
126	E13_Liver_2_1_126	E13	Liver	2	1	LYLEGTGINPTPVDLHEQQLSLNQHSR	""	3059.55449	Q8C5H8-1; Q8C5H8-3	"NAD kinase 2	mitochondrial;Isoform 3 of NAD kinase 2	mitochondrial"
126	E13_Liver_2_1_126	E13	Liver	2	1	LYLEDDDPVQAEAYINR	""	2023.96073	O88544	COP9 signalosome complex subunit 4	light	24.8562481726286
126	E13_Liver_2_1_126	E13	Liver	2	1	LYIDETVNDNIPLNLR	""	1901.99672	Q8K0E8	Fibrinogen beta chain	light	22.7924396195838
126	E13_Liver_2_1_126	E13	Liver	2	1	IYIDDGLISLVVRK	""	1603.94177	P53657-1	Pyruvate kinase PKLR	light	25.2617530535108
126	E13_Liver_2_1_126	E13	Liver	2	1	FQAKLEHEYIQNFK	""	1794.91735	Q61166	Microtubule-associated protein RP/EB family member 1	light	19.7318518214833
126	E13_Liver_2_1_126	E13	Liver	2	1	IYIDDGLISLVVR	""	1475.84681	P53657-1	Pyruvate kinase PKLR	light	24.9186488144077
126	E13_Liver_2_1_126	E13	Liver	2	1	FQDAFCGAYFTFAISR	1xCarbamidomethyl [C6]	1900.86868	Q8VE37	Regulator of chromosome condensation	light	24.2309468797952
126	E13_Liver_2_1_126	E13	Liver	2	1	FNSDFEDIEEIGLGGFGQVFKAK	""	2547.24019	Q03963	"interferon-induced	double-stranded RNA-activated protein kinase"	light
126	E13_Liver_2_1_126	E13	Liver	2	1	FNSANEDNVTQVR	""	1493.69791	P24270	catalase	light	25.5707702805028
126	E13_Liver_2_1_126	E13	Liver	2	1	IYITLTGVHQVPTENVQVHFTER	""	2681.40457	Q9CXW3	Calcyclin-binding protein	light	25.046844821975
126	E13_Liver_2_1_126	E13	Liver	2	1	IYTSIGEDYDERVLPSITTEILKSVVAR	""	3167.68343	P67778	Prohibitin	light	23.3496108662745
126	E13_Liver_2_1_126	E13	Liver	2	1	LYTAAVDTIVAVMAEGKEHALCVGVMK	1xCarbamidomethyl [C22]	2876.47187	Q9CQ21	malignant T-cell-amplified sequence 2	light	21.8874651406352
126	E13_Liver_2_1_126	E13	Liver	2	1	LYSTWIGGSILASLDTFKK	""	2100.13757	P61164; Q8R5C5	Alpha-centractin;Beta-centractin	light	25.0697165714776
126	E13_Liver_2_1_126	E13	Liver	2	1	LYSPSQIGAFVLMK	""	1553.83961	P38647	"Stress-70 protein	mitochondrial"	light
126	E13_Liver_2_1_126	E13	Liver	2	1	IYSLKIECGPKYPEAPPSVR	1xCarbamidomethyl [C8]	2304.20566	Q9CZY3	Ubiquitin-conjugating enzyme E2 variant 1	light	26.2484322032889
126	E13_Liver_2_1_126	E13	Liver	2	1	FNEEHIPDSPFVVPVASPSGDAR	""	2467.18883	Q8BTM8	Filamin-A	light	23.3139583221082
126	E13_Liver_2_1_126	E13	Liver	2	1	FNENAVVRNTQINNSWGQEER	""	2505.18654	O08573	Galectin-9	light	21.9256099429569
126	E13_Liver_2_1_126	E13	Liver	2	1	LYSGPGIVGNVLVDPSAR	""	1813.98067	Q8BTZ7	Mannose-1-phosphate guanyltransferase beta	light	22.5585687877499
126	E13_Liver_2_1_126	E13	Liver	2	1	FNFVGKILGPQGNTIKR	""	1889.07558	Q60749	"KH domain-containing	RNA-binding	signal transduction-associated protein 1"
126	E13_Liver_2_1_126	E13	Liver	2	1	LYQVEYAFKAINQGGLTSVAVR	""	2427.30307	Q9QUM9	Proteasome subunit alpha type-6	light	23.9502812492878
126	E13_Liver_2_1_126	E13	Liver	2	1	LYQTDPSGTYHAWKANAIGR	""	2249.10979	Q9Z2U0	Proteasome subunit alpha type-7	light	26.9123297031982
126	E13_Liver_2_1_126	E13	Liver	2	1	LYQTDPSGTYHAWK	""	1666.786	Q9Z2U0	Proteasome subunit alpha type-7	light	25.6272166396622
126	E13_Liver_2_1_126	E13	Liver	2	1	IYQNIQDGSLDLNAAESGVQHKPSAPQGGR	""	3150.55628	Q91V41	Ras-related protein Rab-14	light	23.8786455832857
126	E13_Liver_2_1_126	E13	Liver	2	1	IYQIYEGTAQIQR	""	1582.82238	P45952	"medium-chain specific acyl-CoA dehydrogenase	mitochondrial"	light
126	E13_Liver_2_1_126	E13	Liver	2	1	FNIWGGSLSLGHPFGATGCR	1xCarbamidomethyl [C19]	2134.0287	Q99JY0	"Trifunctional enzyme subunit beta	mitochondrial"	light
126	E13_Liver_2_1_126	E13	Liver	2	1	LYPWGVVEVENPEHNDFLKLR	""	2554.30888	P42208	septin-2	light	25.0091817882615
126	E13_Liver_2_1_126	E13	Liver	2	1	LYPWGVVEVENPEHNDFLK	""	2285.12371	P42208	septin-2	light	23.7452512691979
126	E13_Liver_2_1_126	E13	Liver	2	1	LYMKARPFPDGLAEDIDKGEVSAR	""	2678.36066	P58252	Elongation factor 2	light	21.8437406180415
126	E13_Liver_2_1_126	E13	Liver	2	1	IYVASVHQDLSDDDIKSVFEAFGKIK	""	2924.50401	Q3UEB3-2	Isoform 2 of Poly(U)-binding-splicing factor PUF60	light	22.1084206054293
126	E13_Liver_2_1_126	E13	Liver	2	1	IYKIGQGYLIKDGK	""	1595.91555	P27659	60S ribosomal protein L3	light	25.8780006614836
126	E13_Liver_2_1_126	E13	Liver	2	1	IYEDGDDDMKR	""	1356.57362	Q9CXW3	Calcyclin-binding protein	light	25.9307226766723
126	E13_Liver_2_1_126	E13	Liver	2	1	LYDPNSGTVSLDGHDIR	""	1858.89298	Q9JI39	"ATP-binding cassette sub-family B member 10	mitochondrial"	light
126	E13_Liver_2_1_126	E13	Liver	2	1	LYDNLLEQNLIR	""	1503.81657	Q8BG32	26S proteasome non-ATPase regulatory subunit 11	light	25.9979730510909
126	E13_Liver_2_1_126	E13	Liver	2	1	IYDDDFFQNLDGVANALDNIDAR	""	2614.2056	Q02053	Ubiquitin-like modifier-activating enzyme 1	light	24.006965481514
126	E13_Liver_2_1_126	E13	Liver	2	1	LYCIYVAIGQKR	1xCarbamidomethyl [C3]	1483.80898	Q03265	"ATP synthase subunit alpha	mitochondrial"	light
126	E13_Liver_2_1_126	E13	Liver	2	1	LYAVVTKEEPIYIITEFMAK	""	2358.26653	P25911-1	Tyrosine-protein kinase Lyn	light	20.4517886377912
126	E13_Liver_2_1_126	E13	Liver	2	1	FQMPDQGMTSADDFFQGTK	""	2150.91577	O08553	Dihydropyrimidinase-related protein 2	light	25.3773879538499
126	E13_Liver_2_1_126	E13	Liver	2	1	FQNAPRETLAQTVLAEVPTQMVSYFR	""	2996.52985	Q8C166	Copine-1	light	23.4713710821298
126	E13_Liver_2_1_126	E13	Liver	2	1	FQNVNSVTLFVQSNQGEEETTR	""	2527.20593	Q8CDN6	Thioredoxin-like protein 1	light	24.078717515595
126	E13_Liver_2_1_126	E13	Liver	2	1	LWSARAPNDFNLQDFNVGDYIQAVLDRNLAENISR	""	4035.01075	Q9ET01	"Glycogen phosphorylase	liver form"	light
126	E13_Liver_2_1_126	E13	Liver	2	1	LWNTLGVCKYTVQDESHSEWVSCVR	2xCarbamidomethyl [C8; C23]	3053.4244	P68040	Receptor of activated protein C kinase 1	light	22.2813182501498
126	E13_Liver_2_1_126	E13	Liver	2	1	FQQLVHQMTELCWEK	1xCarbamidomethyl [C12]	1976.93571	Q9WVA2	Mitochondrial import inner membrane translocase subunit Tim8 A	light	25.7341451095677
126	E13_Liver_2_1_126	E13	Liver	2	1	LYEFDLINGYFPTVNYTTMIHTPENPVIR	""	3457.71369	Q8K0C4	lanosterol 14-alpha demethylase	light	23.0737092908205
126	E13_Liver_2_1_126	E13	Liver	2	1	IYKLNEDMACSVAGITSDANVLTNELR	1xCarbamidomethyl [C10]	2997.4656	Q9R1P0	Proteasome subunit alpha type-4	light	24.080610831262
126	E13_Liver_2_1_126	E13	Liver	2	1	FQKENPGFDFSGAEISGNYTK	""	2336.08297	Q9CQ48	NudC domain-containing protein 2	light	24.5050686474357
126	E13_Liver_2_1_126	E13	Liver	2	1	LYKEELEQTYHAKLENAR	""	2235.14042	P14733	Lamin-B1	light	27.4524971023919
126	E13_Liver_2_1_126	E13	Liver	2	1	LYKEELEQTYHAK	""	1651.83261	P14733	Lamin-B1	light	27.024894558957
126	E13_Liver_2_1_126	E13	Liver	2	1	LYKDDQLLDDGKTLGECGFTSQTARPQAPATVGLAFR	1xCarbamidomethyl [C17]	4040.0182	P62869	Elongin-B	light	23.9755988213418
126	E13_Liver_2_1_126	E13	Liver	2	1	LYGSGGPPPTGEEDTSEKDEL	""	2177.97208	P20029	78 kDa glucose-regulated protein	light	27.1500438099362
126	E13_Liver_2_1_126	E13	Liver	2	1	FQELLQDLDKQQR	""	1660.86531	Q9CR59	Growth arrest and DNA damage-inducible proteins-interacting protein 1	light	25.4076319992992
126	E13_Liver_2_1_126	E13	Liver	2	1	LYGPTNFSPIINHVAR	""	1798.95988	Q8BT60	Copine-3	light	25.0160924498075
126	E13_Liver_2_1_126	E13	Liver	2	1	LYGPTNFAPIINHVAR	""	1782.96496	Q8C166	Copine-1	light	24.6945657609706
126	E13_Liver_2_1_126	E13	Liver	2	1	LYGPSSVSFADDFVR	""	1659.80131	P19324	Serpin H1	light	29.4943424180963
126	E13_Liver_2_1_126	E13	Liver	2	1	IYGNQDTSSQLKKFYNQVSTPLLR	""	2800.46282	Q61703	Inter-alpha-trypsin inhibitor heavy chain H2	light	21.2485611394004
126	E13_Liver_2_1_126	E13	Liver	2	1	FQESEERPKLFEELGKQIQQYMK	""	2885.4502	Q61316	Heat shock 70 kDa protein 4	light	25.9277873642408
126	E13_Liver_2_1_126	E13	Liver	2	1	IYGADDIELLPEAQNKAEIYTK	""	2494.27116	Q922D8	"C-1-tetrahydrofolate synthase	cytoplasmic"	light
126	E13_Liver_2_1_126	E13	Liver	2	1	FQEYHIQQNEALAAK	""	1789.88677	Q9WV98	Mitochondrial import inner membrane translocase subunit Tim9	light	25.6230993843284
126	E13_Liver_2_1_126	E13	Liver	2	1	LYFLQCETCHSR	2xCarbamidomethyl [C6; C9]	1613.71991	Q99L45	Eukaryotic translation initiation factor 2 subunit 2	light	26.0409848273002
126	E13_Liver_2_1_126	E13	Liver	2	1	IYFGKDIPNMFMDSAGGLGK	""	2161.04566	Q8BFZ9	Erlin-2	light	22.8164161321214
126	E13_Liver_2_1_126	E13	Liver	2	1	LYEIGAGTSEVR	""	1294.66376	Q9JHI5	"Isovaleryl-CoA dehydrogenase	mitochondrial"	light
126	E13_Liver_2_1_126	E13	Liver	2	1	IYELAAGGTAVGTGLNTR	""	1763.92864	P97807-1	"fumarate hydratase	mitochondrial"	light
126	E13_Liver_2_1_126	E13	Liver	2	1	LYEGKTKEVYELLDTPGR	""	2111.10191	Q9DCL9	multifunctional protein ADE2	light	24.8044014649072
126	E13_Liver_2_1_126	E13	Liver	2	1	FQKENPGFDFSGAEISGNYTKGGPDFSNLEK	""	3380.57059	Q9CQ48	NudC domain-containing protein 2	light	22.1085994292959
126	E13_Liver_2_1_126	E13	Liver	2	1	NGMILKPHFHKDWQQR	""	2035.04429	P47963	60S ribosomal protein L13	light	25.7437370677924
126	E13_Liver_2_1_126	E13	Liver	2	1	NGNFGVLVATNVAAR	""	1502.8074	Q9JIK5	Nucleolar RNA helicase 2	light	24.7209213982268
126	E13_Liver_2_1_126	E13	Liver	2	1	RIAPRPASGPIRPIVR	""	1756.08167	P47963	60S ribosomal protein L13	light	28.8293872486461
126	E13_Liver_2_1_126	E13	Liver	2	1	RLAPITSDPTEAAAVGAVEASFK	""	2301.2085	P52480	Pyruvate kinase PKM	light	26.0607721121934
126	E13_Liver_2_1_126	E13	Liver	2	1	RLAEQFAAGEVLTDMSR	""	1893.94872	Q80X41-3	Isoform 3 of Serine/threonine-protein kinase VRK1	light	24.3489050639416
126	E13_Liver_2_1_126	E13	Liver	2	1	RLAEDGAHVVVSSR	""	1495.79756	Q99LB2	dehydrogenase/reductase sdr family member 4	light	24.1822332384023
126	E13_Liver_2_1_126	E13	Liver	2	1	EAYPEEAYIADLDAK	""	1697.79047	Q91V92	ATP-citrate synthase	light	24.8408842675952
126	E13_Liver_2_1_126	E13	Liver	2	1	EAYPGDVFYLHSR	""	1553.73832	Q03265	"ATP synthase subunit alpha	mitochondrial"	light
126	E13_Liver_2_1_126	E13	Liver	2	1	RKTVTAMDVVYALK	""	1594.89852	P62806	histone H4	light	29.7115490532557
126	E13_Liver_2_1_126	E13	Liver	2	1	RKTSGPPVSELITK	""	1512.87442	P43274	Histone H1.4	light	30.5499804069511
126	E13_Liver_2_1_126	E13	Liver	2	1	ECPSDECGAGVFMGSHFDR	2xCarbamidomethyl [C2; C7]	2157.84228	P62983	Ubiquitin-40S ribosomal protein S27a	light	24.5198635706927
126	E13_Liver_2_1_126	E13	Liver	2	1	RKATGPPVSELITK	""	1496.8795	P43276	Histone H1.5	light	29.6576703000016
126	E13_Liver_2_1_126	E13	Liver	2	1	RKASGPPVSELITK	""	1482.86385	P15864	Histone H1.2	light	30.0340628871381
126	E13_Liver_2_1_126	E13	Liver	2	1	RHWGGNVLGPKSVAR	""	1633.90337	P12970	60S ribosomal protein L7a	light	23.3518780855963
126	E13_Liver_2_1_126	E13	Liver	2	1	RHWGGNVLGPK	""	1220.6647	P12970	60S ribosomal protein L7a	light	27.6863662141691
126	E13_Liver_2_1_126	E13	Liver	2	1	RHVFGESDELIGQK	""	1614.82344	P17751	Triosephosphate isomerase	light	26.5447171912641
126	E13_Liver_2_1_126	E13	Liver	2	1	RHPYFYAPELLYYAEQYNEILTQCCAEADKESCLTPK	3xCarbamidomethyl [C24; C25; C33]	4571.09923	P07724	Serum albumin	light	24.1366651305579
126	E13_Liver_2_1_126	E13	Liver	2	1	RHPDYSVSLLLR	""	1455.80667	P07724	Serum albumin	light	30.0688293828299
126	E13_Liver_2_1_126	E13	Liver	2	1	ECGIWLSLGGFHER	1xCarbamidomethyl [C2]	1660.79004	Q8VDK1-1	Deaminated glutathione amidase	light	21.7406552314119
126	E13_Liver_2_1_126	E13	Liver	2	1	EAVVQAEEAAAEITR	""	1586.80204	Q9D6Z1	Nucleolar protein 56	light	23.6761779073541
126	E13_Liver_2_1_126	E13	Liver	2	1	RLDEEEEDNEGGEWER	""	1991.82133	Q8R1B4	Eukaryotic translation initiation factor 3 subunit C	light	24.1238585427927
126	E13_Liver_2_1_126	E13	Liver	2	1	EATADDLIKVVEELTR	""	1801.95418	Q3U1J4	DNA damage-binding protein 1	light	23.7841554046257
126	E13_Liver_2_1_126	E13	Liver	2	1	EATADDLIKVVEELTRIH	""	2052.09716	Q3U1J4	DNA damage-binding protein 1	light	20.6552586164644
126	E13_Liver_2_1_126	E13	Liver	2	1	EATEKEFEPLLNWMKDK	""	2108.03687	P08113	Endoplasmin	light	27.9608830250061
126	E13_Liver_2_1_126	E13	Liver	2	1	EATESFASDPILYRPVAVALDTK	""	2493.28715	P52480; P52480-2	Pyruvate kinase PKM;Isoform M1 of Pyruvate kinase PKM	light	25.47184387349
126	E13_Liver_2_1_126	E13	Liver	2	1	EATESFASDPILYRPVAVALDTKGPEIR	""	3045.58914	P52480; P52480-2	Pyruvate kinase PKM;Isoform M1 of Pyruvate kinase PKM	light	29.7266356589855
126	E13_Liver_2_1_126	E13	Liver	2	1	RLHGLDEEAEQKLFSEK	""	2029.03489	P49717	DNA replication licensing factor MCM4	light	22.5103685597147
126	E13_Liver_2_1_126	E13	Liver	2	1	RLGQHVVGMAPLSVGSLDDEPGGETETR	""	2907.42651	Q9CZR8	"Elongation factor Ts	mitochondrial"	light
126	E13_Liver_2_1_126	E13	Liver	2	1	RLGPGGLDPVEVYESLPEELQK	""	2425.26093	Q61081	Hsp90 co-chaperone Cdc37	light	21.833024600906
126	E13_Liver_2_1_126	E13	Liver	2	1	RLGFGGPVGPEAGLEVFGTAYCSALYLR	1xCarbamidomethyl [C22]	2957.49782	Q8CHP8	glycerol-3-phosphate phosphatase	light	23.205845291195
126	E13_Liver_2_1_126	E13	Liver	2	1	RLFYSTFATDDRR	""	1647.82378	Q8BH95	"Enoyl-CoA hydratase	mitochondrial"	light
126	E13_Liver_2_1_126	E13	Liver	2	1	RLFQQILSGVDYCHR	1xCarbamidomethyl [C13]	1891.95956	Q5EG47	5'-AMP-activated protein kinase catalytic subunit alpha-1	light	22.1108441672027
126	E13_Liver_2_1_126	E13	Liver	2	1	EAVCIVLSDDTCSDEKIR	2xCarbamidomethyl [C4; C12]	2109.9791	Q01853	Transitional endoplasmic reticulum ATPase	light	25.8378378066601
126	E13_Liver_2_1_126	E13	Liver	2	1	RLFLHESIHNEVVDR	""	1863.9824	Q9DBF1	Alpha-aminoadipic semialdehyde dehydrogenase	light	22.2349489597365
126	E13_Liver_2_1_126	E13	Liver	2	1	RLFEGNALLRR	""	1344.78588	Q6ZWN5	40S ribosomal protein S9	light	27.640588839842
126	E13_Liver_2_1_126	E13	Liver	2	1	RLEVADGGLDSAELATQLGVEHQAVVGAVK	""	3032.6011	Q8C0C7	Phenylalanine--tRNA ligase alpha subunit	light	24.7449158480422
126	E13_Liver_2_1_126	E13	Liver	2	1	RHDYWLLAGIINHGYAR	""	2055.06714	Q6PDQ2	Chromodomain-helicase-DNA-binding protein 4	light	24.5664021943209
126	E13_Liver_2_1_126	E13	Liver	2	1	RHCSLFDVSHMLQTK	1xCarbamidomethyl [C3]	1858.90508	Q8CFA2	"Aminomethyltransferase	mitochondrial"	light
126	E13_Liver_2_1_126	E13	Liver	2	1	RGFFICDQPYEPVSPYSCR	2xCarbamidomethyl [C6; C18]	2378.06925	Q8CGC7	Bifunctional glutamate/proline--tRNA ligase	light	25.452572179093
126	E13_Liver_2_1_126	E13	Liver	2	1	RGFEVVYMTEPIDEYCVQQLKEFDGK	1xCarbamidomethyl [C16]	3180.50165	P11499	Heat shock protein HSP 90-beta	light	25.4589418540029
126	E13_Liver_2_1_126	E13	Liver	2	1	RGFEVVYMTEPIDEYCVQQLK	1xCarbamidomethyl [C16]	2604.24727	P11499	Heat shock protein HSP 90-beta	light	22.9124351049347
126	E13_Liver_2_1_126	E13	Liver	2	1	RGFCFITYTDEEPVKK	1xCarbamidomethyl [C4]	1989.97387	Q9Z130	Heterogeneous nuclear ribonucleoprotein D-like	light	20.169626561568
126	E13_Liver_2_1_126	E13	Liver	2	1	RGFAFVTFDDHDTVDKIVVQK	""	2437.25103	Q8BG05-2; Q8BG05	Isoform 2 of Heterogeneous nuclear ribonucleoprotein A3;Heterogeneous nuclear ribonucleoprotein A3	light	25.190709211365
126	E13_Liver_2_1_126	E13	Liver	2	1	RGFAFVTFDDHDSVDKIVIQK	""	2437.25103	P49312-1	Heterogeneous nuclear ribonucleoprotein A1	light	26.143165667971
126	E13_Liver_2_1_126	E13	Liver	2	1	EEAESTLQSFRQDVDNASLAR	""	2366.12187	P20152	Vimentin	light	24.5054120408683
126	E13_Liver_2_1_126	E13	Liver	2	1	RGEEGHDPKEPEQLR	""	1776.86235	Q8BG05	Heterogeneous nuclear ribonucleoprotein A3	light	25.1467490473341
126	E13_Liver_2_1_126	E13	Liver	2	1	RGEDNHWICKPWNLAR	1xCarbamidomethyl [C9]	2051.99807	Q3UDE2	Tubulin--tyrosine ligase-like protein 12	light	24.4703464586575
126	E13_Liver_2_1_126	E13	Liver	2	1	RGEAHLAVNDFDLAR	""	1683.85614	P30416	Peptidyl-prolyl cis-trans isomerase FKBP4	light	27.7592538336548
126	E13_Liver_2_1_126	E13	Liver	2	1	EEEAIQLDGLNASQIR	""	1785.89773	P08113	Endoplasmin	light	22.0350626841139
126	E13_Liver_2_1_126	E13	Liver	2	1	RGAEVHLVPWNHDFTQMEYDGLLIAGGPGNPALAQPLIQNVKK	""	4694.43002	Q8C196	"Carbamoyl-phosphate synthase [ammonia]	mitochondrial"	light
126	E13_Liver_2_1_126	E13	Liver	2	1	EEFASTCPDDEEIELAYEQVAR	1xCarbamidomethyl [C7]	2601.12972	Q9Z1Q5	chloride intracellular channel protein 1	light	24.4080322406009
126	E13_Liver_2_1_126	E13	Liver	2	1	RFYEQMNGPVTSGSR	""	1728.81223	P57776-2; P57776-3	Isoform 2 of Elongation factor 1-delta;Isoform 3 of Elongation factor 1-delta	light	25.2163084761511
126	E13_Liver_2_1_126	E13	Liver	2	1	RFQSVESGANNVVFIR	""	1822.95586	Q99J36	THUMP domain-containing protein 1	light	24.5109881810909
126	E13_Liver_2_1_126	E13	Liver	2	1	RFPGYDSESKEFNAEVHR	""	2168.01556	P47962	60S ribosomal protein L5	light	24.6546417094921
126	E13_Liver_2_1_126	E13	Liver	2	1	RGFGFVTFDDHDPVDK	""	1851.86604	O88569; O88569-2	heterogeneous nuclear ribonucleoproteins A2/B1;Isoform 2 of Heterogeneous nuclear ribonucleoproteins A2/B1	light	23.5828723153483
126	E13_Liver_2_1_126	E13	Liver	2	1	RLLHVAVSDVNDDVR	""	1707.91366	Q3TXS7	26S proteasome non-ATPase regulatory subunit 1	light	20.515385716779
126	E13_Liver_2_1_126	E13	Liver	2	1	EDSQRPGAHLTVKK	""	1565.83943	P49312-1	Heterogeneous nuclear ribonucleoprotein A1	light	26.3976261006422
126	E13_Liver_2_1_126	E13	Liver	2	1	RGVMLAVDAVIAELKK	""	1713.00914	P63038-1	"60 kDa heat shock protein	mitochondrial"	light
126	E13_Liver_2_1_126	E13	Liver	2	1	RGVMLAVDAVIAELK	""	1584.91417	P63038-1	"60 kDa heat shock protein	mitochondrial"	light
126	E13_Liver_2_1_126	E13	Liver	2	1	RGTDECAIESIAVAAIPIPKL	1xCarbamidomethyl [C6]	2224.20058	P97821	Dipeptidyl peptidase 1	light	22.0322267037475
126	E13_Liver_2_1_126	E13	Liver	2	1	RGSSIPQFTNSPTMVIMVGLPAR	""	2459.28975	P70266-1	"6-phosphofructo-2-kinase/fructose-2	6-bisphosphatase 1"	light
126	E13_Liver_2_1_126	E13	Liver	2	1	RGPLQVAFTIKELR	""	1627.96424	Q61578	"NADPH:adrenodoxin oxidoreductase	mitochondrial"	light
126	E13_Liver_2_1_126	E13	Liver	2	1	EDGVTPFMIFFKDGLEMEKC	1xCarbamidomethyl [C20]	2393.0862	P63028	Translationally-controlled tumor protein	light	24.7485722558177
126	E13_Liver_2_1_126	E13	Liver	2	1	EDHGRGYFEYIEENKYSR	""	2292.0316	Q8VEK3	Heterogeneous nuclear ribonucleoprotein U	light	26.1960933093418
126	E13_Liver_2_1_126	E13	Liver	2	1	RGPFELEAFYSDPQGVPYPEAK	""	2497.20342	Q61699	Heat shock protein 105 kDa	light	26.7427242070429
126	E13_Liver_2_1_126	E13	Liver	2	1	RGPCIIYNEDNGIIKAFR	1xCarbamidomethyl [C4]	2136.10187	Q9D8E6	60S ribosomal protein L4	light	27.8552452783932
126	E13_Liver_2_1_126	E13	Liver	2	1	RGPCIIYNEDNGIIK	1xCarbamidomethyl [C4]	1761.89523	Q9D8E6	60S ribosomal protein L4	light	28.0607619199859
126	E13_Liver_2_1_126	E13	Liver	2	1	RGNGLIKVNGRPLEMIEPR	""	2149.20225	P14131	40S ribosomal protein S16	light	26.7184236522344
126	E13_Liver_2_1_126	E13	Liver	2	1	RGILTLKYPIEHGIITNWDDMEK	""	2742.42835	P62737; P68134	"Actin	aortic smooth muscle;Actin	alpha skeletal muscle"
126	E13_Liver_2_1_126	E13	Liver	2	1	RGIHCAIDASQTPDIVFASILAAFSK	1xCarbamidomethyl [C5]	2788.44506	Q9WTP6-1	"Adenylate kinase 2	mitochondrial"	light
126	E13_Liver_2_1_126	E13	Liver	2	1	RGIGGIFFDDLDSPSKEEAFR	""	2356.1568	P36552	"Oxygen-dependent coproporphyrinogen-III oxidase	mitochondrial"	light
126	E13_Liver_2_1_126	E13	Liver	2	1	RGLDVNKCEIAR	1xCarbamidomethyl [C8]	1430.75326	Q9WUM4	coronin-1C	light	25.9479841231369
126	E13_Liver_2_1_126	E13	Liver	2	1	RGLATGDSPLGPMTHHGEEDWVYER	""	2810.2951	Q91XF0	Pyridoxine-5'-phosphate oxidase	light	25.1632494956098
126	E13_Liver_2_1_126	E13	Liver	2	1	EDPAYLHYYDPAGGEDPLGAVHLR	""	2655.24741	Q9JHK5	pleckstrin	light	22.4148056050338
126	E13_Liver_2_1_126	E13	Liver	2	1	RGHVFEESQVAGTPMFVVK	""	2118.08007	P58252	Elongation factor 2	light	27.4062450417147
126	E13_Liver_2_1_126	E13	Liver	2	1	RGFGFVTFDDHDPVDKIVLQK	""	2433.25612	O88569; O88569-2	heterogeneous nuclear ribonucleoproteins A2/B1;Isoform 2 of Heterogeneous nuclear ribonucleoproteins A2/B1	light	25.9337464761348
126	E13_Liver_2_1_126	E13	Liver	2	1	RILNKPVPSLPNMDSVFAEAIAK	""	2510.37994	Q9DBM2	Peroxisomal bifunctional enzyme	light	22.2281842606588
126	E13_Liver_2_1_126	E13	Liver	2	1	RQPVFISQVVTEKDFLNR	""	2176.18731	Q3UPL0	Protein transport protein Sec31A	light	25.4240059990929
126	E13_Liver_2_1_126	E13	Liver	2	1	RQGLEQFINKIAGHPLAQNER	""	2419.2953	O70493	Sorting nexin-12	light	24.3784664572567
126	E13_Liver_2_1_126	E13	Liver	2	1	RQEEAWVIGSVVACPEDSPR	1xCarbamidomethyl [C14]	2285.09791	Q64737	trifunctional purine biosynthetic protein adenosine-3	light	24.2315216503273
126	E13_Liver_2_1_126	E13	Liver	2	1	RQCEEVAQALGKESLR	1xCarbamidomethyl [C3]	1873.95487	Q9R0N0	galactokinase	light	23.5615092606408
126	E13_Liver_2_1_126	E13	Liver	2	1	RQAVDVSPLRR	""	1296.74949	P97461	40S ribosomal protein S5	light	27.7364525130898
126	E13_Liver_2_1_126	E13	Liver	2	1	EAIDSPVSFLALHNQIR	""	1910.01304	Q9EPU0-2	Isoform 2 of Regulator of nonsense transcripts 1	light	24.8376079161316
126	E13_Liver_2_1_126	E13	Liver	2	1	RPYGVGLLIAGYDDMGPHIFQTCPSANYFDCR	2xCarbamidomethyl [C23; C31]	3690.69265	Q9R1P4	Proteasome subunit alpha type-1	light	24.3309315083161
126	E13_Liver_2_1_126	E13	Liver	2	1	RPWFAGDKVTYVDFLAYDILDQYR	""	2951.47265	P10649; P19639	Glutathione S-transferase Mu 1;glutathione S-transferase Mu 3	light	21.2442317100983
126	E13_Liver_2_1_126	E13	Liver	2	1	EAIEGTYIDKKCPFTGNVSIR	1xCarbamidomethyl [C12]	2398.20712	P62281	40S ribosomal protein S11	light	27.6679005189334
126	E13_Liver_2_1_126	E13	Liver	2	1	RPSANCDPYAVTEAIVR	1xCarbamidomethyl [C6]	1918.94397	P15105	Glutamine synthetase	light	20.9091227162179
126	E13_Liver_2_1_126	E13	Liver	2	1	RPQYSNPPVQGEVMEGADNQGAGEQGRPVRQNMYR	""	3915.83617	P62960	Nuclease-sensitive element-binding protein 1	light	26.1993042035193
126	E13_Liver_2_1_126	E13	Liver	2	1	EALENANTNTEVLKNMGYAAK	""	2281.11289	Q9D8B3	Charged multivesicular body protein 4b	light	23.5223352432368
126	E13_Liver_2_1_126	E13	Liver	2	1	RPPSAFFLFCSEYRPK	1xCarbamidomethyl [C10]	2002.00036	P63158	High mobility group protein B1	light	27.9519832415079
126	E13_Liver_2_1_126	E13	Liver	2	1	RPPSAFFLFCSENRPK	1xCarbamidomethyl [C10]	1952.97996	P30681	High mobility group protein B2	light	26.6935481471304
126	E13_Liver_2_1_126	E13	Liver	2	1	RPPGREAYPGDVFYLHSR	""	2117.06753	Q03265	"ATP synthase subunit alpha	mitochondrial"	light
126	E13_Liver_2_1_126	E13	Liver	2	1	EALGHWLGLLNADGWIGREQILGDEAR	""	2989.52788	Q80UM7	Mannosyl-oligosaccharide glucosidase	light	23.5856306705504
126	E13_Liver_2_1_126	E13	Liver	2	1	RPIKGAAGRPLELSDFR	""	1883.06099	Q61029	"Lamina-associated polypeptide 2	isoforms beta/delta/epsilon/gamma"	light
126	E13_Liver_2_1_126	E13	Liver	2	1	RPKNFGIGQDIQPK	""	1597.8809	P12970	60S ribosomal protein L7a	light	22.4372581934927
126	E13_Liver_2_1_126	E13	Liver	2	1	RQQEGFKGTFPDAR	""	1636.81903	Q99K48	Non-POU domain-containing octamer-binding protein	light	26.3044234282629
126	E13_Liver_2_1_126	E13	Liver	2	1	RPHDPTPSFYDLWAQEDPNAVLGR	""	2781.33795	P97452	Ribosome biogenesis protein BOP1	light	23.9111526738715
126	E13_Liver_2_1_126	E13	Liver	2	1	RQVDQLTNDKAR	""	1443.76626	P20152	Vimentin	light	24.8956533049627
126	E13_Liver_2_1_126	E13	Liver	2	1	RQVEIAQREGAK	""	1384.76554	P16460	Argininosuccinate synthase	light	23.3266391857044
126	E13_Liver_2_1_126	E13	Liver	2	1	RTGAIVDVPVGEELLGR	""	1780.99157	Q03265	"ATP synthase subunit alpha	mitochondrial"	light
126	E13_Liver_2_1_126	E13	Liver	2	1	RTELFIAAEGIHTGQFVYCGKK	1xCarbamidomethyl [C19]	2525.29694	P62918	60S ribosomal protein L8	light	25.4840145025007
126	E13_Liver_2_1_126	E13	Liver	2	1	RTELFIAAEGIHTGQFVYCGK	1xCarbamidomethyl [C19]	2397.20198	P62918	60S ribosomal protein L8	light	24.2871785787422
126	E13_Liver_2_1_126	E13	Liver	2	1	RTEHNQSYSQAGVTETEWTSGSSTGGPLQALTR	""	3536.66366	Q61029	"Lamina-associated polypeptide 2	isoforms beta/delta/epsilon/gamma"	light
126	E13_Liver_2_1_126	E13	Liver	2	1	RSTCTINYSTSLPLAQGIKFQ	1xCarbamidomethyl [C4]	2385.22311	Q9DBF1	Alpha-aminoadipic semialdehyde dehydrogenase	light	23.1899105005271
126	E13_Liver_2_1_126	E13	Liver	2	1	EAGDVCYADVYRDGTGVVEFVR	1xCarbamidomethyl [C6]	2477.14016	Q6PDM2	Serine/arginine-rich splicing factor 1	light	25.9833576697208
126	E13_Liver_2_1_126	E13	Liver	2	1	RSIQFVDWCPTGFKVGINYQPPTVVPGGDLAK	1xCarbamidomethyl [C9]	3546.82022	P68368	Tubulin alpha-4A chain	light	24.4019790547828
126	E13_Liver_2_1_126	E13	Liver	2	1	RSLGYAYVNFQQPADAER	""	2085.01483	P29341	Polyadenylate-binding protein 1	light	26.7529639894656
126	E13_Liver_2_1_126	E13	Liver	2	1	RSKAEELGLPILGVLR	""	1751.05378	Q8VCH0; Q921H8	"3-ketoacyl-CoA thiolase B	peroxisomal;3-ketoacyl-CoA thiolase A	peroxisomal"
126	E13_Liver_2_1_126	E13	Liver	2	1	RSHAEDLGNLEGVKPAVLTR	""	2162.16764	P04919	Band 3 anion transport protein	light	21.4382339777338
126	E13_Liver_2_1_126	E13	Liver	2	1	RSGVAYIVAPSGSTADKVVIEACDELGIVLAHTDLR	1xCarbamidomethyl [C23]	3782.97455	Q9CWJ9	bifunctional purine biosynthesis protein purH	light	23.7481040494143
126	E13_Liver_2_1_126	E13	Liver	2	1	RSDEDYLYREELAR	""	1814.86677	P37040	NADPH--cytochrome P450 reductase	light	23.3314575500638
126	E13_Liver_2_1_126	E13	Liver	2	1	EAGNINQSLLTLGR	""	1485.80198	Q6P9P6	Kinesin-like protein KIF11	light	22.4227512017097
126	E13_Liver_2_1_126	E13	Liver	2	1	RQVLLSAAEAAEVILRVDNIIK	""	2421.41877	P80314	T-complex protein 1 subunit beta	light	25.2066098953279
126	E13_Liver_2_1_126	E13	Liver	2	1	EAHGLHGEPGLEQPFWVSSVAALLNTDLVATGSHNAR	""	3880.93652	Q91WM3	U3 small nucleolar RNA-interacting protein 2	light	23.1308241015591
126	E13_Liver_2_1_126	E13	Liver	2	1	RQVLLSAAEAAEVILR	""	1739.01739	P80314	T-complex protein 1 subunit beta	light	23.2405306363533
126	E13_Liver_2_1_126	E13	Liver	2	1	EAHKSEIAHRYNDLGEQHFK	""	2409.16943	P07724	Serum albumin	light	27.1917283234305
126	E13_Liver_2_1_126	E13	Liver	2	1	RFNSANEDNVTQVR	""	1649.79902	P24270	catalase	light	24.0917183294663
126	E13_Liver_2_1_126	E13	Liver	2	1	RPFTQNLGLEELGIELDPK	""	2169.15501	O08749	"Dihydrolipoyl dehydrogenase	mitochondrial"	light
126	E13_Liver_2_1_126	E13	Liver	2	1	EANNFLWPFKLSSPR	""	1805.93333	P14148	60S ribosomal protein L7	light	24.5554920705907
126	E13_Liver_2_1_126	E13	Liver	2	1	RITSPLMEPSSIEKIVEIDAHIGCAMSGLIADAK	1xCarbamidomethyl [C24]	3652.8747	Q9Z2U1	Proteasome subunit alpha type-5	light	21.2961751776803
126	E13_Liver_2_1_126	E13	Liver	2	1	EANVKCPQIVIAFYEER	1xCarbamidomethyl [C6]	2066.03754	Q61686	chromobox protein homolog 5	light	26.5333827307686
126	E13_Liver_2_1_126	E13	Liver	2	1	RITKLDQILLNGNNITMLVPGGEGPEV	""	2891.5659	P62322	U6 snRNA-associated Sm-like protein LSm5	light	25.1386216342533
126	E13_Liver_2_1_126	E13	Liver	2	1	RLTGFHETSNINDFSAGVANR	""	2306.12723	P15105	Glutamine synthetase	light	24.0015151022301
126	E13_Liver_2_1_126	E13	Liver	2	1	EAPNPIHLTVDTGLQHGR	""	1955.00935	Q9DCH4	Eukaryotic translation initiation factor 3 subunit F	light	24.2199270576849
126	E13_Liver_2_1_126	E13	Liver	2	1	RISGLIYEETRGVLK	""	1733.99084	P62806	histone H4	light	31.4014512373927
126	E13_Liver_2_1_126	E13	Liver	2	1	RISGLIYEETR	""	1336.72194	P62806	histone H4	light	22.5865459356307
126	E13_Liver_2_1_126	E13	Liver	2	1	RISEQFTAMFRR	""	1541.80054	Q7TMM9; Q9D6F9; Q9ERD7; P99024; P68372; Q9CWF2	Tubulin beta-2A chain;Tubulin beta-4A chain;tubulin beta-3 chain;tubulin beta-5 chain;Tubulin beta-4B chain;Tubulin beta-2B chain	light	27.2426257870862
126	E13_Liver_2_1_126	E13	Liver	2	1	RISEQFTAMFR	""	1385.69943	Q7TMM9; Q9D6F9; Q9ERD7; P99024; P68372; Q9CWF2	Tubulin beta-2A chain;Tubulin beta-4A chain;tubulin beta-3 chain;tubulin beta-5 chain;Tubulin beta-4B chain;Tubulin beta-2B chain	light	27.3534395050205
126	E13_Liver_2_1_126	E13	Liver	2	1	RLQTQVFKLGLAK	""	1501.92131	Q6ZWN5	40S ribosomal protein S9	light	28.4454301737777
126	E13_Liver_2_1_126	E13	Liver	2	1	RIPLAEWESR	""	1256.6746	Q9CZ13	"Cytochrome b-c1 complex subunit 1	mitochondrial"	light
126	E13_Liver_2_1_126	E13	Liver	2	1	EAQRDYLDFLDDEEDQGIYQNKVR	""	2959.37043	P25206	DNA replication licensing factor mcm3	light	23.8235118531231
126	E13_Liver_2_1_126	E13	Liver	2	1	RLNSKPQDLTDAYGPPSNFLEIDIFNPQTVGVGR	""	3758.91366	O70493	Sorting nexin-12	light	23.3204777587552
126	E13_Liver_2_1_126	E13	Liver	2	1	RINMAHLCVIGSHAVNGVAR	1xCarbamidomethyl [C8]	2175.1386	Q8CI94	"Glycogen phosphorylase	brain form"	light
126	E13_Liver_2_1_126	E13	Liver	2	1	EANMKCPQIVIAFYEER	1xCarbamidomethyl [C6]	2098.00961	P23198	chromobox protein homolog 3	light	27.6571822439674
126	E13_Liver_2_1_126	E13	Liver	2	1	RPFGISALIVGFDFDGTPR	""	2065.08654	Q9Z2U0	Proteasome subunit alpha type-7	light	24.5554531019764
126	E13_Liver_2_1_126	E13	Liver	2	1	RIVSQLLTLMDGLK	""	1586.92982	Q01853	Transitional endoplasmic reticulum ATPase	light	24.436968823109
126	E13_Liver_2_1_126	E13	Liver	2	1	RPCFSALTVDETYVPK	1xCarbamidomethyl [C3]	1882.93676	P07724	Serum albumin	light	23.2133555665451
126	E13_Liver_2_1_126	E13	Liver	2	1	RNTTIPTKQTQTFTTYSDNQPGVLIQVYEGER	""	3685.84564	P63017	Heat shock cognate 71 kDa protein	light	24.108720653209
126	E13_Liver_2_1_126	E13	Liver	2	1	EALLSSAVDHGSDEAR	""	1656.78237	P80314	T-complex protein 1 subunit beta	light	23.4859200627953
126	E13_Liver_2_1_126	E13	Liver	2	1	EALLSSAVDHGSDEARFWQDLMNIAGTTLSSK	""	3449.66417	P80314	T-complex protein 1 subunit beta	light	24.5263780463257
126	E13_Liver_2_1_126	E13	Liver	2	1	RNQSFCPTVNLDKLWTLVSEQTR	1xCarbamidomethyl [C6]	2792.41482	P14115	60S ribosomal protein L27a	light	24.6640891601433
126	E13_Liver_2_1_126	E13	Liver	2	1	RNQLLLEFSFWNEPQPR	""	2174.11415	O55125	Protein NipSnap homolog 1	light	24.107854635761
126	E13_Liver_2_1_126	E13	Liver	2	1	RNPLSNKVALVTASTDGIGFAIAR	""	2471.37288	Q99LB2	dehydrogenase/reductase sdr family member 4	light	20.4381003146257
126	E13_Liver_2_1_126	E13	Liver	2	1	EALNSCNKMEIEGR	1xCarbamidomethyl [C6]	1650.75742	P09405	Nucleolin	light	26.643742704279
126	E13_Liver_2_1_126	E13	Liver	2	1	EAINVEQAFQTIAR	""	1589.8282	P51150	ras-related protein Rab-7a	light	25.518277236801
126	E13_Liver_2_1_126	E13	Liver	2	1	RNPFMYAPAILSLAAQYDKVVLACCK	2xCarbamidomethyl [C24; C25]	2999.53039	P02772	Alpha-fetoprotein	light	26.0812675710989
126	E13_Liver_2_1_126	E13	Liver	2	1	RNLDIERPTYTNLNR	""	1874.98313	Q9JJZ2; P68369; P68373; P68368	Tubulin alpha-8 chain;tubulin alpha-1A chain;Tubulin alpha-1C chain;Tubulin alpha-4A chain	light	26.3555357314852
126	E13_Liver_2_1_126	E13	Liver	2	1	RNLDFQDVLDKLADMGIAIR	""	2303.21763	Q99LF4	tRNA-splicing ligase RtcB homolog	light	21.1101238759099
126	E13_Liver_2_1_126	E13	Liver	2	1	RNDFQLIGIQDGYLSLLQDSGEVR	""	2736.39513	P63242	Eukaryotic translation initiation factor 5A-1	light	23.3827476282386
126	E13_Liver_2_1_126	E13	Liver	2	1	RMATEVAADALGEEWKGYVVR	""	2351.18124	P62754	40S RIBOSOMAL PROTEIN S6	light	27.5755591543089
126	E13_Liver_2_1_126	E13	Liver	2	1	RLWADHGVQACFGR	1xCarbamidomethyl [C11]	1672.8125	P08752	guanine nucleotide-binding protein G(i) subunit alpha-2	light	25.1580030936069
126	E13_Liver_2_1_126	E13	Liver	2	1	EAMEHPYFYTVVKDQAR	""	2083.99059	Q60737	Casein kinase II subunit alpha	light	25.1672762169726
126	E13_Liver_2_1_126	E13	Liver	2	1	RIVSQLLTLMDGLKQR	""	1871.08951	Q01853	Transitional endoplasmic reticulum ATPase	light	28.889419387172
126	E13_Liver_2_1_126	E13	Liver	2	1	EAFQEALAAAGDKLVVVDFSATWCGPCK	2xCarbamidomethyl [C24; C27]	3040.4543	P10639	thioredoxin	light	25.2001715369677
126	E13_Liver_2_1_126	E13	Liver	2	1	RFGVPVIADGGIQNVGHIAK	""	2048.13997	P24547	inosine-5'-monophosphate dehydrogenase 2	light	27.4120440104971
126	E13_Liver_2_1_126	E13	Liver	2	1	RFGFPEGSVELYAEK	""	1728.85916	P62908	40S ribosomal protein S3	light	24.3367782588322
126	E13_Liver_2_1_126	E13	Liver	2	1	QTYFLPVIGLVDAEKLKPGDLVGVNKDSYLILETLPTEYDSR	""	4709.49642	O88685	26S proteasome regulatory subunit 6A	light	25.2180690378217
126	E13_Liver_2_1_126	E13	Liver	2	1	QTVAVGVIKAVDKK	""	1455.88934	P10126	Elongation factor 1-alpha 1	light	30.3570021371129
126	E13_Liver_2_1_126	E13	Liver	2	1	EGITVYSTQFGGYAK	""	1620.79041	Q9R257	Heme-binding protein 1	light	24.5890724151914
126	E13_Liver_2_1_126	E13	Liver	2	1	QTVAVGVIKAVDK	""	1327.79438	P10126	Elongation factor 1-alpha 1	light	25.8972213203689
126	E13_Liver_2_1_126	E13	Liver	2	1	QTVADQVLVGSYCVFSNQGGLVHPK	1xCarbamidomethyl [C13]	2703.35591	O55135	eukaryotic translation initiation factor 6	light	24.3702879111422
126	E13_Liver_2_1_126	E13	Liver	2	1	EGIVTTAEQDIKEDIAK	""	1859.95966	Q9CQN1	"heat shock protein 75 kDa	mitochondrial"	light
126	E13_Liver_2_1_126	E13	Liver	2	1	EGIVTTAEQDIKEDIAKLLR	""	2242.2289	Q9CQN1	"heat shock protein 75 kDa	mitochondrial"	light
126	E13_Liver_2_1_126	E13	Liver	2	1	EGINIFLDGYVPTENLR	""	1949.99672	P61222	ATP-binding cassette sub-family E member 1	light	21.4749900889364
126	E13_Liver_2_1_126	E13	Liver	2	1	QTNPSAMEVEEDDPVPEIRR	""	2312.08231	Q01853	Transitional endoplasmic reticulum ATPase	light	25.8411066764529
126	E13_Liver_2_1_126	E13	Liver	2	1	QTNPSAMEVEEDDPVPEIR	""	2155.9812	Q01853	Transitional endoplasmic reticulum ATPase	light	24.4899782614321
126	E13_Liver_2_1_126	E13	Liver	2	1	QTLWELLSHFAQTR	""	1729.90203	Q8VBT9-1	tether containing UBX domain for GLUT4	light	23.3809706774606
126	E13_Liver_2_1_126	E13	Liver	2	1	QTLMWSATWPKEVR	""	1732.88394	Q501J6; Q61656	Probable ATP-dependent RNA helicase DDX17;probable ATP-dependent RNA helicase DDX5	light	25.6427265508233
126	E13_Liver_2_1_126	E13	Liver	2	1	QTLELARNPAMMQEMMR	""	2049.97007	Q8R317-2; Q8R317; Q9QZM0	Isoform 2 of Ubiquilin-1;Ubiquilin-1;Ubiquilin-2	light	26.8906962762489
126	E13_Liver_2_1_126	E13	Liver	2	1	QTGKTSIAIDTIINQKR	""	1887.0658	Q03265	"ATP synthase subunit alpha	mitochondrial"	light
126	E13_Liver_2_1_126	E13	Liver	2	1	EGNDLYHEMIESGVINLK	""	2060.99573	P56480	"ATP synthase subunit beta	mitochondrial"	light
126	E13_Liver_2_1_126	E13	Liver	2	1	EGNDLYHEMIESGVINLKDATSKVALVYGQMNEPPGAR	""	4146.02705	P56480	"ATP synthase subunit beta	mitochondrial"	light
126	E13_Liver_2_1_126	E13	Liver	2	1	EGILNDDIYCPPETAVLLASYAVQSK	1xCarbamidomethyl [C10]	2866.4179	P26041	Moesin	light	21.9189047171881
126	E13_Liver_2_1_126	E13	Liver	2	1	QVCEQLIQSHMAR	1xCarbamidomethyl [C3]	1599.77301	Q80X19-1	Collagen alpha-1(XIV) chain	light	23.5734544240444
126	E13_Liver_2_1_126	E13	Liver	2	1	QVIDCQLADVNNLGKYR	1xCarbamidomethyl [C5]	2006.01238	Q9CPY7-1	cytosol aminopeptidase	light	24.9665102044979
126	E13_Liver_2_1_126	E13	Liver	2	1	QVIDCQLADVNNLGK	1xCarbamidomethyl [C5]	1686.84795	Q9CPY7-1	cytosol aminopeptidase	light	22.5642509184707
126	E13_Liver_2_1_126	E13	Liver	2	1	QVLASAPTDNNLCHFR	1xCarbamidomethyl [C13]	1842.89154	Q9DCC4	Pyrroline-5-carboxylate reductase 3	light	24.9778358390205
126	E13_Liver_2_1_126	E13	Liver	2	1	QVHPDTGISSKAMGIMNSFVNDIFER	""	2893.39712	Q64524; P10854; Q8CGP0	Histone H2B type 2-E;Histone H2B type 1-M;Histone H2B type 3-B	light	26.7889234606461
126	E13_Liver_2_1_126	E13	Liver	2	1	EGGGGITCVLQDGR	1xCarbamidomethyl [C8]	1418.66925	P36552	"Oxygen-dependent coproporphyrinogen-III oxidase	mitochondrial"	light
126	E13_Liver_2_1_126	E13	Liver	2	1	EGGGGITCVLQDGRVFEK	1xCarbamidomethyl [C8]	1921.94364	P36552	"Oxygen-dependent coproporphyrinogen-III oxidase	mitochondrial"	light
126	E13_Liver_2_1_126	E13	Liver	2	1	QVGYENAGTVEFLVDKHGKHYFIEVNSR	""	3236.61234	Q05920	"pyruvate carboxylase	mitochondrial"	light
126	E13_Liver_2_1_126	E13	Liver	2	1	EGGWDSVQDWMDVLSGGEKQR	""	2379.067	P55096	ATP-binding cassette sub-family D member 3	light	21.039503449728
126	E13_Liver_2_1_126	E13	Liver	2	1	EGHPDTLSKKEFR	""	1543.78633	P31725	Protein S100-A9	light	21.5371417206262
126	E13_Liver_2_1_126	E13	Liver	2	1	EGHVDTALALLEKEASQACMTK	1xCarbamidomethyl [C19]	2402.16902	Q02357-6	Isoform 6 of Ankyrin-1	light	23.6228064600201
126	E13_Liver_2_1_126	E13	Liver	2	1	EGHVYGFGLSNYHQLGTPGTGSCFIPQNLTSFKNSTK	1xCarbamidomethyl [C23]	4043.93447	Q8VE37	Regulator of chromosome condensation	light	23.4941782004799
126	E13_Liver_2_1_126	E13	Liver	2	1	QVESLKAANAAENDFSVSQAEVSSR	""	2637.27508	Q6P542	ATP-binding cassette sub-family F member 1	light	23.8549227748127
126	E13_Liver_2_1_126	E13	Liver	2	1	EGICGSCAMNINGGNTLACTR	3xCarbamidomethyl [C4; C7; C19]	2255.96242	Q9CQA3	"Succinate dehydrogenase [ubiquinone] iron-sulfur subunit	mitochondrial"	light
126	E13_Liver_2_1_126	E13	Liver	2	1	QVEGKNPVTIFSLATNEMWR	""	2320.17543	Q9CYR0	"Single-stranded DNA-binding protein	mitochondrial"	light
126	E13_Liver_2_1_126	E13	Liver	2	1	EGIDPAPYYWYTDQR	""	1873.83915	Q8BP47	"Asparagine--tRNA ligase	cytoplasmic"	light
126	E13_Liver_2_1_126	E13	Liver	2	1	QVDQLTNDKAR	""	1287.66515	P20152	Vimentin	light	25.561585807032
126	E13_Liver_2_1_126	E13	Liver	2	1	QVCQLPGLFCYAQHIASIDGRR	2xCarbamidomethyl [C3; C10]	2589.28131	Q791V5	Mitochondrial carrier homolog 2	light	22.3312212104403
126	E13_Liver_2_1_126	E13	Liver	2	1	QTFSPFGQIMEIR	""	1553.77807	P52912; P70318	nucleolysin TIA-1;Nucleolysin TIAR	light	25.2338943474719
126	E13_Liver_2_1_126	E13	Liver	2	1	EGNVPNIIIAGPPGTGKTTSILCLAR	1xCarbamidomethyl [C23]	2649.43925	Q9WUK4	Replication factor C subunit 2	light	24.5398719522838
126	E13_Liver_2_1_126	E13	Liver	2	1	QSGEAFVELESEDDVK	""	1781.80758	Q9Z2X1-1	Heterogeneous nuclear ribonucleoprotein F	light	23.5146819133617
126	E13_Liver_2_1_126	E13	Liver	2	1	QSEQQRETLAQLQQEFQR	""	2247.11125	Q03958	Prefoldin subunit 6	light	24.8113614631312
126	E13_Liver_2_1_126	E13	Liver	2	1	QSDQVSFVSLIEDLKR	""	1863.98107	Q61595	Kinectin	light	23.6655685070885
126	E13_Liver_2_1_126	E13	Liver	2	1	QSDDEVYAPGLDIESSLKQLAER	""	2563.25222	Q8K4Z5	splicing factor 3A subunit 1	light	24.1250597876921
126	E13_Liver_2_1_126	E13	Liver	2	1	QSCALYQTLGDYKLQNLFLIGYTRK	1xCarbamidomethyl [C3]	2993.55534	P02772	Alpha-fetoprotein	light	24.5355258728679
126	E13_Liver_2_1_126	E13	Liver	2	1	EGYAWAEDKEHCEEYGR	1xCarbamidomethyl [C12]	2128.86651	Q99LF4	tRNA-splicing ligase RtcB homolog	light	23.0303315870276
126	E13_Liver_2_1_126	E13	Liver	2	1	QSCALYQTLGDYKLQNLFLIGYTR	1xCarbamidomethyl [C3]	2865.46038	P02772	Alpha-fetoprotein	light	21.8081315831689
126	E13_Liver_2_1_126	E13	Liver	2	1	QSCALYQTLGDYK	1xCarbamidomethyl [C3]	1546.72062	P02772	Alpha-fetoprotein	light	24.8138744287894
126	E13_Liver_2_1_126	E13	Liver	2	1	QSAFPFESGKPFKIQVLVEADHFK	""	2749.43481	P16110	Galectin-3	light	22.198953198591
126	E13_Liver_2_1_126	E13	Liver	2	1	EHALLAYTLGVK	""	1314.74161	P10126; P62631	Elongation factor 1-alpha 1;Elongation factor 1-alpha 2	light	29.6798761857718
126	E13_Liver_2_1_126	E13	Liver	2	1	EHALLAYTLGVKQLIVGVNK	""	2166.2645	P10126; P62631	Elongation factor 1-alpha 1;Elongation factor 1-alpha 2	light	24.5319652430094
126	E13_Liver_2_1_126	E13	Liver	2	1	EHAPSIIFMDEIDSIGSSR	""	2104.00154	P62196	26S proteasome regulatory subunit 8	light	25.7742837710061
126	E13_Liver_2_1_126	E13	Liver	2	1	EHAPSIIFMDEIDSIGSSRLEGGSGGDSEVQR	""	3375.57575	P62196	26S proteasome regulatory subunit 8	light	24.6303818976678
126	E13_Liver_2_1_126	E13	Liver	2	1	QRDTEMGQQSLLFQIDYPEIAEGIMPR	""	3165.53434	Q62203	splicing factor 3a subunit 2	light	21.6067767021076
126	E13_Liver_2_1_126	E13	Liver	2	1	QRDELGQGLQGVEQKVQSLQATFGTFESLLR	""	3462.79757	Q8BMK4	Cytoskeleton-associated protein 4	light	23.7360508552801
126	E13_Liver_2_1_126	E13	Liver	2	1	QQYESVAAKNLQEAEEWYKSK	""	2529.22561	P20152	Vimentin	light	24.2734498810017
126	E13_Liver_2_1_126	E13	Liver	2	1	QQYESVAAKNLQEAEEWYK	""	2314.09862	P20152	Vimentin	light	24.0317743873679
126	E13_Liver_2_1_126	E13	Liver	2	1	QVLDLEDLVFTQGSHFMANKR	""	2448.234	Q6P4T2	U5 small nuclear ribonucleoprotein 200 kDa helicase	light	25.2345153083192
126	E13_Liver_2_1_126	E13	Liver	2	1	QSKPVTTPEEIAQVATISANGDKDIGNIISDAMKK	""	3669.90038	P63038-1	"60 kDa heat shock protein	mitochondrial"	light
126	E13_Liver_2_1_126	E13	Liver	2	1	QSLKELSLASNELKDEGAR	""	2088.09314	Q91VI7	Ribonuclease inhibitor	light	23.4421205277945
126	E13_Liver_2_1_126	E13	Liver	2	1	QTFEAAILTQLHPR	""	1624.88057	Q921I9	Exosome complex component Rrp41	light	23.8188710824526
126	E13_Liver_2_1_126	E13	Liver	2	1	QTATILSMDKDCLR	1xCarbamidomethyl [C12]	1651.8142	O08582	GTP-binding protein 1	light	23.2469945227553
126	E13_Liver_2_1_126	E13	Liver	2	1	QTALAELVKHKPK	""	1462.87402	P07724	Serum albumin	light	23.284149994656
126	E13_Liver_2_1_126	E13	Liver	2	1	EGRLQEVIETLLSLEKQTR	""	2242.24014	Q9D8W5	26s proteasome non-atpase regulatory subunit 12	light	20.0895291991924
126	E13_Liver_2_1_126	E13	Liver	2	1	EGRPSGEAFVELESEDEVK	""	2106.98258	P70333; O35737	heterogeneous nuclear ribonucleoprotein H2;Heterogeneous nuclear ribonucleoprotein H	light	24.2178794738173
126	E13_Liver_2_1_126	E13	Liver	2	1	QSVDGKAPLATGEDDDDEVPDLVENFDEASKNEAN	""	3733.64712	Q64152-2	Isoform 2 of Transcription factor BTF3	light	24.9643853794523
126	E13_Liver_2_1_126	E13	Liver	2	1	EGSMLNEHVCSVIR	1xCarbamidomethyl [C10]	1630.76759	P02772	Alpha-fetoprotein	light	27.1561828776398
126	E13_Liver_2_1_126	E13	Liver	2	1	QSVAVNESCGKCNQPLAR	2xCarbamidomethyl [C9; C12]	2017.95422	Q62523	Zyxin	light	21.6321190378027
126	E13_Liver_2_1_126	E13	Liver	2	1	QSSLTQYMSIPSSVIHPAMVR	""	2332.1788	Q61749-2	Isoform 2 of Translation initiation factor eIF-2B subunit delta	light	23.295463616355
126	E13_Liver_2_1_126	E13	Liver	2	1	QSSGPGASSGPGGDHSELIVR	""	1994.95262	P57776-2	Isoform 2 of Elongation factor 1-delta	light	26.2999391098974
126	E13_Liver_2_1_126	E13	Liver	2	1	EGSRTDDEVVQREEEAIQLDGLNASQIR	""	3157.5356	P08113	Endoplasmin	light	26.0217978081442
126	E13_Liver_2_1_126	E13	Liver	2	1	EGSSHNWQHITDQIGMFCFTGLKPEQVER	1xCarbamidomethyl [C18]	3431.58957	P05202	"Aspartate aminotransferase	mitochondrial"	light
126	E13_Liver_2_1_126	E13	Liver	2	1	QSPVDIDTATAQHDPALQPLLISYDKAASK	""	3193.63755	P00920	Carbonic anhydrase 2	light	25.9862956881671
126	E13_Liver_2_1_126	E13	Liver	2	1	QSPVDIDTATAQHDPALQPLLISYDK	""	2836.43633	P00920	Carbonic anhydrase 2	light	24.7476847025615
126	E13_Liver_2_1_126	E13	Liver	2	1	EGTDSSQGIPQLVSNISACQVIAEAVR	1xCarbamidomethyl [C19]	2829.40471	P80313	T-complex protein 1 subunit eta	light	24.5164436641231
126	E13_Liver_2_1_126	E13	Liver	2	1	QSPFFLYWAIDATHAPVYASR	""	2440.20844	Q571E4	N-acetylgalactosamine-6-sulfatase	light	22.0616706396306
126	E13_Liver_2_1_126	E13	Liver	2	1	EGTIGDMAVLGITESFQVKR	""	2151.11143	P80314	T-complex protein 1 subunit beta	light	26.2845263408544
126	E13_Liver_2_1_126	E13	Liver	2	1	QSMWTSTISSHLATK	""	1677.82648	Q8BVI4	dihydropteridine reductase	light	24.3933261659556
126	E13_Liver_2_1_126	E13	Liver	2	1	QSIAIDDCTFHQCVR	2xCarbamidomethyl [C8; C13]	1849.83198	P84091	AP-2 complex subunit mu	light	28.2297359331715
126	E13_Liver_2_1_126	E13	Liver	2	1	EGFDVGIIADPLYILDNKAQTFR	""	2595.34533	Q4LDG0	Bile acyl-CoA synthetase	light	20.0865497898745
126	E13_Liver_2_1_126	E13	Liver	2	1	QVLGQMVIDEELLGDGHSYSPR	""	2443.1922	P99026	Proteasome subunit beta type-4	light	24.5681641906811
126	E13_Liver_2_1_126	E13	Liver	2	1	RDFNHINVELSLLGK	""	1754.95479	P51410	60S ribosomal protein L9	light	22.5372295407123
126	E13_Liver_2_1_126	E13	Liver	2	1	RDFKVDQEIMNIIQER	""	2034.04368	Q9DCS9	NADH dehydrogenase [ubiquinone] 1 beta subcomplex subunit 10	light	25.0662235668225
126	E13_Liver_2_1_126	E13	Liver	2	1	RCTVPFDKETGFHR	1xCarbamidomethyl [C2]	1749.84895	Q9D8T7	"SRA stem-loop-interacting RNA-binding protein	mitochondrial"	light
126	E13_Liver_2_1_126	E13	Liver	2	1	RCLYASVLTAQPR	1xCarbamidomethyl [C2]	1534.81586	P58252	Elongation factor 2	light	28.5379281777017
126	E13_Liver_2_1_126	E13	Liver	2	1	RCEAFGWHTIIVDGHSVEELCKAFGQAK	2xCarbamidomethyl [C2; C21]	3245.5619	P40142	Transketolase	light	22.4589675035308
126	E13_Liver_2_1_126	E13	Liver	2	1	RCEAFGWHTIIVDGHSVEELCK	2xCarbamidomethyl [C2; C21]	2643.24425	P40142	Transketolase	light	22.5741251713218
126	E13_Liver_2_1_126	E13	Liver	2	1	RAVSREDSVKPGAHLTVK	""	1950.08793	Q8BG05-2; Q8BG05	Isoform 2 of Heterogeneous nuclear ribonucleoprotein A3;Heterogeneous nuclear ribonucleoprotein A3	light	27.582399604597
126	E13_Liver_2_1_126	E13	Liver	2	1	RAVAREESGKPGAHVTVK	""	1892.04607	O88569; O88569-2	heterogeneous nuclear ribonucleoproteins A2/B1;Isoform 2 of Heterogeneous nuclear ribonucleoproteins A2/B1	light	27.1727569146835
126	E13_Liver_2_1_126	E13	Liver	2	1	RASGQAFELILSPR	""	1544.85435	P54227	Stathmin	light	27.0180587062788
126	E13_Liver_2_1_126	E13	Liver	2	1	EFGASECISPQDFSK	1xCarbamidomethyl [C7]	1701.74248	P28474	alcohol dehydrogenase class-3	light	23.581421392546
126	E13_Liver_2_1_126	E13	Liver	2	1	RAMGGALPFKDALTQR	""	1731.93228	Q99LS3	phosphoserine phosphatase	light	24.8901159489486
126	E13_Liver_2_1_126	E13	Liver	2	1	EFHLNESGDPSSKSTEIKWK	""	2319.12517	Q9EQU5	Protein SET	light	24.7103487477004
126	E13_Liver_2_1_126	E13	Liver	2	1	EFLDFFWDIAKPDQETR	""	2157.02875	Q7TPV4	Myb-binding protein 1A	light	24.2473007087272
126	E13_Liver_2_1_126	E13	Liver	2	1	RALAVMSCEVLQVLQLSDTAIIPISHHVPR	1xCarbamidomethyl [C8]	3353.81845	Q9D2V7	Coronin-7	light	21.8305837732531
126	E13_Liver_2_1_126	E13	Liver	2	1	RAKEAAEQDVEK	""	1373.70193	P47963	60S ribosomal protein L13	light	22.9088365848159
126	E13_Liver_2_1_126	E13	Liver	2	1	RAGELTEDEVERVITIMQNPR	""	2456.2562	P62270	40S ribosomal protein S18	light	25.923902676266
126	E13_Liver_2_1_126	E13	Liver	2	1	RAGADIIITYFAPQLLK	""	1890.08474	P10518	Delta-aminolevulinic acid dehydratase	light	23.7692170879514
126	E13_Liver_2_1_126	E13	Liver	2	1	RDNYVPEVSALDQEIIEVDPDTK	""	2645.29408	P63276	40S ribosomal protein S17	light	24.1455946524038
126	E13_Liver_2_1_126	E13	Liver	2	1	EFNGQHFILEEAITGDFALVK	""	2378.20269	Q9D0K2	"Succinyl-CoA:3-ketoacid coenzyme A transferase 1	mitochondrial"	light
126	E13_Liver_2_1_126	E13	Liver	2	1	RDNYVPEVSALDQEIIEVDPDTKEMLK	""	3146.55619	P63276	40S ribosomal protein S17	light	26.6852940738489
126	E13_Liver_2_1_126	E13	Liver	2	1	RFFPYYVYNIIGGLDEEGKGAVYSFDPVGSYQR	""	3806.84894	O09061	proteasome subunit beta type-1	light	24.8513093659232
126	E13_Liver_2_1_126	E13	Liver	2	1	EELLKQLDDLKVELSQLR	""	2169.21252	Q6ZWV7	60S ribosomal protein L35	light	23.2579035635684
126	E13_Liver_2_1_126	E13	Liver	2	1	EEIIPVAPEYDKSGEYPFPLIKR	""	2690.40759	P45952	"medium-chain specific acyl-CoA dehydrogenase	mitochondrial"	light
126	E13_Liver_2_1_126	E13	Liver	2	1	RFDEILEASDGIMVAR	""	1821.91636	P52480; P52480-2	Pyruvate kinase PKM;Isoform M1 of Pyruvate kinase PKM	light	28.7736709584738
126	E13_Liver_2_1_126	E13	Liver	2	1	RFDDAVVQSDMKHWPFMVVNDAGRPK	""	3045.48219	P63017	Heat shock cognate 71 kDa protein	light	28.4902546528442
126	E13_Liver_2_1_126	E13	Liver	2	1	EEIVDKYDLFVGSQATDFGEALVRHDEF	""	3229.53241	O35887	Calumenin	light	23.3433349743687
126	E13_Liver_2_1_126	E13	Liver	2	1	REPLGVCVGIGAWNYPFQIACWK	2xCarbamidomethyl [C7; C21]	2721.34284	Q9JLJ2	4-trimethylaminobutyraldehyde dehydrogenase	light	25.2335126024445
126	E13_Liver_2_1_126	E13	Liver	2	1	REPFLLSGGDDGALKVWDLR	""	2244.17714	Q810D6	Glutamate-rich WD repeat-containing protein 1	light	24.6000164961304
126	E13_Liver_2_1_126	E13	Liver	2	1	REGDVAACYANPSLAHEELGWTAALGLDR	1xCarbamidomethyl [C8]	3142.50107	Q8R059	UDP-glucose 4-epimerase	light	23.9492435950472
126	E13_Liver_2_1_126	E13	Liver	2	1	REDLVVAPAGVTLKEANEILQR	""	2421.346	P24547	inosine-5'-monophosphate dehydrogenase 2	light	25.5729356087354
126	E13_Liver_2_1_126	E13	Liver	2	1	REDIVDTMVFKPSDVLLVHFR	""	2516.33299	Q7TQH0-2	Isoform 2 of Ataxin-2-like protein	light	24.4325086563313
126	E13_Liver_2_1_126	E13	Liver	2	1	RDVDFELIKVEGK	""	1547.84278	P80316	T-complex protein 1 subunit epsilon	light	26.8943323610706
126	E13_Liver_2_1_126	E13	Liver	2	1	RFGFPEGSVELYAEKVATR	""	2156.11348	P62908	40S ribosomal protein S3	light	20.0994597010809
126	E13_Liver_2_1_126	E13	Liver	2	1	RAFVHWYVGEGMEEGEFSEAR	""	2486.11937	Q9JJZ2; P68369; P68373; P68368	Tubulin alpha-8 chain;tubulin alpha-1A chain;Tubulin alpha-1C chain;Tubulin alpha-4A chain	light	25.0543409979534
126	E13_Liver_2_1_126	E13	Liver	2	1	RAFMEEFGAEPELAVSAPGR	""	2164.04916	Q9R0N0	galactokinase	light	22.2779203215149
126	E13_Liver_2_1_126	E13	Liver	2	1	QVSNAIVRFPNDQLTKDQER	""	2358.21605	P11247	Myeloperoxidase	light	24.6395107775008
126	E13_Liver_2_1_126	E13	Liver	2	1	QVSLLGWSDGGITALIAAAKYPSYIR	""	2750.48758	Q8R164	valacyclovir hydrolase	light	22.8231334765645
126	E13_Liver_2_1_126	E13	Liver	2	1	QVQSLTCEVDALKGTNESLER	1xCarbamidomethyl [C7]	2377.16638	P20152	Vimentin	light	26.3001056217537
126	E13_Liver_2_1_126	E13	Liver	2	1	QVPNESFFNFFSPLK	""	1800.89555	Q78ZA7	Nucleosome assembly protein 1-like 4	light	22.6785992795007
126	E13_Liver_2_1_126	E13	Liver	2	1	QVPLTAQAPQWQWLVSIHAIR	""	2442.34046	Q8CGA0	Protein phosphatase 1F	light	22.4238377430187
126	E13_Liver_2_1_126	E13	Liver	2	1	EGDLLFTVAKDPIVNVWYSVNGER	""	2721.38826	Q9QZD9	Eukaryotic translation initiation factor 3 subunit I	light	25.1518818061815
126	E13_Liver_2_1_126	E13	Liver	2	1	QVNEVKNSMSETVR	""	1620.80099	Q9D0F3	Protein ERGIC-53	light	23.2629808609082
126	E13_Liver_2_1_126	E13	Liver	2	1	QVMVVPVGPTCDEYAQKVR	1xCarbamidomethyl [C11]	2176.08892	Q9D0R2	"Threonine--tRNA ligase	cytoplasmic"	light
126	E13_Liver_2_1_126	E13	Liver	2	1	QVMMFSATLSKEIRPVCR	1xCarbamidomethyl [C17]	2153.1028	Q9Z1N5	spliceosome RNA helicase DDX39B	light	24.5223130908194
126	E13_Liver_2_1_126	E13	Liver	2	1	QVIQQNPALLPALLQQLGQENPQLLQQISR	""	3378.8856	P54726	UV excision repair protein RAD23 homolog A	light	21.886251497787
126	E13_Liver_2_1_126	E13	Liver	2	1	QVLQLQASHKESEEALQKR	""	2222.18877	Q99PL5-1	Ribosome-binding protein 1	light	22.24939575136
126	E13_Liver_2_1_126	E13	Liver	2	1	QVIPGLEQSLLDMCVGEK	1xCarbamidomethyl [C14]	2016.01402	Q9D1M7	Peptidyl-prolyl cis-trans isomerase FKBP11	light	22.7417702097736
126	E13_Liver_2_1_126	E13	Liver	2	1	QVLLSEPQEAAALYR	""	1687.90136	Q8R146	Acylamino-acid-releasing enzyme	light	25.1513419847186
126	E13_Liver_2_1_126	E13	Liver	2	1	QVLLSAAEAAEVILRVDNIIKAAPR	""	2660.54576	P80314	T-complex protein 1 subunit beta	light	24.0835074073079
126	E13_Liver_2_1_126	E13	Liver	2	1	QVLLSAAEAAEVILRVDNIIK	""	2265.31766	P80314	T-complex protein 1 subunit beta	light	24.5742505046621
126	E13_Liver_2_1_126	E13	Liver	2	1	EGEIAILGGIEEESDKLWNFTK	""	2478.23986	Q9Z2L7-1	Cytokine receptor-like factor 3	light	21.7782985541129
126	E13_Liver_2_1_126	E13	Liver	2	1	QVLLSAAEAAEVILR	""	1582.91628	P80314	T-complex protein 1 subunit beta	light	24.4629263226569
126	E13_Liver_2_1_126	E13	Liver	2	1	QVLKFTLDCTHPVEDGIMDAANFEQFLQER	1xCarbamidomethyl [C9]	3551.69336	P67984	60S ribosomal protein L22	light	25.7935405035301
126	E13_Liver_2_1_126	E13	Liver	2	1	QVTITGSAASISLAQYLINAR	""	2177.19246	P60335	Poly(RC)-binding protein 1	light	27.0795988359237
126	E13_Liver_2_1_126	E13	Liver	2	1	RAFSEADMERPLQELGLVPSAVLIVAK	""	2939.60229	Q922Y1	UBX domain-containing protein 1	light	24.3198377487646
126	E13_Liver_2_1_126	E13	Liver	2	1	QVTITGSAASISLAQYLINVR	""	2205.22376	Q61990	Poly(rC)-binding protein 2	light	24.582655918316
126	E13_Liver_2_1_126	E13	Liver	2	1	EFPDVLECTMSHAVEK	1xCarbamidomethyl [C8]	1891.85646	O09172	Glutamate--cysteine ligase regulatory subunit	light	22.7258010067849
126	E13_Liver_2_1_126	E13	Liver	2	1	RAEDGSVIDYELIDQDAR	""	2064.98325	P07356	Annexin A2	light	24.9907416813459
126	E13_Liver_2_1_126	E13	Liver	2	1	RADAGEKPKAFIHWVSQPLVCEIR	1xCarbamidomethyl [C21]	2807.47736	Q8BML9	glutamine--tRNA ligase	light	24.2811914480334
126	E13_Liver_2_1_126	E13	Liver	2	1	RAALPSHVVTMLDNFPTNLHPMSQLSAAITALNSESNFAR	""	4322.18087	Q9CZU6	"citrate synthase	mitochondrial"	light
126	E13_Liver_2_1_126	E13	Liver	2	1	QYYTLLNQAPDMLHRFYGK	""	2358.16995	P97855	Ras GTPase-activating protein-binding protein 1	light	23.9642784610142
126	E13_Liver_2_1_126	E13	Liver	2	1	QYYTLLNKAPEYLHR	""	1908.99666	P97379-1	Ras GTPase-activating protein-binding protein 2	light	26.1775328911923
126	E13_Liver_2_1_126	E13	Liver	2	1	EFSGYVESGLKTILQCALNRPAFFAER	1xCarbamidomethyl [C16]	3103.56697	Q07076	Annexin A7	light	21.3314567299817
126	E13_Liver_2_1_126	E13	Liver	2	1	QYPWGVAEVENGEHCDFTILR	1xCarbamidomethyl [C15]	2520.16123	O55131	Septin-7	light	23.8653652422398
126	E13_Liver_2_1_126	E13	Liver	2	1	EFSITDVVPYPISLR	""	1735.92651	Q61316	Heat shock 70 kDa protein 4	light	26.4812723593882
126	E13_Liver_2_1_126	E13	Liver	2	1	QYLVFHDGDSVVFAGPAGNSVETR	""	2565.23684	Q8R146	Acylamino-acid-releasing enzyme	light	23.1371312427257
126	E13_Liver_2_1_126	E13	Liver	2	1	QYFDFLSAYGAVSQGHCHPK	1xCarbamidomethyl [C17]	2312.05531	P29758	"Ornithine aminotransferase	mitochondrial"	light
126	E13_Liver_2_1_126	E13	Liver	2	1	QWYQQQLTLAQEAR	""	1762.88711	P55937	Golgin subfamily A member 3	light	21.1249878736735
126	E13_Liver_2_1_126	E13	Liver	2	1	QWNNCAFLESSAKSKINVNEIFYDLVR	1xCarbamidomethyl [C5]	3245.60481	Q99JI6	Ras-related protein Rap-1b	light	22.5218639819885
126	E13_Liver_2_1_126	E13	Liver	2	1	QVVTLLNELKR	""	1312.79471	Q8VCH0; Q921H8	"3-ketoacyl-CoA thiolase B	peroxisomal;3-ketoacyl-CoA thiolase A	peroxisomal"
126	E13_Liver_2_1_126	E13	Liver	2	1	QVVNFGPGPAKLPHSVLLEIQK	""	2371.34963	Q99K85	phosphoserine aminotransferase	light	24.2163950750023
126	E13_Liver_2_1_126	E13	Liver	2	1	QQSHFAMMHGGTGFAGIDSSSPEVK	""	2606.17623	P60335	Poly(RC)-binding protein 1	light	27.1516373253033
126	E13_Liver_2_1_126	E13	Liver	2	1	SELEEDIIPEEDIISR	""	1886.92294	P01027-1	Complement C3	light	22.956194008594
126	E13_Liver_2_1_126	E13	Liver	2	1	DRSSGYPLTIEGFAYLWSGAR	""	2346.15132	Q8VDM6	Heterogeneous nuclear ribonucleoprotein U-like protein 1	light	22.7717227866189
126	E13_Liver_2_1_126	E13	Liver	2	1	DRTVPFCSTFAAFFTR	1xCarbamidomethyl [C7]	1922.92178	P40142	Transketolase	light	27.6213700693296
126	E13_Liver_2_1_126	E13	Liver	2	1	SEKFAFQAEVNR	""	1425.7121	P08113	Endoplasmin	light	26.4080365502875
126	E13_Liver_2_1_126	E13	Liver	2	1	DRYGGQPLFSEKFPTLWSGAR	""	2412.2095	Q00PI9	heterogeneous nuclear ribonucleoprotein U-like protein 2	light	24.9019250039587
126	E13_Liver_2_1_126	E13	Liver	2	1	SEGGSGGNWYAMENSR	""	1701.69217	Q07113	Cation-independent mannose-6-phosphate receptor	light	23.8656133108227
126	E13_Liver_2_1_126	E13	Liver	2	1	SEGFDTYRCDRNLAMGVNLTSMSK	1xCarbamidomethyl [C9]	2752.24874	P17918	proliferating cell nuclear antigen	light	26.6458171922163
126	E13_Liver_2_1_126	E13	Liver	2	1	DRLSASSLTMESFAFLWAGGR	""	2302.12848	Q8VEK3	Heterogeneous nuclear ribonucleoprotein U	light	26.6866868107708
126	E13_Liver_2_1_126	E13	Liver	2	1	DSCPLDCKVYVGNLGNNGNKTELER	2xCarbamidomethyl [C3; C7]	2852.33017	P84104-1	Serine/arginine-rich splicing factor 3	light	24.0067523786698
126	E13_Liver_2_1_126	E13	Liver	2	1	SEGALELADVSAELPGLKWMPGVSQWK	""	2898.47061	Q1HFZ0-1	tRNA (Cytosine(34)-C(5))-methyltransferase	light	23.3625169548767
126	E13_Liver_2_1_126	E13	Liver	2	1	SEFYKHIVLSGGSTMYPGLPSRLER	""	2824.44506	P61161	Actin-related protein 2	light	21.9800656443196
126	E13_Liver_2_1_126	E13	Liver	2	1	SEEAHAEDSVMDHHFR	""	1896.79295	Q9CY58-3; Q9CY58	Isoform 3 of Plasminogen activator inhibitor 1 RNA-binding protein;Plasminogen activator inhibitor 1 RNA-binding protein	light	23.4671188017748
126	E13_Liver_2_1_126	E13	Liver	2	1	DSFDDRGPSLNPVLDYDHGSR	""	2362.06944	Q8K310	Matrin-3	light	25.5651530506201
126	E13_Liver_2_1_126	E13	Liver	2	1	DSFKAGGSASAMLQPLLDNQVGFKNMQNVEHVPLTLDR	""	4128.06411	O09061	proteasome subunit beta type-1	light	24.9487006082392
126	E13_Liver_2_1_126	E13	Liver	2	1	SEAVVEYVFSGSR	""	1429.69578	Q78PY7	staphylococcal nuclease domain-containing protein 1	light	26.2085064624398
126	E13_Liver_2_1_126	E13	Liver	2	1	SELIAKIPNFWVTTFVNHPQVSALLGEEDEEALHYLTR	""	4367.23466	Q9EQU5	Protein SET	light	27.5784891336511
126	E13_Liver_2_1_126	E13	Liver	2	1	SELIEAIREAVVYLAHTHDGAR	""	2450.27865	Q8BKS9	Pumilio homolog 3	light	21.9097604457968
126	E13_Liver_2_1_126	E13	Liver	2	1	DRFWMVVKEDGHMVTAR	""	2077.01061	Q922Q1	Mitochondrial amidoxime reducing component 2	light	21.2409792193588
126	E13_Liver_2_1_126	E13	Liver	2	1	DQDILDLVSVLHDPETLLR	""	2191.16049	P22907-1	porphobilinogen deaminase	light	23.1974719103674
126	E13_Liver_2_1_126	E13	Liver	2	1	SFCSMAGPNLIAIGSSESAQK	1xCarbamidomethyl [C3]	2155.01581	Q9CWS0	"N(G)	N(G)-dimethylarginine dimethylaminohydrolase 1"	light
126	E13_Liver_2_1_126	E13	Liver	2	1	SFCERFPEDGPELEEVLIQLAAADAR	1xCarbamidomethyl [C3]	2962.42511	Q99KK7	dipeptidyl peptidase 3	light	24.7388760877659
126	E13_Liver_2_1_126	E13	Liver	2	1	SEYDRGVNTFSPEGR	""	1713.7827	Q9Z2U1	Proteasome subunit alpha type-5	light	27.3978917191499
126	E13_Liver_2_1_126	E13	Liver	2	1	SEWKFTITPPSAQVVGVLK	""	2087.15355	P47753	F-actin-capping protein subunit alpha-1	light	24.2540964121306
126	E13_Liver_2_1_126	E13	Liver	2	1	SEVPGIFCAGADLKER	1xCarbamidomethyl [C8]	1748.8636	Q9JLZ3	"methylglutaconyl-CoA hydratase	mitochondrial"	light
126	E13_Liver_2_1_126	E13	Liver	2	1	SETITEEELVGLMNKFVEDTK	""	2412.18505	P48758	Carbonyl reductase [NADPH] 1	light	21.7653161499704
126	E13_Liver_2_1_126	E13	Liver	2	1	DQMEGSPNSSESFEHIAR	""	2020.86651	Q3TLH4	Protein Prrc2c	light	23.5194223374289
126	E13_Liver_2_1_126	E13	Liver	2	1	DQPAFTPSGILTPHALGSR	""	1965.01885	Q9DBR1	5'-3' exoribonuclease 2	light	24.1160842149248
126	E13_Liver_2_1_126	E13	Liver	2	1	DQTPDENEEVIVR	""	1543.72346	Q5SF07	Insulin-like growth factor 2 mRNA-binding protein 2	light	25.242005108772
126	E13_Liver_2_1_126	E13	Liver	2	1	SENLGQGDKADYFSTVAAVVFLR	""	2487.25143	Q8VEE4	Replication protein A 70 kDa DNA-binding subunit	light	22.2051289178161
126	E13_Liver_2_1_126	E13	Liver	2	1	SENFEEMLKALGVNMMMR	""	2129.98505	P22935	Cellular retinoic acid-binding protein 2	light	21.7353498414206
126	E13_Liver_2_1_126	E13	Liver	2	1	SEASLHPVLMSEAPWNTR	""	2024.98584	Q9Z2N8	Actin-like protein 6A	light	25.334789791953
126	E13_Liver_2_1_126	E13	Liver	2	1	SEAELATALSDKQGLETEVAELR	""	2460.2464	P21619	Lamin-B2	light	23.3183277930107
126	E13_Liver_2_1_126	E13	Liver	2	1	SEAEEAITSFNGHKPPGSSEPITVK	""	2612.28385	P70372	ELAV-like protein 1	light	24.410115784312
126	E13_Liver_2_1_126	E13	Liver	2	1	SDIDEIVLVGGSTR	""	1460.75911	P20029	78 kDa glucose-regulated protein	light	24.4339531501484
126	E13_Liver_2_1_126	E13	Liver	2	1	SDGGYTYDTSDLAAIKQR	""	1960.92467	Q9D0I9	"arginine--tRNA ligase	cytoplasmic"	light
126	E13_Liver_2_1_126	E13	Liver	2	1	SDFGKFVLSSGK	""	1271.66303	P14211	Calreticulin	light	25.7256034813979
126	E13_Liver_2_1_126	E13	Liver	2	1	SDEENLFEIITADEVHYYLQAATSKER	""	3171.51168	Q9JHK5	pleckstrin	light	21.3284011499071
126	E13_Liver_2_1_126	E13	Liver	2	1	SDDPDQQYLILNTAR	""	1748.84497	Q9EQH3	Vacuolar protein sorting-associated protein 35	light	23.3329378582559
126	E13_Liver_2_1_126	E13	Liver	2	1	SDDLGKDLTTVNR	""	1433.72306	P15508	"Spectrin beta chain	erythrocytic"	light
126	E13_Liver_2_1_126	E13	Liver	2	1	DSYVGDEAQSKR	""	1354.62335	P60710; P62737; P68134	"Actin	cytoplasmic 1;Actin	aortic smooth muscle;Actin
126	E13_Liver_2_1_126	E13	Liver	2	1	SDALETLGFLNHYQMKNPNGPYPYTLK	""	3111.52443	Q8R081	Heterogeneous nuclear ribonucleoprotein L	light	25.2236448448744
126	E13_Liver_2_1_126	E13	Liver	2	1	SDALETLGFLNHYQMK	""	1866.90546	Q8R081	Heterogeneous nuclear ribonucleoprotein L	light	23.0471024391563
126	E13_Liver_2_1_126	E13	Liver	2	1	SCYLSSLDLLLEHR	1xCarbamidomethyl [C2]	1705.85778	Q922B1	O-acetyl-ADP-ribose deacetylase MACROD1	light	22.5376782759704
126	E13_Liver_2_1_126	E13	Liver	2	1	DTGKTPVEPEVAIHR	""	1648.86531	P60867	40S ribosomal protein S20	light	25.1975677950088
126	E13_Liver_2_1_126	E13	Liver	2	1	SCWDEPLSIAVR	1xCarbamidomethyl [C2]	1432.68893	Q8BWN8; O55137; Q32Q92; Q9QYR9	"Acyl-coenzyme A thioesterase 4;acyl-coenzyme A thioesterase 1;Acyl-coenzyme A thioesterase 6;Acyl-coenzyme A thioesterase 2	mitochondrial"	light
126	E13_Liver_2_1_126	E13	Liver	2	1	DTKTADEVPLKILAHNNFVGR	""	2338.25137	O88477	Insulin-like growth factor 2 mRNA-binding protein 1	light	23.9165682501954
126	E13_Liver_2_1_126	E13	Liver	2	1	SDIDEIVLVGGSTRIPK	""	1798.9909	P20029	78 kDa glucose-regulated protein	light	24.4265246730648
126	E13_Liver_2_1_126	E13	Liver	2	1	DPTNIKWGEAGAEYVVESTGVFTTMEK	""	2959.40298	P16858	glyceraldehyde-3-phosphate dehydrogenase	light	24.4444626586263
126	E13_Liver_2_1_126	E13	Liver	2	1	SDIGEVILVGGMTR	""	1446.76209	P38647	"Stress-70 protein	mitochondrial"	light
126	E13_Liver_2_1_126	E13	Liver	2	1	DSSSVEKVLDQKEHR	""	1756.88242	Q99020	Heterogeneous nuclear ribonucleoprotein A/B	light	25.6832231660835
126	E13_Liver_2_1_126	E13	Liver	2	1	SEADAEKNLEEKQGAEIDGR	""	2189.03166	P09405	Nucleolin	light	27.2353297405446
126	E13_Liver_2_1_126	E13	Liver	2	1	SDYLNTFEFMDKLGENLKAK	""	2363.15877	O88844	Isocitrate dehydrogenase [NADP] cytoplasmic	light	26.289225622948
126	E13_Liver_2_1_126	E13	Liver	2	1	DSIFSNLIGQLDYKGFEK	""	2074.04915	Q8BMS1	"Trifunctional enzyme subunit alpha	mitochondrial"	light
126	E13_Liver_2_1_126	E13	Liver	2	1	SDYLNTFEFMDKLGENLK	""	2164.0267	O88844	Isocitrate dehydrogenase [NADP] cytoplasmic	light	23.4777252917104
126	E13_Liver_2_1_126	E13	Liver	2	1	SDWEVKEEMDFPQLMK	""	2011.91398	O70194	Eukaryotic translation initiation factor 3 subunit D	light	26.7232956464772
126	E13_Liver_2_1_126	E13	Liver	2	1	DSNYHLLMSVQESLER	""	1920.912	P26443	"Glutamate dehydrogenase 1	mitochondrial"	light
126	E13_Liver_2_1_126	E13	Liver	2	1	DSNYHLLMSVQESLERK	""	2049.00696	P26443	"Glutamate dehydrogenase 1	mitochondrial"	light
126	E13_Liver_2_1_126	E13	Liver	2	1	DSPSVWAAVPGKTFVSITPAEVGVLVGKDR	""	3082.65716	P62962	profilin-1	light	24.0367308518842
126	E13_Liver_2_1_126	E13	Liver	2	1	DSQGHGRDLSAAGIGLLAAATQSLSMPASLGR	""	3108.58547	Q8K310	Matrin-3	light	22.2901580967075
126	E13_Liver_2_1_126	E13	Liver	2	1	DSRLVLEVAQHLGESTVR	""	2009.07743	P56480	"ATP synthase subunit beta	mitochondrial"	light
126	E13_Liver_2_1_126	E13	Liver	2	1	DSSRLPSEGPQPAHVVVGDVR	""	2202.12617	Q923D2	flavin reductase (NADPH)	light	28.2009994122815
126	E13_Liver_2_1_126	E13	Liver	2	1	SDIYVCMISFAHNVAAQGK	1xCarbamidomethyl [C6]	2111.00486	Q61598	Rab GDP dissociation inhibitor beta	light	24.4051380863875
126	E13_Liver_2_1_126	E13	Liver	2	1	SGEEDFESLASQFSDCSSAK	1xCarbamidomethyl [C16]	2180.89245	Q9QUR7	peptidyl-prolyl cis-trans isomerase NIMA-interacting 1	light	23.1447313609527
126	E13_Liver_2_1_126	E13	Liver	2	1	DLVPDLSNFYAQYK	""	1672.82171	Q9CQA3	"Succinate dehydrogenase [ubiquinone] iron-sulfur subunit	mitochondrial"	light
126	E13_Liver_2_1_126	E13	Liver	2	1	SGEEDEEVLFKER	""	1566.72821	Q9ERU9	E3 SUMO-protein ligase RanBP2	light	23.5027296055349
126	E13_Liver_2_1_126	E13	Liver	2	1	SGECPAALVGGINLLLKPNTSVQFMK	1xCarbamidomethyl [C4]	2744.44737	P19096	Fatty acid synthase	light	24.7540537951734
126	E13_Liver_2_1_126	E13	Liver	2	1	SGEAKEGEEAGPGDPLLEAVPK	""	2180.07173	Q61081	Hsp90 co-chaperone Cdc37	light	25.1579463875071
126	E13_Liver_2_1_126	E13	Liver	2	1	SGDTVLYDLEAGSALLTLESR	""	2210.11868	P58404-1	Striatin-4	light	21.1857122289324
126	E13_Liver_2_1_126	E13	Liver	2	1	DLYANNVLSGGTTMYPGIADR	""	2228.06521	P62737	"Actin	aortic smooth muscle"	light
126	E13_Liver_2_1_126	E13	Liver	2	1	DLYANTVLSGGTTMYPGIADR	""	2215.06996	P60710	"Actin	cytoplasmic 1"	light
126	E13_Liver_2_1_126	E13	Liver	2	1	DLYANTVLSGGTTMYPGIADR	1xOxidation [M14]	2231.06487	P60710	"Actin	cytoplasmic 1"	light
126	E13_Liver_2_1_126	E13	Liver	2	1	SGDPMILSCLMEHLYTEK	1xCarbamidomethyl [C9]	2123.98101	Q61543	Golgi apparatus protein 1	light	23.5179186358628
126	E13_Liver_2_1_126	E13	Liver	2	1	SGDAAIVDMVPGKPMCVESFSDYPPLGRFAVR	1xCarbamidomethyl [C16]	3468.67488	P10126	Elongation factor 1-alpha 1	light	25.4828980088875
126	E13_Liver_2_1_126	E13	Liver	2	1	SGDAAIVDMVPGKPMCVESFSDYPPLGR	1xCarbamidomethyl [C16]; 2xOxidation [M9; M15]	3027.38966	P10126	Elongation factor 1-alpha 1	light	23.1227028958363
126	E13_Liver_2_1_126	E13	Liver	2	1	SGDAAIVDMVPGKPMCVESFSDYPPLGR	1xCarbamidomethyl [C16]; 1xOxidation [M]	3011.39474	P10126	Elongation factor 1-alpha 1	light	26.9026109669859
126	E13_Liver_2_1_126	E13	Liver	2	1	SGAYSAGYGGYEEYSGLSDGYGFTTDLFGR	""	3147.34903	Q9Z2X1-1	Heterogeneous nuclear ribonucleoprotein F	light	23.1670459692477
126	E13_Liver_2_1_126	E13	Liver	2	1	SGASTATAVTDVPSGNLAGAGEAGKLEEVMQELR	""	3316.63254	Q9WUM3	Coronin-1B	light	25.3566740051698
126	E13_Liver_2_1_126	E13	Liver	2	1	SGELAVQALDQFATVVEAK	""	1976.0335	P50544	"Very long-chain specific acyl-CoA dehydrogenase	mitochondrial"	light
126	E13_Liver_2_1_126	E13	Liver	2	1	DLVDDLKSELTGKFEK	""	1836.95894	P48036	annexin A5	light	23.8368156727759
126	E13_Liver_2_1_126	E13	Liver	2	1	DITVLDLGCGKGGDLLKWR	1xCarbamidomethyl [C9]	2116.12194	Q9D0L8-1	mRNA cap guanine-N7 methyltransferase	light	23.0824201671502
126	E13_Liver_2_1_126	E13	Liver	2	1	SGKLKVPEWVDTVK	""	1585.89482	Q9CZX8	40S ribosomal protein S19	light	28.2640927713912
126	E13_Liver_2_1_126	E13	Liver	2	1	SGKKLEDGPK	""	1058.58405	P10126	Elongation factor 1-alpha 1	light	26.3324453421669
126	E13_Liver_2_1_126	E13	Liver	2	1	SGHFEQAIKEGEDMIAEEHFGSEK	""	2705.21478	Q62261-1	"Spectrin beta chain	non-erythrocytic 1"	light
126	E13_Liver_2_1_126	E13	Liver	2	1	SGGTEGLLAEKLEALITQTR	""	2087.13427	Q8BMA6	Signal recognition particle subunit SRP68	light	24.2851330894206
126	E13_Liver_2_1_126	E13	Liver	2	1	SGGSGAGKGAVSAEQVIAGFNR	""	2020.02064	O70591	Prefoldin subunit 2	light	24.5230419064408
126	E13_Liver_2_1_126	E13	Liver	2	1	DLSYCLSGMYDHR	1xCarbamidomethyl [C5]	1616.68319	Q9Z2X1-1	Heterogeneous nuclear ribonucleoprotein F	light	26.0815908515857
126	E13_Liver_2_1_126	E13	Liver	2	1	SGGMSNELNNIISR	""	1491.72202	Q91V92	ATP-citrate synthase	light	27.0212294209556
126	E13_Liver_2_1_126	E13	Liver	2	1	DLTDYLMKILTER	""	1610.84582	Q8BFZ3; P60710; P62737; P68134	"Beta-actin-like protein 2;Actin	cytoplasmic 1;Actin	aortic smooth muscle;Actin
126	E13_Liver_2_1_126	E13	Liver	2	1	SGGGGGGGGSWGGR	""	1105.47696	Q9CX86	Heterogeneous nuclear ribonucleoprotein A0	light	24.8366968468888
126	E13_Liver_2_1_126	E13	Liver	2	1	SGFTTANQVLGVSSK	""	1495.7751	O08601-2	Isoform 2 of Microsomal triglyceride transfer protein large subunit	light	24.1254084252395
126	E13_Liver_2_1_126	E13	Liver	2	1	SGEYSCIFLPEPVGR	1xCarbamidomethyl [C6]	1710.81558	P18572-1	Basigin	light	25.7709060115705
126	E13_Liver_2_1_126	E13	Liver	2	1	SGEVLVNVKEHSR	""	1453.77577	Q9QZD9	Eukaryotic translation initiation factor 3 subunit I	light	26.8105785615269
126	E13_Liver_2_1_126	E13	Liver	2	1	SGETVRLMDLLEEGLKR	""	1946.03754	Q9D0I9	"arginine--tRNA ligase	cytoplasmic"	light
126	E13_Liver_2_1_126	E13	Liver	2	1	SGETEDTFIADLVVGLCTGQIKTGAPCRSER	2xCarbamidomethyl [C17; C27]	3367.62568	P17182; P21550; P17183	alpha-enolase;Beta-enolase;Gamma-enolase	light	28.2019434228985
126	E13_Liver_2_1_126	E13	Liver	2	1	SGETEDTFIADLVVGLCTGQIKTGAPCR	2xCarbamidomethyl [C17; C27]	2995.44995	P17182; P21550; P17183	alpha-enolase;Beta-enolase;Gamma-enolase	light	26.437423028396
126	E13_Liver_2_1_126	E13	Liver	2	1	SGETEDTFIADLVVGLCTGQIK	1xCarbamidomethyl [C17]	2353.15917	P17182; P21550; P17183	alpha-enolase;Beta-enolase;Gamma-enolase	light	27.0529816671101
126	E13_Liver_2_1_126	E13	Liver	2	1	DLTTAGAVTQCYR	1xCarbamidomethyl [C11]	1455.68965	P62717	60S ribosomal protein L18a	light	26.7778886712527
126	E13_Liver_2_1_126	E13	Liver	2	1	SGERPVTAGEEDEEVPDSIDAR	""	2358.06917	Q9D187	Mitotic spindle-associated MMXD complex subunit MIP18	light	22.331925740848
126	E13_Liver_2_1_126	E13	Liver	2	1	SGENFKLLYDLADQLHAAVGASR	""	2475.26266	Q99LC5	"Electron transfer flavoprotein subunit alpha	mitochondrial"	light
126	E13_Liver_2_1_126	E13	Liver	2	1	SGEIEPVSVKVGDKVLLPEYGGTK	""	2501.34975	Q64433	"10 kDa heat shock protein	mitochondrial"	light
126	E13_Liver_2_1_126	E13	Liver	2	1	SCTVNIMFGTPQEHR	1xCarbamidomethyl [C2]	1776.8156	Q91W39	Nuclear receptor coactivator 5	light	24.9119495624927
126	E13_Liver_2_1_126	E13	Liver	2	1	DMHGDSEYNIMFGPDICGPGTK	1xCarbamidomethyl [C17]	2441.02064	P14211	Calreticulin	light	25.2134313292
126	E13_Liver_2_1_126	E13	Liver	2	1	DMHGDSEYNIMFGPDICGPGTKK	1xCarbamidomethyl [C17]	2569.11561	P14211	Calreticulin	light	24.1879021995048
126	E13_Liver_2_1_126	E13	Liver	2	1	SFPFVSKTLGVDLVALATR	""	2021.14299	B2RQC6	CAD protein	light	22.1287814873363
126	E13_Liver_2_1_126	E13	Liver	2	1	SFNQGRIEPDSESQEEIIHNIAR	""	2669.2914	P70444	BH3-interacting domain death agonist	light	22.9287837360539
126	E13_Liver_2_1_126	E13	Liver	2	1	DNIFGAWFEAQVVQVQKR	""	2135.10325	Q8VDF2	E3 ubiquitin-protein ligase UHRF1	light	22.9534916974103
126	E13_Liver_2_1_126	E13	Liver	2	1	DNIQGITKPAIR	""	1325.75357	P62806	histone H4	light	31.5983961014375
126	E13_Liver_2_1_126	E13	Liver	2	1	SFITTDVNPYYDSFVR	""	1923.91232	Q8BMJ2	"Leucine--tRNA ligase	cytoplasmic"	light
126	E13_Liver_2_1_126	E13	Liver	2	1	SFLSPNQILKLEIKTDPSIMGGMIVR	""	2887.57838	Q9DB20	"ATP synthase subunit O	mitochondrial"	light
126	E13_Liver_2_1_126	E13	Liver	2	1	SFLSPNQILKLEIK	""	1629.95742	Q9DB20	"ATP synthase subunit O	mitochondrial"	light
126	E13_Liver_2_1_126	E13	Liver	2	1	SFLPEKSGYPDIGFPLFPLSK	""	2339.2322	Q6ZPJ3	(E3-independent) E2 ubiquitin-conjugating enzyme UBE2O	light	23.5168610487961
126	E13_Liver_2_1_126	E13	Liver	2	1	SFLEFAEDVIQVPR	""	1649.85335	P35922	synaptic functional regulator FMR1	light	25.7625387373856
126	E13_Liver_2_1_126	E13	Liver	2	1	SFLALDWDPDLKKR	""	1703.91153	Q8R5H1-1	ubiquitin carboxyl-terminal hydrolase 15	light	24.9881501035794
126	E13_Liver_2_1_126	E13	Liver	2	1	DNTINLIHTFRDYLHYHIK	""	2413.24114	Q9CVB6	Actin-related protein 2/3 complex subunit 2	light	25.1422484061148
126	E13_Liver_2_1_126	E13	Liver	2	1	DNTRPGANSPEMWSEAIKILKGEYAVR	""	3032.52583	Q91VR5	ATP-dependent RNA helicase DDX1	light	23.3117603697071
126	E13_Liver_2_1_126	E13	Liver	2	1	SFPKDDASKPVHLTAFLGYK	""	2221.16518	P27659	60S ribosomal protein L3	light	28.1426079299349
126	E13_Liver_2_1_126	E13	Liver	2	1	DNGLLAKPTHGDIIR	""	1619.88638	P29758	"Ornithine aminotransferase	mitochondrial"	light
126	E13_Liver_2_1_126	E13	Liver	2	1	DNGKHALIIYDDLSK	""	1701.88063	Q03265	"ATP synthase subunit alpha	mitochondrial"	light
126	E13_Liver_2_1_126	E13	Liver	2	1	DMLEASILDTYLGKYWAIK	""	2230.14642	P42932	T-complex protein 1 subunit theta	light	22.5613316515431
126	E13_Liver_2_1_126	E13	Liver	2	1	DMLLANKVPAAAR	""	1369.76203	P14869	60S acidic ribosomal protein P0	light	26.1629158759167
126	E13_Liver_2_1_126	E13	Liver	2	1	SGALNSNDAFVLKTPSAAYLWVGAGASEAEKTGAQELLK	""	3965.02909	P13020-1	Gelsolin	light	24.5758803479578
126	E13_Liver_2_1_126	E13	Liver	2	1	SGAFGHLFRPDNFIFGQSGAGNNWAK	""	2795.34371	Q9ERD7	tubulin beta-3 chain	light	23.5603931302976
126	E13_Liver_2_1_126	E13	Liver	2	1	DMIILPEMVGSMVGVYNGK	""	2053.01667	P62843	40S ribosomal protein S15	light	25.3668465138712
126	E13_Liver_2_1_126	E13	Liver	2	1	DMIREVCGFAPYER	1xCarbamidomethyl [C7]	1742.79889	P47964	60S ribosomal protein L36	light	28.3019644438247
126	E13_Liver_2_1_126	E13	Liver	2	1	DMIREVCGFAPYERR	1xCarbamidomethyl [C7]	1898.9	P47964	60S ribosomal protein L36	light	28.0320652490471
126	E13_Liver_2_1_126	E13	Liver	2	1	SFYPEEVSSMVLTK	1xOxidation [M10]	1632.78255	P63017	Heat shock cognate 71 kDa protein	light	25.5769808760573
126	E13_Liver_2_1_126	E13	Liver	2	1	SFYPEEVSSMVLTK	""	1616.78764	P63017	Heat shock cognate 71 kDa protein	light	31.4071918973846
126	E13_Liver_2_1_126	E13	Liver	2	1	SFVWHALDYADELPKPEQLAIR	""	2598.3351	Q9ERU9	E3 SUMO-protein ligase RanBP2	light	22.5208527958604
126	E13_Liver_2_1_126	E13	Liver	2	1	SFVQNYPVVSIEDPFDQDDWGAWQK	""	2970.35808	P17182	alpha-enolase	light	25.4414974529154
126	E13_Liver_2_1_126	E13	Liver	2	1	DMSPLPESEVTLGKDVVILPETK	""	2497.31058	P27546-1	Microtubule-associated protein 4	light	24.01443990596
126	E13_Liver_2_1_126	E13	Liver	2	1	DMTMFVTASKDNTAK	""	1659.77167	Q9QZD9	Eukaryotic translation initiation factor 3 subunit I	light	25.5907761104794
126	E13_Liver_2_1_126	E13	Liver	2	1	DMTMFVTASKDNTAKLFDSTTLEHQK	""	2959.41758	Q9QZD9	Eukaryotic translation initiation factor 3 subunit I	light	25.0822292959997
126	E13_Liver_2_1_126	E13	Liver	2	1	SFVLNLGKDSNNLCLHFNPR	1xCarbamidomethyl [C14]	2345.18191	P16045	Galectin-1	light	28.9122138300714
126	E13_Liver_2_1_126	E13	Liver	2	1	SFVKVYNYNHLMPTR	""	1868.9476	P61358	60S ribosomal protein L27	light	26.2514203228418
126	E13_Liver_2_1_126	E13	Liver	2	1	SFVGKQFSANDKVYTVEK	""	2047.04948	Q9D0F9	Phosphoglucomutase-1	light	22.5914566033391
126	E13_Liver_2_1_126	E13	Liver	2	1	SFSNYRPFEPQTLGFSPSWR	""	2403.15165	P97364	"Selenide	water dikinase 2"	light
126	E13_Liver_2_1_126	E13	Liver	2	1	DNGKHALIIYDDLSKQAVAYR	""	2390.24628	Q03265	"ATP synthase subunit alpha	mitochondrial"	light
126	E13_Liver_2_1_126	E13	Liver	2	1	RTIAQDYGVLKADEGISFR	""	2139.11929	P35700	peroxiredoxin-1	light	24.4123270449144
126	E13_Liver_2_1_126	E13	Liver	2	1	DTLVWDTPYHTVWDCDFR	1xCarbamidomethyl [C15]	2326.02334	Q99NB1	"Acetyl-coenzyme A synthetase 2-like	mitochondrial"	light
126	E13_Liver_2_1_126	E13	Liver	2	1	DTLYEAVREVLHGNQR	""	1899.96715	P53026	60S ribosomal protein L10A	light	28.5163725903078
126	E13_Liver_2_1_126	E13	Liver	2	1	EAAALGSHGSCSSEVEKETR	1xCarbamidomethyl [C11]	2104.95639	Q9CR51	V-type proton ATPase subunit G 1	light	22.8417899623289
126	E13_Liver_2_1_126	E13	Liver	2	1	SADEPMTTFVVCNECGNRWK	2xCarbamidomethyl [C12; C15]	2401.03696	P10711	Transcription elongation factor A protein 1	light	24.2026169379037
126	E13_Liver_2_1_126	E13	Liver	2	1	SAAQAAAQTNSNAAGKQLR	""	1857.95256	Q9CY58-3; Q9CY58	Isoform 3 of Plasminogen activator inhibitor 1 RNA-binding protein;Plasminogen activator inhibitor 1 RNA-binding protein	light	25.9565011384747
126	E13_Liver_2_1_126	E13	Liver	2	1	SAAQAAAQTNSNAAGK	""	1460.70881	Q9CY58-3; Q9CY58	Isoform 3 of Plasminogen activator inhibitor 1 RNA-binding protein;Plasminogen activator inhibitor 1 RNA-binding protein	light	24.3016827592927
126	E13_Liver_2_1_126	E13	Liver	2	1	SAAPSTLDSSSTAPAQLGKK	""	1916.99236	P47758	signal recognition particle receptor subunit beta	light	23.492619216993
126	E13_Liver_2_1_126	E13	Liver	2	1	SAAPESPGYQWLSDGSGVFEIAEASGVRPGTK	""	3250.56511	Q9CQN1	"heat shock protein 75 kDa	mitochondrial"	light
126	E13_Liver_2_1_126	E13	Liver	2	1	SAAMLGNSEDHTALSR	""	1659.77551	Q9CWK8	Sorting nexin-2	light	24.6302736666461
126	E13_Liver_2_1_126	E13	Liver	2	1	EAAESFATSPLSYRPVAIALDTKGPEIR	""	2989.56293	P53657-1	Pyruvate kinase PKLR	light	25.2449083238596
126	E13_Liver_2_1_126	E13	Liver	2	1	SAAETVTKGGIMLPEKSQGK	""	2032.07432	Q64433	"10 kDa heat shock protein	mitochondrial"	light
126	E13_Liver_2_1_126	E13	Liver	2	1	SAAETVTKGGIMLPEK	""	1631.86728	Q64433	"10 kDa heat shock protein	mitochondrial"	light
126	E13_Liver_2_1_126	E13	Liver	2	1	SAAEMYGSVPEHPSPSPLLSSSFDLDYDFQRDYYDR	""	4141.83963	Q9Z204	Heterogeneous nuclear ribonucleoproteins C1/C2	light	25.4434621181095
126	E13_Liver_2_1_126	E13	Liver	2	1	SADGVIVSGVKDVDDFFEHER	""	2321.10443	Q6P8X1	Sorting nexin-6	light	24.7974235842745
126	E13_Liver_2_1_126	E13	Liver	2	1	SAAEMYGSVPEHPSPSPLLSSSFDLDYDFQR	""	3429.55798	Q9Z204	Heterogeneous nuclear ribonucleoproteins C1/C2	light	23.458971257082
126	E13_Liver_2_1_126	E13	Liver	2	1	SAAEMYGSSFDLDYDFQR	""	2101.88076	Q9Z204-2	Isoform C1 of Heterogeneous nuclear ribonucleoproteins C1/C2	light	23.9614372412135
126	E13_Liver_2_1_126	E13	Liver	2	1	SAAAEAEAILQDAVSKLDDPLHLR	""	2533.32566	Q9JKY5	Huntingtin-interacting protein 1-related protein	light	23.5593928604176
126	E13_Liver_2_1_126	E13	Liver	2	1	EAAQEAVKLYNNHEIR	""	1884.95625	Q7TMK9	Heterogeneous nuclear ribonucleoprotein Q	light	25.8661302192932
126	E13_Liver_2_1_126	E13	Liver	2	1	EAAQMDMVNDGVEDLR	""	1792.78402	P19157	Glutathione S-transferase P 1	light	24.8045167770939
126	E13_Liver_2_1_126	E13	Liver	2	1	EAAQMDMVNDGVEDLRGK	""	1977.90045	P19157	Glutathione S-transferase P 1	light	24.8405235303872
126	E13_Liver_2_1_126	E13	Liver	2	1	RYLQQLAEKPLETR	""	1744.97044	Q9DBT5	AMP deaminase 2	light	21.8929671419236
126	E13_Liver_2_1_126	E13	Liver	2	1	RYEEIVKEVSTYIK	""	1756.94798	P10126	Elongation factor 1-alpha 1	light	26.138125997908
126	E13_Liver_2_1_126	E13	Liver	2	1	RYAICSALAASALPALVMSK	1xCarbamidomethyl [C5]	2093.12458	Q9D8E6	60S ribosomal protein L4	light	25.1381942908352
126	E13_Liver_2_1_126	E13	Liver	2	1	RYADLTEDQLPSCESLKDTIAR	1xCarbamidomethyl [C13]	2581.25626	Q9DBJ1	Phosphoglycerate mutase 1	light	26.0156870617544
126	E13_Liver_2_1_126	E13	Liver	2	1	SAAEMYGSSFDLDYDFQRDYYDR	""	2814.16241	Q9Z204-2	Isoform C1 of Heterogeneous nuclear ribonucleoproteins C1/C2	light	26.7860794439826
126	E13_Liver_2_1_126	E13	Liver	2	1	SADLYRDYLGLEIR	""	1683.87006	Q3UA16-1	Kinetochore protein Spc25	light	23.1366549620033
126	E13_Liver_2_1_126	E13	Liver	2	1	SADTLWDIQKDLKDL	""	1760.90651	P16125	L-lactate dehydrogenase B chain	light	25.2645923577425
126	E13_Liver_2_1_126	E13	Liver	2	1	SAGVKVETTEDLVAK	""	1546.83228	Q9DCW4	electron transfer flavoprotein subunit beta	light	20.198656807834
126	E13_Liver_2_1_126	E13	Liver	2	1	SAGVDDQENWHEGKENIR	""	2083.94278	Q9CPY7-1	cytosol aminopeptidase	light	24.9024463757232
126	E13_Liver_2_1_126	E13	Liver	2	1	SAGPQSQLLASVIAEK	""	1598.87481	Q9QYB8	Beta-adducin	light	23.9914860353969
126	E13_Liver_2_1_126	E13	Liver	2	1	DYETATLSDIKALIR	""	1708.91159	P57780	Alpha-actinin-4	light	23.6179834847237
126	E13_Liver_2_1_126	E13	Liver	2	1	SAGACTAAAFLREFVTHTK	1xCarbamidomethyl [C5]	2038.01747	Q9CPY7-1	cytosol aminopeptidase	light	23.8649111889144
126	E13_Liver_2_1_126	E13	Liver	2	1	SAFSNLFGGEPLSYTR	""	1745.84933	Q62351	Transferrin receptor protein 1	light	27.1600936126428
126	E13_Liver_2_1_126	E13	Liver	2	1	DYGKESQAKDVIEEYFK	""	2048.98113	P63323	40S ribosomal protein S12	light	24.5149975120058
126	E13_Liver_2_1_126	E13	Liver	2	1	DYGVLLESAGIALR	""	1476.80567	P20108	"Thioredoxin-dependent peroxide reductase	mitochondrial"	light
126	E13_Liver_2_1_126	E13	Liver	2	1	SAFEYGGQKCSACSR	2xCarbamidomethyl [C10; C13]	1707.72136	Q8CHT0	"Delta-1-pyrroline-5-carboxylate dehydrogenase	mitochondrial"	light
126	E13_Liver_2_1_126	E13	Liver	2	1	DYLHLPPEIVPATLRR	""	1890.05959	P63325	40S ribosomal protein S10	light	27.6953085854508
126	E13_Liver_2_1_126	E13	Liver	2	1	SAEKEISLWFQPEELVEYKSCAQNWIYE	1xCarbamidomethyl [C21]	3476.6355	P15532	Nucleoside diphosphate kinase A	light	24.9860806386725
126	E13_Liver_2_1_126	E13	Liver	2	1	SAEKEISLWFQPEELVEYK	""	2325.1649	P15532	Nucleoside diphosphate kinase A	light	26.5484086133011
126	E13_Liver_2_1_126	E13	Liver	2	1	DYPLPDVAHVTMLSASQK	""	1971.98444	P19783	"Cytochrome c oxidase subunit 4 isoform 1	mitochondrial"	light
126	E13_Liver_2_1_126	E13	Liver	2	1	SAEAAAEATKNMEAGAGR	""	1734.80754	Q8VC30	Triokinase/FMN cyclase	light	23.546158753117
126	E13_Liver_2_1_126	E13	Liver	2	1	SADYVVTGAWSAKAAEEAK	""	1953.95525	Q99K85	phosphoserine aminotransferase	light	23.4869651040945
126	E13_Liver_2_1_126	E13	Liver	2	1	SADYVVTGAWSAK	""	1354.66376	Q99K85	phosphoserine aminotransferase	light	27.2720032261169
126	E13_Liver_2_1_126	E13	Liver	2	1	RWLPAGDALLQMITIHLPSPVTAQKYR	""	3075.69244	P58252	Elongation factor 2	light	26.1859603710808
126	E13_Liver_2_1_126	E13	Liver	2	1	RWLPAGDALLQMITIHLPSPVTAQK	""	2756.528	P58252	Elongation factor 2	light	22.6354889706531
126	E13_Liver_2_1_126	E13	Liver	2	1	RWLLLCNPGLAEIIVER	1xCarbamidomethyl [C6]	2052.14228	Q8CI94	"Glycogen phosphorylase	brain form"	light
126	E13_Liver_2_1_126	E13	Liver	2	1	RVGLKAPGIIPR	""	1276.8212	Q03265	"ATP synthase subunit alpha	mitochondrial"	light
126	E13_Liver_2_1_126	E13	Liver	2	1	RVFITDDFHDMMPK	""	1751.82437	P08113	Endoplasmin	light	27.510605581532
126	E13_Liver_2_1_126	E13	Liver	2	1	EAEPHYMVLEYVDLGDLKQFLR	""	2665.33305	Q8BKG3	Inactive tyrosine-protein kinase 7	light	25.1864178087962
126	E13_Liver_2_1_126	E13	Liver	2	1	RVFIMDSCDELIPEYLNFIR	1xCarbamidomethyl [C8]	2530.24688	P11499	Heat shock protein HSP 90-beta	light	27.9222553408468
126	E13_Liver_2_1_126	E13	Liver	2	1	EAESCDCLQGFQLTHSLGGGTGSGMGTLLISK	2xCarbamidomethyl [C5; C7]; 1xLabel:13C(6)15N(2) [K32]	3319.54829	Q9D6F9; P99024; P68372	Tubulin beta-4A chain;tubulin beta-5 chain;Tubulin beta-4B chain	light	26.4970941417399
126	E13_Liver_2_1_126	E13	Liver	2	1	RVFIMDNCEELIPEYLNFIR	1xCarbamidomethyl [C8]	2571.27343	P07901	Heat shock protein HSP 90-alpha	light	26.2738913328616
126	E13_Liver_2_1_126	E13	Liver	2	1	RVFLIDLNSTHGTFLGHIR	""	2196.20363	Q8R3G1	Nuclear inhibitor of protein phosphatase 1	light	22.1523982726468
126	E13_Liver_2_1_126	E13	Liver	2	1	RVDVEDLGVDFLTIVGHKFYGPR	""	2632.3882	Q9JLI6-1	selenocysteine lyase	light	22.9858458447695
126	E13_Liver_2_1_126	E13	Liver	2	1	RVAGPQPAQTGAPQGSLGEYLFER	""	2529.28446	P29391	Ferritin light chain 1	light	28.3496258480059
126	E13_Liver_2_1_126	E13	Liver	2	1	RVAEDDEDDDVDTKK	""	1749.77734	P26350	Prothymosin alpha	light	23.6606149753569
126	E13_Liver_2_1_126	E13	Liver	2	1	RTSSAQVEGGVHSLHSYEK	""	2072.01556	P24547	inosine-5'-monophosphate dehydrogenase 2	light	23.4077556808547
126	E13_Liver_2_1_126	E13	Liver	2	1	RTPFGAYGGLLKDFSATDLTEFAAR	""	2704.37294	Q8BWT1	"3-ketoacyl-CoA thiolase	mitochondrial"	light
126	E13_Liver_2_1_126	E13	Liver	2	1	RTPFGAYGGLLK	""	1279.71573	Q8BWT1	"3-ketoacyl-CoA thiolase	mitochondrial"	light
126	E13_Liver_2_1_126	E13	Liver	2	1	RTNSTFNQVVLKR	""	1562.87615	P35980	60S ribosomal protein L18	light	28.636216928628
126	E13_Liver_2_1_126	E13	Liver	2	1	RTLTGTAALTVQSQEENLR	""	2088.10437	P24527	leukotriene A-4 hydrolase	light	23.979911924123
126	E13_Liver_2_1_126	E13	Liver	2	1	RTLSSSTQASIEIDSLYEGIDFYTSITR	""	3153.55863	P63017	Heat shock cognate 71 kDa protein	light	23.3826140007889
126	E13_Liver_2_1_126	E13	Liver	2	1	SAGWVIPIGLLFCKLSEPRSPLEK	1xCarbamidomethyl [C13]	2697.47965	Q921I1	Serotransferrin	light	23.465429769678
126	E13_Liver_2_1_126	E13	Liver	2	1	RVHPISTMIK	""	1181.68232	P06151	L-lactate dehydrogenase A chain	light	26.9921264509155
126	E13_Liver_2_1_126	E13	Liver	2	1	RWLLLCNPGLADLIAEK	1xCarbamidomethyl [C6]	1982.08918	Q9ET01	"Glycogen phosphorylase	liver form"	light
126	E13_Liver_2_1_126	E13	Liver	2	1	RVWKNYLPAINGIVFLVDCADHSR	1xCarbamidomethyl [C19]	2843.47736	P36536	GTP-binding protein SAR1a	light	23.3459005986075
126	E13_Liver_2_1_126	E13	Liver	2	1	RVTIMPKDIQLAR	""	1540.89919	P84244; P68433; P84228	histone H3.3;Histone H3.1;histone H3.2	light	32.7496225518462
126	E13_Liver_2_1_126	E13	Liver	2	1	EADIDGDGQVNYEEFVQMMTAK	""	2490.07993	P62204	Calmodulin	light	26.4852898856277
126	E13_Liver_2_1_126	E13	Liver	2	1	EADIQNFTSFISKDSIQK	""	2071.03423	P42125	"Enoyl-CoA delta isomerase 1	mitochondrial"	light
126	E13_Liver_2_1_126	E13	Liver	2	1	RVPDITECKEGDVLCIYEAEMQWR	2xCarbamidomethyl [C8; C15]	2997.39032	Q9DCS9	NADH dehydrogenase [ubiquinone] 1 beta subcomplex subunit 10	light	24.5522469339928
126	E13_Liver_2_1_126	E13	Liver	2	1	EADYVAHATQLR	""	1373.6808	Q9R257	Heme-binding protein 1	light	25.8629389455493
126	E13_Liver_2_1_126	E13	Liver	2	1	RVNQAIWLLCTGAR	1xCarbamidomethyl [C10]	1657.8955	P97461	40S ribosomal protein S5	light	28.475898586694
126	E13_Liver_2_1_126	E13	Liver	2	1	EAEAAIYHLQLFEELR	""	1931.98615	P52480	Pyruvate kinase PKM	light	27.2769857212764
126	E13_Liver_2_1_126	E13	Liver	2	1	EAEAAIYHLQLFEELRR	""	2088.08726	P52480	Pyruvate kinase PKM	light	30.0547190577644
126	E13_Liver_2_1_126	E13	Liver	2	1	RVLSGEFQIVNPHLLKDLTER	""	2464.36707	P07742	Ribonucleoside-diphosphate reductase large subunit	light	24.4577704985332
126	E13_Liver_2_1_126	E13	Liver	2	1	EAEAPTLKQFEDEEGEER	""	2106.9462	Q9JIX8-4	Isoform 4 of Apoptotic chromatin condensation inducer in the nucleus	light	23.3654803752254
126	E13_Liver_2_1_126	E13	Liver	2	1	EAEETQNSLQAECDQYR	1xCarbamidomethyl [C13]	2070.8669	Q99PL5-1	Ribosome-binding protein 1	light	22.8047193142759
126	E13_Liver_2_1_126	E13	Liver	2	1	RVIISAPSADAPMFVMGVNHEKYDNSLK	""	3089.55469	P16858	glyceraldehyde-3-phosphate dehydrogenase	light	28.0086796855435
126	E13_Liver_2_1_126	E13	Liver	2	1	EAEGSFTEYEKEIEELKELLPEIR	""	2881.43533	Q99MD9-1	Nuclear autoantigenic sperm protein	light	24.6091769236248
126	E13_Liver_2_1_126	E13	Liver	2	1	RVIISAPSADAPMFVMGVNHEK	""	2369.21043	P16858	glyceraldehyde-3-phosphate dehydrogenase	light	26.7044530741941
126	E13_Liver_2_1_126	E13	Liver	2	1	RVLIAAHGNSLR	""	1306.77023	Q9DBJ1	Phosphoglycerate mutase 1	light	25.468887997696
126	E13_Liver_2_1_126	E13	Liver	2	1	RVHVTQEDFEMAVAK	""	1759.87958	P62196	26S proteasome regulatory subunit 8	light	23.1733386371211
126	E13_Liver_2_1_126	E13	Liver	2	1	DYALHWLVLGTHTSDEQNHLVVAR	""	2774.40089	Q60973	Histone-binding protein RBBP7	light	24.7276337796782
126	E13_Liver_2_1_126	E13	Liver	2	1	DYAAYNVLDDPELR	""	1653.77549	Q80Y14	"Glutaredoxin-related protein 5	mitochondrial"	light
126	E13_Liver_2_1_126	E13	Liver	2	1	DWYDVKAPAMFNIR	""	1725.84174	P97351	40S ribosomal protein S3a	light	23.96365318649
126	E13_Liver_2_1_126	E13	Liver	2	1	SAVLISSKPGCFVAGADINMLSSCTTPQEATR	2xCarbamidomethyl [C11; C24]; 1xOxidation [M20]	3384.62324	Q8BMS1	"Trifunctional enzyme subunit alpha	mitochondrial"	light
126	E13_Liver_2_1_126	E13	Liver	2	1	DVEETGITVASVER	""	1504.74894	Q3TIV5-1	Zinc finger CCCH domain-containing protein 15	light	24.1282509878597
126	E13_Liver_2_1_126	E13	Liver	2	1	SAVLISSKPGCFVAGADINMLSSCTTPQEATR	2xCarbamidomethyl [C11; C24]	3368.62832	Q8BMS1	"Trifunctional enzyme subunit alpha	mitochondrial"	light
126	E13_Liver_2_1_126	E13	Liver	2	1	SAVLEDDKLLVYYYDDVR	""	2176.08084	P41216	Long-chain-fatty-acid--CoA ligase 1	light	24.1390775880475
126	E13_Liver_2_1_126	E13	Liver	2	1	SAVEKGEELSCEER	1xCarbamidomethyl [C11]	1622.73264	O70456	14-3-3 protein sigma	light	21.5946447791763
126	E13_Liver_2_1_126	E13	Liver	2	1	DVFLGTFLYEYSR	""	1609.78969	P07724	Serum albumin	light	27.2794956726952
126	E13_Liver_2_1_126	E13	Liver	2	1	DVFLPKPSWGNHTPIFR	""	2011.05484	P05202	"Aspartate aminotransferase	mitochondrial"	light
126	E13_Liver_2_1_126	E13	Liver	2	1	DVFLPKPSWGNHTPIFRDAGMQLQGYR	""	3130.56797	P05202	"Aspartate aminotransferase	mitochondrial"	light
126	E13_Liver_2_1_126	E13	Liver	2	1	DVFISAAERDVYTGDALR	""	1997.99269	O09061	proteasome subunit beta type-1	light	23.0133155165331
126	E13_Liver_2_1_126	E13	Liver	2	1	SAVADKHELLSLASSNHLGK	""	2077.10364	Q91WK2	Eukaryotic translation initiation factor 3 subunit H	light	24.7248410042759
126	E13_Liver_2_1_126	E13	Liver	2	1	SATKVTADVINAAEKLQVVGR	""	2170.21901	Q61753	D-3-phosphoglycerate dehydrogenase	light	28.1142409660915
126	E13_Liver_2_1_126	E13	Liver	2	1	SATKVTADVINAAEK	""	1517.81696	Q61753	D-3-phosphoglycerate dehydrogenase	light	25.7256319591175
126	E13_Liver_2_1_126	E13	Liver	2	1	SASYKPVFVTEITDDLHFYVQDVETGTQLEK	""	3559.74789	Q78PY7	staphylococcal nuclease domain-containing protein 1	light	23.7986021227218
126	E13_Liver_2_1_126	E13	Liver	2	1	DVFTKGYGFGLIKLDLK	""	1914.07351	Q60932-1	voltage-dependent anion-selective channel protein 1	light	25.3394936617859
126	E13_Liver_2_1_126	E13	Liver	2	1	SASSFVQTSFKFGQGDLPK	""	2031.01818	Q9ERU9	E3 SUMO-protein ligase RanBP2	light	23.4907718146633
126	E13_Liver_2_1_126	E13	Liver	2	1	DVGGIVLANACGPCIGQWDRK	2xCarbamidomethyl [C11; C14]	2286.11178	Q99KI0	"Aconitate hydratase	mitochondrial"	light
126	E13_Liver_2_1_126	E13	Liver	2	1	SASPDDDLGSSNWEAADLGNEER	""	2435.02294	Q9R0P4	Small acidic protein	light	22.0569983239583
126	E13_Liver_2_1_126	E13	Liver	2	1	DVGLGAWFEAHIHSVTR	""	1894.95586	Q7TMI3-1	E3 ubiquitin-protein ligase UHRF2	light	23.1112644829104
126	E13_Liver_2_1_126	E13	Liver	2	1	SASFNTDPYVREFGIMVKDEMTDVTGR	""	3065.4343	Q8CJG0	Protein argonaute-2	light	20.7579890260492
126	E13_Liver_2_1_126	E13	Liver	2	1	SAVSASSKWLDGFRK	""	1638.85983	Q9D855	Cytochrome b-c1 complex subunit 7	light	24.7191049902321
126	E13_Liver_2_1_126	E13	Liver	2	1	DVLFLKDCVGPEVENACANPAAGTVILLENLR	2xCarbamidomethyl [C8; C17]	3497.7767	P09411	phosphoglycerate kinase 1	light	22.2940259738338
126	E13_Liver_2_1_126	E13	Liver	2	1	DVDFELIKVEGK	""	1391.74167	P80316	T-complex protein 1 subunit epsilon	light	27.8146478823837
126	E13_Liver_2_1_126	E13	Liver	2	1	SCNCLLLKVNQIGSVTESLQACKLAQSNGWGVMVSHR	3xCarbamidomethyl [C2; C4; C22]	4145.05112	P17182	alpha-enolase	light	22.8821185876872
126	E13_Liver_2_1_126	E13	Liver	2	1	SCNCLLLKVNQIGSVTESLQACK	3xCarbamidomethyl [C2; C4; C22]	2622.3048	P17182	alpha-enolase	light	25.9135503289121
126	E13_Liver_2_1_126	E13	Liver	2	1	SCHTGVDRTAGWNIPMGMLYNR	1xCarbamidomethyl [C2]	2536.16423	Q921I1	Serotransferrin	light	25.6038895808702
126	E13_Liver_2_1_126	E13	Liver	2	1	SCGSSTPDEFPTDIPGTKGNFKLVR	1xCarbamidomethyl [C2]	2710.31411	Q9Z0N1	"Eukaryotic translation initiation factor 2 subunit 3	X-linked"	light
126	E13_Liver_2_1_126	E13	Liver	2	1	SCGKDGFHIR	1xCarbamidomethyl [C2]	1176.55785	Q6ZWV3	60S ribosomal protein L10	light	29.2807552639588
126	E13_Liver_2_1_126	E13	Liver	2	1	SCFPSLFQAEQTHR	1xCarbamidomethyl [C2]	1707.79076	P51175	protoporphyrinogen oxidase	light	25.333426998662
126	E13_Liver_2_1_126	E13	Liver	2	1	SCENLAPFSTALQLLK	1xCarbamidomethyl [C2]	1791.93095	Q8R010	aminoacyl tRNA synthase complex-interacting multifunctional protein 2	light	25.4802471025984
126	E13_Liver_2_1_126	E13	Liver	2	1	SCDPKGPLMMYISK	1xCarbamidomethyl [C2]	1626.76883	P58252	Elongation factor 2	light	28.4760640403565
126	E13_Liver_2_1_126	E13	Liver	2	1	SAYYKPLLSAEEAAKQR	""	1925.0127	Q78PY7	staphylococcal nuclease domain-containing protein 1	light	24.3526434754402
126	E13_Liver_2_1_126	E13	Liver	2	1	SAYYKPLLSAEEAAK	""	1640.85301	Q78PY7	staphylococcal nuclease domain-containing protein 1	light	24.9821844502152
126	E13_Liver_2_1_126	E13	Liver	2	1	SAYNIYVSESFQEAKDDSAQGK	""	2437.11539	P40630-1	"Transcription factor A	mitochondrial"	light
126	E13_Liver_2_1_126	E13	Liver	2	1	SAYDSTMETMNYAQIR	""	1880.81532	Q91V92	ATP-citrate synthase	light	25.7931296686382
126	E13_Liver_2_1_126	E13	Liver	2	1	DVCKELLPLIKPQGR	1xCarbamidomethyl [C3]	1765.9993	P48758	Carbonyl reductase [NADPH] 1	light	24.075063296397
126	E13_Liver_2_1_126	E13	Liver	2	1	DVDFEAIWGAVR	""	1377.67974	P25688	Uricase	light	22.1812290091552
126	E13_Liver_2_1_126	E13	Liver	2	1	SCREGICGSCAMNINGGNTLACTR	4xCarbamidomethyl [C2; C7; C10; C22]	2659.1262	Q9CQA3	"Succinate dehydrogenase [ubiquinone] iron-sulfur subunit	mitochondrial"	light
126	E13_Liver_2_1_126	E13	Liver	2	1	SALSGHLETVILGLLKTPAQYDASELKASMK	""	3271.76064	P07356	Annexin A2	light	19.7015614555038
126	E13_Liver_2_1_126	E13	Liver	2	1	DVSELTGFPEMLGGR	""	1607.77338	Q9CWJ9	bifunctional purine biosynthesis protein purH	light	25.3916914667061
126	E13_Liver_2_1_126	E13	Liver	2	1	DVSELTGFPEMLGGRVK	""	1834.93676	Q9CWJ9	bifunctional purine biosynthesis protein purH	light	24.1041626508737
126	E13_Liver_2_1_126	E13	Liver	2	1	SALSGAPGGPAGYLR	""	1373.71719	P53657-1	Pyruvate kinase PKLR	light	27.1777846391735
126	E13_Liver_2_1_126	E13	Liver	2	1	SALQSINEWASQTTDGKLPEVTKDVER	""	3002.50653	P19324	Serpin H1	light	27.2093970099969
126	E13_Liver_2_1_126	E13	Liver	2	1	SALQSINEWASQTTDGKLPEVTK	""	2503.26747	P19324	Serpin H1	light	24.4168352742218
126	E13_Liver_2_1_126	E13	Liver	2	1	SAINEVVTREYTINIHKR	""	2143.16183	P62900	60S ribosomal protein L31	light	28.4688995461682
126	E13_Liver_2_1_126	E13	Liver	2	1	SAILEATPKEVPMVAVPPVGSK	""	2220.23082	Q99PL5-1	Ribosome-binding protein 1	light	23.0556733340186
126	E13_Liver_2_1_126	E13	Liver	2	1	SALHAKPQGLILQYGTAGFR	""	2128.16618	Q9CYR6	phosphoacetylglucosamine mutase	light	21.4079859025549
126	E13_Liver_2_1_126	E13	Liver	2	1	DVVDYIIFGTVIQEVKTSNVAR	""	2466.32387	Q99JY0	"Trifunctional enzyme subunit beta	mitochondrial"	light
126	E13_Liver_2_1_126	E13	Liver	2	1	SALEHSVQCAVDVKRFNSANEDNVTQVR	1xCarbamidomethyl [C9]	3173.53925	P24270	catalase	light	24.495792703983
126	E13_Liver_2_1_126	E13	Liver	2	1	SALEHSVQCAVDVKR	1xCarbamidomethyl [C9]	1698.85918	P24270	catalase	light	25.4452590297099
126	E13_Liver_2_1_126	E13	Liver	2	1	SALEHSVQCAVDVK	1xCarbamidomethyl [C9]	1542.75807	P24270	catalase	light	24.5636384006163
126	E13_Liver_2_1_126	E13	Liver	2	1	SALEAAHKGWGVSVVVGVAASGEEISTRPFQLVTGR	""	3665.93982	P28474	alcohol dehydrogenase class-3	light	23.6430805459291
126	E13_Liver_2_1_126	E13	Liver	2	1	DVYVQLYLQHLTAR	""	1718.92243	Q61029; Q61033-1	"Lamina-associated polypeptide 2	isoforms beta/delta/epsilon/gamma;Lamina-associated polypeptide 2	isoforms alpha/zeta"
126	E13_Liver_2_1_126	E13	Liver	2	1	SALAKLSELHCDKLHVDPENFK	1xCarbamidomethyl [C11]	2551.29733	P02104	Hemoglobin subunit epsilon-Y2	light	25.6995085417535
126	E13_Liver_2_1_126	E13	Liver	2	1	DWLRVVANSKESYELR	""	1965.01885	P67984	60S ribosomal protein L22	light	23.0648205405631
126	E13_Liver_2_1_126	E13	Liver	2	1	SAHLCQPEGIHICDGTEAENTAILALLEEQGLIR	2xCarbamidomethyl [C5; C13]	3758.84763	Q8BH04	"Phosphoenolpyruvate carboxykinase [GTP]	mitochondrial"	light
126	E13_Liver_2_1_126	E13	Liver	2	1	SAHGTAPVNIAGSRTPAGLAPTNLSSSR	""	2690.39686	Q8BTI8	serine/arginine repetitive matrix protein 2	light	24.0557242985858
126	E13_Liver_2_1_126	E13	Liver	2	1	DWVLNEFKHGKAPILIATDVASR	""	2580.39328	Q61656	probable ATP-dependent RNA helicase DDX5	light	24.9438878334654
126	E13_Liver_2_1_126	E13	Liver	2	1	SAGYPGTLIPYRCDLSNEEDILSMFSAVR	1xCarbamidomethyl [C13]	3261.55547	Q3U0B3	Dehydrogenase/reductase SDR family member 11	light	22.2657835645512
126	E13_Liver_2_1_126	E13	Liver	2	1	DVIIKVDQICHR	1xCarbamidomethyl [C10]	1495.80496	Q9R1T2	SUMO-activating enzyme subunit 1	light	23.969194867959
126	E13_Liver_2_1_126	E13	Liver	2	1	SALTVQFVQGIFVEK	""	1665.92103	Q99JI6; P62835	Ras-related protein Rap-1b;ras-related protein Rap-1A	light	22.2235790066265
126	E13_Liver_2_1_126	E13	Liver	2	1	SAPSIPKENFSCLTR	1xCarbamidomethyl [C12]	1706.85303	P14152	"Malate dehydrogenase	cytoplasmic"	light
126	E13_Liver_2_1_126	E13	Liver	2	1	SAPKEDDASASTSQSSR	""	1723.77293	Q8BGD9	eukaryotic translation initiation factor 4B	light	24.2085655504755
126	E13_Liver_2_1_126	E13	Liver	2	1	SAPDFTATAVVDGAFKEIKLSDYR	""	2601.31951	Q61171	Peroxiredoxin-2	light	27.7538393522367
126	E13_Liver_2_1_126	E13	Liver	2	1	SAPDFTATAVVDGAFKEIK	""	1967.01203	Q61171	Peroxiredoxin-2	light	28.3382383219745
126	E13_Liver_2_1_126	E13	Liver	2	1	SAPDFTATAVVDGAFK	""	1596.79041	Q61171	Peroxiredoxin-2	light	23.6486267147898
126	E13_Liver_2_1_126	E13	Liver	2	1	SAPATGGVKKPHR	""	1305.73859	P68433; P84228	Histone H3.1;histone H3.2	light	27.3005560294146
126	E13_Liver_2_1_126	E13	Liver	2	1	SAPALACGNAMIFKPSPFTPVSALLLAEIYTK	1xCarbamidomethyl [C7]	3378.78402	Q9JLJ2	4-trimethylaminobutyraldehyde dehydrogenase	light	24.3759344249091
126	E13_Liver_2_1_126	E13	Liver	2	1	DVNAAIATIKTKR	""	1400.82199	P68369; P68373	tubulin alpha-1A chain;Tubulin alpha-1C chain	light	27.9572520330882
126	E13_Liver_2_1_126	E13	Liver	2	1	SANSELGGIWSVGQR	""	1560.77649	Q8VBV7	COP9 signalosome complex subunit 8	light	24.62601065106
126	E13_Liver_2_1_126	E13	Liver	2	1	SANLVAATLGAILNR	""	1483.8591	P17710-1	Hexokinase-1	light	20.209009154377
126	E13_Liver_2_1_126	E13	Liver	2	1	SANKWSTPSGASWK	""	1506.73357	Q9DBM2	Peroxisomal bifunctional enzyme	light	21.2828760440063
126	E13_Liver_2_1_126	E13	Liver	2	1	DVQATDTSIEELGR	""	1533.73911	Q99JB2	"Stomatin-like protein 2	mitochondrial"	light
126	E13_Liver_2_1_126	E13	Liver	2	1	SAMTSGVQSVMGSR	""	1397.65116	Q9DBG5	Perilipin-3	light	25.2949889069096
126	E13_Liver_2_1_126	E13	Liver	2	1	SAIVHLINYQDDAELATR	""	2029.03489	Q02257	Junction plakoglobin	light	22.8382414939208
126	E13_Liver_2_1_126	E13	Liver	2	1	DVQIGDIVTVGECRPLSK	1xCarbamidomethyl [C13]	1986.03245	P62281	40S ribosomal protein S11	light	28.7678085016271
126	E13_Liver_2_1_126	E13	Liver	2	1	SALVDEKDQDSK	""	1334.64341	Q80Y14	"Glutaredoxin-related protein 5	mitochondrial"	light
126	E13_Liver_2_1_126	E13	Liver	2	1	SALTVQFVQGIFVEKYDPTIEDSYRK	""	3033.55678	Q99JI6; P62835	Ras-related protein Rap-1b;ras-related protein Rap-1A	light	22.8242168286316
126	E13_Liver_2_1_126	E13	Liver	2	1	QQSEEDLLLQDFSR	""	1707.81842	Q9DCF9-1	Translocon-associated protein subunit gamma	light	22.9879705355803
126	E13_Liver_2_1_126	E13	Liver	2	1	QQQLTAMKVLQR	""	1443.81004	O08638-1; Q8VDD5	Myosin-11;Myosin-9	light	23.6030559112307
126	E13_Liver_2_1_126	E13	Liver	2	1	NQGGYGGSSSSSSYGSGR	""	1694.70009	P49312-1	Heterogeneous nuclear ribonucleoprotein A1	light	27.4223410992803
126	E13_Liver_2_1_126	E13	Liver	2	1	ESDVPLKSEEFEVTK	""	1736.85889	Q9CPT4	Myeloid-derived growth factor	light	23.7999729504183
126	E13_Liver_2_1_126	E13	Liver	2	1	NQEDNTGKYPDIISR	""	1749.84022	P37913	DNA ligase 1	light	23.6794114793127
126	E13_Liver_2_1_126	E13	Liver	2	1	ESEIIDFFLGASLKDEVLK	""	2153.13763	P25444	40S ribosomal protein S2	light	22.3606061345452
126	E13_Liver_2_1_126	E13	Liver	2	1	ESEITDEDIDGILER	""	1733.80758	Q91ZW3	SWI/SNF-related matrix-associated actin-dependent regulator of chromatin subfamily A member 5	light	24.3160965696125
126	E13_Liver_2_1_126	E13	Liver	2	1	ESFNPETYELDKSFR	""	1861.86028	Q8BH69	"Selenide	water dikinase 1"	light
126	E13_Liver_2_1_126	E13	Liver	2	1	ESCSSTFTSIMGYLYHVR	1xCarbamidomethyl [C3]	2137.96814	Q69Z99	Zinc finger protein 512	light	22.7645847252037
126	E13_Liver_2_1_126	E13	Liver	2	1	NQALNTDNYGHDLASVQALQR	""	2328.13271	P16546	"Spectrin alpha chain	non-erythrocytic 1"	light
126	E13_Liver_2_1_126	E13	Liver	2	1	NQAFIEMNTEEAANTMVNYYTSVAPVLR	""	3176.50271	P17225	Polypyrimidine tract-binding protein 1	light	22.6452503090253
126	E13_Liver_2_1_126	E13	Liver	2	1	NPSTVEVFDLAQSNSEHSR	""	2116.9894	Q5SUR0	Phosphoribosylformylglycinamidine synthase	light	22.9621617317622
126	E13_Liver_2_1_126	E13	Liver	2	1	NPSTNFREPVQQLTQAQVEQMQLK	""	2814.4203	Q64674	spermidine synthase	light	22.6724706637464
126	E13_Liver_2_1_126	E13	Liver	2	1	NPPGFAFVEFEDPRDAADAVRELDGR	""	2890.37546	P84104-1	Serine/arginine-rich splicing factor 3	light	28.5853668469241
126	E13_Liver_2_1_126	E13	Liver	2	1	NPHNDRFVLSKGHAAPILYAVWAEAGFLPEAELLNLR	""	4129.17703	P40142	Transketolase	light	24.3488830526936
126	E13_Liver_2_1_126	E13	Liver	2	1	NPDDITQEEYGEFYK	""	1847.79701	P11499	Heat shock protein HSP 90-beta	light	23.7381919626136
126	E13_Liver_2_1_126	E13	Liver	2	1	NPDDITNEEYGEFYK	""	1833.78136	P07901	Heat shock protein HSP 90-alpha	light	22.814530052358
126	E13_Liver_2_1_126	E13	Liver	2	1	NQAFLTGSHISVADLVAITELMHPVSAGCK	1xCarbamidomethyl [C29]	3166.60236	Q99L20	Glutathione S-transferase theta-3	light	23.4070727070292
126	E13_Liver_2_1_126	E13	Liver	2	1	NQLLLEFSFWNEPQPR	""	2018.01304	O55125	Protein NipSnap homolog 1	light	22.9572769009867
126	E13_Liver_2_1_126	E13	Liver	2	1	NQVAVVTGGGTGIGK	""	1357.7434	Q99MZ7	peroxisomal trans-2-enoyl-CoA reductase	light	19.9956056068342
126	E13_Liver_2_1_126	E13	Liver	2	1	NQVAMNPTNTVFDAKR	1xOxidation [M5]	1821.89121	P63017	Heat shock cognate 71 kDa protein	light	23.3358651744259
126	E13_Liver_2_1_126	E13	Liver	2	1	ERHPGSFDVVHVK	""	1506.78119	P62702	"40S ribosomal protein S4	X isoform"	light
126	E13_Liver_2_1_126	E13	Liver	2	1	ERHPGSFDVVHVKDANGNSFATR	""	2540.23891	P62702	"40S ribosomal protein S4	X isoform"	light
126	E13_Liver_2_1_126	E13	Liver	2	1	NQVAMNPTNTVFDAKR	""	1805.89629	P63017	Heat shock cognate 71 kDa protein	light	29.0242645978674
126	E13_Liver_2_1_126	E13	Liver	2	1	NQVAMNPTNTVFDAK	1xOxidation [M5]	1665.7901	P63017	Heat shock cognate 71 kDa protein	light	23.3807005709801
126	E13_Liver_2_1_126	E13	Liver	2	1	ERLEQQVPVNQVFGQDEMIDVIGVTKGK	""	3156.63577	P27659	60S ribosomal protein L3	light	24.0175062701025
126	E13_Liver_2_1_126	E13	Liver	2	1	NQTLQNEILGHAPR	""	1590.83468	P15508	"Spectrin beta chain	erythrocytic"	light
126	E13_Liver_2_1_126	E13	Liver	2	1	ERPAPAVSSTCATAEDSSVLYSR	1xCarbamidomethyl [C11]	2454.15654	Q8CGC7	Bifunctional glutamate/proline--tRNA ligase	light	23.3487211314132
126	E13_Liver_2_1_126	E13	Liver	2	1	NQSFCPTVNLDKLWTLVSEQTRVNAAK	1xCarbamidomethyl [C5]	3119.59424	P14115	60S ribosomal protein L27a	light	28.2460273932038
126	E13_Liver_2_1_126	E13	Liver	2	1	NQSFCPTVNLDKLWTLVSEQTR	1xCarbamidomethyl [C5]	2636.31371	P14115	60S ribosomal protein L27a	light	27.908411954286
126	E13_Liver_2_1_126	E13	Liver	2	1	NQREHTALLKIEGVYAR	""	1998.08793	O55142	60S ribosomal protein L35a	light	26.5312198286746
126	E13_Liver_2_1_126	E13	Liver	2	1	NQREAAQMDMVNDGVEDLR	""	2190.98664	P19157	Glutathione S-transferase P 1	light	21.8331569548173
126	E13_Liver_2_1_126	E13	Liver	2	1	NQQEGVCPEGSIDNSPVKWCALSHLER	2xCarbamidomethyl [C7; C20]	3110.44184	Q921I1	Serotransferrin	light	26.9123321390155
126	E13_Liver_2_1_126	E13	Liver	2	1	ERQTNPSAMEVEEDDPVPEIR	""	2441.12491	Q01853	Transitional endoplasmic reticulum ATPase	light	24.6828033028608
126	E13_Liver_2_1_126	E13	Liver	2	1	ERQTNPSAMEVEEDDPVPEIRR	""	2597.22602	Q01853	Transitional endoplasmic reticulum ATPase	light	23.9100146349859
126	E13_Liver_2_1_126	E13	Liver	2	1	ERSGVSLAALKK	""	1258.74776	P43274; P43275; P15864	Histone H1.4;Histone H1.1;Histone H1.2	light	27.7823984899085
126	E13_Liver_2_1_126	E13	Liver	2	1	NQMLIEEEVQKLKR	""	1757.95783	Q9WUP7-1	Ubiquitin carboxyl-terminal hydrolase isozyme L5	light	24.9964687476276
126	E13_Liver_2_1_126	E13	Liver	2	1	NQLTSNPENTVFDAKR	""	1833.90897	P20029	78 kDa glucose-regulated protein	light	27.1960547570493
126	E13_Liver_2_1_126	E13	Liver	2	1	NNVSLLQSCIDLFKNN	1xCarbamidomethyl [C9]	1878.93782	Q9D8U8	sorting nexin-5	light	25.6560013291076
126	E13_Liver_2_1_126	E13	Liver	2	1	NNVLVLYSESEVAAESHLK	""	2102.07642	Q921X9	Protein disulfide-isomerase A5	light	22.4095232717296
126	E13_Liver_2_1_126	E13	Liver	2	1	NNTVTPGGKPNKTR	""	1483.79756	O55142	60S ribosomal protein L35a	light	26.0327475988806
126	E13_Liver_2_1_126	E13	Liver	2	1	NMEELKGHLTPR	""	1424.73146	P06728	Apolipoprotein A-IV	light	25.1617685078897
126	E13_Liver_2_1_126	E13	Liver	2	1	NMDPLNDNIATLLHQSSDKFVSELWKDVDR	""	3500.71146	Q8VDD5	Myosin-9	light	21.4884309122616
126	E13_Liver_2_1_126	E13	Liver	2	1	NMDNLKETFAHLSELHCDKLHVDPENFK	1xCarbamidomethyl [C17]	3381.59907	P04444	Hemoglobin subunit beta-H1	light	27.7279746313259
126	E13_Liver_2_1_126	E13	Liver	2	1	NMAEQIIQEIYSQVQSKKK	""	2265.19074	P40142	Transketolase	light	25.7554057520388
126	E13_Liver_2_1_126	E13	Liver	2	1	NMAEQIIQEIYSQVQSK	1xOxidation [M2]	2024.99573	P40142	Transketolase	light	21.5141374577873
126	E13_Liver_2_1_126	E13	Liver	2	1	NMAEQIIQEIYSQVQSK	""	2009.00082	P40142	Transketolase	light	27.9085909831288
126	E13_Liver_2_1_126	E13	Liver	2	1	ESVNAAFEMTLTEGNKLEKR	""	2267.13362	Q8BH95	"Enoyl-CoA hydratase	mitochondrial"	light
126	E13_Liver_2_1_126	E13	Liver	2	1	NLYIISVKGIKGR	""	1460.89476	P62830	60S ribosomal protein L23	light	26.0751564350526
126	E13_Liver_2_1_126	E13	Liver	2	1	NIYEDAKYDIIGNILK	""	1881.99565	O08692	neutrophilic granule protein	light	21.8099350068072
126	E13_Liver_2_1_126	E13	Liver	2	1	NIVVVEGVRIPFLLSGTSYKDLMPHDLAR	""	3239.76091	Q99JY0	"Trifunctional enzyme subunit beta	mitochondrial"	light
126	E13_Liver_2_1_126	E13	Liver	2	1	NLVNKEVMQMLVELAK	""	1859.0129	P06745	glucose-6-phosphate isomerase	light	25.8090580187924
126	E13_Liver_2_1_126	E13	Liver	2	1	NLVLTGFSHIDLIDLDTIDVSNLNR	""	2797.47305	Q9Z1F9	SUMO-activating enzyme subunit 2	light	23.6503971530139
126	E13_Liver_2_1_126	E13	Liver	2	1	NIVEAAAVRDISEASVFDAYVLPKLYVK	""	3080.66666	P62855	40S ribosomal protein S26	light	24.297166771224
126	E13_Liver_2_1_126	E13	Liver	2	1	NIVEAAAVRDISEASVFDAYVLPK	""	2577.35589	P62855	40S ribosomal protein S26	light	28.6492798085539
126	E13_Liver_2_1_126	E13	Liver	2	1	ESYSVYVYKVLKQVHPDTGISSK	""	2627.37154	P10854	Histone H2B type 1-M	light	30.0661896864313
126	E13_Liver_2_1_126	E13	Liver	2	1	NMFLVGEGDSVITQVLNK	""	1964.01574	Q99JF8	PC4 and SFRS1-interacting protein	light	24.0051281258802
126	E13_Liver_2_1_126	E13	Liver	2	1	NQVTATKADGSTQVIDTK	""	1876.96106	O08749	"Dihydrolipoyl dehydrogenase	mitochondrial"	light
126	E13_Liver_2_1_126	E13	Liver	2	1	NMGGPYGGGNYGPGGSGGSGGYGGR	""	2189.90535	O88569; O88569-2	heterogeneous nuclear ribonucleoproteins A2/B1;Isoform 2 of Heterogeneous nuclear ribonucleoproteins A2/B1	light	29.1818486040042
126	E13_Liver_2_1_126	E13	Liver	2	1	NMKLADDVDLEQVANETHGHVGADLAALCSEAALQAIR	1xCarbamidomethyl [C29]	4045.9706	Q01853	Transitional endoplasmic reticulum ATPase	light	24.4380141188364
126	E13_Liver_2_1_126	E13	Liver	2	1	NNTEDKLYNLLLLR	""	1718.94356	Q8R5H1-1	ubiquitin carboxyl-terminal hydrolase 15	light	22.7809234745586
126	E13_Liver_2_1_126	E13	Liver	2	1	ESLNANIVDAINQAADCWGIR	1xCarbamidomethyl [C17]	2330.11937	Q99JB2	"Stomatin-like protein 2	mitochondrial"	light
126	E13_Liver_2_1_126	E13	Liver	2	1	NNRQPYAVSELAGHQTSAESWGTGR	""	2716.28223	Q9D8E6	60S ribosomal protein L4	light	28.5853713745244
126	E13_Liver_2_1_126	E13	Liver	2	1	NNPEPWNKLGPNEQYKFYSVNVDYSK	""	3130.49049	Q62425	Cytochrome c oxidase subunit NDUFA4	light	22.8509754928631
126	E13_Liver_2_1_126	E13	Liver	2	1	NNIPYFETSAKEAINVEQAFQTIAR	""	2854.437	P51150	ras-related protein Rab-7a	light	25.3369977597193
126	E13_Liver_2_1_126	E13	Liver	2	1	NMSVIAHVDHGKSTLTDSLVCKAGIIASAR	1xCarbamidomethyl [C21]	3151.63506	P58252	Elongation factor 2	light	26.8869222944305
126	E13_Liver_2_1_126	E13	Liver	2	1	ESNPALGIDCLHK	1xCarbamidomethyl [C10]	1453.71039	P80316	T-complex protein 1 subunit epsilon	light	23.519541791443
126	E13_Liver_2_1_126	E13	Liver	2	1	NMSVIAHVDHGKSTLTDSLVCK	1xCarbamidomethyl [C21]	2412.20099	P58252	Elongation factor 2	light	28.6865578046176
126	E13_Liver_2_1_126	E13	Liver	2	1	NMSVIAHVDHGK	1xOxidation [M2]	1323.6474	P58252	Elongation factor 2	light	21.1074284562524
126	E13_Liver_2_1_126	E13	Liver	2	1	NMSVIAHVDHGK	""	1307.65248	P58252	Elongation factor 2	light	27.2258602956905
126	E13_Liver_2_1_126	E13	Liver	2	1	NMSVHLSPCFRDVQIGDIVTVGECRPLSK	2xCarbamidomethyl [C9; C24]	3314.64425	P62281	40S ribosomal protein S11	light	25.7903115539005
126	E13_Liver_2_1_126	E13	Liver	2	1	NMQNVEHVPLTLDR	""	1665.83771	O09061	proteasome subunit beta type-1	light	25.9528632396834
126	E13_Liver_2_1_126	E13	Liver	2	1	NMPWNVDTLSKDGFSK	""	1838.87416	Q61081	Hsp90 co-chaperone Cdc37	light	26.1649684939525
126	E13_Liver_2_1_126	E13	Liver	2	1	ESQAKDVIEEYFK	""	1585.77443	P63323	40S ribosomal protein S12	light	25.5855350893067
126	E13_Liver_2_1_126	E13	Liver	2	1	NMITGTSQADCAVLIVAAGVGEFEAGISKNGQTR	1xCarbamidomethyl [C11]	3465.71008	P10126; P62631	Elongation factor 1-alpha 1;Elongation factor 1-alpha 2	light	23.4438879446721
126	E13_Liver_2_1_126	E13	Liver	2	1	NMITGTAPLDGCILVVAANDGPMPQTR	1xCarbamidomethyl [C12]	2812.37903	Q8BFR5	"elongation factor Tu	mitochondrial"	light
126	E13_Liver_2_1_126	E13	Liver	2	1	NMLLQNPQLAYALLQAQVVMR	""	2414.30467	Q8BIQ5-1; Q8C7E9	cleavage stimulation factor subunit 2;cleavage stimulation factor subunit 2 tau variant	light	23.6972424866136
126	E13_Liver_2_1_126	E13	Liver	2	1	NMKLADDVDLEQVANETHGHVGADLAALCSEAALQAIRK	1xCarbamidomethyl [C29]	4174.06556	Q01853	Transitional endoplasmic reticulum ATPase	light	24.9424955339901
126	E13_Liver_2_1_126	E13	Liver	2	1	ESTGAQVQVAGDMLPNSTER	""	2089.98187	Q61990; P60335	Poly(rC)-binding protein 2;Poly(RC)-binding protein 1	light	26.7810081287683
126	E13_Liver_2_1_126	E13	Liver	2	1	NQYDNDVTVWSPQGR	""	1778.80925	Q9R1P4	Proteasome subunit alpha type-1	light	26.3974209544675
126	E13_Liver_2_1_126	E13	Liver	2	1	ERDIEALKSSLQTMESDVYTEVR	""	2699.31925	Q8BMK4	Cytoskeleton-associated protein 4	light	23.9495233383342
126	E13_Liver_2_1_126	E13	Liver	2	1	NTVMCAVVEQFLQAEQAR	1xCarbamidomethyl [C5]	2094.01067	Q61510	E3 ubiquitin/ISG15 ligase TRIM25	light	21.9365711323745
126	E13_Liver_2_1_126	E13	Liver	2	1	NTVILFVPQQEAWVVER	""	2028.09129	Q99JB2	"Stomatin-like protein 2	mitochondrial"	light
126	E13_Liver_2_1_126	E13	Liver	2	1	ENPTTFMGHYLHEVAR	""	1901.89629	P07724	Serum albumin	light	23.8940575789571
126	E13_Liver_2_1_126	E13	Liver	2	1	NTTIPTKQTQTFTTYSDNQPGVLIQVYEGER	""	3529.74453	P63017	Heat shock cognate 71 kDa protein	light	28.1256899840789
126	E13_Liver_2_1_126	E13	Liver	2	1	NTTGVTEEALKEFSMMFK	""	2062.98239	P16546	"Spectrin alpha chain	non-erythrocytic 1"	light
126	E13_Liver_2_1_126	E13	Liver	2	1	NTQINNSWGQEER	""	1575.71462	O08573	Galectin-9	light	23.3410587594664
126	E13_Liver_2_1_126	E13	Liver	2	1	NTLPTKETIEQEKR	""	1686.90209	Q6ZWY8	thymosin beta-10	light	25.8709482489366
126	E13_Liver_2_1_126	E13	Liver	2	1	NTGVILANDANADRLK	""	1684.89767	Q922K7	Probable 28S rRNA (cytosine-C(5))-methyltransferase	light	23.8202356516534
126	E13_Liver_2_1_126	E13	Liver	2	1	NTGTEAPDYLATVDVDPK	""	1905.90763	Q63836; P17563	Selenium-binding protein 2;Selenium-binding protein 1	light	22.6866819691579
126	E13_Liver_2_1_126	E13	Liver	2	1	NTGIICTIGPASR	1xCarbamidomethyl [C6]	1359.70491	P52480; P52480-2	Pyruvate kinase PKM;Isoform M1 of Pyruvate kinase PKM	light	30.5350270920428
126	E13_Liver_2_1_126	E13	Liver	2	1	NTGEIKALAGCDFLTISPK	1xCarbamidomethyl [C11]	2035.05285	Q93092	Transaldolase	light	25.9390542852216
126	E13_Liver_2_1_126	E13	Liver	2	1	NTDQASMPDNTAAQKVSHLLGINVTDFTR	""	3144.53785	Q8VDD5	Myosin-9	light	25.635450249619
126	E13_Liver_2_1_126	E13	Liver	2	1	EQAGGDATENFEDVGHSTDAR	""	2205.92792	P56395	Cytochrome b5	light	22.0224829574329
126	E13_Liver_2_1_126	E13	Liver	2	1	NVADIDLSTSVLGQR	""	1587.83368	Q9WU19	hydroxyacid oxidase 1	light	22.0260287969679
126	E13_Liver_2_1_126	E13	Liver	2	1	NVIIWGNHSSTQYPDVNHAK	""	2280.1156	P14152	"Malate dehydrogenase	cytoplasmic"	light
126	E13_Liver_2_1_126	E13	Liver	2	1	NVLLDPQLVPGGGASEMAVAHALTEKSK	""	2832.4924	P80318	T-complex protein 1 subunit gamma	light	25.8056460735447
126	E13_Liver_2_1_126	E13	Liver	2	1	NVLLDPQLVPGGGASEMAVAHALTEK	1xOxidation [M17]	2633.36033	P80318	T-complex protein 1 subunit gamma	light	23.6665917824661
126	E13_Liver_2_1_126	E13	Liver	2	1	NVLLDPQLVPGGGASEMAVAHALTEK	""	2617.36541	P80318	T-complex protein 1 subunit gamma	light	27.000266376533
126	E13_Liver_2_1_126	E13	Liver	2	1	EMSGDVKDAFVAIVQSVK	""	1922.98919	P14824	annexin A6	light	22.806606554322
126	E13_Liver_2_1_126	E13	Liver	2	1	EMSSSTLNLVVAGAPK	""	1603.83598	Q8K1R3	"Polyribonucleotide nucleotidyltransferase 1	mitochondrial"	light
126	E13_Liver_2_1_126	E13	Liver	2	1	EMSWIADTYASTIGHYDINAHACVTGKPISQGGIHGR	1xCarbamidomethyl [C23]	4013.90213	P26443	"Glutamate dehydrogenase 1	mitochondrial"	light
126	E13_Liver_2_1_126	E13	Liver	2	1	NVKSLEKVCADLIR	1xCarbamidomethyl [C9]	1644.91015	P60867	40S ribosomal protein S20	light	25.6410064864355
126	E13_Liver_2_1_126	E13	Liver	2	1	NVGGKEAALALAEGLQCGSALFR	1xCarbamidomethyl [C17]	2332.20779	Q99LN9	Deoxyhypusine hydroxylase	light	21.9336775096499
126	E13_Liver_2_1_126	E13	Liver	2	1	NVFIIGATNRPDIIDPAILRPGRLDQLIYIPLPDEK	""	4056.26445	Q01853	Transitional endoplasmic reticulum ATPase	light	23.9182293376993
126	E13_Liver_2_1_126	E13	Liver	2	1	EMYSASKPLKGAR	""	1437.75186	P50247	Adenosylhomocysteinase	light	24.2909585924745
126	E13_Liver_2_1_126	E13	Liver	2	1	NVETMNYADIER	""	1454.65802	Q9D2G2-1	"Dihydrolipoyllysine-residue succinyltransferase component of 2-oxoglutarate dehydrogenase complex	mitochondrial"	light
126	E13_Liver_2_1_126	E13	Liver	2	1	ENAPAIIFIDEIDAIATKR	""	2100.13355	P54775	26S proteasome regulatory subunit 6B	light	23.5985098313942
126	E13_Liver_2_1_126	E13	Liver	2	1	NVDMLSELVQEYDEPILK	""	2135.05766	Q78ZA7	Nucleosome assembly protein 1-like 4	light	23.9319780562601
126	E13_Liver_2_1_126	E13	Liver	2	1	NVDLLSDMVQEHDEPILKHLKDIK	""	2829.4815	P28656	Nucleosome assembly protein 1-like 1	light	24.179924879122
126	E13_Liver_2_1_126	E13	Liver	2	1	NVDLLSDMVQEHDEPILK	""	2095.0376	P28656	Nucleosome assembly protein 1-like 1	light	27.2904561726345
126	E13_Liver_2_1_126	E13	Liver	2	1	NVCTEAGMFAIRADHDFVVQEDFMK	1xCarbamidomethyl [C3]	2930.32699	P62334	26S proteasome regulatory subunit 10B	light	22.5437192182075
126	E13_Liver_2_1_126	E13	Liver	2	1	NSWGSEWGMEGYIK	""	1643.71587	P06797	Cathepsin L1	light	23.2764159518713
126	E13_Liver_2_1_126	E13	Liver	2	1	EQCCYNCGKPGHLAR	3xCarbamidomethyl [C3; C4; C7]	1849.78907	P53996-2; P53996-1	Isoform 2 of Cellular nucleic acid-binding protein;Cellular nucleic acid-binding protein	light	22.1501203753045
126	E13_Liver_2_1_126	E13	Liver	2	1	EQPPRFAQPGSFEYEYAMR	""	2303.05498	Q99K48	Non-POU domain-containing octamer-binding protein	light	27.7621586645697
126	E13_Liver_2_1_126	E13	Liver	2	1	NSGMPPGAAAIAVLPVTLDTPMNRK	""	2521.32652	Q8BVI4	dihydropteridine reductase	light	23.7834582010792
126	E13_Liver_2_1_126	E13	Liver	2	1	NSFRYNGLIHR	""	1376.71819	P41105	60S ribosomal protein L28	light	27.7026475006655
126	E13_Liver_2_1_126	E13	Liver	2	1	NSEGWEQNGLYEFFR	""	1875.82965	Q8CGZ0	Calcium homeostasis endoplasmic reticulum protein	light	22.6464869678947
126	E13_Liver_2_1_126	E13	Liver	2	1	NSAEETWMVIHGR	""	1529.71654	Q9CQX2	Cytochrome b5 type B	light	25.4895548626635
126	E13_Liver_2_1_126	E13	Liver	2	1	NRTWYVQATCATQGTGLYEGLDWLSNELSKR	1xCarbamidomethyl [C10]	3617.74415	P61750	ADP-ribosylation factor 4	light	22.4826803296189
126	E13_Liver_2_1_126	E13	Liver	2	1	NRTVDIGVVTAEDALNYGFSGVMLR	""	2697.36647	Q91WD5	"NADH dehydrogenase [ubiquinone] iron-sulfur protein 2	mitochondrial"	light
126	E13_Liver_2_1_126	E13	Liver	2	1	NRTPSDVKELVLDNCK	1xCarbamidomethyl [C15]	1887.95929	O35381	Acidic leucine-rich nuclear phosphoprotein 32 family member A	light	26.5080969955916
126	E13_Liver_2_1_126	E13	Liver	2	1	NRPNRLIVDEAINEDNSVVSLSQPK	""	2807.46461	Q01853	Transitional endoplasmic reticulum ATPase	light	26.4858446752819
126	E13_Liver_2_1_126	E13	Liver	2	1	NRPGNALEKEVESIGAHLNAYSTR	""	2626.3332	Q9CZ13	"Cytochrome b-c1 complex subunit 1	mitochondrial"	light
126	E13_Liver_2_1_126	E13	Liver	2	1	NRNHLLHVFDEYKR	""	1840.95652	P97429	annexin A4	light	23.5902698567337
126	E13_Liver_2_1_126	E13	Liver	2	1	NRLQQELDDLTVDLDHQR	""	2208.10035	Q61879	Myosin-10	light	22.6058835655129
126	E13_Liver_2_1_126	E13	Liver	2	1	NRLKYALTGDEVK	""	1506.82747	P62702	"40S ribosomal protein S4	X isoform"	light
126	E13_Liver_2_1_126	E13	Liver	2	1	NRHAQGEKTTGINVR	""	1680.88884	P80315	T-complex protein 1 subunit delta	light	23.6064984328874
126	E13_Liver_2_1_126	E13	Liver	2	1	NREEPFSSEEIQACLSR	1xCarbamidomethyl [C14]	2051.94509	P25206	DNA replication licensing factor mcm3	light	25.3131142890963
126	E13_Liver_2_1_126	E13	Liver	2	1	EQPLDEELKDAFQNAYLELGGLGER	""	2834.38429	Q8VDN2	Sodium/potassium-transporting ATPase subunit alpha-1	light	22.2677738209948
126	E13_Liver_2_1_126	E13	Liver	2	1	NSHLINVLMWELEKK	""	1853.99422	Q91WK2	Eukaryotic translation initiation factor 3 subunit H	light	22.4196979168742
126	E13_Liver_2_1_126	E13	Liver	2	1	NSKQQLSAEELDAQLDAYNAR	""	2364.14261	O08583-1	THO complex subunit 4	light	26.9327005505537
126	E13_Liver_2_1_126	E13	Liver	2	1	NSVTGGTAAFEPSLDYCVVKIPR	1xCarbamidomethyl [C17]	2481.24423	B2RQC6	CAD protein	light	23.8340205772559
126	E13_Liver_2_1_126	E13	Liver	2	1	NSTPSEPDSGQGPPAEEEEGEEEAAKEEAEAQGVRDHESL	""	4221.80866	P51859	hepatoma-derived growth factor	light	25.1226348134289
126	E13_Liver_2_1_126	E13	Liver	2	1	NSTECTLILTEGDSAK	1xCarbamidomethyl [C5]	1738.81637	Q01320	DNA topoisomerase 2-alpha	light	24.2341324116176
126	E13_Liver_2_1_126	E13	Liver	2	1	EQFLDGDAWTNRWVESK	""	2080.97229	P14211	Calreticulin	light	24.873478752119
126	E13_Liver_2_1_126	E13	Liver	2	1	NSSYFVEWIPNNVK	""	1696.83295	Q7TMM9; Q9D6F9; Q9ERD7; P99024; P68372; Q9CWF2; Q922F4	Tubulin beta-2A chain;Tubulin beta-4A chain;tubulin beta-3 chain;tubulin beta-5 chain;Tubulin beta-4B chain;Tubulin beta-2B chain;Tubulin beta-6 chain	light	27.212639463026
126	E13_Liver_2_1_126	E13	Liver	2	1	NSSVGLIQLNRPK	""	1425.81724	Q8BH95	"Enoyl-CoA hydratase	mitochondrial"	light
126	E13_Liver_2_1_126	E13	Liver	2	1	NSSSIIAFAVGGQYVPGNGFSLIGAHTDSPCLR	1xCarbamidomethyl [C31]	3392.6692	Q9Z2W0	Aspartyl aminopeptidase	light	23.7580113991675
126	E13_Liver_2_1_126	E13	Liver	2	1	EQGFETKDIKEIAK	""	1635.85883	P55264	Adenosine kinase	light	22.9784567438093
126	E13_Liver_2_1_126	E13	Liver	2	1	NSSLTVPMFLSLFSRYPVICK	1xCarbamidomethyl [C20]	2459.28253	Q7TPV4	Myb-binding protein 1A	light	23.0118356630635
126	E13_Liver_2_1_126	E13	Liver	2	1	NSSAQAFLGPENPEEPYLDGINYNCVAPGKR	1xCarbamidomethyl [C25]	3407.59609	Q9CU62	structural maintenance of chromosomes protein 1a	light	23.4720391709712
126	E13_Liver_2_1_126	E13	Liver	2	1	EQGVEEHETLLLR	""	1552.79656	P26039	Talin-1	light	23.35134784504
126	E13_Liver_2_1_126	E13	Liver	2	1	NSNMGFWDDAVKEVGPR	""	1921.88612	Q6Y7W8-1	GRB10-interacting GYF protein 2	light	22.5932535336725
126	E13_Liver_2_1_126	E13	Liver	2	1	NSNLVGAAHEELQQSR	""	1752.86235	P48678-1; P48678-2	Prelamin-A/C;Isoform C of Prelamin-A/C	light	25.7433989957725
126	E13_Liver_2_1_126	E13	Liver	2	1	NSLTSKDPDIKAQYQQR	""	1992.01449	P70168	Importin subunit beta-1	light	25.2404320079853
126	E13_Liver_2_1_126	E13	Liver	2	1	NSILAQVLDQSAR	""	1414.76487	P56812	Programmed cell death protein 5	light	26.6268196931591
126	E13_Liver_2_1_126	E13	Liver	2	1	NSLFGSVETWPWQVLSTGGKEDVSYEER	""	3200.5171	Q9R257	Heme-binding protein 1	light	23.6034736552185
126	E13_Liver_2_1_126	E13	Liver	2	1	NSKNQGIEEALKNR	""	1600.84016	Q64727	Vinculin	light	22.6457204324324
126	E13_Liver_2_1_126	E13	Liver	2	1	NVLSIATITFTQFVPEATEEEVNK	""	2680.3716	P02772	Alpha-fetoprotein	light	24.6309153095006
126	E13_Liver_2_1_126	E13	Liver	2	1	NLTNQLGLLAINTR	""	1540.88057	P11247	Myeloperoxidase	light	20.8329446613714
126	E13_Liver_2_1_126	E13	Liver	2	1	ESYVETELIFALAKTNR	""	1984.03858	Q68FD5	Clathrin heavy chain 1	light	21.5776862856011
126	E13_Liver_2_1_126	E13	Liver	2	1	EVPIPEHIDIYHLTR	""	1831.97011	Q99LE6	ATP-binding cassette sub-family F member 2	light	25.5006428454631
126	E13_Liver_2_1_126	E13	Liver	2	1	NLDVMKEAVVQAEEAAAEITR	""	2287.15984	Q9D6Z1	Nucleolar protein 56	light	23.1542252372758
126	E13_Liver_2_1_126	E13	Liver	2	1	EVPNYKLITPAVVSER	""	1815.00107	P62852	40S ribosomal protein S25	light	27.5264075395037
126	E13_Liver_2_1_126	E13	Liver	2	1	NLDSTTVAVHGEEIYCK	1xCarbamidomethyl [C16]	1935.91167	P97315	Cysteine and glycine-rich protein 1	light	24.2772851295695
[truncated: 614,912 more rows]
